# Supplementary material for: Transcriptomic Profiling of Yersinia pseudotuberculosis Reveals Reprogramming of the Crp Regulon by Temperature and Uncovers Crp as a Master Regulator of Small RNAs
Source: PLoS Genet. 2015 Mar 27;11(3):e1005087. doi: 10.1371/journal.pgen.1005087 (PMC4376681; doi:10.1371/journal.pgen.1005087)
Supplement: S1 Dataset — (XLSX) [file pgen.1005087.s011.xlsx]

## Sheet: Sheet 1
Dataset S1: Statistics of RNA-seq experiments
Library	Sequencing technology	Description	Total number of read counts	Number of reads that do not map to the YPIII genome	Number of mapped reads1	Number of uniquely mapped reads2	Number of unique reads mapped to pYV	% uniquely mapped reads pYV	% uniquely mapped reads	Number of unique reads mapped to CDS	% uniquely mapped reads mapped to CDS	Number of uniquely mapped reads mapped to IGR	% uniquely mapped reads mapped to IGR	Reference
YPIII_E25_1 +TAP	Illumina HiSeq	RNA-seq library biological replicate 1	8239497	781562	7457935	1337141	13279	0.993089	17.9291	694818	51.963	618906	46.2858	This study
YPIII_E25_2 +TAP	Illumina HiSeq	RNA-seq library biological replicate 2	10408843	2255792	8153051	412404	3224	0.781758	5.05828	214285	51.96	186317	45.1783	This study
YPIII_E25_3 +TAP	Illumina HiSeq	RNA-seq library biological replicate 3	12111739	1739817	10371922	840052	7521	0.895302	8.09929	442601	52.6873	381066	45.3622	This study
YPIII_E37_1 +TAP	Illumina HiSeq	RNA-seq library biological replicate 1	6953568	436200	6517368	923683	31456	3.4055	14.1726	532739	57.6755	378036	40.927	This study
YPIII_E37_2 +TAP	Illumina HiSeq	RNA-seq library biological replicate 2	12876931	2862650	10014281	430659	10822	2.51289	4.30045	233029	54.1099	180276	41.8605	This study
YPIII_E37_3 +TAP	Illumina HiSeq	RNA-seq library biological replicate 3	10157288	1127580	9029708	382014	12790	3.34804	4.23064	215350	56.3723	151506	39.6598	This study
YPIII_S25_1 +TAP	Illumina HiSeq	RNA-seq library biological replicate 1	10893381	2019179	8874202	872824	12128	1.38951	9.83552	312891	35.8481	536368	61.452	This study
YPIII_S25_2 +TAP	Illumina HiSeq	RNA-seq library biological replicate 2	4772292	226440	4546852	333937	2844	0.851658	7.34436	82185	24.6109	245598	73.5462	This study
YPIII_S25_3 +TAP	Illumina HiSeq	RNA-seq library biological replicate 3	6057080	261674	5795406	349975	3553	1.01522	6.03883	92668	26.4785	248969	71.1391	This study
YPIII_S37_1 +TAP	Illumina HiSeq	RNA-seq library biological replicate 1	10725784	2731967	7993817	325073	17259	5.30927	4.06656	72973	22.4482	223658	68.8024	This study
YPIII_S37_2 +TAP	Illumina HiSeq	RNA-seq library biological replicate 2	7183007	336201	6846806	179423	9907	5.52159	2.62054	41824	23.3103	118701	66.1571	This study
YPIII_S37_3 +TAP	Illumina HiSeq	RNA-seq library biological replicate 3	9069067	712420	8356647	239735	11137	4.64555	2.86879	47365	19.7572	173077	72.1951	This study
YPIII_E25_1 -TAP	Illumina GAII	dRNA-seq library biological replicate 1	2726003	153114	2572889	586348	5917	1.00913	22.7895	324476	55.3385	258918	44.1577	This study
YPIII_E37_1 -TAP	Illumina GAII	dRNA-seq library biological replicate 1	5293529	173086	5120443	1069271	49057	4.58789	20.8824	656317	61.3799	406106	37.9797	This study
YPIII_S25_1 -TAP	Illumina GAII	dRNA-seq library biological replicate 1	2281318	838400	1442918	91764	1515	1.65097	6.35961	39630	43.1869	49865	54.3405	This study
YPIII_S37_1 -TAP	Illumina GAII	dRNA-seq library biological replicate 1	4279027	855734	3423293	75063	5935	7.90669	2.19271	24226	32.2742	43979	58.5895	This study
YP89_S25_1 +TAP	Illumina HiSeq	RNA-seq library biological replicate 1	13392234	508938	12883296	2663480	30571	1.14778	20.6739	974490	36.5871	1631520	61.2552	This study
YP89_S25_2 +TAP	Illumina HiSeq	RNA-seq library biological replicate 2	19935238	6062885	13872353	3035409	36316	1.19641	21.881	1066110	35.1224	1907963	62.8569	This study
YP89_S25_3 +TAP	Illumina HiSeq	RNA-seq library biological replicate 3	14856707	818091	14038616	2174077	21942	1.00926	15.4864	754497	34.7042	1389008	63.8895	This study
YP89_S37_1 +TAP	Illumina HiSeq	RNA-seq library biological replicate 1	11242505	7257392	3985113	492163	21217	4.31097	12.35	76293	15.5016	380362	77.2837	This study
YP89_S37_2 +TAP	Illumina HiSeq	RNA-seq library biological replicate 2	16050990	4975680	11075310	1830917	92034	5.02666	16.5315	343346	18.7527	1450767	79.2372	This study
YP89_S37_3 +TAP	Illumina HiSeq	RNA-seq library biological replicate 3	12970322	1124978	11845344	1545873	67303	4.35372	13.0505	255006	16.4959	1238433	80.1122	This study
IGR = intergenic region
CDS = coding sequence
1cDNA reads were mapped to the Y. pseudotuberculosis YPIII chromosome (NC_010465) and pYV virulence plasmid (NC_006153) using Bowtie2.
2Uniquely mapped reads include reads that do solely map to a single genomic location, excluding most ribosomal rRNA genes.
