# Supplementary material for: Transcriptomic Profiling of Yersinia pseudotuberculosis Reveals Reprogramming of the Crp Regulon by Temperature and Uncovers Crp as a Master Regulator of Small RNAs
Source: PLoS Genet. 2015 Mar 27;11(3):e1005087. doi: 10.1371/journal.pgen.1005087 (PMC4376681; doi:10.1371/journal.pgen.1005087)
Supplement: S3 Dataset — This table lists trans-encoded (S3-1), and antisense RNAs (S3-2), as well as CRP binding site predictions (S3-3) in separate sheets. (XLSX) [file pgen.1005087.s013.xlsx]

## Sheet: YPIII trans-encoded sRNAs
Dataset S3-1: Y. pseudotuberculosis YPIII trans-encoded sRNA identification and expresson analysis.
							5' located ORF6		3' located ORF6						DEseq analysis YPIII_E25 +TAP vs. YPIII_S25 +TAP10				DEseq analysis YPIII_E37 +TAP vs. YPIII_S37 +TAP10				DEseq analysis YPIII_E25 +TAP vs. YPIII_E37 +TAP10				DEseq analysis YPIII_S25 +TAP vs. YPIII_S37 +TAP10				DEseq analysis YPIII_S25 +TAP vs. YP89 (Δcrp)_S25 +TAP10				DEseq analysis YPIII_S37 +TAP vs. YP89 (Δcrp)_S37 +TAP10
sRNA ID1	Accession ID	Strand2	Orientation3	Start4	Stop4	Size5 [nt]	Systematic ID	Gene symbol	Systematic ID	Gene symbol	Rfam homology7	Conservation8	Detection Northern blot9	sRNA ID1	Mean read counts YPIII_E25 +TAP11	Mean read counts YPIII_S25 +TAP11	log2 fc (YPIII_S25 / YPIII_E25)	p-value	Mean read counts YPIII_E37 +TAP11	Mean read counts YPIII_S37 +TAP11	log2 fc (YPIII_S37 / YPIII_E37)	p-value	Mean read counts YPIII_E25 +TAP11	Mean read counts YPIII_E37 +TAP11	log2 fc (YPIII_E37 / YPIII_E25)	p-value	Mean read counts YPIII_S25 +TAP11	Mean read counts YPIII_S37 +TAP11	log2 fc (YPIII_S37 / YPIII_S25)	p-value	Mean read counts YPIII_S25 +TAP11	Mean read counts YP89_S25 +TAP11	log2 fc (YP89_S25 / YPIII_S25)	p-value	Mean read counts YPIII_S37 +TAP11	Mean read counts YP89_S37 +TAP11	log2 fc (YP89_S37 / YPIII_S37)	p-value
Ysr187	NC_010465	+	+++	13157	13306	150	YPK_0012	ibpB	YPK_0013	yidE		Y. pstb,Y. pestis		Ysr187	491.322	108.27	-2.18203	0.00387636	331.829	232.69	-0.512029	0.178405	677.492	792.822	0.226793	0.866473	42.5322	182.225	2.0991	3.09533e-07	190.161	188.021	-0.0163295	0.931346	177.094	208.72	0.237047	1
Ysr188	NC_010465	−	+−−	34173	34277	105	YPK_0030	yibL	YPK_0031			Y. pstb, Y. pestis		Ysr188	3.95569	5.52355	0.481665	0.41309	3.19266	43.3619	3.7636	1.97567e-08	5.43386	7.61773	0.487385	0.561925	2.16842	33.9478	3.96861	3.68074e-08	9.76743	15.2987	0.647356	0.81506	32.9893	14.8654	-1.15004	0.00670637
Ysr189	NC_010465	+	+++	91812	91863	52	YPK_0079		YPK_0080	eptB		Y. pstb,Y. pestis		Ysr189	15.9698	8.72655	-0.871864	0.102528	15.7069	4.80528	-1.7087	0.492496	21.9911	37.9638	0.787706	0.40689	3.43513	3.73686	0.121459	0.922999	15.3597	10.5563	-0.541049	0.647933	3.62	1.76585	-1.03563	0.492841
Ysr135	NC_010465	−	+−−	225461	225663	203	YPK_0173	envZ	YPK_0174	pckA		Y. pstb, Y. pestis		Ysr135	3.64041	34.9799	3.26435	2.58665e-07	4.66124	2.50555	-0.895587	0.817515	5.03205	11.1454	1.14723	0.171839	13.7597	1.94734	-2.82088	0.00889955	61.6577	68.108	0.143544	0.873179	1.88701	0.278751	-2.75906	0.255103
Ysr52/sR002	NC_010465	−	−−−	374180	374288	109	YPK_0347	thiC	YPK_0348	rsd	TPP (THI) riboswitch	γ-proteobacteria		Ysr52/sR002	205.979	550.264	1.41763	0.00842981	44.2049	83.4893	0.917385	0.0481731	284.82	105.801	-1.4287	0.16716	216.148	65.3339	-1.72612	2.1626e-05	968.815	871.487	-0.152742	0.421218	63.4842	153.462	1.27342	0.00301138
Ysr25	NC_010465	+	−+−	494477	494607	131	YPK_0453	dusB	YPK_0454	prmA		Y. pstb, Y. pestis		Ysr25	8.32027	34.3995	2.04768	0.0120096	5.33912	18.1999	1.76926	0.0254012	11.4489	12.7505	0.155344	0.93533	13.5281	14.2399	0.0739797	1	61.0744	33.7261	-0.8567	0.0927108	13.8356	3.54928	-1.96279	0.00549938
Ysr190	NC_010465	−	−−−	501257	501337	81	YPK_0460	aroQ	YPK_0461	yedZ		Y. pstb,Y. pestis		Ysr190	365.217	51.9813	-2.81269	4.52661e-05	87.4885	17.6453	-2.30981	2.80936e-06	502.998	208.74	-1.26884	0.00230275	20.4318	13.8659	-0.55927	0.31052	92.1069	9.77124	-3.2367	0.000175508	13.4927	1.84977	-2.86676	0.00645746
sR018	NC_010465	−	+−+	587231	587347	117	YPK_0533	arcB	YPK_0534	elbB	SraH (ArcZ)	Y. pstb, Y. pestis	+	sR018	208.813	1188.71	2.50912	1.16867e-11	99.6473	436.162	2.12996	4.0542e-09	288.115	237.055	-0.281426	0.286563	466.813	341.884	-0.449338	0.198509	2094.11	29.7924	-6.13525	4.10086e-54	332.37	23.7728	-3.80541	1.81747e-21
Ysr151/sR007	NC_010465	+	++−	593906	594284	379	YPK_0540	rsmI	YPK_0541		RNase P (M1 RNA)	γ-proteobacteria		Ysr151/sR007	3062.18	1352.71	-1.17871	0.00520528	2299.5	144.955	-3.98764	3.32818e-14	4198.34	5471.03	0.381993	0.266743	531.694	113.4	-2.22918	3.92016e-10	2387.59	3089.21	0.371684	0.65764	110.142	959.673	3.12318	7.04513e-06
Ysr191	NC_010465	+	+++	688900	688954	55	YPK_0630		YPK_0631			YPIII	+	Ysr191	4.02251	8.51311	1.08159	0.56468	2.90453	1.421	-1.0314	0.808273	5.56452	6.93985	0.318648	1	3.34328	1.10528	-1.59686	0.498329	14.9074	31.3243	1.07125	0.0619863	1.0706	19.7926	4.20847	0.000302893
Ysr192	NC_010465	−	+−−	699198	699296	99	YPK_0640	uppP	YPK_0641	cca		Yersinia		Ysr192	8.07921	30.9054	1.93557	0.000371979	5.17594	19.9568	1.94699	0.0294711	11.0705	12.3602	0.158976	0.613594	12.1672	15.5734	0.356081	0.654743	54.5685	111.822	1.03507	0.0949733	15.1076	31.4868	1.05947	0.0722462
Ysr193	NC_010465	−	+−+	803749	803811	63	YPK_0742		YPK_0743	yapH		Y. pstb, Y. pestis		Ysr193	0.797832	8.20087	3.36162	0.0231546	0	136.776	Inf	1.63307e-07	1.10195	0	-Inf	0.288139	3.21722	106.988	5.05549	0.00192782	14.5904	2.22199	-2.7151	0.0367833	103.969	0.934358	-6.79797	3.97518e-05
Ysr194	NC_010465	+	−+−	820766	820824	59	YPK_0745		YPK_0746			YPIII		Ysr194	0	13.4192	Inf	4.98486e-05	0.427988	5.21073	3.60584	0.0507104	0	1.03001	Inf	0.286412	5.2702	4.07603	-0.370695	0.829637	23.842	54.1401	1.18319	0.277874	3.96072	7.3073	0.883577	0.493115
Ysr195	NC_010465	+	+++	826939	827087	149	YPK_0749	pepT-1	YPK_0750	fhuA-1, yncD-1		Y. pstb		Ysr195	0	0			0	82.2972	Inf	4.75717e-09	0	0			0	64.1872	Inf	3.36366e-08	0	0.125334	Inf	1	62.2786	0	-Inf	5.64686e-09
Ysr182/sR017	NC_010465	−	−−−	984505	984684	180	YPK_0860	ygfA	YPK_0861	zapA	6S RNA	γ-proteobacteria		Ysr182/sR017	1933.81	41836.1	4.43524	1.86187e-27	2141.86	112166	5.71063	8.62379e-21	2655.29	5116.63	0.946325	0.000143024	16422.5	87990.7	2.42168	3.17984e-06	73587.9	68714.3	-0.0988577	0.754866	85555.3	58542	-0.547385	0.152689
Ysr149/181/sR014	NC_010465	+	+++	1154464	1154525	62	YPK_1026	bisC	YPK_1027	aas	OmrA/B	Yersinia	+	Ysr149/181/sR014	46.3277	38.3557	-0.272434	0.988204	39.3552	25.6414	-0.61808	0.53913	63.7882	94.0635	0.560345	0.452422	15.0349	20.0295	0.413813	0.615148	67.7371	354.575	2.38807	0.0357769	19.4428	14.3049	-0.442722	0.238711
Ysr196	NC_010465	−	+−−	1158915	1158984	70	YPK_1030		YPK_1031	tas		Y. pstb,Y. pestis		Ysr196	11.7932	16.8211	0.512325	0.262242	22.9798	20.6365	-0.155167	0.939829	16.2004	54.3408	1.74601	0.318689	6.60696	16.1113	1.28601	0.177436	30.0041	4.06128	-2.88516	0.0405561	15.6361	2.46438	-2.66558	0.000171441
Ysr45/180/sR013	NC_010465	−	+−+	1189068	1189260	193	YPK_1051		YPK_1052	gcvA	GcvB	γ-proteobacteria	+	Ysr45/180/sR013	986.815	247.856	-1.99327	0.000221317	669.305	1382.89	1.04695	0.015398	1354.1	1602.88	0.243329	0.340174	97.5956	1083.42	3.47263	9.31817e-11	436.858	6680.99	3.93482	3.53782e-30	1053.16	1500.65	0.510869	0.157073
Ysr179/sR003	NC_010465	+	+++	1196489	1196805	317	YPK_1058	syd	YPK_1059		CsrB	γ-proteobacteria		Ysr179/sR003	1286.48	5928.44	2.20423	3.55062e-06	865.332	13623.5	3.9767	5.5129e-29	1763.64	2062.77	0.226028	0.303602	2330.03	10669.1	2.19502	2.99643e-08	10484	14025.2	0.419838	0.926822	10368.5	1930.53	-2.42513	4.67106e-12
Ysr197	NC_010465	+	+++	1235814	1236067	254	YPK_1097	gmhB	YPK_R0085	16S rRNA		Yersinia	+	Ysr197	1338.13	175.915	-2.92726	1.97943e-16	284.35	93.4053	-1.60609	9.0044e-06	1837.54	679.465	-1.4353	4.18648e-07	69.1134	73.1885	0.0826517	0.679328	308.386	178.658	-0.787534	0.162345	71.1417	69.7477	-0.0285487	1
Ysr198	NC_010465	−	+−+	1241697	1241771	75	YPK_R0013	tRNA-Asp	YPK_1101	dkgB		Y. pstb, Y. pestis		Ysr198	2.93632	5.71848	0.961619	0.695978	7.51542	1.96328	-1.93659	0.269636	4.07058	17.9042	2.13699	0.0131196	2.25534	1.52631	-0.563301	1	10.0949	1.69917	-2.57073	0.0578563	1.47881	1.1593	-0.35118	0.914263
sR011	NC_010465	+	−++	1384237	1384547	311	YPK_1255		YPK_1256		GlmY	γ-proteobacteria	+	sR011	590.695	2853.16	2.27208	1.66706e-09	146.104	48.4974	-1.59102	0.000287135	811.713	348.752	-1.21877	5.2074e-06	1120.75	37.9715	-4.88341	1.82833e-36	5006.96	5761.94	0.20262	0.333857	36.8962	830.749	4.49287	6.33284e-14
Ysr199	NC_010465	−	−−−	1392058	1392223	166	YPK_1263	yhfZ	YPK_1264	hmp		Y. pstb, Y. pestis		Ysr199	2.313	9.51726	2.04078	0.0275956	2.29192	41.4104	4.17536	1.19287e-07	3.19861	5.47218	0.774672	0.625676	3.73109	32.3394	3.11562	1.77443e-05	16.8365	1.46501	-3.52261	0.00163987	31.3924	0.278751	-6.8153	1.1525e-12
Ysr200	NC_010465	+	−+−	1454538	1454696	159	YPK_1324	yegS	YPK_1325	ydcP-1, yegQ-1, yhbU-1		Y. pstb, Y. pestis		Ysr200	3.07053	27.2394	3.14913	0.0032862	2.6621	12.4531	2.22587	0.0168025	4.23636	6.34295	0.582329	0.781494	10.708	9.71929	-0.139768	0.970805	48.3825	5.24705	-3.20491	0.00346857	9.43399	2.54354	-1.89103	0.0135059
Ysr159/sR012	NC_010465	−	−−−	1454633	1454696	64	YPK_1324	yegS	YPK_1325	ydcP-1, yegQ-1, yhbU-1	CyaR	Y. pstb, Y. pestis	+	Ysr159/sR012	13785.9	200140	3.85975	0.0315656	10683.5	41749.8	1.96639	0.0261835	19011.3	25508.8	0.424136	0.574968	78665.8	32733.6	-1.26497	0.334178	348601	551.175	-9.30485	7.51565e-07	31836.3	62.9214	-8.98291	1.53228e-10
Ysr23/160	NC_010465	+	++−	1520743	1520904	162	YPK_1379	ydeM-2, yidF-2, aslB-2	YPK_1380	ybcI		Y. pstb, Y. pestis		Ysr23/160	8.13266	43.3898	2.41556	8.83284e-07	20.5947	93.4985	2.18267	1.0755e-05	11.1468	49.415	2.14832	0.00492873	17.0396	73.1353	2.10167	9.6351e-06	76.3012	655.195	3.10215	2.11527e-16	71.0448	83.2144	0.228105	0.720397
Ysr164	NC_010465	−	+−+	1837382	1837464	83	YPK_1654		YPK_1655	ypsR		Y. pstb, Y. pestis	+	Ysr164	139.666	1180.76	3.07966	0.000575705	6.238	325.099	5.70365	5.55162e-14	193.253	15.0134	-3.68617	0.0457465	463.084	254.277	-0.864874	0.208714	2085.07	13.9476	-7.22393	3.20234e-10	247.015	39.8856	-2.63066	1.42355e-06
Ysr42	NC_010465	−	+−+	1928608	1928654	47	YPK_1740	cspC-1	YPK_1741			Y. pstb, Y. pestis		Ysr42	4.39136	38.5956	3.1357	0.00691554	14.5068	3.79592	-1.93421	0.644569	6.06376	34.3438	2.50176	0.347673	15.1889	2.94721	-2.36559	0.165929	68.5522	5.41678	-3.6617	0.00250116	2.85745	0.139375	-4.35768	0.367801
Ysr18	NC_010465	+	−++	1931419	1931598	180	YPK_1742	trg	YPK_1743	mgtC1		Y. pstb, Y. pestis		Ysr18	5.34349	43.5437	3.02661	3.55685e-05	4.12042	72.8983	4.14502	1.63089e-12	7.35302	9.79789	0.414134	0.870421	17.0881	57.1126	1.74082	0.000649932	76.2601	17.1555	-2.15226	0.00184365	55.5002	6.59624	-3.07278	3.53138e-08
Ysr201	NC_010465	−	+−−	2017433	2017502	70	YPK_1818		YPK_1819			Yersinia	+	Ysr201	2.62145	8.73757	1.73687	0.0411982	1.00237	6.63173	2.72597	0.0592681	3.61212	2.39488	-0.592897	0.571583	3.42889	5.1813	0.595575	0.604008	15.4032	110.09	2.83738	0.00614005	5.03132	2.8287	-0.830798	0.241218
Ysr202	NC_010465	+	++−	2059374	2059597	224	YPK_1853	erfK	YPK_1854	lpp		Yersinia		Ysr202	29.3325	33.7591	0.202778	0.299973	17.4897	7.71008	-1.18169	0.188573	40.3323	41.7756	0.0507243	0.970759	13.2525	6.04691	-1.132	0.149156	59.7176	24.1755	-1.30461	0.0130069	5.8804	2.56084	-1.1993	0.363306
Ysr75	NC_010465	+	−+−	2070683	2070762	80	YPK_1862	purR	YPK_1863	sodB		Yersinia		Ysr75	10.8278	29.4567	1.44386	0.0110711	8.62783	34.0188	1.97926	0.00747989	14.8779	20.7385	0.479144	0.279681	11.5918	26.6614	1.20164	0.079038	52.1704	17.4562	-1.57949	0.0168537	25.917	4.78298	-2.43792	6.20823e-05
Ysr203	NC_010465	−	+−+	2081614	2081873	260	YPK_1875		YPK_1876	rovA		Yersinia		Ysr203	0.563189	2.6588	2.23909	0.0976389	1.01822	117.813	6.8543	4.99777e-27	0.768496	2.45491	1.67556	0.131551	1.04387	92.3412	6.46696	1.43668e-22	4.69822	12.4714	1.40844	0.328199	89.7659	4.2414	-4.40356	2.14707e-18
sR009	NC_010465	+	−+−	2100360	2100499	140	YPK_1892	sapA	YPK_1893	pspF	RyhB	γ-proteobacteria	+	sR009	539.856	328.371	-0.71725	0.189644	19.4357	155.128	2.99668	2.21878e-10	739.314	46.4106	-3.99366	3.25397e-11	129.306	121.594	-0.0887211	0.80849	578.823	34.7767	-4.05693	3.9534e-06	118.191	6.93209	-4.09168	4.74223e-18
Ysr204	NC_010465	+	+++	2161342	2161480	139	YPK_1946	phoA	YPK_1947			Y. pstb, Y. pestis	+	Ysr204	29.9881	100.313	1.74205	0.00570894	6.21562	67.0333	3.43091	5.08824e-08	41.3901	14.9706	-1.46715	0.187905	39.3616	52.4395	0.413865	0.498771	177.155	155.698	-0.186268	0.37117	50.9331	16.6084	-1.61669	0.00113638
sR053	NC_010465	−	−−+	2167074	2167146	73	YPK_1950	ilvB	YPK_1951			Y. pstb, Y. pestis		sR053	61.6108	780.059	3.66233	2.63728e-23	21.998	156.709	2.83264	0.000481134	84.2846	52.4952	-0.683085	0.346552	306.827	122.882	-1.32016	7.79412e-05	1374.83	93.7421	-3.87441	1.47659e-18	119.433	2.71943	-5.45675	9.48316e-11
Ysr205	NC_010465	−	−−+	2289465	2289603	139	YPK_2061	ailB	YPK_2062			Y. pstb, Y. pestis	+	Ysr205	64.6113	66.8952	0.0501164	0.672835	17.4449	9.46134	-0.88269	0.199967	88.7834	41.69	-1.09059	0.00195284	26.2783	7.43894	-1.8207	0.00445886	117.239	36.8253	-1.67069	0.00201526	7.23784	5.18829	-0.4803	0.917964
Ysr206	NC_010465	−	−−+	2310065	2310374	310	YPK_2078	rssB	YPK_2079			Y. pstb, Y. pestis	+	Ysr206	8.8631	0.617843	-3.8425	0.00789049	0.449433	1.35259	1.58954	0.750642	12.2136	1.07733	-3.50296	0.000917886	0.242031	1.06435	2.1367	0.776374	1.113	199.111	7.48298	5.76539e-06	1.03685	52.9709	5.67492	3.16546e-12
Ysr16	NC_010465	+	−+−	2357330	2357483	154	YPK_2125	fadD-1	YPK_2126	slp, yeaY		Y. pstb, Y. pestis		Ysr16	2.43369	29.765	3.6124	2.65245e-08	2.13061	13.7244	2.6874	0.0153159	3.34891	5.07273	0.599072	0.717264	11.6893	10.7548	-0.120212	0.768176	52.3684	45.5903	-0.199968	0.608604	10.4496	4.50258	-1.21463	0.240005
Ysr207	NC_010465	−	−−−	2362741	2363026	286	YPK_2131	mdtJ	YPK_2132	eda		γ-proteobacteria		Ysr207	41.4678	153.706	1.8901	4.15473e-06	16.602	143.674	3.11337	3.63942e-10	57.0043	39.7037	-0.521797	0.187448	60.4488	112.551	0.896798	0.0213097	270.604	54.3202	-2.31662	9.87829e-09	109.403	57.5182	-0.92756	0.013915
Ysr208	NC_010465	−	+−−	2564181	2564329	149	YPK_2324		YPK_2325			Y. pstb		Ysr208	5.50448	24.3813	2.14709	0.00197535	1.20937	28.3472	4.55088	2.06848e-08	7.56752	2.8753	-1.39611	0.0556121	9.59356	22.1932	1.20998	0.0277641	42.8342	15.0911	-1.50507	0.0510125	21.5692	5.08708	-2.08407	0.000300774
Ysr209	NC_010465	−	−−−	2587385	2587430	46	YPK_R0072	tRNA-Gly	YPK_2354	pgsA		Yersinia		Ysr209	436.195	311.191	-0.48717	0.306422	247.628	348.68	0.493724	0.123248	598.917	591.832	-0.017168	0.779489	122.481	272.588	1.15416	0.00261838	549.856	169.113	-1.70107	0.00531676	264.707	76.4866	-1.79111	1.39525e-06
Ysr210	NC_010465	−	+−+	2636874	2636965	92	YPK_2404	fliR-2	YPK_2405			Y. pstb	+	Ysr210	2.50092	28.9893	3.53499	3.02478e-06	2.12409	40.2186	4.24295	0.0410817	3.42293	5.09	0.572435	0.334985	11.4157	31.4926	1.464	0.344708	51.0541	11.3191	-2.17327	0.00395977	30.5799	6.22551	-2.29632	0.196693
Ysr211	NC_010465	−	+−−	2668705	2668852	148	YPK_2434		YPK_2435	yebY	RyeB	γ-proteobacteria		Ysr211	90.7474	6728.12	6.2122	4.05456e-05	111.221	1453.04	3.70757	3.43725e-20	125.508	267.888	1.09385	0.325843	2652.42	1138	-1.2208	0.178637	11856	1739.08	-2.76923	0.0398613	1105.91	1199.19	0.116837	0.824686
Ysr212	NC_010465	+	−+−	2670912	2671000	89	YPK_2437	pcoC	YPK_2438	ftnA		Y. pstb, Y. pestis	+	Ysr212	3.99588	12.3159	1.62393	0.0114283	4.05703	50.1994	3.62918	4.3868e-08	5.4769	9.7596	0.833461	0.18933	4.84764	39.287	3.0187	8.47274e-07	21.768	5.14148	-2.08196	0.00365203	38.1747	4.6372	-3.04129	6.39309e-08
Ysr213	NC_010465	−	+−−	2756285	2757506	1222	YPK_2516	sbcB	YPK_2517	yeeF	CRISPR-DR4	YPIII		Ysr213	36.3854	294.281	3.01577	4.19089e-10	28.3544	210.924	2.89508	5.54958e-11	50.0901	67.7051	0.434739	0.34312	115.605	165.297	0.515856	0.319052	519.808	358.095	-0.537634	0.0303554	160.659	163.259	0.0231606	0.879676
Ysr214	NC_010465	−	+−−	2757738	2758104	367	YPK_2516	sbcB	YPK_2517	yeeF	CRISPR-DR4	YPIII		Ysr214	12.7187	207.93	4.03107	1.77354e-21	8.35368	30.4411	1.86554	0.00439955	17.4832	19.9133	0.187762	0.91657	81.7806	23.8249	-1.77929	0.000173413	366.705	32.3001	-3.50501	7.26427e-15	23.1482	14.3919	-0.685648	0.103742
sR008/His leader	NC_010465	+	−++	2766343	2766478	136	YPK_2524		YPK_2525	hisG		Yersinia	+	sR008/His leader	53.0517	78.1407	0.558675	0.533238	10.6027	25.3616	1.25821	0.0940108	73.1288	25.3991	-1.52566	0.0157695	30.6846	19.8893	-0.625522	0.329407	137.064	41.1505	-1.73587	0.000345356	19.3404	32.373	0.74317	0.142298
Ysr215	NC_010465	−	+−+	2811349	2811396	48	YPK_2561	cdd	YPK_2562	sfcA		Yersinia	+	Ysr215	0.207862	25.2011	6.92171	5.73765e-12	0.471811	7.9159	4.06847	0.00375253	0.28474	1.1201	1.9759	0.676574	9.88766	6.20472	-0.672263	0.627006	44.1992	1.54411	-4.83917	1.1148e-11	6.03442	0.576447	-3.38796	0.0158373
Ysr173 (rmf)	NC_010465	−	+−−	2892626	2892900	275	YPK_2636	fabF2	YPK_2637			γ-proteobacteria		Ysr173 (rmf)	8.65524	11075.7	10.3215	4.70381e-13	25.8276	486.709	4.23608	2.07241e-21	11.9289	62.4801	2.38894	0.19499	4360.57	380.609	-3.51814	0.000331271	19615.5	849.28	-4.52961	4.21846e-05	369.622	428.336	0.212693	0.714499
Ysr216	NC_010465	+	−+−	2926425	2926704	280	YPK_2659		YPK_2660	kdsB		Y. pstb, Y. pestis		Ysr216	15.8821	50.455	1.6676	0.0300474	30.3657	248.965	3.03543	1.97308e-06	21.9522	72.9106	1.73176	0.0560904	19.8086	194.868	3.29829	2.42451e-07	89.3708	50.6487	-0.819279	0.102699	189.361	192.08	0.0205737	1
Ysr65	NC_010465	+	++−	2971735	2971907	173	YPK_2691	infA	YPK_2692	clpA		Y. pstb, Y. pestis		Ysr65	42.1493	171.379	2.02361	0.0483691	14.104	52.3685	1.8926	0.000537888	58.2841	33.6383	-0.792998	0.23252	67.2614	40.9711	-0.715173	0.476021	304.349	64.7774	-2.23216	0.0215615	39.8075	15.1314	-1.3955	0.00130968
Ysr48/sR023	NC_010465	+	+++	3015956	3016048	93	YPK_2734		YPK_2735		RybB	γ-proteobacteria	+	Ysr48/sR023	9.94272	619.846	5.96212	1.03177e-41	28.9204	1002.03	5.11469	2.68208e-08	13.7015	69.4211	2.34104	0.00587982	243.67	783.718	1.6854	0.00272639	1091.59	75.2111	-3.85934	1.2651e-26	761.386	1119.67	0.556378	1
Ysr217	NC_010465	+	−++	3119604	3119664	61	YPK_2834		YPK_2835	togT, rhiT		Y. pstb, Y. pestis		Ysr217	2.90312	145.348	5.64576	1.42952e-19	2.3143	17.5203	2.92038	0.00163351	3.97692	5.51495	0.471696	0.54799	57.1562	13.702	-2.06053	7.86811e-05	256.776	0.380406	-9.39875	2.11549e-27	13.3071	0	-Inf	3.94885e-08
Ysr62	NC_010465	+	−+−	3184715	3184773	59	YPK_2887	dusC	YPK_2888			Y. pstb, Y. pestis		Ysr62	0.127369	1.07384	3.07569	0.476451	0.184622	22.0643	6.90099	5.89202e-06	0.177491	0.437663	1.30208	1	0.423883	17.228	5.34495	0.000101787	1.90568	0.412276	-2.20862	0.409344	16.7268	0.248643	-6.07194	2.11376e-05
Ysr218	NC_010465	+	−+−	3262357	3262518	162	YPK_2964	cydA	YPK_2965	sucD		Y. pstb, Y. pestis	+	Ysr218	6.30246	45.5846	2.85456	8.16742e-06	9.43064	12.2411	0.376309	0.736231	8.63057	22.5229	1.38386	0.00234678	17.8899	9.58502	-0.900295	0.235625	79.8453	7.25622	-3.45992	3.00143e-06	9.31263	1.02468	-3.18401	0.00618116
sR022	NC_010465	+	+++	3279865	3280284	420	YPK_2980	smpB	YPK_2981		tmRNA (SsrA )	γ-proteobacteria		sR022	12099.3	72863.9	2.59028	1.07433e-14	9641.91	69570.1	2.85108	4.90615e-17	16603.7	22933.6	0.465961	0.406659	28623.6	54510.3	0.929321	0.0136385	128349	177138	0.464798	0.307159	52979.7	240639	2.18336	4.85612e-12
Ysr219	NC_010465	+	+++	3311298	3311500	203	YPK_3009	lnt	YPK_3010	ybeJ/gltI		Y. pstb, Y. pestis		Ysr219	12.3566	40.5435	1.71419	0.0165603	13.5576	14.4786	0.0948254	0.831945	16.9511	32.3035	0.930312	0.0329826	15.9655	11.3101	-0.497351	0.685164	71.2334	62.9836	-0.177578	0.877742	10.9792	3.55706	-1.62602	0.0450436
Ysr220	NC_010465	+	++−	3407357	3407451	95	YPK_3109		YPK_3110			YPIII	+	Ysr220	9.80866	1281.61	7.02968	3.88334e-06	9.83719	17.177	0.804163	0.498668	13.4968	23.6138	0.807009	0.127959	504.872	13.4273	-5.23268	0.000112616	2272.07	145.838	-3.96157	0.00212611	13.0328	6.55689	-0.991063	0.138456
Ysr145/157	NC_010465	−	+−+	3463932	3464026	95	YPK_3166	ybaP	YPK_3167		MicM	Y. pstb, Y. pestis	+	Ysr145/157	3.62031	16.5451	2.19222	0.0514637	2.72085	255.35	6.55228	4.67399e-05	5.01052	6.60587	0.398788	0.726489	6.48968	199.631	4.94305	0.00077753	29.3764	721.108	4.61749	5.78497e-09	193.944	2812.13	3.85795	0.000114217
Ysr156/sR020	NC_010465	−	+−+	3515601	3515708	108	YPK_3214	ymoA	YPK_3215	ybaZ	SRP RNA (Ffs)	γ-proteobacteria		Ysr156/sR020	790.493	2053.12	1.37699	5.49524e-06	570.434	4881.59	3.09722	1.25621e-20	1084.51	1355.76	0.322067	0.659529	807.173	3821.71	2.24327	4.18526e-09	3622.87	3927.18	0.116361	0.830125	3713.63	10846.3	1.54631	0.00346615
Ysr221	NC_010465	+	−+−	3597123	3597181	59	YPK_3286		YPK_3287	proA		Y. pstb, Y. pestis		Ysr221	3.17097	10.1977	1.68525	0.172166	2.94277	4.87427	0.728014	0.488023	4.40403	7.04265	0.677294	0.792201	3.99855	3.81281	-0.0686242	1	18.125	45.4304	1.32568	0.501636	3.70653	1.91163	-0.955263	0.321754
Ysr222	NC_010465	−	−−−	3673750	3673813	64	YPK_R0091	16S rRNA	YPK_3349	clpB		Yersinia		Ysr222	47.5885	183.945	1.95059	0.355554	15.9754	18.7977	0.234704	0.801988	65.4733	37.9504	-0.786789	0.00207227	72.0539	14.7139	-2.2919	0.147138	319.948	1.65849	-7.59183	0.00171495	14.2901	1.1593	-3.62369	0.000121832
RyfD/Ysr155	NC_010465	−	−−−	3676684	3676769	86	YPK_3349	clpB	YPK_3350	yfiH		Y. pstb, Y. pestis		RyfD/Ysr155	102.347	67.8045	-0.594014	0.352576	193.174	165.423	-0.22374	0.728172	141.364	462.673	1.71057	0.0066691	26.6605	129.247	2.27736	2.27111e-06	119.423	210.044	0.814617	0.282528	125.481	893.268	2.83163	0.0109296
Ysr7/154/sR004	NC_010465	+	−+−	3694598	3694667	70	YPK_3368	luxS	YPK_3369	gshA	MicA	γ-proteobacteria	+	Ysr7/154/sR004	9.26557	97.3945	3.39389	0.000362857	41.9138	297.073	2.82532	0.00242942	12.7499	99.6894	2.96696	3.23891e-09	38.3604	232.363	2.59869	0.00537927	172.182	647.404	1.91073	0.137125	225.774	2209.97	3.29107	6.25138e-45
Ysr223	NC_010465	−	−−−	3698246	3698331	86	YPK_R0054	tRNA-Ser	YPK_3372	csrA		γ-proteobacteria		Ysr223	449.059	411.595	-0.125678	0.52539	161.909	265.834	0.715345	0.264235	614.283	385.289	-0.672961	0.302804	161.705	207.895	0.362493	0.801253	729.007	47.1303	-3.95121	1.04467e-05	201.832	39.4007	-2.35686	0.00144244
Ysr59/sR034	NC_010465	+	−+−	3698437	3698529	93	YPK_R0054	tRNA-Ser	YPK_3372	csrA		Y. pstb, Y. pestis		Ysr59/sR034	6.50307	38.0408	2.54835	0.133156	20.3159	35.6025	0.809373	0.220229	8.98367	48.3961	2.42951	2.12034e-06	14.9273	27.8244	0.898395	0.446127	68.0182	16.9823	-2.00189	0.12037	27.03	4.61825	-2.54914	0.0192134
Ysr110/sR065	NC_010465	−	−−+	3716921	3717244	324	YPK_3387	rbsB-6	YPK_3388	katY		Y. pstb, Y. pestis		Ysr110/sR065	3.46616	14.0001	2.01402	0.00785307	3.08263	60.9376	4.3051	7.02168e-11	4.78432	7.39478	0.628195	0.446178	5.50237	47.7028	3.11595	4.48906e-07	24.7054	11.9717	-1.0452	0.0707456	46.3427	12.2155	-1.92363	0.000228317
Ysr224	NC_010465	−	−−−	3853114	3853166	53	YPK_3508	mutT	YPK_3509	secA		Y. pstb, Y. pestis		Ysr224	16.7946	83.1677	2.30803	0.0570864	11.5277	22.7988	0.983857	0.306608	23.1029	27.5929	0.256226	0.536129	32.655	17.7839	-0.876731	0.478589	148.229	20.9518	-2.82268	0.0396814	17.2488	3.71538	-2.21491	0.02504
Ysr225	NC_010465	+	+++	3885443	3885564	122	YPK_3534		YPK_3535	leuA	Leu leader	γ-proteobacteria		Ysr225	23.6133	27.7686	0.233852	0.380838	3.2887	43.9608	3.74063	1.21068e-05	32.4917	7.87977	-2.04385	4.01199e-05	10.9085	34.4919	1.6608	0.0166578	49.114	90.5764	0.883002	0.392471	33.5494	11.5852	-1.534	0.0053346
Ysr226	NC_010465	+	−+−	4005578	4005629	52	YPK_3628	nupC-2	YPK_3629	yjjV		Y. pstb, Y. pestis	-	Ysr226	2.4069	0.661945	-1.86239	0.287696	2.10917	0	-Inf	0.524098	3.30019	5.02541	0.606691	0.538953	0.262529	0	-Inf	1	1.16368	16.53	3.82832	0.00122529	0	1.71204	Inf	0.412915
Ysr227	NC_010465	−	−−−	4023719	4023831	113	YPK_3644		YPK_3645			Y. pstb, Y. pestis		Ysr227	0.58997	35.0566	5.8929	2.88697e-13	0.287189	4.67465	4.02478	0.190461	0.817212	0.682434	-0.260021	0.8959	13.7609	3.63145	-1.92196	0.0810225	61.5587	9.22498	-2.73835	3.25934e-06	3.51984	0.388019	-3.18131	0.250969
Ysr103	NC_010465	−	−−+	4072818	4072925	108	YPK_3685		YPK_3686	ddpA-2		Y. pstb, Y. pestis	+	Ysr103	46.9371	494.326	3.39666	0.00549137	27.0071	384.076	3.82998	2.88502e-11	64.7014	65.1326	0.00958439	0.785888	194.388	300.255	0.627252	0.355465	878.914	31.0952	-4.82096	0.000732406	291.582	17.7048	-4.0417	8.61334e-20
Ysr100	NC_010465	−	+−−	4249444	4249563	120	YPK_3856	qor	YPK_3857	pspG		Y. pstb, Y. pestis	+	Ysr100	79.4546	188.923	1.2496	0.00447312	31.851	53.3027	0.742868	0.151728	109.418	76.169	-0.52257	0.151138	74.2234	41.7083	-0.831538	0.0804653	332.046	57.1203	-2.53931	2.34209e-10	40.5162	5.55591	-2.8664	1.72583e-08
Ysr148/153/sR016	NC_010465	−	+−−	4432519	4432735	217	YPK_4019	hemY	YPK_R0045	tRNA-Pro	GlmZ	Yersinia	+	Ysr148/153/sR016	346.574	1243.93	1.84367	0.000868384	186.87	17.1838	-3.44291	0.000804299	479.899	448.314	-0.0982243	0.840582	488.971	13.4388	-5.18528	4.28594e-33	2193.82	1531.63	-0.518383	0.037814	13.0529	35.5426	1.44518	0.0126811
Ysr228	NC_010465	−	−−−	4435525	4435649	125	YPK_4021	mmuP, yifK	YPK_4022	wecG		Y. pstb, Y. pestis		Ysr228	19.752	1.42311	-3.79487	7.43731e-06	3.32319	0	-Inf	0.26704	27.0428	7.89256	-1.77668	0.00402616	0.559807	0	-Inf	1	2.47222	0.286942	-3.10697	0.624065	0	0.388019	Inf	1
Ysr229	NC_010465	−	+−+	4601525	4601805	281	YPK_4173		YPK_4174			Y. pstb, Y. pestis		Ysr229	5.58471	72.6763	3.70193	3.13013e-09	1.24573	12.8524	3.36697	0.0030903	7.69252	2.98722	-1.36465	0.120044	28.5135	10.082	-1.49987	0.0245917	127.633	33.8924	-1.91297	0.000156187	9.80736	10.4814	0.09589	0.967659
Ysr1	NC_010465	+	−+−	4619059	4619182	124	YPK_4187	yrfG-4, yigB-4, yihX-4	YPK_4188	bipA		Y. pstb, Y. pestis		Ysr1	5.02851	26.9995	2.42473	8.10884e-06	2.07	5.67782	1.4557	0.475354	6.87342	4.92716	-0.480269	0.873713	10.5995	4.44465	-1.25386	0.124447	47.444	6.27661	-2.91817	1.78512e-06	4.31506	3.62368	-0.251925	1
Ysr49	NC_010465	+	+++	4623011	4623073	63	YPK_4189	glnA	YPK_4190	glnL		Y. pstb, Y. pestis		Ysr49	120.157	80.1486	-0.584174	0.471862	7.17603	23.5419	1.71397	0.06698	166.422	17.2663	-3.26881	0.0842652	31.4597	18.4563	-0.769388	0.270775	140.642	347.661	1.30565	0.248056	17.9492	27.3012	0.605041	0.462253
Ysr186/sR026	NC_010465	−	−−+	4628088	4628384	297	YPK_4193	yihI	YPK_4194	engB	CsrC	Yersinia		Ysr186/sR026	565.363	4153.21	2.87698	1.78507e-17	681.185	1096.56	0.686868	0.0221033	774.464	1622.61	1.06705	0.0118742	1631.39	858.601	-0.926041	0.00806507	7304.1	249.649	-4.87074	8.34552e-45	834.301	60.5476	-3.78443	6.77871e-22
Ysr185	NC_010465	−	+−−	4629466	4629551	86	YPK_4194	engB	YPK_4195	polA	Spot42 (Spf)	γ-proteobacteria	+	Ysr185	22.0085	2.45285	-3.16553	0.387073	1.31193	2.1691	0.725399	0.600751	30.6005	3.12008	-3.2939	0.231755	0.963192	1.68412	0.806098	0.649564	4.32722	82.1103	4.24605	0.00500071	1.63283	8.27845	2.34199	0.133473
ID: identity
ORF: open reading frame
fc: fold change
Inf: infinite
0: not detected
all newly identified Ysr RNAs are given in red
1 Already identified and labelled sRNAs in Y. pseudotuberculosis IP32953 (Koo et al., 2011) and/or Y. pestis (Beauregard et al., 2013; Yan et al., 2013) are depicted in black, newly identified sRNAs are shown in red.
2Orientation of the putative sRNA on the Y. pseudotuberculosis YPIII chromosome ((+) forward and (-) reverse strand according to accession NC_010465).
3Orientation of the putative sRNAs (middle) and 5' and 3' flanking ORFs ((+) forward and (-) reverse strand according to accession NC_010465).
4Genomic coordinates of the putative sRNA on the Y. pseudotuberculosis YPIII chromosome according to the forward strand.
5 Bioinformatically predicted size of the sRNA.
6ORFs located upstream and downstream relative to the IGR in which the putative sRNA is encoded.
7RNA sequences were used to scan Rfam for related sequences.
8Denotes presence of the Y. pseudotuberculosis YPIII sRNA within different Yersinia species and γ-proteobacteria as determined by BlastN analysis.
9 "+" indicates that the respective sRNA could be detected via Northern blot in this study.
10Comparison of sRNA transcript abundance in Y. pseudotuberculosis under different environmental conditions and between Y. pseudotuberculosis YPIII and YP89 (crp deficient YPIII) by using the software DESeq version 1.12.1.
11Mean deep sequencing read counts for a particular sRNA obtained by DESeq.

## Sheet: YPIII antisense RNAs
Dataset S3-2: Y. pseudotuberculosis YPIII antisense RNAs.
sRNA ID*	Accession ID	Strand1	Start2	Stop2	Size3 [nt]	Antisense feature4			Detection Northern blot5	Alternative sRNA label6	sRNA ID*	YPIII_E25			YPIII_S25			YPIII_E37			YPIII_S37			YP89 (Δcrp)_S25			YP89 (Δcrp)_S37
						Systematic ID	Gene symbol	Gene description				Raw read counts YPIII_E25_1 +TAP7	Raw read counts YPIII_E25_2 +TAP7	Raw read counts YPIII_E25_3 +TAP7	Raw read counts YPIII_S25_1 +TAP7	Raw read counts YPIII_S25_2 +TAP7	Raw read counts YPIII_S25_3 +TAP7	Raw read counts YPIII_E37_1 +TAP7	Raw read counts YPIII_E37_2 +TAP7	Raw read counts YPIII_E37_3 +TAP7	Raw read counts YPIII_S37_1 +TAP7	Raw read counts YPIII_S37_2 +TAP7	Raw read counts YPIII_S37_3 +TAP7	Raw read counts YP89_S25_1 +TAP7	Raw read counts YP89_S25_2 +TAP7	Raw read counts YP89_S25_3 +TAP7	Raw read counts YP89_S37_1 +TAP7	Raw read counts YP89_S37_2 +TAP7	Raw read counts YP89_S37_3 +TAP7
Ysr93	NC_010465	-	28064	28250	187	YPK_0024		hypothetical protein YPK_0024	+	Ysr93	Ysr93	47	27	43	23	6	11	143	57	55	21	24	13	54	46	39	10	29	22
Ysr230	NC_010465	+	252843	253006	164	YPK_0215, YPK_0216		transcriptional regulator, XRE family/transposase-like Mu	+		Ysr230	55	6	46	555	36	73	44	33	22	28	22	9	435	426	158	5	48	31
Ysr231	NC_010465	-	328669	329005	337	YPK_0303	secY	preprotein translocase, SecY subunit			Ysr231	12	1	6	18	4	10	10	4	8	13	10	8	292	307	192	5	18	13
Ysr232	NC_010465	-	417549	418381	833	YPK_0382, YPK_0383	malM/not annotated	maltose operon periplasmic protein/conserved hypothetical protein	+		Ysr232	37	2	17	65	15	16	0	0	0	1	0	0	5303	6980	2810	7	13	6
Ysr233	NC_010465	+	518362	518465	104	YPK_0473	tccC	insecticidal toxin complex protein TccC			Ysr233	1	0	0	1	1	1	0	0	0	16	8	4	1	3	0	0	1	0
Ysr234	NC_010465	-	684722	684998	277	YPK_0623, YPK_0624		hypothetical protein/hypothetical protein			Ysr234	0	0	1	8	2	0	1	1	0	199	103	132	0	2	0	0	0	2
Ysr235	NC_010465	-	838097	838150	54	YPK_0751		amino acid adenylation domain protein			Ysr235	18	2	3	38	15	15	4	7	3	11	5	6	64	58	29	7	33	18
Ysr236	NC_010465	+	898356	898599	244	YPK_0790		conserved hypothetical protein			Ysr236	17	5	3	29	4	12	16	9	7	21	14	13	109	106	83	19	76	65
Ysr237	NC_010465	+	1333749	1333796	48	YPK_1198		putative DNA-binding protein (Roi)			Ysr237	0	0	0	1	0	0	0	0	0	0	0	0	22	11	10	0	0	0
Ysr238	NC_010465	+	1441743	1441800	58	YPK_1315	invD, yeeJ	putative adhesin, Ig domain protein group 1 domain protein			Ysr238	6	8	9	13	2	7	6	5	3	18	10	7	7	8	8	2	17	5
Ysr239	NC_010465	-	1548755	1548954	200	YPK_1405		conserved hypothetical protein			Ysr239	43	3	20	26	7	14	14	4	4	37	18	19	62	65	41	27	46	29
Ysr240	NC_010465	-	1649603	1649650	48	YPK_1486		type VI secretion system Vgr family protein	+		Ysr240	30	11	31	53	12	23	27	22	23	27	25	21	61	78	59	8	43	32
Ysr241	NC_010465	-	1715585	1715818	234	YPK_1552		protein of unknown function DUF412			Ysr241	32	7	16	44	13	11	32	8	6	16	10	16	170	178	123	26	88	96
Ysr242	NC_010465	+	1785857	1785981	125	YPK_1614	lacI-4, galR-4	transcriptional regulator, LacI family			Ysr242	47	4	18	69	20	15	23	8	6	20	6	13	35	22	10	1	7	7
Ysr243	NC_010465	+	1840773	1840868	96	YPK_1658	cvrA, nhaP2	sodium/hydrogen exchanger			Ysr243	3	2	6	6	3	1	19	12	10	14	10	13	0	1	0	1	0	0
Ysr244	NC_010465	-	2015932	2016053	122	YPK_1816	mltE	lytic transglycosylase catalytic			Ysr244	32	3	6	140	66	35	9	4	0	13	6	10	182	161	147	4	9	18
Ysr245	NC_010465	-	2029876	2029925	50	YPK_1831	pmrH	DegT/DnrJ/EryC1/StrS aminotransferase			Ysr245	2	0	0	27	3	4	1	1	1	6	9	9	3	1	1	0	3	1
Ysr246	NC_010465	+	2111544	2111719	176	YPK_1905	mpaA	murein peptide amidase A			Ysr246	17	6	13	27	3	2	10	5	13	27	13	12	15	17	12	4	3	15
Ysr247	NC_010465	+	2139280	2139558	279	YPK_1928	ydgD	peptidase S1 and S6 chymotrypsin/Hap			Ysr247	3	0	2	15	2	5	3	0	0	20	18	24	16	24	10	0	4	3
Ysr248	NC_010465	-	2234751	2234922	172	YPK_2007	rnfB	electron transport complex, RnfABCDGE type, B subunit			Ysr248	2	3	7	43	11	7	7	7	4	12	11	12	0	0	3	0	0	2
Ysr249	NC_010465	+	2237657	2237719	63	YPK_2009		transcriptional regulator, AraC family			Ysr249	23	6	7	60	13	18	24	5	4	1	2	2	16	24	8	2	4	4
Ysr250	NC_010465	-	2289852	2289941	90	YPK_2062		conserved hypothetical protein			Ysr250	17	6	2	50	7	19	47	15	12	16	12	11	17	16	12	5	48	13
Ysr15	NC_010465	+	2473453	2473632	180	YPK_2230,YPK_2231		hypothetical protein/putative transcriptional regulator, GntR family	+	Ysr15	Ysr15	55	19	21	128	17	39	101	22	22	106	32	37	50	63	15	9	33	23
Ysr251	NC_010465	+	2479654	2479909	256	YPK_2235	phoH	PhoH family protein	+		Ysr251	40	7	24	59	37	20	14	5	2	28	11	12	176	201	194	28	87	41
Ysr252	NC_010465	+	2610124	2610197	74	YPK_2375	yecS	polar amino acid ABC transporter, inner membrane subunit			Ysr252	4	2	0	40	13	10	7	2	7	7	1	3	9	21	16	1	6	3
Ysr253	NC_010465	-	2700872	2701618	747	YPK_2467, YPK_2468	yobD/yebN	hypothetical protein/hypothetical protein			Ysr253	33	0	13	160	43	37	24	12	8	148	68	73	190	285	103	39	102	77
Ysr254	NC_010465	-	2764335	2764535	201	YPK_2521, YPK_2522, YPK_2523	yphD-6, ytfT-6, yjfF-6/not annotated/not annotated	monosaccharide-transporting ATPase/hypothetical protein/hypothetical protein			Ysr254	20	7	9	46	15	30	13	4	5	46	13	18	109	183	113	15	40	35
Ysr255	NC_010465	+	2857343	2857392	50	YPK_2601		hypothetical protein YPK_2601			Ysr255	13	2	5	6	2	0	4	1	2	20	15	19	8	20	8	12	21	15
Ysr256	NC_010465	-	2867525	2867702	178	YPK_2614		FAD linked oxidase domain protein			Ysr256	5	1	3	16	9	9	5	1	0	21	19	13	14	13	14	1	12	12
Ysr114	NC_010465	-	2966053	2966663	611	YPK_2687	trxB	thioredoxin reductase	+	Ysr114	Ysr114	34	3	4	48	20	16	13	4	3	2	1	1	2874	3591	2094	4	21	12
Ysr257	NC_010465	-	2975155	2975300	146	YPK_2694	cspD-2	cold-shock DNA-binding domain protein			Ysr257	8	2	7	2	1	1	3	2	1	26	9	11	36	45	29	8	66	38
Ysr258	NC_010465	-	2984438	2984498	61	YPK_2701	hcp	hybrid cluster protein			Ysr258	6	5	12	20	1	6	9	22	16	11	7	9	2	3	1	0	2	0
Ysr259	NC_010465	-	3074143	3074282	140	YPK_2785		hypothetical protein			Ysr259	0	0	0	7	5	2	2	2	0	29	31	25	15	19	10	0	17	7
Ysr260	NC_010465	-	3399141	3399237	97	YPK_3095		hypothetical protein YPK_3095			Ysr260	4	1	2	36	5	9	2	1	1	7	1	3	50	28	15	0	0	2
Ysr261	NC_010465	+	3399634	3399711	78	YPK_3096		hypothetical protein YPK_3096			Ysr261	4	0	5	37	5	25	4	2	0	3	1	2	3	4	5	0	2	0
Ysr262	NC_010465	-	3403622	3403696	75	YPK_3103		hypothetical protein YPK_3103			Ysr262	184	12	55	7	2	1	22	14	7	5	6	7	17	33	9	4	9	9
Ysr263	NC_010465	+	3426074	3426192	119	YPK_3132, YPK_3133	yagB/yfjY	YagB/YeeU/YfjZ family protein/DNA repair protein RadC			Ysr263	8	2	3	10	3	4	0	1	2	14	11	9	14	19	9	6	9	8
Ysr264	NC_010465	-	3464893	3465133	241	YPK_3168, YPK_3169		hypothetical protein/hypothetical protein			Ysr264	11	6	7	22	8	13	10	5	8	22	14	10	38	47	37	3	21	11
Ysr265	NC_010465	+	3567635	3567691	57	YPK_3262	secD	protein-export membrane protein SecD			Ysr265	14	8	14	18	6	5	18	17	16	10	11	9	50	35	31	7	28	14
Ysr266	NC_010465	+	3593022	3593098	77	YPK_3282	aroL	shikimate kinase			Ysr266	9	2	1	31	8	6	12	4	7	86	22	15	26	57	31	9	21	29
Ysr267	NC_010465	-	3603859	3604044	186	YPK_3293	cpbD-2	chitin-binding domain 3 protein			Ysr267	13	5	14	51	13	12	9	6	10	9	2	4	20	27	25	2	16	8
Ysr8	NC_010465	+	3636213	3636267	55	YPK_3314		hypothetical protein YPK_3314		Ysr8	Ysr8	46	13	14	9	1	1	27	22	31	3	2	2	10	16	7	1	4	2
Ysr268	NC_010465	-	3678968	3679169	202	YPK_3352	yfiO	putative lipoprotein			Ysr268	36	8	21	58	15	13	11	4	1	5	5	4	40	47	36	3	14	10
Ysr269	NC_010465	+	3680138	3680213	76	YPK_3354		hypothetical protein YPK_3354			Ysr269	73	4	30	44	11	16	17	5	2	15	5	6	50	79	22	4	14	5
Ysr270	NC_010465	-	3856677	3856812	136	YPK_3511		conserved hypothetical protein			Ysr270	72	26	37	60	11	18	60	29	12	3	2	1	121	92	78	8	38	18
Ysr271	NC_010465	-	3856989	3857210	222	YPK_3511		conserved hypothetical protein	+		Ysr271	300	105	269	238	93	82	185	128	80	43	27	41	2768	3343	3246	110	432	401
Ysr272	NC_010465	+	3879774	3879836	63	YPK_3531	ilvI	acetolactate synthase, large subunit, biosynthetic type			Ysr272	24	14	10	5	4	8	21	26	37	15	5	9	8	18	27	12	53	29
Ysr273	NC_010465	-	3981783	3981933	151	YPK_3611		protein of unknown function DUF84			Ysr273	38	9	22	38	24	9	37	23	13	8	8	8	5	10	8	1	4	2
Ysr104/sR035	NC_010465	-	3987977	3988291	315	YPK_3614		ATPase, P-type (transporting), HAD superfamily, subfamily IC		Ysr104/sR035	Ysr104/sR035	44	8	17	195	41	34	68	23	22	140	42	97	246	355	140	28	206	96
Ysr274	NC_010465	-	4040928	4041008	81	YPK_3658	frwC	PTS system, fructose subfamily, IIC subunit			Ysr274	41	13	26	22	15	19	10	10	10	19	27	14	25	38	32	6	12	12
Ysr275	NC_010465	+	4061730	4061839	110	YPK_3677	yjgQ	permease YjgP/YjgQ family protein			Ysr275	23	27	32	8	9	10	15	18	16	5	5	5	15	18	12	1	2	2
Ysr276	NC_010465	-	4064418	4064612	195	YPK_3679	pepA	leucyl aminopeptidase	+		Ysr276	41	17	16	35	13	14	70	32	41	16	8	15	97	103	49	17	49	53
Ysr277	NC_010465	+	4114840	4115091	252	YPK_3724	deaD	DEAD/DEAH box helicase domain protein			Ysr277	23	9	11	91	20	15	39	22	24	13	6	10	17	18	11	7	17	16
Ysr278	NC_010465	-	4131381	4131674	294	YPK_3738	yhbY	RNA-binding protein			Ysr278	115	24	59	92	18	20	25	6	4	23	26	22	175	188	167	18	96	68
Ysr279	NC_010465	-	4209089	4209167	79	YPK_3819		lysine 2,3-aminomutase, YodO family protein			Ysr279	54	25	23	12	6	11	47	44	32	1	0	1	6	8	14	0	5	0
Ysr280	NC_010465	+	4210857	4210958	102	YPK_3821		conserved hypothetical protein			Ysr280	11	1	2	235	19	45	10	1	4	22	11	8	18	33	7	4	8	12
Ysr281	NC_010465	-	4414984	4415039	56	YPK_4003		hypothetical protein YPK_4003			Ysr281	227	27	61	12	7	5	23	11	12	4	0	1	13	14	8	1	7	5
Ysr282	NC_010465	+	4496352	4496424	73	YPK_4072	murI	glutamate racemase			Ysr282	2	2	1	19	13	16	2	0	4	4	3	2	21	16	18	0	8	3
Ysr283	NC_010465	-	4556153	4556405	253	YPK_4122		anion transporter	+		Ysr283	28	25	37	25	3	4	13	32	32	16	9	12	25	34	7	7	18	13
sR094	NC_010465	+	4576414	4576471	58	YPK_4144	tdh	L-threonine 3-dehydrogenase		sR094	sR094	16	6	14	15	3	1	5	2	1	15	5	5	34	33	11	5	12	7
Ysr284	NC_010465	-	4596983	4597168	186	YPK_4167		hypothetical protein YPK_4167			Ysr284	138	98	70	31	10	15	89	59	56	8	1	1	64	69	74	2	21	15
Ysr285	NC_006153	+	181	358	178	pYV0001	ypkA	putative targeted effector protein kinase			Ysr285	80	30	78	138	37	52	141	45	36	22	20	22	371	306	352	27	175	103
Ysr286	NC_006153	+	1213	1450	238	pYV0001	ypkA	putative targeted effector protein kinase			Ysr286	31	4	13	19	20	7	14	9	9	19	7	25	43	64	27	28	95	51
Ysr287	NC_006153	+	1766	1840	75	pYV0001	ypkA	putative targeted effector protein kinase			Ysr287	56	32	95	806	167	518	83	59	66	27	23	35	820	761	662	70	142	161
Ysr288	NC_006153	+	17413	17560	148	pYV0021		putative transposase			Ysr288	4	6	2	11	2	3	8	2	4	16	5	12	19	27	21	19	35	45
Ysr289	NC_006153	+	19070	19139	70	pYV0022		putative transposase			Ysr289	3	0	3	6	1	1	12	3	4	6	2	2	67	192	48	85	20	72
Ysr290	NC_006153	-	31549	31659	111	pYV0043, pYV0044		transposase remnant/hypothetical protein			Ysr290	307	24	91	492	146	111	250	61	73	99	35	40	2333	2912	1290	699	1881	1725
Ysr291	NC_006153	+	36602	36654	53	pYV0054	yopD	putative Yop negative regulation/targeting component			Ysr291	1	0	1	2	0	1	2	0	1	17	7	9	1	0	0	7	52	20
Ysr292	NC_006153	+	39187	39466	280	pYV0056, pYV0057	lcrH, sycD/lcrV	low calcium response protein H/putative V antigen, antihost protein/regulator			Ysr292	1	2	6	38	7	11	1	1	1	5	10	6	8	6	5	3	10	7
Ysr293	NC_006153	+	39960	40082	123	pYV0057, pYV0058	lcrV/lcrG	putative V antigen, antihost protein/putative Yop regulator			Ysr293	29	3	7	46	11	9	18	4	7	46	20	26	73	51	60	20	105	48
Ysr294	NC_006153	+	41789	41893	105	pYV0060	lcrD, yscV	putative membrane-bound Yop protein			Ysr294	13	3	4	58	15	8	6	1	0	27	12	13	11	14	2	3	54	14
Ysr295	NC_006153	-	47755	47835	81	pYV0069	yscP	putative type III secretion protein			Ysr295	5	5	8	26	8	5	11	1	12	9	7	9	21	21	16	2	44	22
Ysr296	NC_006153	-	49011	49074	64	pYV0070	yscQ	putative type III secretion protein			Ysr296	96	28	78	108	51	61	57	29	32	55	42	49	181	165	169	80	192	170
Ysr297	NC_006153	-	50419	50548	130	pYV0072, pYV0073	yscS/yscT	putative type III secretion protein/putative type III secretion protein			Ysr297	20	11	23	16	4	5	21	21	14	5	2	1	22	36	26	1	25	12
Ysr298	NC_006153	-	53075	53361	287	pYV0075	virG/yscW	putative Yop targeting lipoprotein			Ysr298	38	4	9	19	4	8	50	8	6	14	6	15	87	91	54	21	60	72
Ysr299	NC_006153	-	54369	54449	81	pYV0078		hypothetical protein			Ysr299	4	0	2	32	4	11	15	4	6	25	16	15	10	13	5	6	13	15
Ysr300	NC_006153	-	55893	56043	151	pYV0079	yscC	putative type III secretion protein			Ysr300	0	0	0	0	2	0	1	0	0	8	4	14	1	0	2	1	12	10
Ysr301	NC_006153	-	57338	57391	54	pYV0080	yscD	putative type III secretion protein			Ysr301	38	13	39	35	9	13	19	22	15	14	13	16	55	72	57	20	87	54
Ysr302	NC_006153	-	59480	59767	288	pYV0085, pYV0086	yscI, lcrO/yscJ, ylpB	putative type III secretion protein/putative type III secretion lipoprotein			Ysr302	27	3	13	9	1	4	21	6	5	6	8	1	82	69	51	13	29	26
Ysr303	NC_006153	-	60948	61048	101	pYV0087	yscK	putative type III secretion protein			Ysr303	25	9	20	90	19	64	32	15	12	54	25	49	110	140	60	21	110	72
ID: identity
ORF: open reading frame
nt: nucleotides
* Already identified and labelled sRNAs in Y. pseudotuberculosis IP32953 (Koo et al., 2011) and/or Y. pestis (Beauregard et al., 2013; Yan et al., 2013) are depicted in black, newly identified sRNAs are shown in red.
1Orientation of the putative antisense RNA on the Y. pseudotuberculosis YPIII chromosome or pYV virulence plasmid (("+") forward and ("-") reverse strand according to NC_010465 for the chromosome or NC_006153 for the pYV virulence plasmid).
2Genomic coordinates of the putative antisense RNA on the Y. pseudotuberculosis YPIII chromosome according to the forward strand.
3Bioinformatically predicted size of the antisense RNA.
4ORF located on the opposite strand relative to the strand encoding the putative antisense RNA.
5 "+" indicates that the respective antisense RNA could be detected via Northern blot, "-" indicates that the antisense RNA could not be detected in this study.
6antisense RNA was identified and labelled previously in Y. pseudotuberculosis IP32953 (Koo et al., 2011) and/or Y. pestis (Beauregard et al., 2013; Yan et al., 2013).
7Raw deep sequencing read counts for a particular antisense RNA for the indicated cDNA library.

## Sheet: CRP motif search trans sRNAs
Dataset S3-3: CRP motif search within regulatory regions of CRP-dependent sRNAs.
CRP binding site ID	Accession ID	Strand1	CRP motif start2 -	CRP motif stop2	5' CRP motif3	CRP motif spacer4	3' CRP motif5	# mismatch 5' motif6	# mismatch 3' motif6	Position of putative CRP motif relative to predicted sRNA 5' end7	sRNA ID	sRNA start8	sRNA stop8	Rfam homology9	Alternative sRNA label10	CRP EMSA11
YPK_CRP_BS_1	NC_010465	+	688732	688747	TGTGA	AACCGG	GCAAA	0	2	-153	Ysr191	688900	688954			+
YPK_CRP_BS_2	NC_010465	+	1154325	1154340	TGCGA	TGCTAC	TCACG	1	1	-124	Ysr149/181/sR014	1154464	1154525	OmrA/B	Ysr149/181/sR014	+
YPK_CRP_BS_3	NC_010465	+	1196310	1196325	TGTGC	GAGATC	TCTCA	1	1	-164	Ysr179/sR003	1196489	1196805	CsrB	Ysr179/sR003
YPK_CRP_BS_4	NC_010465	+	1196312	1196327	TGCGA	GATCTC	TCACA	1	0	-162
YPK_CRP_BS_5	NC_010465	-	1454729	1454744	TTAGA	AATAGA	TCACA	2	0	-33	Ysr159/sR012	1454633	1454696	CyaR	Ysr159/sR012	+
YPK_CRP_BS_6	NC_010465	-	2081821	2081836	TGTAA	ATTAAT	TCAAA	1	1	+52	Ysr203	2081614	2081873
YPK_CRP_BS_7	NC_010465	-	2310358	2310373	TGTGA	TGTGCG	TCACA	0	0	+16	Ysr206	2310065	2310374			+
YPK_CRP_BS_8	NC_010465	-	2310416	2310431	TGTGA	TGGATA	TCACA	0	0	-42
YPK_CRP_BS_9	NC_010465	-	2362969	2362984	TTTTA	GGCGTA	TCACA	2	0	+57	Ysr207	2362741	2363026
YPK_CRP_BS_10	NC_010465	+	2670769	2670784	TGTGA	GGGAGT	ACACA	0	1	-128	Ysr212	2670912	2671000			+
YPK_CRP_BS_11	NC_010465	-	2811499	2811514	TGCGA	GTTAAC	TTACA	1	1	-103	Ysr215	2811349	2811396			+
YPK_CRP_BS_12	NC_010465	+	3119472	3119487	TCTGT	AACACA	TCACA	2	0	-117	Ysr217	3119604	3119664
YPK_CRP_BS_13	NC_010465	+	3119498	3119513	GGTGA	TCCTTC	TCACA	1	0	-91
YPK_CRP_BS_14	NC_010465	+	3119570	3119585	TGCCA	CTATTG	TCACA	2	0	-19
YPK_CRP_BS_15	NC_010465	+	3262295	3262310	AGTGA	GTCAAA	TCACA	1	0	-47	Ysr218	3262357	3262518			+
YPK_CRP_BS_16	NC_010465	-	3464013	3464028	TATGC	TGGTGC	TCACA	2	0	+13	Ysr145/157	3463932	3464026	MicM	Ysr145/157
YPK_CRP_BS_17	NC_010465	+	3694639	3694654	TGTTA	ATTTGG	CCACA	1	1	+56	Ysr7/154/sR004	3694598	3694667	MicA	Ysr7/154/sR004
YPK_CRP_BS_18	NC_010465	+	4005510	4005525	AGTAA	TCTCCG	TCACA	2	0	-53	Ysr226	4005578	4005629			+
YPK_CRP_BS_19	NC_010465	+	4005556	4005571	TGTAA	ATGTGA	TCATA	1	1	-7	Ysr226
YPK_CRP_BS_20	NC_010465	+	4005562	4005577	TGTGA	TCATAA	TCACA	0	0	-1	Ysr226
YPK_CRP_BS_21	NC_010465	+	4005601	4005616	TGTGA	GGTTAT	TGACA	0	1	+38	Ysr226
YPK_CRP_BS_22	NC_010465	-	4072904	4072919	TGTGG	TAAAAG	TCTCA	1	1	+21	Ysr103	4072818	4072925		Ysr103
YPK_CRP_BS_23	NC_010465	-	4249657	4249672	TGCGG	CAGCGA	TCACA	2	0	-94	Ysr100	4249444	4249563		Ysr100	+
YPK_CRP_BS_manual_112	NC_010465	-	587377	587392	AATGA	ATCTTG	TAACA	2	1	-29	sR018	587231	587347	SraH (ArcZ)	sR018	+
YPK_CRP_BS_manual_212	NC_010465	-	587431	587446	TGTCA	ATCACT	TAACC	1	2	-83
YPK_CRP_BS_manual_312	NC_010465		2927887	2927902	TGTGA	TTAAAG	TCACA	0	0	+4	Ysr30413	2927891	2928214			+
1Location of the predicted CRP binding motif on the Y. pseudotuberculosis YPIII chromosome (("+") forward and ("-") reverse strand according to accession NC_010465).
2Genomic coordinates of the predicted CRP binding motif on the Y. pseudotuberculosis YPIII chromosome according to the positive strand.
35' DNA sequence motif which is predicted to be recognized by CRP.
4DNA sequence spacing the predicted 5' and 3' CRP motifs.
53' DNA sequence motif which is predicted to be recognized by CRP.
6Number of nucleotides which do not match with the CRP consensus TGTGA-N6-TCACA (5' TGTGA; 3' TCACA).
7Indicates the position of the predicted CRP binding motif in nucleotides relative to the predicted 5' end of the CRP-dependent sRNA locus ("-" upstream of the sRNA 5' end, "+" downstream of the sRNA 5' end, as obtained by RNA-seq).
8Genomic coordinates of the putative CRP-dependent sRNA on the Y. pseudotuberculosis YPIII chromosome according to the forward strand.
9RNA sequences were used to scan Rfam for any related sequence.
10sRNA was identified and labelled previously in Y. pseudotuberculosis IP32953 (Koo et al., 2011) and/or Y. pestis (Beauregard et al., 2013; Yan et al., 2013).
11"+" indicates that recombinant CRP protein specifically interacted with the regulatory upstream region of the respective sRNA locus using electrophoretic mobility assays (EMSAs); "-" indicates that the EMSA was performed, but no specific interaction could be observed.
12Selected CRP-dependent sRNAs without a bioinformatically predicted CRP binding site were manually screened for a less conserved CRP motif and promising candidates tested for CRP interaction by EMSA.
13Ysr304 did not pass our applied bioinformatic criteria for sRNA detection, but was identified manually in the YP89_S25 TAP+ libraries. This sRNA is flanked by a perfect CRP consensus motif and was therefore tested for CRP interaction by EMSA.
