# Supplementary material for: Transcriptomic Profiling of Yersinia pseudotuberculosis Reveals Reprogramming of the Crp Regulon by Temperature and Uncovers Crp as a Master Regulator of Small RNAs
Source: PLoS Genet. 2015 Mar 27;11(3):e1005087. doi: 10.1371/journal.pgen.1005087 (PMC4376681; doi:10.1371/journal.pgen.1005087)
Supplement: S4 Dataset — Global gene expression profiles are listed in separate sheets containing either the entire set of annotated genes (S4-1, S4-3) or only genes which are defined as differentially expressed (S4-2, S4-4). Additionally, Venn lists of differentially expressed genes are included as separate sheets (S4-5, S4-6). (XLSX) [file pgen.1005087.s014.xlsx]

## Sheet: YPIIIE25vs.YPIIIE37 raw
Dataset S4-1: Global gene expression changes in response to temperature (DESeq analysis YPIII_E25 vs. YPIII_E37; all ORFs listed).
								DESeq mean read counts
Locus	Gene name	Gene description	Start	Stop	Strand	Accession ID	Feature type	YPIII_E25	YPIII_E37	log2 Fold change	p-value
pYV0001	ypkA	putative targeted effector protein kinase	12	2210	-	NC_006153	CDS	306.396	977.533	1.67375	3.01178e-09
pYV0002		hypothetical protein	2218	2667	-	NC_006153	CDS	133.976	217.13	0.696585	0.0158778
pYV0003		putative transposase remnant	2919	3239	-	NC_006153	CDS	1.22751	0.789792	-0.636195	1
pYV0004		hypothetical protein	3411	3650	-	NC_006153	CDS	9.55269	19.6454	1.04021	0.0523543
pYV0005	repA, repA1	putative replication initiation protein	4823	5689	-	NC_006153	CDS	38.9364	68.2692	0.810116	0.0236376
pYV0006		hypothetical protein	5803	5955	+	NC_006153	CDS	72.3789	140.452	0.956438	0.126018
pYV0007	repB, copB	RepB, RepA2, CopB; putative replication transcriptional regulator	5998	6252	-	NC_006153	CDS	431.52	1000.07	1.2126	0.028754
pYV0008		possible transposase remnant	6779	7183	+	NC_006153	CDS	0.568512	0	-Inf	0.729703
pYV0009		hyothetical protein	7489	7806	-	NC_006153	CDS	0	0
pYV0010		hypothetical protein	7978	8436	-	NC_006153	CDS	0.353853	0	-Inf	0.790812
pYV0011		possible transposase remnant	8586	8774	+	NC_006153	CDS	0	0
pYV0012		hypothetical protein	8771	8980	-	NC_006153	CDS	0.284256	0.636551	1.16308	0.936093
pYV0013	yadA	Yersinia adhesin A, YadA	9103	10401	-	NC_006153	CDS	32.7274	56.9302	0.798696	0.316142
pYV0016	tnpA	putative transposase protein	11386	13701	-	NC_006153	CDS	7.03318	14.3662	1.03043	0.238351
pYV0017		putative resolvase	13865	14416	+	NC_006153	CDS	190.408	215.512	0.178675	0.811049
pYV0018		putative transposase	15467	15733	+	NC_006153	CDS	0	0
pYV0019		putative transposase	15757	16566	+	NC_006153	CDS	0	0
pYV0020	sycH	putative YopH targeting protein	16714	17139	-	NC_006153	CDS	28.1324	65.0843	1.21008	0.000258797
pYV0021		putative transposase	17484	17915	-	NC_006153	CDS	1.22751	4.64924	1.92125	0.074742
pYV0022		putative transposase	17915	19087	-	NC_006153	CDS	10.9263	13.4176	0.296323	0.596729
pYV0023		possible transposase remnant	19220	19834	+	NC_006153	CDS	2.59017	4.84337	0.902965	0.53436
pYV0024	sycE, yerA	putative YopE chaperone	19897	20289	-	NC_006153	CDS	69.4418	154.032	1.14935	0.0111344
pYV0025	yopE	putative outer membrane virulence protein	20483	21142	+	NC_006153	CDS	572.279	959.512	0.745581	0.010275
pYV0026		hypothetical protein	21282	21581	-	NC_006153	CDS	29.5232	65.1517	1.14195	0.00338144
pYV0027		hypothetical protein	21574	21849	-	NC_006153	CDS	544.525	1228.95	1.17435	1.42663e-06
pYV0028		putative transposase remnant	21960	22163	-	NC_006153	CDS	4.80965	6.85875	0.512015	0.617231
pYV0029		hypothetical protein	22359	22532	+	NC_006153	CDS	1.05059	1.12317	0.0963826	1
pYV0030		hypothetical protein	22682	22975	-	NC_006153	CDS	1.22751	1.07565	-0.190524	1
pYV0031	sopB	putative plasmid partitioning control protein	23123	24088	-	NC_006153	CDS	82.635	91.7371	0.150752	0.541258
pYV0032	sopA	putative plasmid partitioning transcription repressor	24085	25251	-	NC_006153	CDS	126.503	117.195	-0.110256	0.774126
pYV0033		hypothetical protein	25800	25913	+	NC_006153	CDS	0	0
pYV0034		putative transposase remnant	26051	26245	-	NC_006153	CDS	0	0
pYV0035		hypothetical protein	26357	26815	-	NC_006153	CDS	0	0
pYV0036		hypothetical protein	26842	27102	-	NC_006153	CDS	0	0.197448	Inf	0.967137
pYV0039		putative transposase	28171	28353	-	NC_006153	CDS	6.09579	6.36144	0.0615417	0.996125
pYV0040	yopK/yopQ	Yop targeting protein YopK, YopQ	28491	29039	-	NC_006153	CDS	22.9025	29.0311	0.342098	0.491367
pYV0041	yopT	Yop targeted effector YopT	29513	30481	+	NC_006153	CDS	0.284256	2.34138	3.04209	0.413709
pYV0042		YopT chaperone	30481	30873	+	NC_006153	CDS	0	0
pYV0043		transposase remnant	31368	31559	+	NC_006153	CDS	0	0
pYV0044		hypothetical protein	31576	31995	+	NC_006153	CDS	5.01738	7.69937	0.617805	0.17625
pYV0045		hypothetical protein	32524	32715	-	NC_006153	CDS	0	0
pYV0046		putative transposase remnant	32890	33189	+	NC_006153	CDS	0.568512	0.789792	0.47428	0.73009
pYV0047	yopM	putative targeted effector protein	33232	34884	-	NC_006153	CDS	11.49	100.69	3.13147	1.11096e-08
pYV0048		hypothetical protein	35009	35104	-	NC_006153	CDS	0.176927	0	-Inf	1
pYV0049		hypothetical protein	35209	35424	-	NC_006153	CDS	0.766331	0.197448	-1.95649	1
pYV0050		hypothetical protein	35445	35567	+	NC_006153	CDS	0	0
pYV0051		hypothetical protein	35593	35916	+	NC_006153	CDS	1.17881	0.197448	-2.57778	1
pYV0052		hypothetical protein	35951	36073	+	NC_006153	CDS	0	0
pYV0053		hypothetical protein	36160	36327	+	NC_006153	CDS	0.353853	0.439103	0.311409	1
pYV0054	yopD	putative Yop negative regulation/targeting component	36551	37471	-	NC_006153	CDS	262.409	1663.96	2.66473	2.12693e-18
pYV0055	yopB	putative Yop targeting protein	37490	38695	-	NC_006153	CDS	146.926	1010.23	2.78152	1.03198e-05
pYV0056	lcrH, sycD	low calcium response protein H	38673	39179	-	NC_006153	CDS	64.9935	348.893	2.42442	1.06426e-14
pYV0057	lcrV	putative V antigen, antihost protein/regulator	39192	40172	-	NC_006153	CDS	91.0592	327.619	1.84714	0.00171965
pYV0058	lcrG	putative Yop regulator	40174	40461	-	NC_006153	CDS	57.1624	165.706	1.53549	1.40138e-05
pYV0059	lcrR	hypothetical protein lcrR	40503	40943	-	NC_006153	CDS	33.7064	108.045	1.68054	1.49735e-06
pYV0060	lcrD, yscV	putative membrane-bound Yop protein	40940	43054	-	NC_006153	CDS	273.726	810.297	1.56572	6.47907e-08
pYV0061	yscY	putative type III secretion protein	43041	43385	-	NC_006153	CDS	45.5054	89.0731	0.968952	0.00173836
pYV0062	yscX	putative type III secretion protein	43382	43750	-	NC_006153	CDS	48.5208	108	1.15435	0.00241938
pYV0063	sycN	putative type III secretion protein	43747	44118	-	NC_006153	CDS	47.5627	127.571	1.4234	2.15449e-05
pYV0064	tyeA	putative Yop secretion and targeting protein	44105	44383	-	NC_006153	CDS	48.1841	125.837	1.38492	4.81754e-05
pYV0065	yopN, lcrE	putative membrane-bound Yop targeting protein	44364	45245	-	NC_006153	CDS	228.115	551.588	1.27383	3.04578e-05
pYV0066		hypothetical protein	45305	45409	+	NC_006153	CDS	2.05352	2.68876	0.388837	0.951288
pYV0067	sctN	putative Yops secretion ATP synthase	45443	46762	+	NC_006153	CDS	374.792	643.735	0.780378	0.0375447
pYV0068	yscO	putative type III secretion protein	46759	47223	+	NC_006153	CDS	135.688	276.215	1.02549	0.00502265
pYV0069	yscP	putative type III secretion protein	47223	48590	+	NC_006153	CDS	190.755	421.499	1.14381	4.83946e-05
pYV0070	yscQ	putative type III secretion protein	48587	49510	+	NC_006153	CDS	67.1892	288.211	2.10083	4.00841e-10
pYV0071	yscR	putative Yop secretion membrane protein	49507	50160	+	NC_006153	CDS	21.7076	74.568	1.78036	2.23503e-06
pYV0072	yscS	putative type III secretion protein	50162	50428	+	NC_006153	CDS	16.0462	36.9375	1.20285	0.00799603
pYV0073	yscT	putative type III secretion protein	50425	51210	+	NC_006153	CDS	38.8005	138.52	1.83595	1.43217e-07
pYV0074	yscU	putative type III secretion protein	51210	52274	+	NC_006153	CDS	30.3379	228.289	2.91167	1.50311e-17
pYV0075	virG, yscW	putative Yop targeting lipoprotein	52850	53245	+	NC_006153	CDS	8.06874	32.4117	2.0061	0.0088826
pYV0076	lcrF, virF	putative thermoregulatory protein	53369	54184	+	NC_006153	CDS	5.41994	33.6962	2.63624	8.60662e-07
pYV0077	yscA	type III secretion protein YscA	54263	54361	+	NC_006153	CDS	34.7841	19.4081	-0.841767	0.173603
pYV0078		hypothetical protein	54587	55000	+	NC_006153	CDS	77.2348	90.6206	0.230587	0.421459
pYV0079	yscC	putative type III secretion protein	55006	56829	+	NC_006153	CDS	161.457	329.008	1.02697	0.0107017
pYV0080	yscD	putative type III secretion protein	56826	58085	+	NC_006153	CDS	110.817	215.712	0.960929	0.000729236
pYV0081	yscE	putative type III secretion protein	58082	58282	+	NC_006153	CDS	89.1247	317.256	1.83175	4.43605e-05
pYV0082	yscF	putative type III secretion protein	58283	58546	+	NC_006153	CDS	60.3889	170.373	1.49634	0.000366644
pYV0083	yscG	putative type III secretion protein	58548	58895	+	NC_006153	CDS	76.7766	238.19	1.63337	3.44744e-07
pYV0084	yscH	YscH, YopR, LcrP; putative type III secretion protein	58892	59389	+	NC_006153	CDS	120.789	362.331	1.58482	4.21242e-07
pYV0085	yscI, lcrO	putative type III secretion protein	59390	59737	+	NC_006153	CDS	79.9914	300.813	1.91095	4.69932e-10
pYV0086	yscJ, ylpB	putative type III secretion lipoprotein	59744	60478	+	NC_006153	CDS	231.231	934.341	2.01462	7.76792e-05
pYV0087	yscK	putative type III secretion protein	60457	61107	+	NC_006153	CDS	74.4249	249.072	1.74271	3.41367e-08
pYV0088	yscL	putative type III secretion protein	61086	61718	+	NC_006153	CDS	22.0058	150.485	2.77366	5.13941e-13
pYV0089	yscM, lcrQ	putative type III secretion regulatory	61943	62290	+	NC_006153	CDS	11.8875	145.716	3.61564	2.78909e-10
pYV0090		putative transposase	62838	63104	+	NC_006153	CDS	1.09929	21.3642	4.28055	1.15092e-07
pYV0091		putative transposase	63140	63562	+	NC_006153	CDS	0.568512	8.21289	3.85263	0.000866984
pYV0092		putative transposase	63559	63960	+	NC_006153	CDS	0.815036	8.01875	3.29844	0.00537464
pYV0093		putative transposase	63966	64145	+	NC_006153	CDS	0.353853	2.26365	2.67743	0.28187
pYV0094	yopH	putative protein-tyrosine phosphatase Yop effector	64366	65772	-	NC_006153	CDS	301.62	977.127	1.69582	2.05262e-09
pYV0095		putative transposase	66153	66689	+	NC_006153	CDS	0	0
pYV0096		transposase, IS630 family	66691	66819	-	NC_006153	CDS	0	0
pYV0097		hypothetical protein	66902	66994	-	NC_006153	CDS	0.353853	0.197448	-0.84168	1
pYV0098	yopP, yopJ	putative targeted effector protein	67275	68141	-	NC_006153	CDS	13.5894	74.7503	2.4596	0.000609468
pYV0099		hypothetical protein	68142	68276	-	NC_006153	CDS	2.85759	7.94103	1.47453	0.0717137
YPK_0001	dnaA	chromosomal replication initiator protein DnaA	37	1389	+	NC_010465	CDS	138.441	80.15	-0.788494	0.0312564
YPK_0002	dnaN	DNA polymerase III, beta subunit	1394	2494	+	NC_010465	CDS	170.448	152.436	-0.161135	0.722549
YPK_0003	recF	DNA replication and repair protein RecF	2667	3752	+	NC_010465	CDS	94.06	62.0644	-0.599816	0.0856738
YPK_0004	gyrB	DNA gyrase, B subunit	3772	6186	+	NC_010465	CDS	478.943	452.395	-0.0822714	0.903983
YPK_0005	ybhA-1, ybjI-1, yidA-1, yigL -1	sugar phosphatase	6402	7211	+	NC_010465	CDS	29.6412	9.83006	-1.59233	0.000514334
YPK_0006		hypothetical protein YPK_0006	7529	7696	+	NC_010465	CDS	0.284256	0	-Inf	1
YPK_0007	ocd	ornithine cyclodeaminase	7806	8759	-	NC_010465	CDS	19.5508	28.0167	0.519058	0.171784
YPK_0008	ilvA, tdcB	threonine dehydratase	8753	9715	-	NC_010465	CDS	20.0398	26.7793	0.418251	0.669257
YPK_0009	yidR	conserved hypothetical protein	9923	11224	+	NC_010465	CDS	13.0066	12.668	-0.0380575	0.915609
YPK_0010		protein of unknown function DUF1375	11264	11602	-	NC_010465	CDS	2.68066	4.93179	0.879523	0.717887
YPK_0011	ibpA	heat shock protein Hsp20	11970	12383	+	NC_010465	CDS	45.6706	10.9705	-2.05763	2.69943e-06
YPK_0012	ibpB	heat shock protein Hsp20	12664	13128	+	NC_010465	CDS	19.3709	4.99	-1.95678	0.000291779
YPK_0013	yidE	YidE/YbjL duplication	13501	15159	+	NC_010465	CDS	3.63489	7.4953	1.04407	0.328491
YPK_0014	avtA	aminotransferase class I and II	15272	16642	-	NC_010465	CDS	31.1738	21.6272	-0.527488	0.2082
YPK_0015		conserved hypothetical protein	16993	17436	-	NC_010465	CDS	0.353853	0	-Inf	0.790812
YPK_0016	malS	alpha amylase catalytic region	17850	19913	-	NC_010465	CDS	1.81692	1.36483	-0.412775	0.901872
YPK_0017	ghrB	D-isomer specific 2-hydroxyacid dehydrogenase NAD-binding	20183	21163	-	NC_010465	CDS	9.04973	19.6561	1.11903	0.0406257
YPK_0018		putative transcriptional regulator	21718	22362	+	NC_010465	CDS	6.69616	3.22696	-1.05316	0.133011
YPK_0019	yiaD	OmpA/MotB domain protein	22493	23152	-	NC_010465	CDS	21.6359	23.9889	0.14894	0.795547
YPK_0020	yiaC	GCN5-related N-acetyltransferase	23510	23965	-	NC_010465	CDS	3.74809	4.25103	0.181658	1
YPK_0021	tag	DNA-3-methyladenine glycosylase I	23962	24534	-	NC_010465	CDS	6.95953	8.28509	0.251529	0.723747
YPK_0022	glyQ	glycyl-tRNA synthetase, alpha subunit	24881	25795	+	NC_010465	CDS	169.403	106.96	-0.663391	0.0342481
YPK_0023	glyS	glycyl-tRNA synthetase, beta subunit	25805	27874	+	NC_010465	CDS	408.698	296.937	-0.460876	0.134981
YPK_0024		hypothetical protein YPK_0024	28022	28252	+	NC_010465	CDS	8.33615	1.91296	-2.12357	0.0317263
YPK_0025	yiaF	putative lipoprotein	28347	29066	+	NC_010465	CDS	39.9462	17.5629	-1.18552	0.00361835
YPK_0026	mtlA	PTS system, mannitol-specific IIC subunit	29548	31479	+	NC_010465	CDS	12.6887	37.8327	1.57609	0.0004617
YPK_0027	mtlD	mannitol dehydrogenase domain	31616	32779	+	NC_010465	CDS	9.93436	28.5983	1.52543	0.000920381
YPK_0028	mtlR	mannitol repressor, MtlR	32986	33540	+	NC_010465	CDS	12.4271	9.62854	-0.368103	0.509859
YPK_0029		hypothetical protein YPK_0029	33619	33741	+	NC_010465	CDS	48.2938	18.6463	-1.37295	0.0462614
YPK_0030	yibL	conserved hypothetical protein	33789	34145	+	NC_010465	CDS	134.788	97.3357	-0.469656	0.27592
YPK_0031		conserved hypothetical protein	34308	34784	-	NC_010465	CDS	8.0519	14.1739	0.815838	0.0736754
YPK_0032		hypothetical protein YPK_0032	35145	35240	+	NC_010465	CDS	0	0
YPK_0033		conserved hypothetical protein	35316	35600	-	NC_010465	CDS	2.85759	1.41234	-1.01671	0.220268
YPK_0034	tar	methyl-accepting chemotaxis sensory transducer	35838	37787	-	NC_010465	CDS	58.1344	0.636551	-6.51297	4.27688e-21
YPK_0035	sodA	superoxide dismutase	38131	38754	-	NC_010465	CDS	769.602	342.221	-1.16918	4.70542e-05
YPK_0036	fdhD	formate dehydrogenase family accessory protein FdhD	39189	40013	-	NC_010465	CDS	10.5138	24.4585	1.21805	0.0284498
YPK_0037	fdoG-1	molybdopterin oxidoreductase Fe4S4 region	40210	40797	+	NC_010465	CDS	109.529	224.033	1.03241	0.000295897
YPK_0038	fdoG-2	formate dehydrogenase, alpha subunit	40846	43257	+	NC_010465	CDS	334.859	919.249	1.4569	2.91052e-07
YPK_0039	fdoH	formate dehydrogenase, beta subunit	43270	44241	+	NC_010465	CDS	166.235	408.864	1.29839	4.69754e-06
YPK_0040	fdoI	formate dehydrogenase, gamma subunit	44238	44912	+	NC_010465	CDS	67.6889	127.991	0.919048	0.0028127
YPK_0041	fdhE	formate dehydrogenase accessory protein FdhE	44912	45841	+	NC_010465	CDS	69.8329	79.3856	0.184972	0.549414
YPK_0042	selA	L-seryl-tRNA(Sec) selenium transferase	46025	47413	+	NC_010465	CDS	71.5033	70.4728	-0.0209421	0.953157
YPK_0043	selB	selenocysteine-specific translation elongation factor	47410	49383	+	NC_010465	CDS	51.2613	47.4373	-0.111846	0.633999
YPK_0044		conserved hypothetical protein	50142	50474	+	NC_010465	CDS	25.8118	14.3747	-0.844499	0.2185
YPK_0045		conserved hypothetical protein	50488	51036	-	NC_010465	CDS	0.353853	0	-Inf	0.790812
YPK_0046		conserved hypothetical protein	51024	51209	-	NC_010465	CDS	1.05059	0	-Inf	0.475037
YPK_0047		conserved hypothetical protein	51330	51533	+	NC_010465	CDS	1.97295	1.32062	-0.579142	0.810597
YPK_0048	mdfA	major facilitator superfamily MFS_1	51682	52911	-	NC_010465	CDS	63.0441	42.0657	-0.583718	0.149848
YPK_0049		hypothetical protein YPK_0049	53310	53477	+	NC_010465	CDS	0	0
YPK_0050		acyltransferase 3	53772	54764	+	NC_010465	CDS	15.3961	13.0087	-0.243082	0.649923
YPK_0051	fimA-1	fimbrial protein	55655	56212	+	NC_010465	CDS	0.353853	1.62379	2.19814	0.329787
YPK_0052	yqiG	fimbrial biogenesis outer membrane usher protein	56288	58786	+	NC_010465	CDS	2.30591	3.27779	0.507384	0.941457
YPK_0053	fimC-1	pili assembly chaperone	58879	59646	+	NC_010465	CDS	0	0.48662	Inf	0.967285
YPK_0054		fimbrial protein	59685	60671	+	NC_010465	CDS	0.353853	0.881516	1.31683	0.91145
YPK_0055	xylB-1	xylulokinase	60770	62224	-	NC_010465	CDS	16.7847	20.5114	0.289278	0.70844
YPK_0056	xylA	xylose isomerase	62348	63667	-	NC_010465	CDS	17.0779	12.2838	-0.475373	0.571652
YPK_0057	xylF	D-xylose ABC transporter, periplasmic substrate-binding protein	64130	65125	+	NC_010465	CDS	0.63811	3.12786	2.2933	0.251726
YPK_0058	xylG	D-xylose ABC transporter, ATPase subunit	65333	66865	+	NC_010465	CDS	0.745439	1.75972	1.23919	0.712971
YPK_0059	xylH	monosaccharide-transporting ATPase	66852	68036	+	NC_010465	CDS	1.99384	1.03145	-0.950883	0.954336
YPK_0060	lacI-1, galR-1	transcriptional regulator, AraC family	68126	69319	+	NC_010465	CDS	3.10411	8.55365	1.46236	0.290457
YPK_0061		integrase family protein	69706	70896	+	NC_010465	CDS	24.0882	52.1679	1.11484	0.0145222
YPK_0062		conserved hypothetical protein	71077	72345	+	NC_010465	CDS	47.7412	37.8379	-0.335404	0.540092
YPK_0063		hypothetical protein YPK_0063	72381	73151	-	NC_010465	CDS	1.59234	0.197448	-3.0116	0.51146
YPK_0064		protein of unknown function DUF262	73144	74259	-	NC_010465	CDS	13.2216	6.81785	-0.955503	0.391002
YPK_0065	hsdM-1	N4/N6-methyltransferase family protein	74300	75067	-	NC_010465	CDS	30.87	15.8065	-0.965686	0.134978
YPK_0066		transposase IS3/IS911 family protein	75549	75815	+	NC_010465	CDS	0	0
YPK_0067		integrase catalytic region	75893	76648	+	NC_010465	CDS	0	0
YPK_0068	fhuC-1, fepC-1, fecE-1	ABC transporter related	76836	77594	-	NC_010465	CDS	7.5808	2.64124	-1.52113	0.04363
YPK_0069	fhuB-1, fepG-1, fepD-1, fecD-1, fecC-1	transport system permease protein	77591	78598	-	NC_010465	CDS	11.7831	2.69945	-2.12599	0.0106302
YPK_0070	fhuB-2, fepG-2, fepD-2, fecD-2, fecC-2	transport system permease protein	78588	79547	-	NC_010465	CDS	18.0757	2.11041	-3.09845	0.000132909
YPK_0071	fhuD-1, fepB-1, fecB-1	periplasmic binding protein	79557	80510	-	NC_010465	CDS	64.7203	7.42641	-3.12348	9.59409e-13
YPK_0072		phosphoribosylglycinamide synthetase	81033	82277	-	NC_010465	CDS	6.51924	4.69013	-0.475074	0.385961
YPK_0073		conserved hypothetical protein	82279	83208	-	NC_010465	CDS	0.63811	0	-Inf	0.558163
YPK_0074	apt-1	phosphoribosyltransferase	83291	83839	-	NC_010465	CDS	0.461183	0	-Inf	0.756077
YPK_0075	cysK-1	pyridoxal-phosphate dependent protein	83832	84155	-	NC_010465	CDS	0.766331	0	-Inf	0.694698
YPK_0076	hutU	urocanate hydratase	84883	86574	+	NC_010465	CDS	4.58402	12.4197	1.43795	0.0485322
YPK_0077	hutH	histidine ammonia-lyase	86571	88103	+	NC_010465	CDS	3.71036	7.78117	1.06843	0.269413
YPK_0078	hutT	amino acid permease-associated region	88470	89873	+	NC_010465	CDS	3.82174	1.56227	-1.29058	0.209356
YPK_0079		conserved hypothetical protein	90341	91804	+	NC_010465	CDS	22.7721	10.8714	-1.06673	0.056946
YPK_0080	eptB	phosphoethanolamine transferase	92315	94006	+	NC_010465	CDS	75.4021	47.2222	-0.675141	0.024569
YPK_0081	uhpA-1	two component transcriptional regulator, LuxR family	94122	94712	+	NC_010465	CDS	10.0557	16.6265	0.72548	0.112279
YPK_0082	uhpB	integral membrane sensor signal transduction histidine kinase	94709	96238	+	NC_010465	CDS	20.7564	22.5629	0.120398	0.579892
YPK_0083	uhpC	phosphoglycerate transporter	96333	97664	+	NC_010465	CDS	10.0944	10.5274	0.0605827	0.868479
YPK_0085		filamentous haemagglutinin family outer membrane protein	98170	99561	+	NC_010465	CDS	0.568512	2.00469	1.81811	0.394369
YPK_0086		polypeptide-transport-associated domain protein ShlB-type	99670	101433	+	NC_010465	CDS	4.49758	2.83869	-0.663924	0.583588
YPK_0087		conserved hypothetical protein	101493	101699	+	NC_010465	CDS	0	0.592344	Inf	0.466341
YPK_0088	dppA	4-phytase	102102	103709	+	NC_010465	CDS	28.8808	41.8594	0.535439	0.0514273
YPK_0089	dppB	alkaline phosphatase	103992	105011	+	NC_010465	CDS	7.34419	5.37751	-0.449665	0.606083
YPK_0090	dppC	binding-protein-dependent transport systems inner membrane component	105022	105924	+	NC_010465	CDS	3.61294	4.99	0.465864	0.533399
YPK_0091	dppD	oligopeptide/dipeptide ABC transporter, ATPase subunit	105938	106918	+	NC_010465	CDS	6.81341	9.84737	0.531361	0.241578
YPK_0092	dppF	oligopeptide/dipeptide ABC transporter, ATPase subunit	106915	107991	+	NC_010465	CDS	11.1659	21.4707	0.943264	0.0727475
YPK_0093	bcsZ	endo-1,4-D-glucanase	108109	109224	+	NC_010465	CDS	8.21891	8.46854	0.0431675	0.917329
YPK_0094	yhjK	diguanylate cyclase/phosphodiesterase	109369	111555	+	NC_010465	CDS	92.9222	79.7301	-0.2209	0.27237
YPK_0095		oligogalacturonate-specific porin	112196	112900	+	NC_010465	CDS	3.92906	1.75972	-1.15884	0.300421
YPK_0096	pelY	pectate lyase	113146	114864	+	NC_010465	CDS	12.781	12.8253	0.00499447	0.937987
YPK_0097		coagulation factor 5/8 type domain protein	114989	115468	+	NC_010465	CDS	2.63195	3.03613	0.206102	0.835653
YPK_0098	dctA	sodium:dicarboxylate symporter	115940	117229	+	NC_010465	CDS	26.4586	62.3568	1.23681	0.00261832
YPK_0099		hypothetical protein YPK_0099	117291	117407	-	NC_010465	CDS	0.815036	1.12317	0.462642	1
YPK_0100		peptidase M16 domain protein	117594	119093	+	NC_010465	CDS	97.2535	142.935	0.555536	0.0851571
YPK_0101	kdgK	PfkB domain protein	119257	120201	-	NC_010465	CDS	42.5263	49.1908	0.210032	0.250508
YPK_0102	praC	4-oxalocrotonate tautomerase family enzyme	120480	120680	-	NC_010465	CDS	8.08963	9.51399	0.233977	0.458362
YPK_0103		diguanylate phosphodiesterase	120899	121744	+	NC_010465	CDS	54.9695	3.23358	-4.08743	1.16755e-13
YPK_0104	yhjG	AsmA family protein	122049	124268	+	NC_010465	CDS	8.04092	7.11772	-0.175947	0.738844
YPK_0105	cdh	CDP-diacylglycerol diphosphatase	124273	125070	-	NC_010465	CDS	9.03289	36.3718	2.00956	3.7782e-05
YPK_0106	yhjD	ribonuclease	125074	126174	-	NC_010465	CDS	10.6003	28.2097	1.41209	0.0147142
YPK_0107	yapE	outer membrane autotransporter barrel domain protein	126853	130065	+	NC_010465	CDS	7.01815	6.17468	-0.184726	0.966067
YPK_0108		conserved hypothetical protein	130167	131036	+	NC_010465	CDS	2.11215	0.878207	-1.26608	0.288705
YPK_0109		protein of unknown function DUF943	131023	131526	+	NC_010465	CDS	0.176927	0.197448	0.15832	1
YPK_0110		protein of unknown function DUF943	131595	132101	+	NC_010465	CDS	0.176927	0.439103	1.31141	1
YPK_0111	glxK	glycerate kinase	132347	133483	-	NC_010465	CDS	0.991963	0.833999	-0.25024	0.946303
YPK_0112	ygbN, yjhF	gluconate transporter	133494	134762	-	NC_010465	CDS	0.284256	0.881516	1.63279	0.683092
YPK_0113	cdaR	transcriptional regulator, CdaR	134940	136067	-	NC_010465	CDS	4.74005	6.67199	0.493216	0.61886
YPK_0114	gor	glutathione-disulfide reductase	136278	137630	-	NC_010465	CDS	114.823	124.425	0.115858	0.719924
YPK_0115	rlmJ	23S rRNA (adenine2030-N6)-methyltransferase	137798	138640	-	NC_010465	CDS	41.0694	27.4191	-0.582881	0.103721
YPK_0116	opdA	oligopeptidase A	138969	141011	+	NC_010465	CDS	215.343	126.278	-0.77003	0.0116776
YPK_0117	rsmJ	putative methyltransferase	141015	141785	+	NC_010465	CDS	26.725	15.8367	-0.754913	0.0531825
YPK_0118		serralysin	141850	143184	-	NC_010465	CDS	2.16085	6.71213	1.63517	0.141484
YPK_0119	gdhA	glutamate dehydrogenase (NADP(+))	143432	144775	-	NC_010465	CDS	85.9616	91.5626	0.0910658	0.886394
YPK_0120	uspA	UspA domain protein	145022	145468	-	NC_010465	CDS	47.2686	133.709	1.50014	6.24595e-07
YPK_0121	uspB	universal stress protein B	146159	146494	+	NC_010465	CDS	0.63811	0.439103	-0.539244	0.833348
YPK_0122	pitA	phosphate transporter	146641	148236	-	NC_010465	CDS	674.056	177.823	-1.92242	7.41311e-12
YPK_0123	yhiN	HI0933 family protein	148262	149644	+	NC_010465	CDS	68.0031	31.4403	-1.11298	0.00275039
YPK_0124		multi-sensor hybrid histidine kinase	149780	152335	-	NC_010465	CDS	6.06903	10.551	0.797837	0.61831
YPK_0125	rbsA-1	ABC transporter related	152524	154047	+	NC_010465	CDS	0	0
YPK_0126	rbsC-1	monosaccharide-transporting ATPase	154040	155032	+	NC_010465	CDS	1.58137	0	-Inf	0.178978
YPK_0127	rbsB-1	periplasmic binding protein/LacI transcriptional regulator	155063	156007	+	NC_010465	CDS	4.97965	6.81785	0.453273	0.327332
YPK_0128		protein of unknown function DUF1498	156082	156765	+	NC_010465	CDS	1.86562	7.39289	1.98648	0.0288682
YPK_0129	fbaA-1	ketose-bisphosphate aldolase	156791	157651	+	NC_010465	CDS	6.45956	11.5349	0.836497	0.171142
YPK_0130		PfkB domain protein	157661	158668	+	NC_010465	CDS	8.72774	14.4178	0.724169	0.313757
YPK_0131		two component transcriptional regulator, winged helix family	158743	159480	-	NC_010465	CDS	11.0476	11.6881	0.0813077	0.832852
YPK_0132		conserved hypothetical protein	159903	160115	+	NC_010465	CDS	26.4201	2.97462	-3.15086	0.00124818
YPK_0133	ydiJ; yhaK; yhhW	pirin domain protein	160244	160939	+	NC_010465	CDS	8.33615	5.87813	-0.504024	0.641151
YPK_0134	gntR	transcriptional regulator, LacI family	161125	162063	+	NC_010465	CDS	19.1332	19.7176	0.0434032	0.845918
YPK_0135	gntT	gluconate transporter	162155	163471	-	NC_010465	CDS	6.58883	12.6787	0.944309	0.160856
YPK_0136	gntK, idnK	carbohydrate kinase, thermoresistant glucokinase family	163688	164191	+	NC_010465	CDS	10.7703	19.5194	0.857849	0.156111
YPK_0137		conserved hypothetical protein	164373	164606	+	NC_010465	CDS	2.89532	1.32062	-1.13251	0.399157
YPK_0138		hypothetical protein YPK_0138	164797	164937	+	NC_010465	CDS	0.943257	1.32062	0.485491	0.901182
YPK_0139		conserved hypothetical protein	164992	165381	+	NC_010465	CDS	0.991963	1.76303	0.8297	0.866954
YPK_0140	yhgN	multiple antibiotic resistance (MarC)-related protein	165566	166159	-	NC_010465	CDS	8.55081	5.3193	-0.684824	0.249762
YPK_0141	asd-1	aspartate-semialdehyde dehydrogenase	166518	167621	+	NC_010465	CDS	58.3062	54.0003	-0.110682	0.698782
YPK_0142		conserved hypothetical protein	168356	168664	+	NC_010465	CDS	2.94808	2.73627	-0.107561	0.858376
YPK_0143		conserved hypothetical protein	168671	168958	+	NC_010465	CDS	1.58137	0.394896	-2.00163	0.596619
YPK_0144		conserved hypothetical protein	169116	169259	+	NC_010465	CDS	0.176927	0	-Inf	1
YPK_0145	invC	putative adhesin, conserved repeat domain protein	170696	186709	+	NC_010465	CDS	29.7783	38.9581	0.387664	0.323561
YPK_0146	yehU, ypdA	signal transduction histidine kinase, LytS	186934	188631	-	NC_010465	CDS	3.99461	7.83199	0.971324	0.277373
YPK_0147	glgB	1,4-alpha-glucan branching enzyme	189137	191320	+	NC_010465	CDS	40.7184	87.2655	1.09973	0.000596446
YPK_0148	glgX	glycogen debranching enzyme GlgX	191322	193310	+	NC_010465	CDS	22.9282	66.3872	1.53378	0.000178066
YPK_0149	glgC	glucose-1-phosphate adenylyltransferase	193320	194606	+	NC_010465	CDS	15.729	44.97	1.51553	0.00033193
YPK_0150	glgA	glycogen/starch synthase, ADP-glucose type	194817	196247	+	NC_010465	CDS	17.199	72.5457	2.07656	2.54412e-07
YPK_0151	glgP-1	glycogen/starch/alpha-glucan phosphorylase	196560	199007	+	NC_010465	CDS	66.2171	612.936	3.21046	9.17811e-25
YPK_0152	glpD	FAD dependent oxidoreductase	199169	200683	-	NC_010465	CDS	906.391	22.6266	-5.32404	8.74985e-50
YPK_0153		conserved hypothetical protein	201082	201456	+	NC_010465	CDS	0.589404	0.197448	-1.57778	1
YPK_0154		protein of unknown function DUF943	201765	202229	+	NC_010465	CDS	0.353853	0	-Inf	0.790812
YPK_0155		conserved hypothetical protein	202248	202664	+	NC_010465	CDS	0.589404	0	-Inf	1
YPK_0156		hypothetical protein YPK_0156	203131	203298	+	NC_010465	CDS	0	0
YPK_0157	glpR	transcriptional regulator, DeoR family	203394	204152	-	NC_010465	CDS	38.4217	62.4599	0.701011	0.0784792
YPK_0158	glpG	rhomboid family protein	204187	205023	-	NC_010465	CDS	50.0575	63.9139	0.352544	0.482173
YPK_0159	glpE	rhodanese domain protein	205041	205370	-	NC_010465	CDS	24.0076	21.089	-0.187002	0.484237
YPK_0160	malT	ATP-dependent transcriptional regulator, MalT-like, LuxR family	205745	208456	-	NC_010465	CDS	119.782	239.779	1.00129	0.00071783
YPK_0161	glgP-2	glycogen/starch/alpha-glucan phosphorylase	208774	211179	+	NC_010465	CDS	51.6381	37.0879	-0.477488	0.114444
YPK_0162	malQ	4-alpha-glucanotransferase	211192	213288	+	NC_010465	CDS	28.9921	24.7584	-0.227742	0.637659
YPK_0163	nfuA	IscR-regulated protein YhgI	213473	214048	-	NC_010465	CDS	199.627	195.713	-0.0285645	0.990598
YPK_0164		protein GntX	214108	214809	-	NC_010465	CDS	0.745439	1.76303	1.2419	0.564238
YPK_0165	bioH	BioH protein	214896	215672	+	NC_010465	CDS	14.3345	9.20013	-0.639768	0.382801
YPK_0166		protein of unknown function DUF1471	215842	216111	+	NC_010465	CDS	10.175	6.37544	-0.674434	0.367139
YPK_0167		protein of unknown function DUF1920	216249	216506	-	NC_010465	CDS	8.01417	8.2302	0.0383748	0.912899
YPK_0168	feoB	ferrous iron transport protein B	216542	218857	-	NC_010465	CDS	44.5143	69.1161	0.634754	0.0355791
YPK_0169	feoA	FeoA family protein	218949	219176	-	NC_010465	CDS	12.7124	11.9438	-0.0899804	0.745437
YPK_0170	yhgF	RNA binding S1 domain protein	219700	222075	-	NC_010465	CDS	241.283	339.616	0.49318	0.0536323
YPK_0171	greB	transcription elongation factor GreB	222609	223124	+	NC_010465	CDS	19.009	14.9898	-0.3427	0.811702
YPK_0172	ompR	two component transcriptional regulator, winged helix family	223260	223979	+	NC_010465	CDS	124.79	211.956	0.76426	0.00178473
YPK_0173	envZ	integral membrane sensor signal transduction histidine kinase	223976	225328	+	NC_010465	CDS	111.986	246.852	1.14033	1.99519e-05
YPK_0174	pckA	phosphoenolpyruvate carboxykinase (ATP)	225667	227286	-	NC_010465	CDS	85.8782	442.765	2.36618	4.89431e-15
YPK_0175	hslO	Hsp33 protein	227483	228364	-	NC_010465	CDS	125.441	59.6795	-1.07171	0.00252311
YPK_0176	hslR	RNA-binding S4 domain protein	228527	228934	-	NC_010465	CDS	61.8664	26.9531	-1.1987	0.00190887
YPK_0177	yrfG-1, yigB-1, yihX-1	HAD-superfamily hydrolase, subfamily IA, variant 3	228963	229643	-	NC_010465	CDS	42.4669	23.5026	-0.85352	0.0852203
YPK_0178		intracellular growth attenuator IgaA	229787	231934	-	NC_010465	CDS	51.0744	32.5985	-0.647795	0.079787
YPK_0179		conserved hypothetical protein	232214	232408	+	NC_010465	CDS	5.75291	3.23027	-0.832634	0.284484
YPK_0180	nudE	NUDIX hydrolase	232521	233066	+	NC_010465	CDS	19.4504	11.277	-0.786412	0.183583
YPK_0181		D12 class N6 adenine-specific DNA methyltransferase	233187	233942	-	NC_010465	CDS	2.47592	1.76303	-0.489905	1
YPK_0182		hypothetical protein YPK_0182	234074	234511	-	NC_010465	CDS	0.568512	0	-Inf	0.729703
YPK_0183		tail fiber repeat 2 protein	234521	235747	-	NC_010465	CDS	0.568512	0.197448	-1.52572	1
YPK_0184		conserved hypothetical protein	235750	236319	-	NC_010465	CDS	0.461183	0.197448	-1.22387	1
YPK_0185		baseplate J family protein	236316	237377	-	NC_010465	CDS	1.33484	1.56558	0.230031	0.887845
YPK_0186		conserved hypothetical protein	237377	237721	-	NC_010465	CDS	0.461183	0	-Inf	0.756077
YPK_0187		phage baseplate assembly protein V	237782	238432	-	NC_010465	CDS	26.0412	15.1225	-0.7841	0.177466
YPK_0188		putative phage tail protein	238422	239645	-	NC_010465	CDS	8.39478	12.1854	0.537594	0.302009
YPK_0189		DNA circulation family protein	239629	240948	-	NC_010465	CDS	43.9398	48.6762	0.147687	0.71949
YPK_0190		conserved hypothetical protein	240950	243157	-	NC_010465	CDS	14.8972	11.1131	-0.422778	0.551576
YPK_0191		hypothetical protein YPK_0191	243157	243291	-	NC_010465	CDS	0	0
YPK_0192		hypothetical protein YPK_0192	243312	243479	-	NC_010465	CDS	0.176927	0.48662	1.45964	1
YPK_0193		hypothetical protein YPK_0193	243595	243792	-	NC_010465	CDS	0.284256	0.48662	0.775604	1
YPK_0194		protein of unknown function DUF1804	243785	244285	-	NC_010465	CDS	0	0.197448	Inf	0.967137
YPK_0195		hypothetical protein YPK_0195	244288	244575	-	NC_010465	CDS	0	0
YPK_0196		conserved hypothetical protein	244572	244814	-	NC_010465	CDS	0	0.197448	Inf	0.967137
YPK_0197		conserved hypothetical protein	244811	245398	-	NC_010465	CDS	0	0
YPK_0198		hypothetical protein YPK_0198	245376	245630	-	NC_010465	CDS	0	0
YPK_0199		putative endolysin	245621	246259	-	NC_010465	CDS	0.461183	0.197448	-1.22387	1
YPK_0200		hypothetical protein YPK_0200	246351	246620	-	NC_010465	CDS	16.2668	11.4196	-0.510418	0.403787
YPK_0201		conserved hypothetical protein	246632	247069	-	NC_010465	CDS	11.5974	17.2738	0.574788	0.652267
YPK_0202		protein of unknown function DUF1018	247066	247467	-	NC_010465	CDS	13.5195	10.334	-0.387643	0.812943
YPK_0203		hypothetical protein YPK_0203	247452	247925	-	NC_010465	CDS	5.12471	6.84144	0.416829	0.62862
YPK_0204		hypothetical protein YPK_0204	247918	248310	-	NC_010465	CDS	0.53078	0	-Inf	0.592952
YPK_0205		hypothetical protein YPK_0205	248303	248512	-	NC_010465	CDS	0.176927	0.925724	2.38743	0.938101
YPK_0206		conserved hypothetical protein	248512	249054	-	NC_010465	CDS	0.815036	0.881516	0.113122	1
YPK_0207		hypothetical protein YPK_0207	249044	249286	-	NC_010465	CDS	0	0
YPK_0208		hypothetical protein YPK_0208	249283	249504	-	NC_010465	CDS	0	0.197448	Inf	0.967137
YPK_0209		hypothetical protein YPK_0209	249501	250001	-	NC_010465	CDS	0.284256	0.684068	1.26695	0.936667
YPK_0210		conserved hypothetical protein	250001	250699	-	NC_010465	CDS	2.40632	0	-Inf	0.193373
YPK_0211		hypothetical protein YPK_0211	250782	250973	-	NC_010465	CDS	0	0
YPK_0212		conserved hypothetical protein	250975	251613	-	NC_010465	CDS	0.53078	0.833999	0.651932	1
YPK_0213		hypothetical protein YPK_0213	251603	251803	-	NC_010465	CDS	0.589404	0	-Inf	1
YPK_0214		hypothetical protein YPK_0214	251810	252043	-	NC_010465	CDS	0.568512	0.48662	-0.224396	1
YPK_0215		transcriptional regulator, XRE family	252062	252952	-	NC_010465	CDS	1.0297	1.12317	0.125361	1
YPK_0216		transposase-like Mu	252995	255049	-	NC_010465	CDS	1.49088	2.488	0.738823	1
YPK_0217		putative transcriptional regulator, Nlp	255051	255296	-	NC_010465	CDS	0.176927	0.925724	2.38743	0.938101
YPK_0218		hypothetical protein YPK_0218	255478	256041	+	NC_010465	CDS	24.944	23.251	-0.101398	0.764018
YPK_0219	mrcA	penicillin-binding protein, 1A family	256387	258942	-	NC_010465	CDS	98.4444	137.092	0.477764	0.178015
YPK_0220	hofM	pilus assembly protein	259062	259958	+	NC_010465	CDS	0.766331	0.636551	-0.26769	1
YPK_0221		fimbrial assembly family protein	259958	260563	+	NC_010465	CDS	0.766331	0	-Inf	0.694698
YPK_0222		membrane protein	260511	261137	+	NC_010465	CDS	0.87366	0	-Inf	0.680539
YPK_0223		membrane protein	261103	261531	+	NC_010465	CDS	0.284256	0.48662	0.775604	1
YPK_0224	hofQ	putative outer membrane porin HofQ	261722	263104	+	NC_010465	CDS	27.2379	24.7238	-0.139714	0.563188
YPK_0225	aroK	shikimate kinase	263453	263974	+	NC_010465	CDS	438.838	203.328	-1.10988	0.000376898
YPK_0226	aroB	3-dehydroquinate synthase	264031	265119	+	NC_010465	CDS	251.768	152.935	-0.719178	0.00994521
YPK_0227		sporulation domain protein	265373	266362	+	NC_010465	CDS	165.628	104.097	-0.670026	0.0120624
YPK_0228	dam-1	DNA adenine methylase	266446	267261	+	NC_010465	CDS	66.5583	45.8559	-0.537512	0.118988
YPK_0229	rpe	ribulose-phosphate 3-epimerase	267564	268241	+	NC_010465	CDS	37.1821	60.1657	0.694333	0.0851649
YPK_0230	gph	phosphoglycolate phosphatase	268234	268932	+	NC_010465	CDS	47.4051	80.7508	0.768435	0.0224174
YPK_0231	trpS	tryptophanyl-tRNA synthetase	268934	269974	+	NC_010465	CDS	121.982	125.016	0.0354444	0.900959
YPK_0232	cysG-1	uroporphyrin-III C-methyltransferase	270092	271513	-	NC_010465	CDS	4.58402	4.75165	0.0518167	0.958714
YPK_0233	nirC	formate/nitrite transporter	271576	272382	-	NC_010465	CDS	1.70959	0.789792	-1.1141	1
YPK_0234	nirD	nitrite reductase (NAD(P)H), small subunit	272577	272903	-	NC_010465	CDS	0.461183	0.197448	-1.22387	1
YPK_0235	nirB	nitrite reductase (NAD(P)H), large subunit	272900	275446	-	NC_010465	CDS	13.8616	9.01999	-0.619897	0.532466
YPK_0236		hypothetical protein YPK_0236	275480	275593	-	NC_010465	CDS	0.176927	0	-Inf	1
YPK_0237	codA	N-isopropylammelide isopropylaminohydrolase	275768	277066	+	NC_010465	CDS	8.74863	19.5905	1.16302	0.0936531
YPK_0238	tsgA	major facilitator superfamily MFS_1	277151	278335	-	NC_010465	CDS	73.8929	10.0956	-2.8717	2.06608e-06
YPK_0239	oprC	TonB-dependent copper receptor	278821	280866	+	NC_010465	CDS	4.40709	8.94116	1.02064	0.273854
YPK_0240		transcriptional regulator, LacI family	280963	281949	-	NC_010465	CDS	14.8294	28.146	0.924469	0.0243704
YPK_0241	celF	glycoside hydrolase family 4	282178	283491	-	NC_010465	CDS	13.2172	82.4232	2.64063	1.01023e-10
YPK_0242	ppiA	peptidyl-prolyl cis-trans isomerase cyclophilin type	284007	284576	+	NC_010465	CDS	177.929	205.867	0.210412	0.502482
YPK_0243		protein of unknown function DUF853 NPT hydrolase putative	284902	286443	+	NC_010465	CDS	28.0588	19.2825	-0.541157	0.295757
YPK_0244	pabA	glutamine amidotransferase of anthranilate synthase	286686	287261	+	NC_010465	CDS	9.38674	9.87758	0.073533	1
YPK_0245	argD	succinylornithine transaminase family	287394	288611	+	NC_010465	CDS	23.1319	26.2658	0.183302	0.663377
YPK_0246		hypothetical protein YPK_0246	288750	288854	+	NC_010465	CDS	0.766331	0	-Inf	0.694698
YPK_0247		integral membrane protein, YccS/YhfK family	288837	290957	-	NC_010465	CDS	50.5426	67.5877	0.419262	0.176102
YPK_0248	crp	transcriptional regulator, Crp/Fnr family	291043	291675	-	NC_010465	CDS	477.501	385.847	-0.307476	0.270593
YPK_0249		OsmC family protein	292011	292418	+	NC_010465	CDS	30.8002	19.1834	-0.683077	0.0768715
YPK_0250		hypothetical protein YPK_0250	292696	292833	+	NC_010465	CDS	3.29096	0.394896	-3.05896	0.170359
YPK_0251	yhhZ-1	type VI secretion system effector, Hcp1 family	292863	293342	+	NC_010465	CDS	2.21948	2.63793	0.249186	1
YPK_0252		conserved hypothetical protein	293418	294290	+	NC_010465	CDS	13.4978	6.86206	-0.976014	0.215497
YPK_0253		protein of unknown function DUF1240	294250	294681	+	NC_010465	CDS	1.53266	1.07896	-0.506392	1
YPK_0254	prk	phosphoribulokinase	294859	295728	-	NC_010465	CDS	13.9539	9.8702	-0.499519	0.283588
YPK_0255		protein of unknown function UPF0270	295877	296113	-	NC_010465	CDS	3.74809	2.64124	-0.50494	0.635897
YPK_0256	yheT	alpha/beta hydrolase fold	296110	297090	-	NC_010465	CDS	11.7344	12.5663	0.098815	0.974106
YPK_0257		lysine exporter protein (LYSE/YGGA)	297192	297794	+	NC_010465	CDS	4.91005	2.59372	-0.920715	0.466819
YPK_0258	tauA-1	taurine ABC transporter, periplasmic binding protein	297997	299058	+	NC_010465	CDS	1.58137	1.07896	-0.551526	0.964701
YPK_0259	tauB-1	ABC transporter related	299067	299834	+	NC_010465	CDS	0.63811	3.7202	2.5435	0.11174
YPK_0260	tauC-1	binding-protein-dependent transport systems inner membrane component	299831	300685	+	NC_010465	CDS	0.284256	0.833999	1.55285	0.685579
YPK_0261	tauD	taurine dioxygenase	300682	301530	+	NC_010465	CDS	0.461183	3.12455	2.76024	0.204557
YPK_0262	rafQ	glycosyl transferase family 9	301543	302523	-	NC_010465	CDS	53.5027	88.2565	0.72209	0.0367058
YPK_0263		glycosyl transferase family 2	302616	303641	-	NC_010465	CDS	12.1648	10.5034	-0.211852	0.391414
YPK_0264	yheS	ABC transporter related	303776	305698	-	NC_010465	CDS	76.3015	58.6296	-0.380082	0.318795
YPK_0265	kefG	NAD(P)H dehydrogenase (quinone)	305949	306497	+	NC_010465	CDS	8.36696	9.40827	0.169225	0.408443
YPK_0266	kefB	potassium efflux system protein	306501	308309	+	NC_010465	CDS	27.7049	18.4994	-0.582666	0.280667
YPK_0267		conserved hypothetical protein	308325	308546	+	NC_010465	CDS	8.93142	3.7202	-1.26351	0.199444
YPK_0268	slyD	peptidylprolyl isomerase FKBP-type	308641	309222	+	NC_010465	CDS	305.09	164.871	-0.887896	0.00541267
YPK_0269	slyX	SlyX family protein	309423	309641	-	NC_010465	CDS	20.6589	39.1393	0.921853	0.00968283
YPK_0270	fkpA	peptidylprolyl isomerase	309956	310756	+	NC_010465	CDS	1135.31	1648.39	0.537973	0.0452575
YPK_0271		YheO domain protein	311010	311732	+	NC_010465	CDS	50.2356	44.0715	-0.188866	0.818245
YPK_0272	tusD	sulfur relay protein TusD/DsrE	311732	312127	+	NC_010465	CDS	11.3597	13.1627	0.212537	0.778881
YPK_0273	tusC	sulfur relay protein TusC/DsrF	312127	312492	+	NC_010465	CDS	16.2986	28.9487	0.828747	0.204457
YPK_0274	tusB	sulfur relay protein TusB/DsrH	312512	312799	+	NC_010465	CDS	13.4132	16.7838	0.323418	0.669983
YPK_0275	rpsL	30S ribosomal protein S12	312937	313311	+	NC_010465	CDS	1897.21	766.525	-1.30747	8.70315e-06
YPK_0276	rpsG	ribosomal protein S7	313408	313878	+	NC_010465	CDS	2408.51	986.094	-1.28835	7.303e-06
YPK_0277	fusA	translation elongation factor G	313972	316080	+	NC_010465	CDS	11408.5	5441.33	-1.06808	0.000284902
YPK_0278	tuf-1	translation elongation factor Tu	316152	317336	+	NC_010465	CDS	7675.22	4552.89	-0.753426	0.00768923
YPK_0279		transposase IS200-family protein	317539	317997	+	NC_010465	CDS	0	0
YPK_0280	bfd	bacterioferritin-associated ferredoxin	318185	318379	+	NC_010465	CDS	60.8022	5.50792	-3.46454	2.22964e-11
YPK_0281	bfr	bacterioferritin	318458	318931	+	NC_010465	CDS	12.8557	13.4965	0.0701761	0.764986
YPK_0282	rpsJ	ribosomal protein S10	319345	319656	+	NC_010465	CDS	2884.43	1064.87	-1.4376	6.85329e-07
YPK_0283	rplC	ribosomal protein L3	319689	320318	+	NC_010465	CDS	4791.54	1627.83	-1.55754	0.000195133
YPK_0284	rplD	ribosomal protein L4/L1e	320335	320940	+	NC_010465	CDS	4345.61	1237.54	-1.81208	8.86589e-10
YPK_0285	rplW	ribosomal protein L25/L23	320937	321239	+	NC_010465	CDS	2313.36	871.142	-1.40901	0.00576987
YPK_0286	rplB	ribosomal protein L2	321256	322080	+	NC_010465	CDS	3797.03	1246.37	-1.60714	1.68257e-08
YPK_0287	rpsS	ribosomal protein S19	322095	322373	+	NC_010465	CDS	1936.55	613.658	-1.65798	5.7699e-08
YPK_0288	rplV	ribosomal protein L22	322388	322720	+	NC_010465	CDS	3408.69	1516.45	-1.16852	0.0112532
YPK_0289	rpsC	ribosomal protein S3	322738	323436	+	NC_010465	CDS	6132.2	1966.45	-1.64081	1.1728e-08
YPK_0290	rplP	ribosomal protein L16	323449	323859	+	NC_010465	CDS	2384.27	839.98	-1.50512	0.000266241
YPK_0291	rpmC	ribosomal protein L29	323859	324050	+	NC_010465	CDS	760.956	281.64	-1.43396	0.00996731
YPK_0292	rpsQ	ribosomal protein S17	324050	324304	+	NC_010465	CDS	359.719	106.159	-1.76064	2.43995e-08
YPK_0293	rplN	ribosomal protein L14	324485	324856	+	NC_010465	CDS	1751.54	704.216	-1.31453	4.22638e-05
YPK_0294	rplX	ribosomal protein L24	324867	325181	+	NC_010465	CDS	3986.86	1340.89	-1.57206	5.72353e-08
YPK_0295	rplE	ribosomal protein L5	325196	325735	+	NC_010465	CDS	3325.41	1250.49	-1.41104	7.27408e-07
YPK_0296	rpsN	ribosomal protein S14	325749	326054	+	NC_010465	CDS	3717.49	1384	-1.42549	1.27574e-06
YPK_0297	rpsH	ribosomal protein S8	326088	326480	+	NC_010465	CDS	4643.58	1712.12	-1.43946	7.39548e-07
YPK_0298	rplF	ribosomal protein L6	326495	327028	+	NC_010465	CDS	2845.93	1078.11	-1.4004	2.77834e-06
YPK_0299	rplR	ribosomal protein L18	327038	327391	+	NC_010465	CDS	1948.8	651.937	-1.57978	5.02347e-08
YPK_0300	rpsE	ribosomal protein S5	327406	327909	+	NC_010465	CDS	1661.12	529.598	-1.64919	1.60265e-08
YPK_0301	rpmD	ribosomal protein L30	327912	328091	+	NC_010465	CDS	694.999	222.683	-1.64202	2.48753e-08
YPK_0302	rplO	ribosomal protein L15	328095	328529	+	NC_010465	CDS	1469.46	459.458	-1.67728	2.62748e-08
YPK_0303	secY	preprotein translocase, SecY subunit	328537	329868	+	NC_010465	CDS	5770.46	1722.88	-1.74386	3.85039e-10
YPK_0304	rpmJ-1	ribosomal protein L36	329902	330018	+	NC_010465	CDS	963.755	254.709	-1.91982	1.51831e-10
YPK_0305	rpsM	ribosomal protein S13	330166	330522	+	NC_010465	CDS	6593.4	2758.02	-1.25739	4.41788e-06
YPK_0306	rpsK	ribosomal protein S11	330539	330928	+	NC_010465	CDS	2847.5	941.744	-1.59629	1.51907e-05
YPK_0307	rpsD	ribosomal protein S4	330959	331579	+	NC_010465	CDS	5577.75	2240.55	-1.31583	2.28723e-06
YPK_0308	rpoA	DNA-directed RNA polymerase, alpha subunit	331605	332594	+	NC_010465	CDS	8065.5	2838.44	-1.50667	9.22299e-08
YPK_0309	rplQ	ribosomal protein L17	332635	333024	+	NC_010465	CDS	2923.21	1044.58	-1.48463	2.59114e-07
YPK_0310	zntR	transcriptional regulator, MerR family	333471	333896	+	NC_010465	CDS	10.9403	7.4371	-0.55684	0.520064
YPK_0311	arfA	alternative ribosome-rescue factor	333984	334184	+	NC_010465	CDS	18.383	18.0087	-0.0296767	0.833517
YPK_0312	mscL	large conductance mechanosensitive channel protein	334294	334698	-	NC_010465	CDS	40.3322	22.7095	-0.828638	0.040134
YPK_0313	trkA	TrkA-N domain protein	334846	336222	-	NC_010465	CDS	34.5197	26.202	-0.397739	0.271076
YPK_0314	rsmB, sun	16S rRNA methyltransferase B	336278	337567	-	NC_010465	CDS	68.6929	45.4739	-0.595122	0.088301
YPK_0315	fmt	methionyl-tRNA formyltransferase	337661	338608	-	NC_010465	CDS	138.421	91.3276	-0.599936	0.0938471
YPK_0316	def	peptide deformylase	338633	339145	-	NC_010465	CDS	346.361	241.943	-0.517613	0.0848111
YPK_0317	smf, dprA	DNA protecting protein DprA	339280	340401	+	NC_010465	CDS	19.9691	17.3419	-0.203509	1
YPK_0318		protein of unknown function DUF494	340373	340846	+	NC_010465	CDS	158.974	131.924	-0.269082	0.345013
YPK_0319	yrdD	DNA topoisomerase type IA zn finger domain protein	340887	341426	+	NC_010465	CDS	24.3286	24.8641	0.0314136	0.958098
YPK_0320		SUA5/yciO/yrdC domain	341428	342000	+	NC_010465	CDS	50.6887	58.6974	0.211632	0.472574
YPK_0321	aroE-1	shikimate 5-dehydrogenase	342009	342830	+	NC_010465	CDS	43.1706	31.1467	-0.470968	0.210263
YPK_0322		transferase hexapeptide repeat containing protein	342885	343427	-	NC_010465	CDS	45.4042	66.1772	0.543507	0.292933
YPK_0323		hypothetical protein	343731	343850	+	NC_010465	CDS	0	0
YPK_0326	murB	UDP-N-acetylenolpyruvoylglucosamine reductase	349642	350679	+	NC_010465	CDS	91.798	87.7598	-0.0649013	0.710457
YPK_0327	birA	bifunctional BirA, biotin operon repressor/biotin--acetyl-CoA-carboxylase ligase	350676	351635	+	NC_010465	CDS	72.799	84.5374	0.215671	0.675636
YPK_0328	coaA	pantothenate kinase	351670	352620	-	NC_010465	CDS	101.058	50.6919	-0.995357	0.00414095
YPK_0329		GCN5-related N-acetyltransferase	352831	353382	-	NC_010465	CDS	3.27006	2.64124	-0.308104	0.820936
YPK_0330		hypothetical protein YPK_0330	353606	353740	-	NC_010465	CDS	0	0
YPK_0332	tuf-2	translation elongation factor Tu	354371	355555	+	NC_010465	CDS	1203.34	1131.63	-0.0886532	0.748321
YPK_0333	secE	preprotein translocase, SecE subunit	355806	356189	+	NC_010465	CDS	189.708	78.4032	-1.2748	8.0159e-05
YPK_0334	nusG	NusG antitermination factor	356191	356736	+	NC_010465	CDS	435.377	201.307	-1.11286	0.000113234
YPK_0335	rplK	ribosomal protein L11	356927	357355	+	NC_010465	CDS	2030.99	708.811	-1.51871	8.5349e-08
YPK_0336	rplA	ribosomal protein L1	357359	358063	+	NC_010465	CDS	4708.79	1625.31	-1.53464	5.96044e-08
YPK_0337	rplJ	ribosomal protein L10	358428	358925	+	NC_010465	CDS	6643.03	2196.3	-1.59677	1.90285e-08
YPK_0338	rplL	ribosomal protein L7/L12	358992	359360	+	NC_010465	CDS	4465.8	1345.12	-1.73118	0.00225662
YPK_0339		hypothetical protein YPK_0339	359506	359643	-	NC_010465	CDS	0.176927	0.394896	1.15832	0.930148
YPK_0340	rpoB	DNA-directed RNA polymerase, beta subunit	359703	363731	+	NC_010465	CDS	4760.1	2549.34	-0.90087	0.00244348
YPK_0341	rpoC	DNA-directed RNA polymerase, beta subunit	363860	368080	+	NC_010465	CDS	4854.28	2218.33	-1.12979	5.90126e-05
YPK_0342	thiH	thiazole biosynthesis protein ThiH	368387	369517	-	NC_010465	CDS	6.86212	11.9913	0.805262	0.171853
YPK_0343	thiG	thiazole biosynthesis family protein	369510	370325	-	NC_010465	CDS	2.04255	1.77703	-0.200902	0.852763
YPK_0344	thiS	thiamine biosynthesis protein ThiS	370327	370542	-	NC_010465	CDS	0.176927	0.197448	0.15832	1
YPK_0345	thiF	UBA/THIF-type NAD/FAD binding protein	370539	371336	-	NC_010465	CDS	1.22751	0.592344	-1.05123	1
YPK_0346	thiE	thiamine-phosphate pyrophosphorylase	371326	372000	-	NC_010465	CDS	0.353853	1.56227	2.14242	0.700778
YPK_0347	thiC	thiamine biosynthesis protein ThiC	371987	374032	-	NC_010465	CDS	4.02648	2.88289	-0.482	0.373918
YPK_0348	rsd	regulator of RpoD, Rsd/AlgQ	374407	374916	-	NC_010465	CDS	17.5957	31.2469	0.828489	0.0814158
YPK_0349	nudC	NAD(+) diphosphatase	375013	375795	+	NC_010465	CDS	8.04092	11.3374	0.495662	0.460563
YPK_0350		conserved hypothetical protein	375888	376673	+	NC_010465	CDS	8.08963	7.74358	-0.0630734	0.863601
YPK_0351	hemE	uroporphyrinogen decarboxylase	376792	377859	+	NC_010465	CDS	30.8636	40.2275	0.382275	0.239403
YPK_0352	nfi	deoxyribonuclease V	377889	378629	+	NC_010465	CDS	20.331	31.1802	0.616954	0.438378
YPK_0353	yjaG	protein of unknown function DUF416	378675	379265	+	NC_010465	CDS	156.535	102.883	-0.605476	0.0594221
YPK_0354	hupA	histone family protein DNA-binding protein	379454	379729	+	NC_010465	CDS	323.476	245.578	-0.397477	0.144645
YPK_0355	yjaH	protein of unknown function DUF1481	379779	380432	+	NC_010465	CDS	28.9087	36.9372	0.353573	0.254367
YPK_0356	purD	phosphoribosylamine--glycine ligase	380599	381885	-	NC_010465	CDS	22.6498	28.0697	0.309516	0.518648
YPK_0357	purH	phosphoribosylaminoimidazolecarboxamide formyltransferase/IMP cyclohydrolase	381945	383534	-	NC_010465	CDS	22.1131	43.4036	0.972911	0.0140629
YPK_0358		hypothetical protein	383945	384064	+	NC_010465	CDS	0	0
YPK_0362		hypothetical protein YPK_0362	389982	390254	-	NC_010465	CDS	0.991963	0.789792	-0.328814	1
YPK_0363	metA	homoserine O-succinyltransferase	390322	391251	+	NC_010465	CDS	5.95072	3.27779	-0.860342	0.279412
YPK_0364	aceB	malate synthase A	391672	393270	+	NC_010465	CDS	2.06344	9.35744	2.18106	0.028611
YPK_0365	aceA	isocitrate lyase	393317	394624	+	NC_010465	CDS	3.21144	16.7127	2.37966	0.000342042
YPK_0366	aceK	(isocitrate dehydrogenase (NADP(+))) kinase	394769	396607	+	NC_010465	CDS	1.51177	5.3882	1.83357	0.0542559
YPK_0367	iclR	transcriptional regulator, IclR family	396727	397569	-	NC_010465	CDS	6.14854	18.8187	1.61385	0.0127648
YPK_0368	metH	methionine synthase	397784	401479	+	NC_010465	CDS	100.719	86.1696	-0.22509	0.540377
YPK_0369		hemolysin	401575	402360	-	NC_010465	CDS	31.2156	42.3582	0.440372	0.284242
YPK_0372	lysC	aspartate kinase	405295	406680	-	NC_010465	CDS	10.8845	17.5154	0.686346	0.314849
YPK_0373	pgi	glucose-6-phosphate isomerase	407050	408696	+	NC_010465	CDS	224.156	129.929	-0.786776	0.0128261
YPK_0374		hypothetical protein YPK_0374	408693	408809	-	NC_010465	CDS	0.284256	0	-Inf	1
YPK_0375	yjbA	phosphate-starvation-inducible E	408831	409238	+	NC_010465	CDS	5.90202	6.41634	0.120542	0.840086
YPK_0376	malG	maltose transport permease	409381	410271	-	NC_010465	CDS	17.5977	3.46862	-2.34295	0.0064835
YPK_0377	malF	fructose-bisphosphate aldolase	410285	411862	-	NC_010465	CDS	13.0007	5.77979	-1.16951	0.0572342
YPK_0378	malE	extracellular solute-binding protein family 1	412049	413260	-	NC_010465	CDS	27.336	13.7436	-0.992039	0.0581503
YPK_0379		glycosidase	413738	414100	+	NC_010465	CDS	2.03158	0.789792	-1.36306	1
YPK_0380	malK	ABC transporter related	414088	415197	+	NC_010465	CDS	8.26251	4.44517	-0.894341	0.1544
YPK_0381	lamB-1	porin LamB type	415268	416539	+	NC_010465	CDS	40.393	6.16399	-2.71217	0.0438732
YPK_0382	malM	maltose operon periplasmic	416780	417691	+	NC_010465	CDS	15.7949	11.8241	-0.417733	0.344248
YPK_0383		conserved hypothetical protein	418030	418440	+	NC_010465	CDS	0.176927	0.48662	1.45964	1
YPK_0384		hypothetical protein YPK_0384	418431	418649	+	NC_010465	CDS	1.0297	0.48662	-1.08135	0.62842
YPK_0385	hcp-1	type VI secretion system effector, Hcp1 family	418592	419110	-	NC_010465	CDS	3.4261	3.07703	-0.155027	0.632784
YPK_0386	impB-1	type VI secretion protein, VC_A0107 family	419634	420131	+	NC_010465	CDS	0.943257	4.31255	2.19282	0.0461739
YPK_0387	impC-1	type VI secretion protein, EvpB/VC_A0108 family	420199	421680	+	NC_010465	CDS	9.95525	16.5315	0.731688	0.195934
YPK_0388		type VI secretion system lysozyme-related protein	421687	422127	+	NC_010465	CDS	1.0297	4.17661	2.02012	0.123346
YPK_0389	impG-1, vasA-1	type VI secretion protein, VC_A0110 family	422127	423947	+	NC_010465	CDS	6.11668	14.571	1.25228	0.0461674
YPK_0390	impH-1, vasB-1	type VI secretion protein, VC_A0111 family	423911	424981	+	NC_010465	CDS	1.05059	3.27779	1.64153	0.18547
YPK_0391	impI, vasC	FHA domain containing protein	425107	426423	+	NC_010465	CDS	2.12899	5.91903	1.47519	0.210722
YPK_0392	vasD-1, lip-1	putative lipoprotein	426423	426968	+	NC_010465	CDS	3.62392	5.48324	0.597477	0.544986
YPK_0393	impJ-1, vasE-1	type VI secretion protein, VC_A0114 family	426971	428317	+	NC_010465	CDS	2.82977	2.06289	-0.456016	1
YPK_0394		conserved hypothetical protein	428317	429084	+	NC_010465	CDS	1.22751	2.39296	0.96306	0.810324
YPK_0395	vasG-1, clpV-1	type VI secretion ATPase, ClpV1 family	429095	431698	+	NC_010465	CDS	6.99439	13.8903	0.989804	0.0667674
YPK_0396		transcriptional regulator, Fis family	431695	432492	+	NC_010465	CDS	1.49088	3.7202	1.31922	0.328704
YPK_0397		conserved hypothetical protein	432489	433175	+	NC_010465	CDS	1.05059	2.24634	1.09638	0.549333
YPK_0398	vasJ	type VI secretion-associated protein, VC_A0119 family	433181	434569	+	NC_010465	CDS	2.31583	2.79117	0.269339	0.597004
YPK_0399	impL-1, vasK-1, icmF-1	type VI secretion protein IcmF	434601	438134	+	NC_010465	CDS	8.42664	7.0013	-0.267335	0.857013
YPK_0400	vasL	ImpA domain protein	438259	439566	+	NC_010465	CDS	1.15792	0.636551	-0.863183	1
YPK_0401		type VI secretion system Vgr family protein	439588	441810	+	NC_010465	CDS	3.43602	2.59703	-0.403874	1
YPK_0402		domain of unknown function DUF1795	441816	442274	+	NC_010465	CDS	1.22751	1.56227	0.347909	1
YPK_0403		YD repeat protein	442267	446439	+	NC_010465	CDS	15.2092	20.8131	0.452542	0.420061
YPK_0404		hypothetical protein YPK_0404	446442	446861	+	NC_010465	CDS	1.09929	0.394896	-1.47703	0.756074
YPK_0405		hypothetical protein YPK_0405	447145	447390	+	NC_010465	CDS	0	0
YPK_0406		putative cytoplasmic protein	447390	447878	+	NC_010465	CDS	0.63811	0.394896	-0.692332	1
YPK_0407		domain of unknown function DUF1813, HSP20-like protein	447924	448286	-	NC_010465	CDS	0.176927	0	-Inf	1
YPK_0408		hypothetical protein YPK_0408	448319	448594	+	NC_010465	CDS	0	0
YPK_0409		hypothetical protein YPK_0409	448579	448686	+	NC_010465	CDS	0	0
YPK_0410		YD repeat protein	448646	452215	+	NC_010465	CDS	26.6742	23.1239	-0.206057	0.861919
YPK_0411		conserved hypothetical protein	452212	452493	+	NC_010465	CDS	1.807	0.881516	-1.03554	0.469883
YPK_0412		putative rhs accessory genetic element	452695	452916	+	NC_010465	CDS	0	0
YPK_0413		xylose isomerase domain protein TIM barrel	453206	454105	-	NC_010465	CDS	1.91433	6.26641	1.7108	0.144763
YPK_0414		oxidoreductase domain protein	454102	455232	-	NC_010465	CDS	3.8972	3.23358	-0.269304	1
YPK_0415		transcriptional regulator, AraC family	455502	456368	+	NC_010465	CDS	6.61964	5.7691	-0.198408	0.966834
YPK_0416	yphD-1, ytfT-1, yjfF-1	RbsD or FucU transport	456528	457031	-	NC_010465	CDS	0.745439	3.82262	2.3584	0.0847073
YPK_0417	rbsK-1	ribokinase-like domain-containing protein	457037	457966	-	NC_010465	CDS	2.56236	3.33931	0.382077	0.432576
YPK_0418	deoC-1	deoxyribose-phosphate aldolase	458147	458848	-	NC_010465	CDS	2.48284	6.13048	1.30401	0.169361
YPK_0421	ssuA	aliphatic sulfonates family ABC transporter, periplsmic ligand-binding protein	459914	461035	+	NC_010465	CDS	0.53078	1.75972	1.72916	0.714928
YPK_0422	ssuD	alkanesulfonate monooxygenase	461054	462202	+	NC_010465	CDS	1.79603	1.36814	-0.392596	0.950829
YPK_0423	ssuC	binding-protein-dependent transport systems inner membrane component	462214	463008	+	NC_010465	CDS	0.461183	0.881516	0.934648	0.913186
YPK_0424	ssuB	ABC transporter related	463005	463820	+	NC_010465	CDS	1.17881	0.684068	-0.785117	1
YPK_0425	dinJ	RelB antitoxin	464439	464642	-	NC_010465	CDS	1.38355	1.32062	-0.0671588	0.963357
YPK_0426	yjcD	xanthine/uracil/vitamin C permease	465096	466451	+	NC_010465	CDS	4.29976	4.79586	0.157533	0.975285
YPK_0427		transposase mutator type	466708	467916	-	NC_010465	CDS	0	0
YPK_0428	yjcE	Na+/H+ antiporter	468170	469819	+	NC_010465	CDS	46.2867	70.7738	0.612617	0.0942645
YPK_0429		conserved hypothetical protein	470036	471223	-	NC_010465	CDS	19.834	14.0369	-0.498752	0.408084
YPK_0430	ddg	lipid A biosynthesis lauroyl (or palmitoleoyl) acyltransferase	471375	472295	-	NC_010465	CDS	7.26468	4.64262	-0.64596	0.265852
YPK_0431	yphF-1, ytfQ-1	carbohydrate uptake (CUT2 family) ABC transporter, periplasmic carbohydrate-binding protein	473102	474091	+	NC_010465	CDS	21.3966	194.387	3.18348	7.80242e-18
YPK_0432	yphE-1; ytfR-1	ABC transporter related	474295	475791	+	NC_010465	CDS	12.3396	26.3214	1.09294	0.0154543
YPK_0433	yphD-2, ytfT-2, yjfF-2	monosaccharide-transporting ATPase	475784	476773	+	NC_010465	CDS	3.57521	10.4084	1.54165	0.0519768
YPK_0434	yphD-3, ytfT-3, yjfF-3	monosaccharide-transporting ATPase	476775	477728	+	NC_010465	CDS	2.91621	7.4953	1.36189	0.0686048
YPK_0435		FGGY-family pentulose kinase	477747	479384	+	NC_010465	CDS	11.3696	32.474	1.5141	0.000484385
YPK_0436		sugar isomerase (SIS)	479381	479986	+	NC_010465	CDS	1.86562	4.93179	1.40245	0.335556
YPK_0437	yghU	glutathione S-transferase domain	480085	480939	-	NC_010465	CDS	24.6209	43.7304	0.828751	0.0449294
YPK_0438		conserved hypothetical protein	481190	482536	+	NC_010465	CDS	6.06903	4.26834	-0.50779	0.597567
YPK_0439		hypothetical protein YPK_0439	482582	482698	-	NC_010465	CDS	0.87366	2.58303	1.56392	0.4411
YPK_0440		conserved hypothetical protein	482688	483863	-	NC_010465	CDS	32.0317	71.6601	1.16167	0.00356384
YPK_0441		hypothetical protein YPK_0441	484021	484173	+	NC_010465	CDS	0.87366	1.56227	0.838504	0.692372
YPK_0442	cspA-1	cold-shock DNA-binding domain protein	484200	484412	-	NC_010465	CDS	0.353853	0	-Inf	0.790812
YPK_0443	cspA-2	cold-shock DNA-binding domain protein	484672	484884	-	NC_010465	CDS	0	0
YPK_0444	cspA-3	cold-shock DNA-binding domain protein	485144	485356	-	NC_010465	CDS	9.10354	1.56558	-2.53973	0.00292935
YPK_0445	pcp-1	17 kDa surface antigen	485890	486357	-	NC_010465	CDS	32.299	44.3927	0.458835	0.447707
YPK_0446		beta-lactamase domain protein	486833	487645	+	NC_010465	CDS	1.47404	4.496	1.60887	0.259618
YPK_0447		3-hydroxyisobutyrate dehydrogenase	487710	488600	+	NC_010465	CDS	0.745439	5.63317	2.91778	0.0138182
YPK_0448	pcaC-1	carboxymuconolactone decarboxylase	488792	489187	+	NC_010465	CDS	0.461183	0.98724	1.09806	0.59281
YPK_0449		major facilitator superfamily MFS_1	489341	490705	+	NC_010465	CDS	4.83054	4.79255	-0.0113914	0.859967
YPK_0450		transcriptional regulator, GntR family	490795	491469	+	NC_010465	CDS	6.54705	14.3909	1.13624	0.117463
YPK_0451		conserved hypothetical protein	491535	492011	+	NC_010465	CDS	4.24114	1.82124	-1.21953	0.401194
YPK_0452	fis	transcriptional regulator, Fis family	492765	493061	-	NC_010465	CDS	683.87	109.745	-2.63956	2.62596e-09
YPK_0453	dusB	tRNA-dihydrouridine synthase B	493086	494051	-	NC_010465	CDS	1815.47	257.544	-2.81746	1.22518e-20
YPK_0454	prmA	ribosomal protein L11 methyltransferase	494640	495521	-	NC_010465	CDS	82.2127	46.8107	-0.812522	0.00678912
YPK_0455	panF	sodium/pantothenate symporter	495597	497051	-	NC_010465	CDS	32.4102	16.8273	-0.945646	0.0635352
YPK_0456	yhdT	protein of unknown function DUF997	497041	497283	-	NC_010465	CDS	7.30241	2.79117	-1.3875	0.114022
YPK_0457		hypothetical protein YPK_0457	498343	498519	+	NC_010465	CDS	1.58137	2.93372	0.891559	0.599722
YPK_0458	accC	acetyl-CoA carboxylase, biotin carboxylase	498765	500114	-	NC_010465	CDS	850.99	519.936	-0.710808	0.0105371
YPK_0459	accB	acetyl-CoA carboxylase, biotin carboxyl carrier protein	500126	500590	-	NC_010465	CDS	337.397	192.14	-0.812289	0.00306184
YPK_0460	aroQ	3-dehydroquinate dehydratase, type II	500748	501200	-	NC_010465	CDS	360.561	216.208	-0.737824	0.0114177
YPK_0461	yedZ	ferric reductase domain protein transmembrane component domain	501462	502082	-	NC_010465	CDS	12.7762	69.6208	2.44606	4.52221e-08
YPK_0462	yedY	oxidoreductase molybdopterin binding	502082	503182	-	NC_010465	CDS	19.486	120.059	2.62324	7.54991e-14
YPK_0463	yhdH	quinone oxidoreductase, YhdH/YhfP family	503405	504382	-	NC_010465	CDS	2.32681	5.71827	1.29723	0.303868
YPK_0464	yhdA	diguanylate cyclase/phosphodiesterase	504783	506699	+	NC_010465	CDS	27.8382	37.5763	0.432756	0.269607
YPK_0465	mreB	cell shape determining protein, MreB/Mrl family	507036	508079	+	NC_010465	CDS	273.297	254.447	-0.103106	0.858935
YPK_0466	mreC	rod shape-determining protein MreC	508283	509278	+	NC_010465	CDS	71.4989	61.6875	-0.212943	0.48176
YPK_0467	mreD	rod shape-determining protein MreD	509275	509763	+	NC_010465	CDS	23.7004	20.9767	-0.176124	0.682003
YPK_0468	maf-1	Maf protein	509777	510370	+	NC_010465	CDS	13.8316	24.5609	0.828402	0.0699611
YPK_0469	cafA	ribonuclease, Rne/Rng family	510360	511829	+	NC_010465	CDS	72.3029	89.6909	0.310907	0.359348
YPK_0470		conserved hypothetical protein	511923	515846	+	NC_010465	CDS	75.9796	117.709	0.631544	0.0419979
YPK_0471		Nitrilase/cyanide hydratase and apolipoprotein N-acyltransferase	515843	516712	+	NC_010465	CDS	79.5555	142.421	0.840125	0.0118548
YPK_0472	tldD	protease TldD	516724	518169	+	NC_010465	CDS	113.076	111.686	-0.0178343	0.939799
YPK_0473	tccC	insecticidal toxin complex protein TccC	518371	521229	-	NC_010465	CDS	3.73125	15.9974	2.1001	0.00183243
YPK_0474		conserved hypothetical protein	521283	521456	-	NC_010465	CDS	0	0
YPK_0475		conserved hypothetical protein	521443	521802	-	NC_010465	CDS	0	0.684068	Inf	0.618965
YPK_0476		putative phage-related protein	521799	522200	-	NC_010465	CDS	1.0297	2.19883	1.09452	0.718667
YPK_0477		putative phage-related protein	522213	522515	-	NC_010465	CDS	0.284256	0	-Inf	1
YPK_0478	tcaC	virulence plasmid 65 kDa B protein	522649	527118	-	NC_010465	CDS	5.53719	5.52744	-0.00254216	0.797867
YPK_0479		insecticidal toxin complex protein	527175	530768	-	NC_010465	CDS	1.56048	3.2951	1.07834	0.383235
YPK_0480		putative insecticidal toxin	530809	533310	-	NC_010465	CDS	2.91621	3.13855	0.106003	0.825929
YPK_0481		transcriptional regulator, LysR family	533546	534358	-	NC_010465	CDS	0	1.07896	Inf	0.275324
YPK_0482		transcriptional regulator, LysR family	534673	535584	-	NC_010465	CDS	4.0851	7.29786	0.837101	0.320801
YPK_0483		protein of unknown function DUF1656	535887	536090	+	NC_010465	CDS	3.55432	0.878207	-2.01694	0.0972099
YPK_0484	yhcQ	secretion protein HlyD family protein	536098	537033	+	NC_010465	CDS	6.26866	3.92096	-0.67695	0.692076
YPK_0485	yhcP	fusaric acid resistance protein conserved region	537035	538990	+	NC_010465	CDS	16.8701	11.4605	-0.557804	0.415434
YPK_0486	gabD-1	succinic semialdehyde dehydrogenase	539257	540726	+	NC_010465	CDS	33.9618	53.4057	0.653081	0.0782316
YPK_0487		guanine-specific ribonuclease N1 and T1	540921	541394	+	NC_010465	CDS	18.9086	16.3374	-0.210869	0.625949
YPK_0488	yhcO	barstar (barnase inhibitor)	541399	541680	+	NC_010465	CDS	2.50373	3.56696	0.510615	0.948588
YPK_0489	yjgA	ribosome-associated protein	541776	542324	-	NC_010465	CDS	56.387	52.3761	-0.106456	0.817797
YPK_0490	pmbA	peptidase U62 modulator of DNA gyrase	542505	543845	+	NC_010465	CDS	43.0452	37.4518	-0.200818	0.692368
YPK_0491		conserved hypothetical protein	544005	544613	+	NC_010465	CDS	6.37012	7.63785	0.261846	0.931771
YPK_0492	cybC-1	cytochrome b562	544821	545207	+	NC_010465	CDS	5.0452	14.9667	1.56877	0.148983
YPK_0493	rnk	GreA/GreB family elongation factor	545439	545849	-	NC_010465	CDS	70.96	31.2149	-1.18477	0.000967452
YPK_0494	treC	alpha, alpha-phosphotrehalase	546202	547863	-	NC_010465	CDS	41.5724	123.173	1.56699	2.6319e-06
YPK_0495	treB	PTS system, trehalose-specific IIBC subunit	547958	549373	-	NC_010465	CDS	59.5684	187.651	1.65543	3.44502e-07
YPK_0496	treR	transcriptional regulator, LacI family	549784	550737	-	NC_010465	CDS	6.05805	10.2456	0.758075	0.192457
YPK_0497		conserved hypothetical protein	550971	551447	-	NC_010465	CDS	12.2025	11.7799	-0.0508606	0.683617
YPK_0498	tdcF, ridA	endoribonuclease L-PSP	551746	552132	-	NC_010465	CDS	269.107	227.413	-0.242864	0.726183
YPK_0499	pyrI	aspartate carbamoyltransferase, regulatory subunit	552270	552737	-	NC_010465	CDS	11.8586	24.8295	1.06612	0.0444414
YPK_0500	pyrB	aspartate carbamoyltransferase	552746	553681	-	NC_010465	CDS	9.53286	29.0536	1.60774	0.00398712
YPK_0501	ptsO	phosphotransferase system, phosphocarrier protein HPr	554019	554291	-	NC_010465	CDS	15.3862	31.822	1.04839	0.0204505
YPK_0502	yhbJ	glmZ(sRNA)-inactivating NTPase, glucosamine-6-phosphate regulated	554288	555142	-	NC_010465	CDS	74.7012	108.667	0.54071	0.106597
YPK_0503	ptsN	PTS IIA-like nitrogen-regulatory protein PtsN	555448	555930	-	NC_010465	CDS	71.312	115.621	0.697192	0.015079
YPK_0504	yhbH	sigma 54 modulation protein/ribosomal protein S30EA	556049	556336	-	NC_010465	CDS	55.3159	135.749	1.29518	0.00298327
YPK_0505	rpoN	RNA polymerase, sigma 54 subunit, RpoN	556360	557793	-	NC_010465	CDS	107.132	153.884	0.52245	0.0522759
YPK_0506	yhbG	ABC transporter related	557855	558580	-	NC_010465	CDS	73.4606	84.3708	0.199774	0.361556
YPK_0507	lptA	lipopolysaccharide transport periplasmic protein LptA	558587	559132	-	NC_010465	CDS	110.616	136.707	0.305525	0.194136
YPK_0508	yrbK	protein of unknown function DUF1239	559116	559679	-	NC_010465	CDS	24.6358	29.2275	0.246568	0.820632
YPK_0509	kdsC	3-deoxy-D-manno-octulosonate 8-phosphate phosphatase, YrbI family	559676	560239	-	NC_010465	CDS	24.3872	15.9325	-0.614147	0.11606
YPK_0510	kdsD	D-arabinose 5-phosphate isomerase	560789	561862	-	NC_010465	CDS	53.4599	41.0696	-0.380385	0.337188
YPK_0511	yrbG	Na+/Ca+ antiporter, CaCA family	561886	562860	-	NC_010465	CDS	26.7081	13.8427	-0.948149	0.0295565
YPK_0512	mlaF	ABC transporter related	563125	563943	+	NC_010465	CDS	41.3657	38.1882	-0.115309	0.56717
YPK_0513	mlaE	putative ABC transporter system permease protein	564161	564943	+	NC_010465	CDS	24.5989	18.2945	-0.427179	0.234958
YPK_0514	yrbD	mammalian cell entry related domain protein	564948	565505	+	NC_010465	CDS	55.9725	49.438	-0.179098	0.604666
YPK_0515	yrbC	toluene tolerance family protein	565518	566141	+	NC_010465	CDS	52.5434	60.6251	0.206407	0.407691
YPK_0516	mlaB	putative anti-sigma B factor antagonist	566177	566479	+	NC_010465	CDS	15.9218	22.2605	0.483484	0.206438
YPK_0517		BolA family protein	566617	566880	+	NC_010465	CDS	66.3056	42.0767	-0.656109	0.0930247
YPK_0518	murA	UDP-N-acetylglucosamine 1-carboxyvinyltransferase	567034	568296	+	NC_010465	CDS	257.352	242.641	-0.0849175	0.855304
YPK_0519	degS	periplasmic serine protease DegS	568477	569628	-	NC_010465	CDS	67.5537	106.348	0.654691	0.0456165
YPK_0520	degQ	protease Do	569655	571028	-	NC_010465	CDS	122.267	133.101	0.122481	0.433008
YPK_0521	yhcB	protein of unknown function DUF1043	571299	571703	-	NC_010465	CDS	260.542	309.227	0.24715	0.544667
YPK_0522		hypothetical protein YPK_0522	571848	571970	+	NC_010465	CDS	0	0
YPK_0523		AFG1-family ATPase	571927	573054	+	NC_010465	CDS	15.4338	12.8448	-0.264909	0.480391
YPK_0524	rplM	ribosomal protein L13	573368	573796	+	NC_010465	CDS	2357.14	824.992	-1.51459	1.76664e-07
YPK_0525	rpsI	ribosomal protein S9	573811	574203	+	NC_010465	CDS	1532.01	610.23	-1.328	2.94845e-06
YPK_0526	sspA	glutathione S-transferase domain	574577	575218	+	NC_010465	CDS	325.012	250.195	-0.377438	0.193863
YPK_0527	sspB	stringent starvation protein B; ClpXP protease specificity-enhancing factor	575224	575739	+	NC_010465	CDS	349.036	208.874	-0.740741	0.0116834
YPK_0528		conserved hypothetical protein	575892	576377	-	NC_010465	CDS	55.6556	57.8059	0.0546917	0.81555
YPK_0529	gltD	glutamate synthase, small subunit	576977	578395	-	NC_010465	CDS	30.1669	24.2791	-0.313246	0.567219
YPK_0530	gltB	glutamate synthase (ferredoxin)	578405	582862	-	NC_010465	CDS	86.1213	84.5616	-0.0263666	1
YPK_0531		conserved hypothetical radical SAM protein	583619	584608	+	NC_010465	CDS	2.24037	5.96324	1.41236	0.192074
YPK_0532		hypothetical protein YPK_0532	584643	584861	+	NC_010465	CDS	0.53078	1.07565	1.01903	1
YPK_0533	arcB	multi-sensor hybrid histidine kinase	584892	587228	+	NC_010465	CDS	70.7456	150.396	1.08805	0.00150143
YPK_0534	elbB	ThiJ/PfpI domain protein	587470	588123	+	NC_010465	CDS	24.8088	43.6666	0.815678	0.0390111
YPK_0535	mtgA	monofunctional biosynthetic peptidoglycan transglycosylase	588120	588845	+	NC_010465	CDS	17.0211	27.0769	0.669744	0.0594869
YPK_0536		transport-associated	589052	589627	-	NC_010465	CDS	81.4553	75.7641	-0.104494	0.990205
YPK_0537	diaA	DnaA initiator-associating protein DiaA	589638	590228	-	NC_010465	CDS	60.6539	46.3252	-0.388803	0.434119
YPK_0538		protein of unknown function UPF0102	590499	590852	-	NC_010465	CDS	17.3303	15.1774	-0.191371	0.987773
YPK_0539		LppC family lipoprotein	590951	592924	-	NC_010465	CDS	87.9247	90.6163	0.0435022	0.920841
YPK_0540	rsmI	uroporphyrin-III C/tetrapyrrole (Corrin/Porphyrin) methyltransferase	592987	593886	+	NC_010465	CDS	31.2156	20.283	-0.621996	0.278445
YPK_0541		pirin domain protein	594484	595188	-	NC_010465	CDS	2.56236	1.47055	-0.801115	0.8423
YPK_0542		transcriptional regulator, LysR family	595450	596343	+	NC_010465	CDS	37.55	28.7851	-0.38349	0.615381
YPK_0543	yqjG	putative glutathione S-transferase	596474	597460	-	NC_010465	CDS	7.54306	16.1473	1.09807	0.131635
YPK_0544	yphA, yqjF	putative oxidoreductase	597546	597941	-	NC_010465	CDS	8.37389	6.01813	-0.476581	0.534439
YPK_0545		conserved hypothetical protein	598245	598529	-	NC_010465	CDS	6.18627	7.77048	0.328932	0.841977
YPK_0546		conserved hypothetical protein	598526	598921	-	NC_010465	CDS	38.0686	60.0615	0.657838	0.0326703
YPK_0547		protein of unknown function DUF883 ElaB	598924	599229	-	NC_010465	CDS	420.568	851.979	1.01848	0.0002471
YPK_0548		protein of unknown function DUF1090	599384	599764	-	NC_010465	CDS	32.3955	35.6685	0.138858	0.571792
YPK_0549		conserved hypothetical protein	599990	600379	-	NC_010465	CDS	5.90894	5.92234	0.00326747	0.880833
YPK_0550	yqjA	SNARE associated Golgi protein	600376	601074	-	NC_010465	CDS	21.5526	15.51	-0.474665	0.259607
YPK_0551		putative lipoprotein	601351	601884	-	NC_010465	CDS	71.5426	48.8445	-0.550606	0.319415
YPK_0552	exuR	regulatory protein GntR HTH	602133	602927	-	NC_010465	CDS	44.4023	28.486	-0.640384	0.043721
YPK_0553	exuT-1	d-galactonate transporter	603190	604494	-	NC_010465	CDS	2.32681	2.00469	-0.214974	0.88061
YPK_0554	uxaC	glucuronate isomerase	605239	606648	+	NC_010465	CDS	11	57.6951	2.39095	1.09064e-07
YPK_0555	uxaB	mannitol dehydrogenase domain	606847	608298	+	NC_010465	CDS	6.15546	32.7705	2.41246	2.73381e-05
YPK_0556	uxaA	altronate dehydratase	608309	609799	+	NC_010465	CDS	10.174	25.476	1.32426	0.0065109
YPK_0557		conserved hypothetical protein	609952	610482	+	NC_010465	CDS	2.54147	4.35675	0.777593	0.440336
YPK_0558	sstT	sodium:dicarboxylate symporter	610549	611868	-	NC_010465	CDS	67.3083	83.8301	0.316684	0.327324
YPK_0559		oxidoreductase domain protein	612340	613335	-	NC_010465	CDS	36.4289	36.5423	0.00448492	0.732683
YPK_0560	ygjP	protein of unknown function DUF45	613538	614047	-	NC_010465	CDS	13.633	9.24765	-0.559943	0.204294
YPK_0561	yapG	outer membrane autotransporter barrel domain protein	614303	617296	-	NC_010465	CDS	1.09929	1.2731	0.211773	1
YPK_0562	rsmC-1	rRNA (guanine-N(2)-)-methyltransferase	617771	618958	+	NC_010465	CDS	77.88	87.0703	0.160928	0.673879
YPK_0563	fadH	NADH:flavin oxidoreductase/NADH oxidase	619074	621095	-	NC_010465	CDS	25.4506	113.149	2.15246	9.99846e-10
YPK_0564	hdeD	acid-resistance membrane protein	621308	621877	-	NC_010465	CDS	133.148	443.51	1.73593	1.38665e-08
YPK_0565		putative kinase protein	622245	623744	-	NC_010465	CDS	3.53343	4.64593	0.394898	0.897713
YPK_0566		conserved hypothetical protein	623776	625524	-	NC_010465	CDS	2.78799	7.31737	1.3921	0.339738
YPK_0567		von Willebrand factor type A	625524	626564	-	NC_010465	CDS	1.97295	3.61448	0.873431	0.605292
YPK_0568		von Willebrand factor type A	626666	627367	-	NC_010465	CDS	1.75829	1.36483	-0.365458	0.624064
YPK_0569	terX	stress protein	627306	627947	-	NC_010465	CDS	2.52462	2.74696	0.121768	0.831803
YPK_0570	terY	von Willebrand factor type A	627980	628618	-	NC_010465	CDS	2.80888	4.1291	0.555831	0.327439
YPK_0571		polypeptide-transport-associated domain protein ShlB-type	629333	631021	+	NC_010465	CDS	0.922366	0.684068	-0.431199	0.891797
YPK_0572		filamentous haemagglutinin family outer membrane protein	631066	633042	+	NC_010465	CDS	1.35573	1.32062	-0.0378601	0.905176
YPK_0573		conserved hypothetical protein	633011	633367	+	NC_010465	CDS	0.461183	0.636551	0.464938	1
YPK_0574		hypothetical protein YPK_0574	633374	633679	+	NC_010465	CDS	0.176927	0	-Inf	1
YPK_0575	fhaB-1	putative adhesin	633782	637015	+	NC_010465	CDS	10.0527	48.5531	2.27199	2.17493e-06
YPK_0576		protein of unknown function DUF1436	637017	637550	+	NC_010465	CDS	4.5562	11.2556	1.30475	0.0252204
YPK_0577	fhaB-2	putative adhesin	637676	639475	+	NC_010465	CDS	3.4261	12.8253	1.90435	0.0100097
YPK_0578		conserved hypothetical protein	639472	639705	+	NC_010465	CDS	2.03158	2.64455	0.380421	0.473107
YPK_0579		conserved hypothetical protein	639977	640198	+	NC_010465	CDS	0	6.02806	Inf	0.00021414
YPK_0580		hypothetical protein YPK_0580	640158	640292	+	NC_010465	CDS	0	0.833999	Inf	0.41761
YPK_0581		conserved hypothetical protein	640294	640710	+	NC_010465	CDS	12.6619	35.0965	1.47083	0.00265848
YPK_0582	fhaB-3	putative adhesin/hemolysin	640743	641540	+	NC_010465	CDS	3.38731	10.1634	1.58518	0.0280948
YPK_0583	yapF	outer membrane autotransporter barrel domain protein	641999	644284	-	NC_010465	CDS	24.092	16.2489	-0.568206	0.328435
YPK_0584		putative exported protein	644344	645339	-	NC_010465	CDS	5.51735	2.70276	-1.02955	0.340145
YPK_0585		conserved hypothetical protein	645441	646820	-	NC_010465	CDS	6.05805	4.35344	-0.476697	0.49491
YPK_0586		ABC transporter related	647146	648261	+	NC_010465	CDS	5.95072	6.77034	0.186163	0.676149
YPK_0587		conserved hypothetical protein	648344	651697	+	NC_010465	CDS	42.6548	62.2216	0.544706	0.111934
YPK_0588	lacI-2, galR-2	transcriptional regulator, LacI family	651806	652792	+	NC_010465	CDS	9.45229	15.3166	0.696361	0.240863
YPK_0589	ycjN-1	extracellular solute-binding protein family 1	652869	654113	+	NC_010465	CDS	4.69134	5.76579	0.297516	0.972315
YPK_0590	ycjO-1	binding-protein-dependent transport systems inner membrane component	654167	655048	+	NC_010465	CDS	1.0297	1.36814	0.409994	1
YPK_0591	ycjP-1	binding-protein-dependent transport systems inner membrane component	655048	655866	+	NC_010465	CDS	0.53078	2.15462	2.02125	0.443503
YPK_0592		conserved hypothetical protein	655866	656378	+	NC_010465	CDS	1.6191	2.59703	0.681672	0.478489
YPK_0593	bglX	glycoside hydrolase family 3 domain protein	656429	658612	+	NC_010465	CDS	8.20793	16.4184	1.00022	0.216319
YPK_0594		outer membrane efflux protein	658676	660202	-	NC_010465	CDS	18.2427	15.5174	-0.233436	0.835974
YPK_0595	mdtO	fusaric acid resistance protein conserved region	660207	662108	-	NC_010465	CDS	5.26391	7.99923	0.603727	0.191062
YPK_0596	mdtN	multidrug resistance protein MdtN	662092	663141	-	NC_010465	CDS	5.08698	9.42778	0.890109	0.280222
YPK_0597		conserved hypothetical protein	663151	663486	-	NC_010465	CDS	0.745439	2.00469	1.42721	0.559103
YPK_0598		conserved hypothetical protein	663483	663683	-	NC_010465	CDS	0	1.75972	Inf	0.153486
YPK_0599		aminotransferase class I and II	664449	665681	+	NC_010465	CDS	24.7323	152.324	2.62267	9.93274e-15
YPK_0600		Na+/H+ antiporter NhaC	665674	667125	+	NC_010465	CDS	17.7866	94.4381	2.40858	6.6968e-11
YPK_0601		conserved hypothetical protein	667138	667575	+	NC_010465	CDS	0.815036	10.688	3.71298	0.000110637
YPK_0602		YheO domain protein	667709	668341	+	NC_010465	CDS	17.572	32.285	0.877589	0.0330521
YPK_0603	tdcF	endoribonuclease L-PSP	668352	668732	+	NC_010465	CDS	20.051	32.2581	0.685984	0.518009
YPK_0604		endoribonuclease L-PSP	669017	669421	+	NC_010465	CDS	2.61106	11.2089	2.10193	0.0103522
YPK_0605		putative mono-oxygenase YdhR	669636	669938	-	NC_010465	CDS	6.73389	5.3882	-0.321637	0.789979
YPK_0606		putative protein-disulfide isomerase	670198	670914	-	NC_010465	CDS	1.70959	4.29855	1.3302	0.23159
YPK_0607		transcriptional regulator, LysR family	671076	672008	+	NC_010465	CDS	11.4392	17.8348	0.640709	0.249699
YPK_0608	fic	filamentation induced by cAMP protein Fic	672399	673013	+	NC_010465	CDS	3.77995	5.88551	0.6388	0.482725
YPK_0609		conserved hypothetical protein	673010	673168	-	NC_010465	CDS	117.273	62.8117	-0.900767	0.00241934
YPK_0610		HNH endonuclease	673347	674525	+	NC_010465	CDS	20.2674	14.9357	-0.440392	0.741456
YPK_0611		conserved hypothetical protein	674534	675064	+	NC_010465	CDS	7.60169	7.48792	-0.0217543	0.937926
YPK_0612		conserved hypothetical protein	675078	675551	+	NC_010465	CDS	1.05059	2.98862	1.50828	0.19096
YPK_0613	xtmA	putative phage terminase, small subunit	675604	676206	+	NC_010465	CDS	1.6191	1.17069	-0.467835	0.911586
YPK_0614		integrase family protein	676659	678089	+	NC_010465	CDS	67.2866	88.992	0.403357	0.312734
YPK_0615		hypothetical protein YPK_0615	678089	678817	+	NC_010465	CDS	6.30458	10.429	0.726133	0.324836
YPK_0616		conserved hypothetical protein	678961	679158	+	NC_010465	CDS	0.176927	0	-Inf	1
YPK_0617		AntA/AntB antirepressor domain protein	679173	679976	+	NC_010465	CDS	0	1.36483	Inf	0.359634
YPK_0618		hypothetical protein YPK_0618	679966	680598	+	NC_010465	CDS	0.353853	0.197448	-0.84168	1
YPK_0619		hypothetical protein YPK_0619	680644	681051	+	NC_010465	CDS	1.99384	0	-Inf	0.150369
YPK_0620		hypothetical protein YPK_0620	681044	681418	+	NC_010465	CDS	0	0
YPK_0621		hypothetical protein YPK_0621	681411	681605	+	NC_010465	CDS	0	0
YPK_0622		phage/plasmid primase, P4 family	681605	683038	+	NC_010465	CDS	2.49276	4.16262	0.739747	0.276208
YPK_0623		hypothetical protein YPK_0623	683417	684871	+	NC_010465	CDS	4.70232	7.33137	0.640711	0.767342
YPK_0624		conserved hypothetical protein	684871	685314	+	NC_010465	CDS	1.45315	2.11041	0.538344	0.842316
YPK_0625		hypothetical protein YPK_0625	685397	685945	-	NC_010465	CDS	19.4178	21.0997	0.119846	0.952556
YPK_0626		hypothetical protein YPK_0626	686112	686288	+	NC_010465	CDS	1.63999	0.394896	-2.05414	0.872005
YPK_0627		hypothetical protein YPK_0627	686292	686642	+	NC_010465	CDS	1.40444	1.03145	-0.445325	1
YPK_0628		hypothetical protein YPK_0628	686639	687436	+	NC_010465	CDS	1.95206	1.76303	-0.14694	1
YPK_0629		hypothetical protein YPK_0629	687458	687979	+	NC_010465	CDS	1.0297	2.19883	1.09452	0.718667
YPK_0630		hypothetical protein YPK_0630	688315	688899	+	NC_010465	CDS	2.14988	1.12317	-0.936678	0.515035
YPK_0631		hypothetical protein YPK_0631	689126	689434	+	NC_010465	CDS	2.75026	7.57303	1.4613	0.241157
YPK_0632		putative excisionase	689529	689768	-	NC_010465	CDS	1.29711	5.03751	1.95741	0.113894
YPK_0633		hypothetical protein YPK_0633	690045	690734	+	NC_010465	CDS	19.5281	3.13855	-2.63738	0.00454919
YPK_0634	rpoD	RNA polymerase, sigma 70 subunit, RpoD	691156	692994	-	NC_010465	CDS	1415.57	1770.98	0.323169	0.270318
YPK_0635	dnaG	DNA primase	693152	694900	-	NC_010465	CDS	365.942	147.863	-1.30736	2.45279e-06
YPK_0636	rpsU	ribosomal protein S21	695036	695251	-	NC_010465	CDS	1095.01	334.105	-1.71257	2.01473e-09
YPK_0637	gcp	metalloendopeptidase, glycoprotease family	695657	696670	+	NC_010465	CDS	98.0774	92.3822	-0.0863067	0.968532
YPK_0638		protein of unknown function DUF205	696861	697511	-	NC_010465	CDS	38.4316	21.7945	-0.818331	0.0833356
YPK_0639	folB	dihydroneopterin aldolase	697619	697978	+	NC_010465	CDS	24.255	20.9096	-0.214117	0.967351
YPK_0640	uppP	undecaprenol kinase	698252	699070	+	NC_010465	CDS	38.8411	6.28041	-2.62865	5.59471e-07
YPK_0641	cca	multifunctional tRNA nucleotidyl transferase/2'3'-cyclic phosphodiesterase/2'nucleotidase/phosphatase	699306	700544	-	NC_010465	CDS	44.8641	63.3035	0.496724	0.135672
YPK_0642	ygiM	SH3 domain protein	700704	701324	-	NC_010465	CDS	63.0101	45.6584	-0.464703	0.298703
YPK_0643		adenylate cyclase	701628	702935	+	NC_010465	CDS	123.708	139.227	0.170499	0.583456
YPK_0644	glnE	(glutamate--ammonia-ligase) adenylyltransferase	703107	705962	+	NC_010465	CDS	80.0157	80.9601	0.016927	0.886341
YPK_0645	rfaE	RfaE bifunctional protein	706097	707527	+	NC_010465	CDS	93.5689	85.1474	-0.136067	0.878279
YPK_0646	asoB	amino acid permease-associated region	707564	708814	+	NC_010465	CDS	21.3109	18.3454	-0.216176	0.68502
YPK_0647		protein of unknown function DUF526	709139	709420	-	NC_010465	CDS	60.5022	60.3297	-0.00411998	0.793733
YPK_0648		conserved hypothetical protein	709456	709653	-	NC_010465	CDS	0.353853	0	-Inf	0.790812
YPK_0649	ribB	3,4-dihydroxy-2-butanone 4-phosphate synthase	709990	710643	+	NC_010465	CDS	101.909	50.0896	-1.0247	0.00351125
YPK_0650		extradiol ring-cleavage dioxygenase class III protein subunit B	711102	711884	+	NC_010465	CDS	5.40897	2.58303	-1.06629	0.214446
YPK_0651		glutathionylspermidine synthase	712168	713328	-	NC_010465	CDS	183.808	120.906	-0.604309	0.0862786
YPK_0652		conserved hypothetical protein	713338	714024	-	NC_010465	CDS	90.8017	71.2217	-0.350401	0.290864
YPK_0653		conserved hypothetical protein	714090	714260	+	NC_010465	CDS	25.1257	27.5573	0.133269	0.328949
YPK_0654	tolC	type I secretion outer membrane protein, TolC family	714325	715719	-	NC_010465	CDS	246.483	306.607	0.314904	0.317347
YPK_0655	nudF	ADP-ribose diphosphatase	716115	716747	+	NC_010465	CDS	24.1616	36.8315	0.608226	0.144147
YPK_0656		protein of unknown function DUF1249	716781	717206	+	NC_010465	CDS	15.0063	17.8466	0.250079	0.314118
YPK_0657	icc	metallophosphoesterase	717215	718057	+	NC_010465	CDS	34.8235	63.1017	0.857618	0.0055684
YPK_0658		protein of unknown function UPF0227	718115	718696	+	NC_010465	CDS	29.9056	41.6144	0.476669	0.307106
YPK_0659	parE	DNA topoisomerase IV, B subunit	718798	720693	+	NC_010465	CDS	143.734	211.57	0.557729	0.0896035
YPK_0660		transcriptional regulator, LysR family	720697	721608	+	NC_010465	CDS	23.9597	47.5294	0.988211	0.00782939
YPK_0661	mdaB	putative modulator of drug activity	721666	722250	-	NC_010465	CDS	24.9598	54.6888	1.13164	0.00166327
YPK_0662	parC	DNA topoisomerase IV, A subunit	722554	724827	+	NC_010465	CDS	183.361	166.98	-0.135015	0.709574
YPK_0663	plsC	1-acyl-sn-glycerol-3-phosphate acyltransferase	725134	725865	+	NC_010465	CDS	45.4597	26.0971	-0.800699	0.0714805
YPK_0664		hypothetical protein YPK_0664	725828	725935	+	NC_010465	CDS	2.56236	1.27641	-1.00538	0.847979
YPK_0665	sufI	multicopper oxidase type 3	726044	727468	+	NC_010465	CDS	36.4089	36.7972	0.0153057	0.760692
YPK_0666		radical SAM domain protein	727776	730103	+	NC_010465	CDS	27.6155	23.3696	-0.240842	0.412053
YPK_0667	dkgA-1	2,5-didehydrogluconate reductase	730125	730958	-	NC_010465	CDS	10.9541	36.8153	1.74883	0.000269493
YPK_0668	yqhD	iron-containing alcohol dehydrogenase	731377	732534	-	NC_010465	CDS	22.297	56.4813	1.34092	0.000748237
YPK_0669		transcriptional regulator, AraC family	732931	733824	+	NC_010465	CDS	7.78448	15.7999	1.02124	0.0896576
YPK_0670		SNARE associated Golgi protein	733916	734578	-	NC_010465	CDS	20.8886	17.9545	-0.218369	0.893589
YPK_0671	metC-1	cystathionine beta-lyase	734772	735983	-	NC_010465	CDS	18.0449	13.8601	-0.380657	0.658896
YPK_0672	exbB	TonB-system energizer ExbB	736462	737499	+	NC_010465	CDS	262.75	36.4259	-2.85066	2.01859e-18
YPK_0673	exbD	TonB system transport protein ExbD	737503	737934	+	NC_010465	CDS	50.8668	4.41827	-3.52517	9.35902e-11
YPK_0674		hypothetical protein YPK_0674	737880	738065	-	NC_010465	CDS	0	0.197448	Inf	0.967137
YPK_0677	tadF	conserved hypothetical protein	739611	740183	-	NC_010465	CDS	0	0.439103	Inf	0.967261
YPK_0678	tadE	TadE family protein	740167	740640	-	NC_010465	CDS	0	0
YPK_0679	tadD	putative lipoprotein	740637	741407	-	NC_010465	CDS	0	0.925724	Inf	0.59064
YPK_0680	tadC	type II secretion system protein	741391	742224	-	NC_010465	CDS	0.589404	0	-Inf	1
YPK_0681	tadB	type II secretion system protein	742221	743096	-	NC_010465	CDS	0	0
YPK_0682	tadA, cpaF	type II secretion system protein E	743093	744379	-	NC_010465	CDS	1.6887	0.439103	-1.94328	0.357213
YPK_0683	tadZ, cpaE	conserved hypothetical protein	744391	745518	-	NC_010465	CDS	0	0.197448	Inf	0.967137
YPK_0684		conserved hypothetical protein	745529	745819	-	NC_010465	CDS	0	0
YPK_0685	cpaC, rcpA	type II and III secretion system protein	745816	747087	-	NC_010465	CDS	0	0
YPK_0686	cpaB, rcpC	putative membrane protein	747130	748011	-	NC_010465	CDS	0	0.197448	Inf	0.967137
YPK_0687	cpaA, tadV	peptidase A24A prepilin type IV	748063	748485	-	NC_010465	CDS	0.176927	0	-Inf	1
YPK_0688		conserved hypothetical protein	748552	748749	-	NC_010465	CDS	0.353853	1.51807	2.10101	0.541911
YPK_0689		putative transcriptional regulator, CadC	748971	749558	-	NC_010465	CDS	0.284256	0.684068	1.26695	0.936667
YPK_0690		TnpA	750484	750633	-	NC_010465	CDS	1.51177	0.197448	-2.93669	0.486042
YPK_0691		hypothetical protein YPK_0691	750764	751030	-	NC_010465	CDS	1.23849	1.07896	-0.198932	0.877932
YPK_0692	cpbD-1	fibronectin type III domain protein	751068	752465	-	NC_010465	CDS	13.4997	11.2965	-0.257042	0.495032
YPK_0693	chiC	glycoside hydrolase family 18	752537	753952	-	NC_010465	CDS	1.0297	1.95717	0.926552	0.719513
YPK_0694	smfA-1	fimbrial protein	755096	755626	+	NC_010465	CDS	0	0
YPK_0695		fimbrial biogenesis outer membrane usher protein	755933	758413	+	NC_010465	CDS	9.07754	12.4035	0.450374	0.319495
YPK_0696	papD	pili assembly chaperone	758431	759150	+	NC_010465	CDS	2.83669	10.1292	1.83623	0.0429588
YPK_0697		fimbrial protein	759175	760278	+	NC_010465	CDS	1.86562	10.1561	2.44461	0.0114809
YPK_0698	fepB	periplasmic binding protein	760490	761569	-	NC_010465	CDS	2.25721	3.82593	0.761269	0.361097
YPK_0699		conserved hypothetical protein	762425	763420	+	NC_010465	CDS	19.6174	11.2663	-0.800115	0.0966581
YPK_0700		lipoprotein	763512	764081	-	NC_010465	CDS	2.98581	1.18469	-1.33361	0.688542
YPK_0701		conserved hypothetical protein	764093	764224	+	NC_010465	CDS	0.284256	0	-Inf	1
YPK_0702	flhA-1	type III secretion FHIPEP protein	764293	766386	-	NC_010465	CDS	3.02354	2.35207	-0.36231	1
YPK_0703	flhB-1	flagellar biosynthetic protein FlhB	766376	767509	-	NC_010465	CDS	0.176927	0.684068	1.95099	0.935308
YPK_0704	fliR-1	flagellar biosynthetic protein FliR	767509	768288	-	NC_010465	CDS	0	0
YPK_0705	fliQ-1	flagellar biosynthetic protein FliQ	768289	768561	-	NC_010465	CDS	0	0.636551	Inf	0.626223
YPK_0706	fliP-1	flagellar biosynthetic protein FliP	768563	769333	-	NC_010465	CDS	0.176927	0	-Inf	1
YPK_0707	fliN-1	flagellar motor switch protein FliN	769330	769743	-	NC_010465	CDS	0	0.925724	Inf	0.59064
YPK_0708	fliM-1	flagellar motor switch protein	769736	770635	-	NC_010465	CDS	0.87366	0.636551	-0.456796	1
YPK_0709	fleR	sigma54 specific transcriptional regulator, Fis family	771158	772186	+	NC_010465	CDS	0	0
YPK_0710	fliE-1	flagellar hook-basal body complex protein FliE	772203	772583	+	NC_010465	CDS	1.29711	0.439103	-1.56267	0.483463
YPK_0711	fliF-1	flagellar M-ring protein FliF	772593	774233	+	NC_010465	CDS	1.66781	4.79255	1.52284	0.278076
YPK_0712	fliG-1	flagellar motor switch protein FliG	774205	775248	+	NC_010465	CDS	2.10117	1.71221	-0.295339	1
YPK_0713	fliH-1	flagellar assembly protein FliH	775253	775969	+	NC_010465	CDS	2.25721	3.42034	0.5996	0.759095
YPK_0714	fliI-1	ATPase, FliI/YscN family	775962	777302	+	NC_010465	CDS	0.176927	2.83869	4.004	0.0842972
YPK_0715	fliJ-1	flagellar export protein FliJ	777306	777743	+	NC_010465	CDS	1.92425	4.35675	1.17896	0.143856
YPK_0716	flgN-1	conserved hypothetical protein	778043	778468	-	NC_010465	CDS	3.36642	6.01406	0.837125	0.202226
YPK_0717	flgM-1	putative flagellar regulatory protein	778475	778741	-	NC_010465	CDS	2.12899	3.43103	0.688474	0.615339
YPK_0718	flgA-1	flagella basal body P-ring formation protein FlgA	778989	779807	-	NC_010465	CDS	2.45503	4.29193	0.805887	0.730982
YPK_0719	flgB-1	flagellar basal-body rod protein FlgB	779895	780371	+	NC_010465	CDS	0	0.48662	Inf	0.967285
YPK_0720	flgC-1	flagellar basal-body rod protein FlgC	780374	780799	+	NC_010465	CDS	1.99384	1.47055	-0.439196	1
YPK_0721	flgD-1	flagellar hook capping protein	780802	781458	+	NC_010465	CDS	0.461183	0.197448	-1.22387	1
YPK_0722	flgE-1	flagellar basal body rod protein	781513	781821	+	NC_010465	CDS	0.766331	0.48662	-0.655171	1
YPK_0723		conserved hypothetical protein	781827	782603	+	NC_010465	CDS	2.00482	1.03145	-0.958801	0.612186
YPK_0724		conserved hypothetical protein	782767	783213	-	NC_010465	CDS	2.04255	1.18469	-0.785865	1
YPK_0725		putative transcriptional regulator, CadC	783194	784111	-	NC_010465	CDS	2.41324	0.684068	-1.81876	0.283765
YPK_0726	flaA-1	flagellin domain protein	784867	786072	+	NC_010465	CDS	6.60972	5.14324	-0.361914	0.709095
YPK_0727		hypothetical protein YPK_0727	786326	786481	+	NC_010465	CDS	0	0.197448	Inf	0.967137
YPK_0728	flaA-2	flagellin domain protein	786719	787486	+	NC_010465	CDS	0.568512	2.11041	1.89226	0.230834
YPK_0729	fliK-2	putative flagellar hook-length control protein	787488	788288	+	NC_010465	CDS	4.54523	10.9319	1.26611	0.125078
YPK_0730	motA-1	MotA/TolQ/ExbB proton channel	788332	788937	+	NC_010465	CDS	0.745439	1.47055	0.980194	0.715652
YPK_0731	motB-1	OmpA/MotB domain protein	788937	789848	+	NC_010465	CDS	1.99384	5.3882	1.43425	0.0811559
YPK_0732		conserved hypothetical protein	790308	790904	+	NC_010465	CDS	1.41541	0.592344	-1.25672	0.752199
YPK_0733		conserved hypothetical protein	790904	791356	+	NC_010465	CDS	0	0.394896	Inf	0.67807
YPK_0734		protein of unknown function DUF805	791340	791711	+	NC_010465	CDS	0.461183	0.48662	0.077457	1
YPK_0735		hypothetical protein YPK_0735	791712	791840	+	NC_010465	CDS	1.15792	0.197448	-2.55199	0.812018
YPK_0736	slyB-1	17 kDa surface antigen	791837	792304	-	NC_010465	CDS	30.135	56.1785	0.898579	0.0742556
YPK_0737		diguanylate cyclase/phosphodiesterase with PAS/PAC sensor(s)	793502	796069	-	NC_010465	CDS	8.99515	9.06751	0.0115577	0.774252
YPK_0738		efflux transporter, RND family, MFP subunit	796508	797800	+	NC_010465	CDS	19.5108	9.49999	-1.03828	0.0647363
YPK_0739		transporter, hydrophobe/amphiphile efflux-1 (HAE1) family	797813	800713	+	NC_010465	CDS	26.6979	18.9072	-0.497795	0.250516
YPK_0740		putative integral membrane efflux protein	800713	800931	+	NC_010465	CDS	2.21948	0.394896	-2.49068	0.312559
YPK_0741		ShET2 enterotoxin domain protein	801066	802562	-	NC_010465	CDS	0.353853	1.27641	1.85087	0.552348
YPK_0742		conserved hypothetical protein	802840	803427	+	NC_010465	CDS	1.40444	1.47055	0.066361	1
YPK_0743	yapH	outer membrane autotransporter barrel domain protein	804249	817187	+	NC_010465	CDS	17.4973	28.9177	0.724823	0.0785104
YPK_0744		putative antigenic leucine-rich repeat protein	817304	819172	-	NC_010465	CDS	17.9167	16.8756	-0.0863655	0.84046
YPK_0745		antigenic leucine-rich repeat protein	819734	820639	-	NC_010465	CDS	3.90817	5.76248	0.560195	0.897129
YPK_0746		antigenic leucine-rich repeat protein	820886	822733	-	NC_010465	CDS	3.9668	4.25103	0.099838	1
YPK_0747		hypothetical protein YPK_0747	823239	823373	-	NC_010465	CDS	0	0
YPK_0748	abgT	AbgT putative transporter	823482	825038	+	NC_010465	CDS	6.06797	6.79724	0.163734	0.781936
YPK_0749	pepT-1	peptidase T	825480	826712	+	NC_010465	CDS	10.6729	11.4539	0.101884	0.718147
YPK_0750	fhuA-1, yncD-1	TonB-dependent receptor	827238	829310	+	NC_010465	CDS	1.38355	2.93041	1.08273	0.723071
YPK_0751		amino acid adenylation domain protein	829461	841088	+	NC_010465	CDS	17.2547	47.1062	1.44893	0.0221223
YPK_0752		amino acid adenylation domain protein	841101	846794	+	NC_010465	CDS	14.758	34.7785	1.2367	0.00454564
YPK_0753		saccharopine dehydrogenase	846791	847861	+	NC_010465	CDS	1.40444	5.22427	1.89523	0.140471
YPK_0754		thiazolinyl imide reductase	847858	848985	+	NC_010465	CDS	1.09929	6.15737	2.48574	0.0715308
YPK_0755		thioesterase	848978	849742	+	NC_010465	CDS	0.707707	2.68545	1.92394	0.576844
YPK_0756		major facilitator superfamily MFS_1	849732	851018	+	NC_010465	CDS	0.707707	4.34606	2.61849	0.30768
YPK_0757	mdlA-1	ABC transporter related	851018	852790	+	NC_010465	CDS	5.0452	8.91427	0.821205	0.225821
YPK_0758	mdlA-2	ABC transporter related	852783	854540	+	NC_010465	CDS	7.98922	15.4525	0.951717	0.206513
YPK_0759		conserved hypothetical protein	854863	855738	-	NC_010465	CDS	11.6439	8.7102	-0.418803	0.546007
YPK_0760		conserved hypothetical protein	856172	856570	-	NC_010465	CDS	0	0
YPK_0761		hypothetical protein YPK_0761	856807	856938	+	NC_010465	CDS	0.176927	0.197448	0.15832	1
YPK_0762	gntP	gluconate transporter	857971	859452	+	NC_010465	CDS	2.32681	10.6372	2.19269	0.00340195
YPK_0763		outer membrane autotransporter barrel domain protein	860468	864232	+	NC_010465	CDS	3.61294	1.36814	-1.40096	0.370261
YPK_0764	vgrG-1	type VI secretion system Vgr family protein	864818	867043	+	NC_010465	CDS	1.12018	1.2731	0.184613	1
YPK_0765		conserved hypothetical protein	867069	868388	+	NC_010465	CDS	0.461183	0	-Inf	0.756077
YPK_0766		YD repeat protein	868402	872802	+	NC_010465	CDS	5.3514	5.58234	0.0609532	0.799709
YPK_0767		conserved hypothetical protein	872802	873215	+	NC_010465	CDS	3.98874	5.63317	0.498011	0.83879
YPK_0768		conserved hypothetical protein	873297	873842	+	NC_010465	CDS	1.45315	0.636551	-1.19083	0.491891
YPK_0769		hypothetical protein YPK_0769	873844	874437	+	NC_010465	CDS	1.6887	0.394896	-2.09637	0.587792
YPK_0770		YD repeat protein	874708	876789	+	NC_010465	CDS	3.40926	3.77841	0.148321	0.885381
YPK_0771		conserved hypothetical protein	876809	877171	+	NC_010465	CDS	0.884634	0.592344	-0.578645	0.974004
YPK_0772		RHS protein	877295	878278	+	NC_010465	CDS	8.63244	11.7194	0.441063	0.741681
YPK_0773		conserved hypothetical protein	878275	878790	+	NC_010465	CDS	2.3964	4.80986	1.00512	0.275026
YPK_0774		conserved hypothetical protein	878936	879259	+	NC_010465	CDS	0.589404	0.636551	0.11102	0.939215
YPK_0775		conserved hypothetical protein	879503	880027	+	NC_010465	CDS	0.176927	0.833999	2.23689	0.691709
YPK_0776		conserved hypothetical protein	880302	880688	+	NC_010465	CDS	0.176927	0.636551	1.84712	0.934631
YPK_0777		conserved hypothetical protein	881232	881645	+	NC_010465	CDS	7.2537	5.62655	-0.366468	0.690674
YPK_0778	SLC13A2_3_5	anion transporter	881824	883203	-	NC_010465	CDS	2.91621	4.29855	0.559754	0.720704
YPK_0779	lacI-3, galR-3	transcriptional regulator, LacI family	883418	884437	-	NC_010465	CDS	13.285	14.4351	0.119782	1
YPK_0780		conserved hypothetical protein	884731	885804	+	NC_010465	CDS	10.2992	22.1647	1.10573	0.0561752
YPK_0781		sugar (glycoside-pentoside-hexuronide) transporter	885966	887390	+	NC_010465	CDS	4.13381	8.71351	1.07578	0.25358
YPK_0782	iutA	TonB-dependent siderophore receptor	887665	889845	-	NC_010465	CDS	86.0082	11.2122	-2.93941	4.05137e-12
YPK_0783	iucD	L-lysine 6-monooxygenase (NADPH)	889917	891245	-	NC_010465	CDS	37.7048	3.32531	-3.50319	4.45369e-10
YPK_0784	iucC	IucA/IucC family protein	891242	892990	-	NC_010465	CDS	15.3463	0.833999	-4.2017	0.00214918
YPK_0785	iucB	putative siderophore biosynthesis protein IucB	892987	893937	-	NC_010465	CDS	12.5125	0	-Inf	0.000558053
YPK_0786	rhbC	IucA/IucC family protein	893921	895693	-	NC_010465	CDS	41.5516	1.31731	-4.97924	2.00388e-05
YPK_0787		hypothetical protein YPK_0787	895690	895782	-	NC_010465	CDS	0	0
YPK_0788		major facilitator superfamily MFS_1	895833	897056	+	NC_010465	CDS	11.3319	1.75972	-2.68697	0.00168758
YPK_0789		intradiol ring-cleavage dioxygenase	897347	898180	-	NC_010465	CDS	0.461183	0.636551	0.464938	1
YPK_0790		conserved hypothetical protein	898556	899914	-	NC_010465	CDS	12.0187	10.8541	-0.147036	0.788924
YPK_0791	yspR	transcriptional regulator, LuxR family	900476	901219	+	NC_010465	CDS	3.69351	1.03145	-1.84032	0.19635
YPK_0792	yspI	autoinducer synthesis protein	901200	901850	-	NC_010465	CDS	38.541	17.4786	-1.14081	0.00425571
YPK_0793		abortive infection protein	903021	903671	+	NC_010465	CDS	0.852769	0.97324	0.190642	1
YPK_0794		lipoprotein	904188	904517	+	NC_010465	CDS	1.58137	0.684068	-1.20896	0.574209
YPK_0795	insA-1	insertion element protein	904585	904848	+	NC_010465	CDS	2.45503	0.197448	-3.63619	0.202454
YPK_0796		conserved hypothetical protein	905005	905376	+	NC_010465	CDS	0	0
YPK_0797		hypothetical protein YPK_0797	905419	905574	+	NC_010465	CDS	0.176927	0	-Inf	1
YPK_0798	impB-2	type VI secretion protein, VC_A0107 family	906784	907284	+	NC_010465	CDS	0	0
YPK_0799	impC-2	type VI secretion protein, EvpB/VC_A0108 family	907333	908877	+	NC_010465	CDS	0.461183	0.636551	0.464938	1
YPK_0800	impJ-2, vasE-2	type VI secretion protein, VC_A0114 family	908889	910241	+	NC_010465	CDS	1.31395	1.17069	-0.166555	0.928026
YPK_0801	impK-1, ompA-1, vasF-1, dotU-1	conserved hypothetical protein	910238	910924	+	NC_010465	CDS	0	0
YPK_0802		OmpA/MotB domain protein	910924	912660	+	NC_010465	CDS	1.20662	1.03145	-0.226304	1
YPK_0803	hcp-2	type VI secretion system effector, Hcp1 family	912664	913155	+	NC_010465	CDS	1.79603	1.47055	-0.288452	1
YPK_0804	vasG-2, clpV-2	type VI secretion ATPase, ClpV1 family	913543	916185	+	NC_010465	CDS	1.33484	0.881516	-0.598611	1
YPK_0805		type VI secretion system Vgr family protein	916188	918536	+	NC_010465	CDS	1.0297	0.197448	-2.38267	0.659219
YPK_0806		peptidase M23B	918552	920849	+	NC_010465	CDS	2.08028	0.881516	-1.23872	0.632
YPK_0807		conserved hypothetical protein	920836	921603	+	NC_010465	CDS	2.5356	1.47386	-0.782727	0.6955
YPK_0808	insA-2	insertion element protein	921699	921974	+	NC_010465	CDS	0.353853	0.48662	0.459644	1
YPK_0809		conserved hypothetical protein	922895	923407	+	NC_010465	CDS	0.589404	0	-Inf	1
YPK_0810		putative phage integrase	923697	923846	+	NC_010465	CDS	0.766331	0.636551	-0.26769	1
YPK_0811	speC	ornithine decarboxylase	924843	927005	+	NC_010465	CDS	24.8872	9.78178	-1.34723	0.00400167
YPK_0812	rbsB-2	ribose transport system substrate-binding protein	927586	928545	+	NC_010465	CDS	5.35035	18.0735	1.75617	0.00170479
YPK_0813	rbsA-2	ABC transporter related	928591	930090	+	NC_010465	CDS	2.98581	10.9263	1.87162	0.00779556
YPK_0814	rbsC-2	monosaccharide-transporting ATPase	930123	931106	+	NC_010465	CDS	2.2085	13.3119	2.59158	0.00011882
YPK_0815	fhuA-2, yncD-2	TonB-dependent siderophore receptor	931351	933495	-	NC_010465	CDS	161.307	15.1567	-3.41178	9.39095e-16
YPK_0816	fhuD-2, fepB-2, fecB-2	periplasmic binding protein	933488	934588	-	NC_010465	CDS	81.5133	4.35344	-4.22681	1.50619e-07
YPK_0817		hypothetical protein YPK_0817	934542	934712	-	NC_010465	CDS	0.766331	0	-Inf	0.694698
YPK_0818	mltC	lytic transglycosylase catalytic	934906	935994	-	NC_010465	CDS	77.2629	59.0923	-0.386806	0.373138
YPK_0819	yggX	probable Fe(2+)-trafficking protein	936165	936437	-	NC_010465	CDS	70.3303	69.9335	-0.00816199	1
YPK_0820	mutY	A/G-specific adenine glycosylase	936615	937874	-	NC_010465	CDS	98.7277	71.933	-0.456801	0.105975
YPK_0821	trmB	tRNA (guanine-N(7)-)-methyltransferase	938143	938862	+	NC_010465	CDS	123.733	57.9282	-1.09489	0.00258613
YPK_0822	yggL	protein of unknown function DUF469	938862	939188	+	NC_010465	CDS	100.058	44.0066	-1.18504	0.000694169
YPK_0823	glsA-1	glutaminase	939299	940225	+	NC_010465	CDS	18.5976	15.2183	-0.289314	0.432803
YPK_0824		conserved hypothetical protein	940337	941071	+	NC_010465	CDS	33.3823	63.4748	0.927099	0.0178022
YPK_0825		virulence determinant	941575	950907	+	NC_010465	CDS	9.96623	35.3016	1.82462	0.00073216
YPK_0826	hemN-1	oxygen-independent coproporphyrinogen III oxidase	951097	952227	-	NC_010465	CDS	61.0506	60.4273	-0.0148056	0.76952
YPK_0827	rdgB	non-canonical purine NTP pyrophosphatase, rdgB/HAM1 family	952220	952813	-	NC_010465	CDS	46.4805	36.0214	-0.367771	0.298654
YPK_0828	yggU	protein of unknown function DUF167	952913	953203	-	NC_010465	CDS	20.9035	12.4713	-0.745134	0.0633605
YPK_0829	yggT	protein of unknown function YGGT	953200	953754	-	NC_010465	CDS	75.5075	54.8099	-0.462181	0.194655
YPK_0830		hypothetical protein YPK_0830	953717	953902	-	NC_010465	CDS	24.9121	19.0022	-0.390681	0.169622
YPK_0831	proC	pyrroline-5-carboxylate reductase	954042	954863	-	NC_010465	CDS	47.1652	48.9473	0.0535053	0.963302
YPK_0832		alanine racemase domain protein	954996	955694	-	NC_010465	CDS	39.6304	46.8398	0.241127	0.566809
YPK_0833	pilT	twitching motility protein	955714	956838	+	NC_010465	CDS	3.94591	2.94441	-0.422378	0.989792
YPK_0834	aguA	agmatine deiminase	956947	958062	-	NC_010465	CDS	64.5939	36.1271	-0.838316	0.0309299
YPK_0835	aguB	N-carbamoylputrescine amidase	958066	958950	-	NC_010465	CDS	95.6593	65.0408	-0.55656	0.0950659
YPK_0836	ruvX	Holliday junction resolvase YqgF	959130	959552	-	NC_010465	CDS	13.4747	13.4339	-0.00438164	0.614041
YPK_0837	algH	putative transcriptional regulator	959552	960115	-	NC_010465	CDS	68.1991	26.6109	-1.35773	0.000559819
YPK_0838	gshB	glutathione synthetase	960231	961190	-	NC_010465	CDS	72.8934	83.8234	0.201566	0.622068
YPK_0839	rsmE	16S ribosomal RNA methyltransferase RsmE	961216	961947	-	NC_010465	CDS	85.7936	63.4973	-0.434174	0.334585
YPK_0840		hypothetical protein YPK_0840	962056	962202	-	NC_010465	CDS	3.94591	1.32062	-1.57914	0.212698
YPK_0841	endA	deoxyribonuclease I	962262	962969	-	NC_010465	CDS	12.7711	11.399	-0.163976	0.660314
YPK_0842	SprT	protein of unknown function DUF335 SprT	963067	963630	-	NC_010465	CDS	7.98922	7.72627	-0.0482833	0.743885
YPK_0843	metK	methionine adenosyltransferase	963771	964925	-	NC_010465	CDS	321.913	77.8296	-2.04828	4.6338e-08
YPK_0844		hypothetical protein YPK_0844	965743	965886	+	NC_010465	CDS	63.3753	25.1673	-1.33237	0.0016545
YPK_0845	speA	arginine decarboxylase	966132	968111	+	NC_010465	CDS	438.139	213.358	-1.03811	0.000369185
YPK_0846	tnp-1	transposase IS200-family protein	968311	968769	+	NC_010465	CDS	0	0
YPK_0847		conserved hypothetical protein	968878	969033	+	NC_010465	CDS	0	0
YPK_0848		transposase IS200-family protein	969023	969481	+	NC_010465	CDS	0	0
YPK_0849	ycaL, loiP	peptidase M48 Ste24p	969795	970547	-	NC_010465	CDS	120.176	133.158	0.147989	0.999629
YPK_0850	tktA	transketolase	971021	973015	+	NC_010465	CDS	1028.77	970.229	-0.0845199	0.732041
YPK_0851	epd	D-erythrose-4-phosphate dehydrogenase	973430	974446	+	NC_010465	CDS	93.8046	102.602	0.129323	0.666478
YPK_0852	pgk	phosphoglycerate kinase	974549	975712	+	NC_010465	CDS	459.334	388.226	-0.242648	0.511165
YPK_0853	fbaA-2	fructose-bisphosphate aldolase, class II	975832	976911	+	NC_010465	CDS	848.171	778.295	-0.124038	0.615066
YPK_0854	mscS	MscS mechanosensitive ion channel	977349	978218	+	NC_010465	CDS	97.0554	89.076	-0.123771	0.900446
YPK_0855	lysE, argO	L-lysine exporter	978464	979081	+	NC_010465	CDS	5.26391	6.79062	0.367408	0.916034
YPK_0856	yggE	protein of unknown function DUF541	979250	980050	+	NC_010465	CDS	37.006	86.1	1.21826	0.000112982
YPK_0857	iciA	transcriptional regulator, LysR family	980061	980969	-	NC_010465	CDS	41.127	27.9131	-0.559141	0.189524
YPK_0858	rpiA-1	ribose 5-phosphate isomerase	981311	981967	+	NC_010465	CDS	183.661	268.573	0.548274	0.0375227
YPK_0859	serA-1	D-isomer specific 2-hydroxyacid dehydrogenase NAD-binding	982274	983515	+	NC_010465	CDS	40.5983	52.0641	0.358869	0.203039
YPK_0860	ygfA	5-formyltetrahydrofolate cyclo-ligase	983780	984376	-	NC_010465	CDS	28.3609	66.7906	1.23574	0.00107365
YPK_0861	zapA	Z-ring-associated protein	984740	985069	-	NC_010465	CDS	178.072	158.964	-0.163763	0.608184
YPK_0862	ygfB	YecA family protein	985406	985984	+	NC_010465	CDS	95.0531	93.9968	-0.0161225	1
YPK_0863	pepP	peptidase M24	986072	987385	+	NC_010465	CDS	95.8226	114.842	0.261216	0.610745
YPK_0864	ubiH	2-polyprenyl-6-methoxyphenol 4-hydroxylase	987522	988700	+	NC_010465	CDS	64.3811	72.8757	0.178802	0.676363
YPK_0865	visC	ubiquinone biosynthesis hydroxylase, UbiH/UbiF/VisC/COQ6 family	988750	990093	+	NC_010465	CDS	39.5676	55.2955	0.482843	0.203134
YPK_0866		hypothetical protein YPK_0866	990059	990298	+	NC_010465	CDS	3.43602	3.41703	-0.00799375	1
YPK_0867	gcvT	glycine cleavage system T protein	990814	991911	+	NC_010465	CDS	70.8318	451.751	2.67306	1.29195e-17
YPK_0868	gcvH	glycine cleavage system H protein	991980	992366	+	NC_010465	CDS	31.2104	155.289	2.31486	3.71738e-11
YPK_0869	gcvP	glycine dehydrogenase	992578	995457	+	NC_010465	CDS	108.862	664.151	2.60901	1.10582e-17
YPK_0870		conserved hypothetical protein	995835	996272	+	NC_010465	CDS	4.25105	1.71552	-1.30918	0.403922
YPK_0871	yadF	YadA domain protein	997332	999482	+	NC_010465	CDS	7.07678	12.4746	0.817831	0.171176
YPK_0872		conserved hypothetical protein	999586	1000689	+	NC_010465	CDS	3.10998	2.20214	-0.498001	0.793619
YPK_0873	yqfA, hlyIII	channel protein, hemolysin III family	1000891	1001592	+	NC_010465	CDS	13.8733	9.40827	-0.560315	0.61443
YPK_0874		conserved hypothetical protein	1001884	1002381	+	NC_010465	CDS	2.17077	1.07896	-1.00856	0.812183
YPK_0875		conserved hypothetical protein	1002454	1003446	-	NC_010465	CDS	71.2414	75.2934	0.0798075	0.861277
YPK_0876		protein of unknown function DUF339	1003763	1004029	+	NC_010465	CDS	14.6994	16.0169	0.123841	0.885008
YPK_0877		hypothetical protein YPK_0877	1004287	1004466	+	NC_010465	CDS	13.9557	20.766	0.573365	0.518787
YPK_0878	creB	two component transcriptional regulator, winged helix family	1004435	1005133	+	NC_010465	CDS	13.9221	14.9184	0.0997211	0.876511
YPK_0879	creC	integral membrane sensor signal transduction histidine kinase	1005158	1006591	+	NC_010465	CDS	20.1035	16.2154	-0.31008	0.524008
YPK_0880	creD	inner membrane CreD family protein	1006676	1008133	+	NC_010465	CDS	5.48549	5.62986	0.0374778	1
YPK_0881	fldB	flavodoxin	1008218	1008736	-	NC_010465	CDS	25.1813	16.7938	-0.584428	0.256542
YPK_0882		integrase family protein	1008807	1009748	-	NC_010465	CDS	47.8842	35.2187	-0.443206	0.234134
YPK_0883		CI repressor	1009883	1010446	-	NC_010465	CDS	27.229	8.83654	-1.62359	0.0038415
YPK_0884		conserved hypothetical protein	1010585	1010815	+	NC_010465	CDS	0.353853	0	-Inf	0.790812
YPK_0885		regulatory CII family protein	1010818	1011351	+	NC_010465	CDS	0.53078	0.878207	0.726446	1
YPK_0886		hypothetical protein YPK_0886	1011361	1011546	+	NC_010465	CDS	0.87366	0	-Inf	0.680539
YPK_0887		gpB bacteriophage P2-like protein	1011558	1011875	+	NC_010465	CDS	0.353853	0	-Inf	0.790812
YPK_0888	dam-2	DNA adenine methylase	1011942	1012814	+	NC_010465	CDS	0.943257	0	-Inf	0.491461
YPK_0889		conserved hypothetical protein	1012853	1013080	+	NC_010465	CDS	0.53078	0.48662	-0.125318	0.838891
YPK_0890		putative relication initiation protein	1013092	1013364	+	NC_010465	CDS	0	0
YPK_0891		phosphoadenosine phosphosulfate reductase	1013368	1014372	+	NC_010465	CDS	2.99573	0.833999	-1.84479	0.69191
YPK_0892		replication gene A	1014369	1016648	+	NC_010465	CDS	0.766331	1.75972	1.19931	0.520549
YPK_0893		putative GP46 protein	1016641	1017027	+	NC_010465	CDS	0.284256	0.48662	0.775604	1
YPK_0894		hypothetical protein YPK_0894	1017227	1017442	+	NC_010465	CDS	9.9772	4.35344	-1.19648	0.0461487
YPK_0895		transcriptional activator Ogr/delta	1017419	1017685	-	NC_010465	CDS	4.80965	3.82593	-0.330122	0.807628
YPK_0896		phage portal protein, PBSX family	1017736	1018761	-	NC_010465	CDS	0.461183	0.636551	0.464938	1
YPK_0897		protein of unknown function DUF264	1018758	1020545	-	NC_010465	CDS	0.176927	0	-Inf	1
YPK_0898		putative capsid scaffolding protein	1020712	1021566	+	NC_010465	CDS	0.353853	0	-Inf	0.790812
YPK_0899		phage major capsid protein, P2 family	1021621	1022652	+	NC_010465	CDS	1.05059	0.197448	-2.41165	0.819493
YPK_0900		small terminase subunit	1022663	1023361	+	NC_010465	CDS	0.353853	0.394896	0.15832	1
YPK_0901		head completion protein	1023457	1023909	+	NC_010465	CDS	0	0.197448	Inf	0.967137
YPK_0902		putative phage protein	1023906	1024394	+	NC_010465	CDS	0.87366	0.636551	-0.456796	1
YPK_0903		putative phage gene	1024397	1025068	+	NC_010465	CDS	1.81692	1.86545	0.0380279	0.722037
YPK_0904		putative phage gene	1025095	1026234	+	NC_010465	CDS	2.93305	1.67131	-0.811425	0.920122
YPK_0905		putative phage gene	1026231	1026683	+	NC_010465	CDS	1.53266	0.439103	-1.80341	0.595736
YPK_0906		holin family 2	1026693	1026983	+	NC_010465	CDS	0.766331	0	-Inf	0.694698
YPK_0907		conserved hypothetical protein	1026935	1027321	+	NC_010465	CDS	0.176927	0.439103	1.31141	1
YPK_0908		conserved hypothetical protein	1027321	1027662	+	NC_010465	CDS	0.284256	0	-Inf	1
YPK_0909		putative phage gene	1027812	1028078	+	NC_010465	CDS	0	0
YPK_0910		phage tail tape measure protein, TP901 family	1028266	1030242	+	NC_010465	CDS	1.6887	3.47524	1.0412	0.401959
YPK_0911		putative phage gene	1030242	1030574	+	NC_010465	CDS	0.766331	0.197448	-1.95649	1
YPK_0912		putative phage gene	1030567	1031751	+	NC_010465	CDS	0.922366	2.0522	1.15376	0.719557
YPK_0913		conserved hypothetical phage-related protein	1031744	1032379	+	NC_010465	CDS	0.63811	0.394896	-0.692332	1
YPK_0914		tail fiber repeat 2 protein	1032390	1034159	+	NC_010465	CDS	2.50373	3.12455	0.319568	1
YPK_0915		tail assembly chaperone gp38	1034170	1034598	+	NC_010465	CDS	7.96141	11.7865	0.566036	0.41892
YPK_0916		putative phage gene	1034588	1035319	+	NC_010465	CDS	3.20047	1.03145	-1.63361	0.39847
YPK_0917		conserved hypothetical protein	1035285	1035833	+	NC_010465	CDS	3.27006	4.84006	0.565708	0.715202
YPK_0918		conserved hypothetical protein	1035830	1037485	+	NC_010465	CDS	4.22024	3.32531	-0.343839	0.498323
YPK_0919		conserved hypothetical protein	1037661	1037858	+	NC_010465	CDS	0.353853	0.394896	0.15832	1
YPK_0920	xerD	tyrosine recombinase XerD	1038281	1039180	+	NC_010465	CDS	58.682	62.1932	0.0838402	0.669054
YPK_0921	dsbC	thiol:disulfide interchange protein DsbC	1039211	1039927	+	NC_010465	CDS	68.6748	78.2496	0.188301	0.588568
YPK_0922	recJ	single-stranded-DNA-specific exonuclease RecJ	1039934	1041667	+	NC_010465	CDS	85.9114	92.5819	0.10788	0.621446
YPK_0923	prfB	peptide chain release factor 2	1042012	1042944	+	NC_010465	CDS	374.77	326.048	-0.200924	0.452032
YPK_0924	lysS	lysyl-tRNA synthetase	1042954	1044471	+	NC_010465	CDS	698.768	620.903	-0.170446	0.610024
YPK_0925	int	integrase family protein	1044904	1046118	+	NC_010465	CDS	15.1455	14.0067	-0.112776	1
YPK_0926		conserved hypothetical protein	1046941	1048638	-	NC_010465	CDS	1.20662	4.69013	1.95866	0.185498
YPK_0927		conserved hypothetical protein	1048635	1049189	-	NC_010465	CDS	1.15792	1.32062	0.189684	0.903383
YPK_0928		putative bacteriophage protein	1049182	1049892	-	NC_010465	CDS	0.284256	1.07896	1.92438	0.499683
YPK_0929		tail assembly chaperone gp38	1049889	1050407	-	NC_010465	CDS	0.922366	2.59372	1.49161	0.46136
YPK_0930		tail fiber repeat 2 protein	1050407	1052002	-	NC_010465	CDS	2.25721	2.44379	0.114581	1
YPK_0931		putative bacteriophage protein	1052012	1052635	-	NC_010465	CDS	0.53078	0	-Inf	0.592952
YPK_0932		putative bacteriophage protein	1052628	1053812	-	NC_010465	CDS	2.92613	4.68682	0.679618	0.408089
YPK_0933		conserved hypothetical protein	1053809	1054138	-	NC_010465	CDS	0	0.197448	Inf	0.967137
YPK_0934		putative bacteriophage tail protein	1054135	1054293	-	NC_010465	CDS	0	0.439103	Inf	0.967261
YPK_0935		conserved hypothetical protein	1054290	1054580	-	NC_010465	CDS	0.766331	0.197448	-1.95649	1
YPK_0936		conserved hypothetical protein	1054583	1055749	-	NC_010465	CDS	1.22751	3.33931	1.44381	0.138871
YPK_0937		conserved hypothetical phage-related protein	1055746	1056447	-	NC_010465	CDS	0.589404	0.439103	-0.424696	1
YPK_0938		conserved hypothetical phage-related protein	1056407	1056913	-	NC_010465	CDS	0.284256	0.197448	-0.52572	1
YPK_0939		head completion protein	1056910	1057362	-	NC_010465	CDS	0.568512	0	-Inf	0.729703
YPK_0940		small terminase subunit	1057482	1058225	-	NC_010465	CDS	0.176927	0.833999	2.23689	0.691709
YPK_0941		phage major capsid protein, P2 family	1058243	1059415	-	NC_010465	CDS	0.991963	2.15131	1.11686	0.898527
YPK_0942		capsid scaffolding	1059498	1060433	-	NC_010465	CDS	0	0
YPK_0943		protein of unknown function DUF264	1060611	1062704	+	NC_010465	CDS	2.3477	1.75972	-0.415899	0.840219
YPK_0944		putative portal vertex protein	1062691	1063056	+	NC_010465	CDS	0.589404	0.48662	-0.276461	1
YPK_0945		P4 alpha zinc-binding domain protein	1062998	1063819	-	NC_010465	CDS	0.176927	0.394896	1.15832	0.930148
YPK_0946		conserved hypothetical protein	1064119	1064445	+	NC_010465	CDS	1.16889	0.833999	-0.487021	0.804801
YPK_0947		conserved hypothetical protein	1064438	1064590	+	NC_010465	CDS	0.284256	0	-Inf	1
YPK_0948		phage transcriptional regulator, AlpA	1064604	1064804	-	NC_010465	CDS	0	0
YPK_0949		conserved hypothetical protein	1064986	1065642	-	NC_010465	CDS	0	0
YPK_0950		conserved hypothetical protein	1065655	1066020	-	NC_010465	CDS	0.922366	1.51807	0.718825	0.88244
YPK_0951		filamentation induced by cAMP protein Fic	1066289	1067431	+	NC_010465	CDS	6.42288	5.05813	-0.344616	0.825203
YPK_0952		S-type pyocin domain protein	1067938	1069470	+	NC_010465	CDS	6.3632	6.6031	0.0533902	1
YPK_0953		conserved hypothetical protein	1069467	1069664	+	NC_010465	CDS	2.18174	0.394896	-2.46594	0.34421
YPK_0954		conserved hypothetical protein	1070002	1070205	+	NC_010465	CDS	0	0
YPK_0955		colicin D	1070252	1070536	+	NC_010465	CDS	0	0
YPK_0956		conserved hypothetical protein	1070946	1073105	+	NC_010465	CDS	10.6729	12.7811	0.260062	0.431336
YPK_0957		conserved hypothetical protein	1073075	1073842	+	NC_010465	CDS	1.20662	2.39958	0.99181	0.593111
YPK_0958		conserved hypothetical protein	1074448	1075227	+	NC_010465	CDS	0.815036	1.82124	1.15998	0.480334
YPK_0959		PAAR repeat-containing protein	1075483	1075749	+	NC_010465	CDS	1.12018	1.2731	0.184613	1
YPK_0960		conserved hypothetical protein	1075848	1076168	-	NC_010465	CDS	4.26203	7.63454	0.841002	0.374544
YPK_0961		transcriptional regulator, PadR-like family	1076168	1076848	-	NC_010465	CDS	8.70984	11.2564	0.370027	0.310714
YPK_0962		hypothetical protein	1077291	1078148	-	NC_010465	CDS	3.55432	6.25572	0.815602	0.469198
YPK_0963		conserved hypothetical protein	1078524	1078820	-	NC_010465	CDS	0.766331	0.439103	-0.803407	1
YPK_0964	xltC	periplasmic binding protein/LacI transcriptional regulator	1079820	1080821	-	NC_010465	CDS	2.32681	30.4726	3.71109	2.90129e-09
YPK_0965	xltB	monosaccharide-transporting ATPase	1081255	1082283	-	NC_010465	CDS	0.766331	11.9504	3.96295	4.83737e-06
YPK_0966	xltA	ABC transporter related	1082330	1083838	-	NC_010465	CDS	1.81692	86.5099	5.5733	7.17365e-17
YPK_0967	malK-1, mtlK-1, thuK-1	ABC transporter related	1084377	1085483	-	NC_010465	CDS	24.6426	46.6608	0.921057	0.00836192
YPK_0968	cycB, ganO	extracellular solute-binding protein family 1	1085839	1087074	+	NC_010465	CDS	27.1624	46.1506	0.764738	0.0407827
YPK_0969		hypothetical protein YPK_0969	1087097	1087237	+	NC_010465	CDS	0.284256	0.881516	1.63279	0.683092
YPK_0970	ganP	binding-protein-dependent transport systems inner membrane component	1087234	1088541	+	NC_010465	CDS	8.99515	16.7194	0.8943	0.0426593
YPK_0971	ganQ	binding-protein-dependent transport systems inner membrane component	1088553	1089404	+	NC_010465	CDS	9.10248	24.1554	1.40801	0.00733937
YPK_0972	ganA	arabinogalactan endo-1,4-beta-galactosidase	1089409	1090611	+	NC_010465	CDS	17.5888	45.8581	1.38252	0.00120686
YPK_0973	bgaB	beta-galactosidase	1090662	1092722	+	NC_010465	CDS	26.7696	81.9794	1.61466	1.91507e-05
YPK_0974	ptsG-1	phosphotransferase system PTS EIIB protein	1092834	1093145	+	NC_010465	CDS	1.75829	2.64124	0.587039	0.852243
YPK_0975	lamB-2	porin LamB type	1093502	1094761	-	NC_010465	CDS	12.1579	29.4559	1.27666	0.00727946
YPK_0976	lacI-1	transcriptional regulator, LacI family	1095033	1096106	+	NC_010465	CDS	10.8289	31.616	1.54577	0.00211972
YPK_0977	malZ-1	alpha-glucosidase	1096229	1098604	-	NC_010465	CDS	8.23469	13.8461	0.749688	0.144533
YPK_0978	exuT-2	major facilitator superfamily MFS_1	1098735	1100042	-	NC_010465	CDS	0.766331	0.197448	-1.95649	1
YPK_0979		transcriptional regulator, LacI family	1100436	1101518	+	NC_010465	CDS	3.3565	5.824	0.795051	0.469857
YPK_0980		conserved hypothetical protein	1101508	1101825	+	NC_010465	CDS	1.63999	2.20214	0.425215	0.571679
YPK_0981		ThiJ/PfpI domain protein	1101795	1102373	-	NC_010465	CDS	1.47404	0.881516	-0.741715	0.78345
YPK_0982	gatY	class II aldolase, tagatose bisphosphate family	1102397	1103251	-	NC_010465	CDS	27.1516	8.57096	-1.66351	0.067955
YPK_0983		conserved hypothetical protein	1103362	1104849	-	NC_010465	CDS	7.87092	6.89227	-0.191553	0.685507
YPK_0984	ydeN, yidJ	sulfatase	1104972	1106579	-	NC_010465	CDS	12.303	11.4303	-0.106146	0.779273
YPK_0985	ydeM-1, yidF-1, aslB-1	radical SAM domain protein	1106600	1107826	-	NC_010465	CDS	3.62392	4.64593	0.358416	0.898737
YPK_0986		glycosyl hydrolase family 88	1108070	1109128	-	NC_010465	CDS	7.42371	4.40758	-0.752153	0.750533
YPK_0987	kduD2	2-deoxy-D-gluconate 3-dehydrogenase	1109144	1109899	-	NC_010465	CDS	4.32065	2.74365	-0.655151	0.663542
YPK_0988	agaA	N-acetylglucosamine-6-phosphate deacetylase	1110095	1111261	-	NC_010465	CDS	1.97295	6.16399	1.64351	0.091746
YPK_0989	agaF	PTS system fructose subfamily IIA component	1111264	1111704	-	NC_010465	CDS	3.59205	6.89558	0.940863	0.24045
YPK_0990	agaE	PTS system mannose/fructose/sorbose family IID component	1111790	1112680	-	NC_010465	CDS	7.60861	19.2818	1.34153	0.0483805
YPK_0991	agaW	phosphotransferase system PTS sorbose-specific IIC subunit	1112670	1113458	-	NC_010465	CDS	9.9512	13.6052	0.451211	0.525196
YPK_0992	agaV	PTS system, mannose/fructose/sorbose family, IIB subunit	1113505	1114002	-	NC_010465	CDS	5.01738	9.45578	0.914262	0.0911088
YPK_0993	agaS	sugar isomerase, AgaS family	1114020	1115186	-	NC_010465	CDS	9.24755	5.67406	-0.704688	0.370761
YPK_0994	agaZ	D-tagatose-bisphosphate aldolase, class II, non-catalytic subunit	1115183	1116481	-	NC_010465	CDS	12.626	11.5964	-0.12272	0.677493
YPK_0995	agaR	transcriptional regulator, DeoR family	1116531	1117307	-	NC_010465	CDS	52.2194	56.8039	0.121404	0.981922
YPK_0996		sulfatase	1118147	1119700	+	NC_010465	CDS	6.43867	9.80316	0.606486	0.18049
YPK_0997		lyase catalytic	1119977	1123051	-	NC_010465	CDS	10.5735	10.9123	0.0455031	0.752113
YPK_0998		outer membrane autotransporter barrel domain protein	1123160	1125346	-	NC_010465	CDS	7.45844	3.76772	-0.985183	0.194608
YPK_0999		conserved hypothetical protein	1125461	1126411	-	NC_010465	CDS	2.87848	3.18938	0.147968	0.813031
YPK_1000		conserved hypothetical protein	1127014	1127202	-	NC_010465	CDS	0.176927	0	-Inf	1
YPK_1001	cynT, can	carbonic anhydrase	1127698	1128453	+	NC_010465	CDS	3.95688	18.2316	2.204	0.0303936
YPK_1002		putative transcriptional regulator, CadC	1129196	1129612	+	NC_010465	CDS	0	0
YPK_1003	gspC	general secretion pathway protein C	1129682	1130185	+	NC_010465	CDS	0.284256	0	-Inf	1
YPK_1004	gspD	general secretion pathway protein D	1130266	1132188	+	NC_010465	CDS	0.176927	0	-Inf	1
YPK_1005	gspE	type II secretion system protein E	1132185	1133696	+	NC_010465	CDS	0.176927	0.833999	2.23689	0.691709
YPK_1006	gspF	type II secretion system protein	1133683	1134885	+	NC_010465	CDS	0.176927	0.197448	0.15832	1
YPK_1007	gspG	general secretion pathway protein G	1134905	1135342	+	NC_010465	CDS	0.284256	0	-Inf	1
YPK_1008	gspH	general secretion pathway protein H	1135347	1135889	+	NC_010465	CDS	0	0.197448	Inf	0.967137
YPK_1009	gspI	type II secretion system protein I/J	1135981	1136271	+	NC_010465	CDS	0	0.197448	Inf	0.967137
YPK_1010	gspJ	general secretion pathway protein J	1136264	1136860	+	NC_010465	CDS	0	0
YPK_1011	gspK	general secretion pathway protein K	1136869	1137825	+	NC_010465	CDS	0.284256	0.197448	-0.52572	1
YPK_1012	gspL	general secretion pathway protein L	1137809	1138999	+	NC_010465	CDS	0.815036	1.47386	0.854663	0.722195
YPK_1013		conserved hypothetical protein	1138996	1139457	+	NC_010465	CDS	0.53078	0.684068	0.366026	1
YPK_1014	gspO	prepilin peptidase	1139483	1140325	+	NC_010465	CDS	1.05059	0.197448	-2.41165	0.819493
YPK_1015	gspS	general secretion pathway protein S	1140309	1140674	-	NC_010465	CDS	0	0
YPK_1016		transcriptional regulator, CadC	1140958	1141710	+	NC_010465	CDS	0	0
YPK_1017		conserved hypothetical protein	1141673	1142074	+	NC_010465	CDS	1.35573	0	-Inf	0.522361
YPK_1018	cheD-1	methyl-accepting chemotaxis sensory transducer	1142229	1143920	+	NC_010465	CDS	0.461183	2.88289	2.64411	0.210439
YPK_1019		putative protein-disulfide isomerase	1143906	1144541	-	NC_010465	CDS	13.5027	6.59979	-1.03275	0.111881
YPK_1020		beta-lactamase domain protein	1144654	1145541	-	NC_010465	CDS	17.7427	9.69744	-0.871552	0.29943
YPK_1021		transcriptional regulator, LysR family	1145648	1146556	+	NC_010465	CDS	28.7496	31.2296	0.119372	0.657649
YPK_1022	araJ	major facilitator superfamily MFS_1	1146925	1148085	+	NC_010465	CDS	6.70203	3.18938	-1.07132	0.420442
YPK_1023	lysR	transcriptional regulator, LysR family	1148082	1149023	-	NC_010465	CDS	3.58213	6.50068	0.859772	0.622446
YPK_1024	lysA	diaminopimelate decarboxylase	1149238	1150500	+	NC_010465	CDS	4.0851	5.28248	0.370843	0.878879
YPK_1025	galR-1	transcriptional regulator, LacI family	1150497	1151519	-	NC_010465	CDS	13.8861	25.045	0.850878	0.135589
YPK_1026	bisC	molybdopterin oxidoreductase	1151969	1154230	+	NC_010465	CDS	24.3008	30.018	0.304829	0.352293
YPK_1027	aas	AMP-dependent synthetase and ligase	1154679	1156835	+	NC_010465	CDS	25.9774	34.5033	0.409478	0.1415
YPK_1028	ygeD	major facilitator superfamily MFS_1	1156832	1158052	+	NC_010465	CDS	5.52727	4.28234	-0.368169	0.918849
YPK_1029		conserved hypothetical protein	1158081	1158314	-	NC_010465	CDS	0.707707	0	-Inf	0.483917
YPK_1030		conserved hypothetical protein	1158393	1158644	+	NC_010465	CDS	2.92718	1.32062	-1.1483	0.289593
YPK_1031	tas	aldo/keto reductase	1159021	1160061	-	NC_010465	CDS	62.6927	66.8495	0.0926203	0.966854
YPK_1032	mutH	DNA mismatch repair endonuclease mutH	1160432	1161118	-	NC_010465	CDS	6.80349	6.17468	-0.13991	0.968829
YPK_1033		NUDIX hydrolase	1161815	1162342	+	NC_010465	CDS	36.6652	23.4993	-0.641794	0.15804
YPK_1034	ptsP	PTSINtr with GAF domain, PtsP	1162355	1164601	+	NC_010465	CDS	85.2675	87.7396	0.0412334	0.657496
YPK_1035	lgt	prolipoprotein diacylglyceryl transferase	1164852	1165724	+	NC_010465	CDS	103.167	91.4668	-0.173665	0.600696
YPK_1036	thyA	thymidylate synthase	1165731	1166525	+	NC_010465	CDS	121.535	125.178	0.0426064	0.927961
YPK_1037	ppdA	prepilin peptidase dependent protein A	1166769	1167338	+	NC_010465	CDS	2.32681	7.54282	1.69675	0.0503224
YPK_1038		putative prepilin peptidase dependent protein	1167329	1167937	+	NC_010465	CDS	3.27006	3.7342	0.191481	0.619147
YPK_1039		conserved hypothetical protein	1167934	1168404	+	NC_010465	CDS	1.38355	4.20351	1.60322	0.324115
YPK_1040		prepilin peptidase dependent protein-like protein	1168392	1168802	+	NC_010465	CDS	2.56236	1.80724	-0.503684	0.833293
YPK_1041	recC	exodeoxyribonuclease V, gamma subunit	1168937	1172308	+	NC_010465	CDS	88.0609	127.082	0.529182	0.205514
YPK_1042	ptrA	peptidase M16 domain protein	1172390	1175278	+	NC_010465	CDS	109.638	426.98	1.96143	3.50957e-10
YPK_1043	recB	exodeoxyribonuclease V, beta subunit	1175275	1178937	+	NC_010465	CDS	75.9733	202.379	1.4135	3.48791e-06
YPK_1044	recD	exodeoxyribonuclease V, alpha subunit	1178934	1180907	+	NC_010465	CDS	19.6174	54.267	1.46794	0.000411862
YPK_1045	argA	amino-acid N-acetyltransferase	1181062	1182387	-	NC_010465	CDS	18.7944	26.0496	0.470958	0.202755
YPK_1046	amiA-1, amiB-1, amiC-1	N-acetylmuramoyl-L-alanine amidase	1182623	1183873	+	NC_010465	CDS	35.7648	44.1017	0.302294	0.457628
YPK_1047	mltA	MltA domain protein	1184754	1185926	+	NC_010465	CDS	71.0896	76.5138	0.106082	0.740046
YPK_1048		UBA/THIF-type NAD/FAD binding protein	1186069	1186896	+	NC_010465	CDS	20.5933	15.8507	-0.377623	0.395433
YPK_1049	sufE-1	cysteine desulfurase, sulfur acceptor subunit CsdE	1186932	1187372	-	NC_010465	CDS	10.1003	12.9914	0.363161	0.729673
YPK_1050	csdA	cysteine desulfurase, catalytic subunit CsdA	1187508	1188713	-	NC_010465	CDS	26.3543	15.9638	-0.723229	0.138015
YPK_1051		hypothetical protein YPK_1051	1188790	1188924	+	NC_010465	CDS	8.99515	7.75758	-0.213542	0.891998
YPK_1052	gcvA	transcriptional regulator, LysR family	1189388	1190305	+	NC_010465	CDS	30.2823	22.0516	-0.457593	0.301798
YPK_1053		hypothetical protein	1190471	1190866	+	NC_010465	CDS	24.6835	10.2349	-1.27005	0.00834535
YPK_1054	rlmM	putative RNA 2'-O-ribose methyltransferase	1190859	1191965	+	NC_010465	CDS	108.555	71.1808	-0.60886	0.060956
YPK_1055	xni	5'-3' exonuclease	1192216	1192971	-	NC_010465	CDS	13.0494	25.7228	0.979059	0.044991
YPK_1056	ygdH	conserved hypothetical protein	1193231	1194595	-	NC_010465	CDS	63.2352	141.904	1.16612	0.00031686
YPK_1057	queF	7-cyano-7-deazaguanine reductase	1194748	1195593	-	NC_010465	CDS	27.7378	19.7456	-0.490326	0.368718
YPK_1058	syd	Syd family protein	1195725	1196276	+	NC_010465	CDS	16.576	14.3876	-0.204268	0.620086
YPK_1059		protein of unknown function DUF446	1196984	1197316	+	NC_010465	CDS	11.4293	17.8694	0.644758	0.17703
YPK_1060	truC	tRNA pseudouridine synthase C	1197316	1198089	+	NC_010465	CDS	44.1057	89.7129	1.02435	0.00250198
YPK_1061		flavodoxin/nitric oxide synthase	1198117	1198566	+	NC_010465	CDS	81.6663	183.234	1.16587	0.0132729
YPK_1062		conserved hypothetical protein	1198656	1199045	-	NC_010465	CDS	76.2216	119.821	0.652613	0.172351
YPK_1063	dapD	2,3,4,5-tetrahydropyridine-2,6-dicarboxylate N-succinyltransferase	1199169	1199993	-	NC_010465	CDS	251.433	675.564	1.42592	1.2081e-07
YPK_1064	glnD	UTP-GlnB uridylyltransferase, GlnD	1200168	1202906	-	NC_010465	CDS	23.6099	29.1461	0.303912	0.546784
YPK_1065	ampM	methionine aminopeptidase, type I	1202909	1203700	-	NC_010465	CDS	146.981	126.926	-0.211645	0.389514
YPK_1066	rpsB	ribosomal protein S2	1204135	1204860	+	NC_010465	CDS	3017.08	1330.44	-1.18125	3.25811e-05
YPK_1067	tsf	translation elongation factor Ts	1204988	1205845	+	NC_010465	CDS	2579.94	1317.43	-0.969613	0.000480221
YPK_1068	pyrH	uridylate kinase	1206054	1206779	+	NC_010465	CDS	288.092	218.594	-0.398274	0.195707
YPK_1069	frr	ribosome recycling factor	1206915	1207472	+	NC_010465	CDS	353.324	315.246	-0.164514	0.523675
YPK_1070	dxr	1-deoxy-D-xylulose 5-phosphate reductoisomerase	1207686	1208882	+	NC_010465	CDS	70.7344	45.5387	-0.635318	0.105925
YPK_1071	uppS	undecaprenyl diphosphate synthase	1209106	1209864	+	NC_010465	CDS	176.072	165.618	-0.088307	0.913322
YPK_1072	cdsA-1	phosphatidate cytidylyltransferase	1209874	1210722	+	NC_010465	CDS	151.972	113.927	-0.415697	0.176607
YPK_1073	rscP	membrane-associated zinc metalloprotease	1210751	1212106	+	NC_010465	CDS	296.653	208.696	-0.507374	0.211373
YPK_1074	yaeT	outer membrane protein assembly complex, YaeT protein	1212143	1214530	+	NC_010465	CDS	778.129	876.667	0.17202	0.535987
YPK_1075	ompH	outer membrane chaperone Skp (OmpH)	1214688	1215185	+	NC_010465	CDS	702.628	670.078	-0.0684312	0.909414
YPK_1076	lpxD	UDP-3-O-(3-hydroxymyristoyl) glucosamine N-acyltransferase	1215189	1216211	+	NC_010465	CDS	259.492	334.929	0.368161	0.205461
YPK_1077	fabZ-1	beta-hydroxyacyl-(acyl-carrier-protein) dehydratase FabZ	1216369	1216899	+	NC_010465	CDS	218.997	124.197	-0.818281	0.0104699
YPK_1078	lpxA	acyl-(acyl-carrier-protein)--UDP-N-acetylglucosamine O-acyltransferase	1216903	1217691	+	NC_010465	CDS	435.085	322.386	-0.432508	0.0443297
YPK_1079	lpxB	lipid-A-disaccharide synthase	1217695	1218879	+	NC_010465	CDS	206.498	189.371	-0.124916	0.546386
YPK_1080	rnhB	ribonuclease H	1218876	1219472	+	NC_010465	CDS	42.5006	25.4811	-0.738054	0.196874
YPK_1081	dnaE	DNA polymerase III, alpha subunit	1219602	1223117	+	NC_010465	CDS	258.723	179.712	-0.525722	0.106168
YPK_1082	accA	acetyl-CoA carboxylase, carboxyl transferase, alpha subunit	1223130	1224089	+	NC_010465	CDS	279.562	156.943	-0.832933	0.014654
YPK_1083	yaeR	glyoxalase/bleomycin resistance protein/dioxygenase	1224273	1224671	+	NC_010465	CDS	7.52217	7.62054	0.0187448	0.557795
YPK_1084	tilS	tRNA(Ile)-lysidine synthetase	1224673	1226055	+	NC_010465	CDS	49.9055	42.5891	-0.228715	0.415748
YPK_1085		cytochrome c class I	1226311	1226628	+	NC_010465	CDS	5.27083	5.62655	0.0942195	0.914731
YPK_1086		transcriptional antiterminator, Rof	1226893	1227153	-	NC_010465	CDS	32.0852	71.6026	1.1581	0.00194372
YPK_1087		protein of unknown function UPF0253	1227140	1227340	-	NC_010465	CDS	56.6028	74.6369	0.399017	0.531484
YPK_1088		YaeQ family protein	1227582	1228130	+	NC_010465	CDS	18.4673	11.6505	-0.664575	0.427024
YPK_1089	yaeJ	class I peptide chain release factor	1228109	1228549	+	NC_010465	CDS	10.6003	8.53337	-0.312916	0.768353
YPK_1090	cutF	copper resistance lipoprotein NlpE	1228634	1229317	+	NC_010465	CDS	26.059	24.6807	-0.0784031	1
YPK_1091	proS	prolyl-tRNA synthetase	1229451	1231169	-	NC_010465	CDS	367.355	338.153	-0.119495	0.763833
YPK_1092		protein of unknown function UPF0066	1231273	1231980	-	NC_010465	CDS	30.0228	27.3724	-0.133339	0.426664
YPK_1093	rcsF	putative lipoprotein	1231977	1232384	-	NC_010465	CDS	51.2136	38.8148	-0.399921	0.151574
YPK_1094	metQ-1	lipoprotein, YaeC family	1232502	1233317	-	NC_010465	CDS	131.476	50.3618	-1.38439	0.00027799
YPK_1095	metI	DL-methionine transporter permease	1233381	1234034	-	NC_010465	CDS	41.0983	18.4143	-1.15826	0.00763692
YPK_1096	metN-1	D-methionine ABC transporter, ATPase subunit	1234027	1235058	-	NC_010465	CDS	105.749	40.31	-1.39143	3.4913e-05
YPK_1097	gmhB	D,D-heptose 1,7-bisphosphate phosphatase	1235245	1235811	+	NC_010465	CDS	64.2897	62.243	-0.0466757	0.6428
YPK_1101	dkgB	aldo/keto reductase	1241958	1242761	+	NC_010465	CDS	13.4828	10.0514	-0.42372	0.612347
YPK_1102		conserved hypothetical protein	1242814	1243260	+	NC_010465	CDS	6.61559	5.23496	-0.337692	0.807207
YPK_1103		hypothetical protein YPK_1103	1243299	1243406	+	NC_010465	CDS	0.707707	0	-Inf	0.483917
YPK_1104		endonuclease/exonuclease/phosphatase	1243642	1244403	+	NC_010465	CDS	25.7151	20.5884	-0.320785	0.540934
YPK_1105	mltD	lytic transglycosylase catalytic	1244446	1245864	-	NC_010465	CDS	199.102	161.536	-0.301658	0.394622
YPK_1106	gloB	hydroxyacylglutathione hydrolase	1245897	1246652	-	NC_010465	CDS	3.71036	4.86068	0.389602	0.545467
YPK_1107		methyltransferase type 11	1246697	1247416	+	NC_010465	CDS	9.31128	11.3374	0.284044	0.955752
YPK_1108	rnhA	ribonuclease H	1247471	1247935	-	NC_010465	CDS	14.2063	4.75496	-1.57903	0.0404477
YPK_1109	dnaQ	DNA polymerase III, epsilon subunit	1248005	1248769	+	NC_010465	CDS	26.9883	36.0321	0.416947	0.311329
YPK_1110	pucI	permease for cytosine/purines uracil thiamine allantoin	1249015	1250499	-	NC_010465	CDS	3.90817	5.14324	0.396182	0.703215
YPK_1111	hpxB	urate catabolism protein	1250820	1251770	+	NC_010465	CDS	13.6309	32.2839	1.24394	0.00250035
YPK_1112		hypothetical protein YPK_1112	1251902	1252066	+	NC_010465	CDS	1.58137	1.27641	-0.309078	1
YPK_1113	proX	substrate-binding region of ABC-type glycine betaine transport system	1252000	1253004	-	NC_010465	CDS	17.046	18.1545	0.0908966	0.664451
YPK_1114	proW	binding-protein-dependent transport systems inner membrane component	1253052	1254218	-	NC_010465	CDS	6.27271	10.8843	0.795092	0.506156
YPK_1115	proV	glycine betaine/L-proline ABC transporter, ATPase subunit	1254211	1255410	-	NC_010465	CDS	9.82011	6.31723	-0.636446	0.5896
YPK_1116	nrdF	ribonucleoside-diphosphate reductase	1256086	1257057	-	NC_010465	CDS	7.59071	13.5201	0.832794	0.113035
YPK_1117	nrdE	ribonucleoside-diphosphate reductase, alpha subunit	1257164	1259314	-	NC_010465	CDS	12.1817	29.6861	1.28508	0.016185
YPK_1118	nrdI	NrdI protein	1259296	1259700	-	NC_010465	CDS	2.57333	5.83061	1.18001	0.238206
YPK_1119	nrdH	glutaredoxin-like protein NrdH	1259714	1259950	-	NC_010465	CDS	2.09126	2.98862	0.515109	0.933125
YPK_1120		acid shock repeat protein	1260489	1260854	+	NC_010465	CDS	2.61106	0.684068	-1.93243	0.22449
YPK_1121		conserved hypothetical protein	1261333	1261668	+	NC_010465	CDS	0	1.80724	Inf	0.151149
YPK_1122	yicN	protein of unknown function DUF1198	1261766	1262215	-	NC_010465	CDS	2.3477	1.75972	-0.415899	0.840219
YPK_1123		conserved hypothetical protein	1262380	1262718	-	NC_010465	CDS	14.1	8.16206	-0.788693	0.0710639
YPK_1124	cspB-1	cold-shock DNA-binding domain protein	1263226	1263438	+	NC_010465	CDS	17.7478	1.60979	-3.4627	4.93577e-05
YPK_1125	ddpA-1	extracellular solute-binding protein family 5	1264220	1265797	+	NC_010465	CDS	3.99866	6.40234	0.679082	0.625414
YPK_1126	ddpB-1	binding-protein-dependent transport systems inner membrane component	1265797	1266765	+	NC_010465	CDS	1.75829	2.54951	0.536046	0.721189
YPK_1127	ddpC-1	binding-protein-dependent transport systems inner membrane component	1266762	1267568	+	NC_010465	CDS	1.58137	2.39958	0.601612	0.722588
YPK_1128	ddpD-1	ABC transporter related	1267568	1268374	+	NC_010465	CDS	4.19243	6.54158	0.641853	0.795649
YPK_1129	ddpF-1	ABC transporter related	1268367	1269032	+	NC_010465	CDS	2.2085	2.39627	0.117724	0.869456
YPK_1130		hypothetical protein YPK_1130	1269151	1269276	+	NC_010465	CDS	0	0.48662	Inf	0.967285
YPK_1131	ureA	urease, gamma subunit	1270231	1270533	+	NC_010465	CDS	6.03024	59.737	3.30834	1.23419e-10
YPK_1132	ureB	urease, beta subunit	1270544	1271020	+	NC_010465	CDS	7.80942	90.0181	3.52693	1.79781e-08
YPK_1133	ureC	urease, alpha subunit	1271110	1272828	+	NC_010465	CDS	18.2108	214.648	3.5591	3.45734e-12
YPK_1134	ureE	UreE urease accessory domain protein	1273124	1273819	+	NC_010465	CDS	8.16915	77.2612	3.24149	2.59595e-15
YPK_1135	ureF	urease accessory protein UreF	1273841	1274527	+	NC_010465	CDS	4.03639	42.2171	3.38669	1.62734e-05
YPK_1136	ureG	urease accessory protein UreG	1274654	1275316	+	NC_010465	CDS	7.15735	41.1204	2.52236	2.00024e-07
YPK_1137	ureD	urease accessory protein UreD	1275313	1276278	+	NC_010465	CDS	11.8	39.2904	1.73539	3.52801e-05
YPK_1138	utp	urea transporter	1276470	1277462	+	NC_010465	CDS	4.94779	12.1887	1.30069	0.0192159
YPK_1139	nixA	high-affinity nickel-transporter	1277611	1278669	+	NC_010465	CDS	3.29096	7.62793	1.21278	0.206795
YPK_1140	hdeB	acid-resistance protein	1278834	1279163	-	NC_010465	CDS	42.191	116.396	1.46404	3.98511e-05
YPK_1141	kch	TrkA-N domain protein	1279778	1280953	+	NC_010465	CDS	4.39025	9.63923	1.13462	0.126403
YPK_1142	ccrB-1	camphor resistance CrcB protein	1281051	1281455	-	NC_010465	CDS	0.284256	1.03145	1.85941	0.503179
YPK_1143	ccrB-2	CrcB protein	1281471	1281851	-	NC_010465	CDS	0.461183	0.97324	1.07746	1
YPK_1144	celA	phosphotransferase system lactose/cellobiose-specific IIB subunit	1282892	1283209	+	NC_010465	CDS	0.53078	4.94579	3.22001	0.034638
YPK_1145	celB	PTS system, lactose/cellobiose family IIC subunit	1283220	1284581	+	NC_010465	CDS	16.1624	21.1071	0.385084	0.293574
YPK_1146	celC	phosphotransferase system PTS lactose/cellobiose-specific IIA subunit	1284748	1285095	+	NC_010465	CDS	1.51177	2.94441	0.96174	0.31252
YPK_1147	celD	transcriptional regulator, AraC family	1285132	1285974	+	NC_010465	CDS	2.44511	9.34675	1.93457	0.0572435
YPK_1148	chbG	YdjC family protein	1286026	1286787	+	NC_010465	CDS	1.20662	3.322	1.46108	0.474756
YPK_1149		conserved hypothetical protein	1286794	1286970	-	NC_010465	CDS	0.284256	0.48662	0.775604	1
YPK_1150		conserved hypothetical protein	1287083	1287451	-	NC_010465	CDS	33.468	23.6868	-0.4987	0.16214
YPK_1151	seqA	SeqA family protein	1287946	1288473	+	NC_010465	CDS	66.6434	76.2592	0.19445	0.686668
YPK_1152	pgm	phosphoglucomutase, alpha-D-glucose phosphate-specific	1288546	1290189	+	NC_010465	CDS	191.328	220.842	0.206968	0.454106
YPK_1153		conserved hypothetical protein	1290563	1290805	+	NC_010465	CDS	0.176927	0.439103	1.31141	1
YPK_1154		protein of unknown function DUF6 transmembrane	1290933	1291361	-	NC_010465	CDS	3.87631	1.51807	-1.35245	0.36222
YPK_1155	kdpE	two component transcriptional regulator, winged helix family	1291456	1292085	-	NC_010465	CDS	6.96945	5.43241	-0.359452	0.759511
YPK_1156	kdpD	osmosensitive K+ channel signal transduction histidine kinase	1292768	1295494	-	NC_010465	CDS	4.83054	6.81124	0.495732	0.552845
YPK_1157	kdpC	potassium-transporting ATPase, C subunit	1295504	1296154	-	NC_010465	CDS	1.90336	2.44379	0.360576	0.867273
YPK_1158	kdpB	K+-transporting ATPase, B subunit	1296318	1298384	-	NC_010465	CDS	1.38355	2.59703	0.90849	0.602505
YPK_1159	kdpA	potassium-transporting ATPase, A subunit	1298478	1300166	-	NC_010465	CDS	2.2085	1.2289	-0.845707	1
YPK_1160		conserved hypothetical protein	1300661	1300867	+	NC_010465	CDS	0.176927	1.03145	2.54345	0.511718
YPK_1161		conserved hypothetical protein	1300951	1301079	+	NC_010465	CDS	0	0.684068	Inf	0.618965
YPK_1162		protein of unknown function DUF1722	1301230	1301712	+	NC_010465	CDS	2.69163	2.11041	-0.350958	0.742951
YPK_1163	phrB	deoxyribodipyrimidine photo-lyase	1301842	1303305	+	NC_010465	CDS	14.6239	20.2885	0.472337	0.518091
YPK_1164	cpdP	cyclic-AMP phosphodiesterase	1303296	1304333	+	NC_010465	CDS	6.63754	10.4839	0.659458	0.412729
YPK_1165		protein of unknown function DUF34	1304456	1305202	+	NC_010465	CDS	22.6021	37.646	0.736036	0.0770665
YPK_1166		hypothetical protein YPK_1166	1305287	1305442	-	NC_010465	CDS	0.353853	2.44379	2.7879	0.294708
YPK_1167		allophanate hydrolase subunit 1	1305822	1306478	+	NC_010465	CDS	52.2869	60.9157	0.220365	0.563056
YPK_1168		urea amidolyase related protein	1306472	1307422	+	NC_010465	CDS	41.2811	56.6213	0.455863	0.22916
YPK_1169	ybgL	LamB/YcsF family protein	1307419	1308156	+	NC_010465	CDS	35.2648	54.3668	0.624496	0.0806378
YPK_1170		protein of unknown function DUF969	1308241	1308972	+	NC_010465	CDS	32.0335	48.3085	0.592694	0.132125
YPK_1171		protein of unknown function DUF979	1308969	1309988	+	NC_010465	CDS	40.0217	55.8996	0.482055	0.165974
YPK_1172	pcp-2	pyrrolidone-carboxylate peptidase	1309998	1310645	+	NC_010465	CDS	58.7462	150.713	1.35924	4.98867e-06
YPK_1173	ung	uracil-DNA glycosylase	1310736	1311422	-	NC_010465	CDS	43.8048	31.9604	-0.4548	0.565307
YPK_1174	grcA	formate C-acetyltransferase glycine radical	1311774	1312157	+	NC_010465	CDS	82.2941	107.929	0.391222	0.194653
YPK_1175	yplA	phospholipase A(1)	1312336	1313298	+	NC_010465	CDS	0	0
YPK_1176		conserved hypothetical protein	1313291	1313389	+	NC_010465	CDS	0	0
YPK_1177	yplB	ankyrin	1313376	1314032	+	NC_010465	CDS	0.353853	0.97324	1.45964	1
YPK_1178		conserved hypothetical protein	1313986	1314135	+	NC_010465	CDS	0.176927	0.48662	1.45964	1
YPK_1179	srmB	DEAD/DEAH box helicase domain protein	1314163	1315488	-	NC_010465	CDS	283.311	146.747	-0.949057	0.00359724
YPK_1180	trmN	methyltransferase small	1315728	1316486	+	NC_010465	CDS	28.8598	21.0349	-0.456279	0.252566
YPK_1181	nadB	L-aspartate oxidase	1316769	1318406	-	NC_010465	CDS	84.1267	96.6767	0.200605	0.517701
YPK_1182	rpoE	RNA polymerase, sigma-24 subunit, ECF subfamily	1318594	1319169	+	NC_010465	CDS	55.6079	168.597	1.60021	1.90125e-07
YPK_1183	rseA	anti sigma-E protein, RseA	1319195	1319851	+	NC_010465	CDS	54.9031	276.741	2.33358	5.45798e-13
YPK_1184	rseB	sigma E regulatory protein, MucB/RseB	1319851	1320807	+	NC_010465	CDS	22.9828	169.443	2.88218	1.19629e-16
YPK_1185	rseC	positive regulator of sigma E, RseC/MucC	1320804	1321259	+	NC_010465	CDS	3.09314	19.109	2.62711	1.3435e-05
YPK_1186		conserved hypothetical protein	1321280	1322134	-	NC_010465	CDS	0.63811	4.85737	2.9283	0.0212023
YPK_1187	lepA	GTP-binding protein LepA	1322634	1324433	+	NC_010465	CDS	324.372	311.846	-0.0568127	0.839341
YPK_1188	lepB	signal peptidase I	1324443	1325441	+	NC_010465	CDS	163.681	143.923	-0.185584	0.626925
YPK_1189	rnc	ribonuclease III	1325793	1326473	+	NC_010465	CDS	109.637	65.4306	-0.744699	0.0257333
YPK_1190	era	GTP-binding protein Era	1326470	1327381	+	NC_010465	CDS	160.729	132.715	-0.276303	0.506289
YPK_1191	recO	DNA repair protein RecO	1327391	1328116	+	NC_010465	CDS	39.4861	32.4132	-0.284763	0.221453
YPK_1192	pdxJ	pyridoxal phosphate biosynthetic protein PdxJ	1328275	1329006	+	NC_010465	CDS	23.1546	43.986	0.925748	0.0111685
YPK_1193	acpS	holo-acyl-carrier-protein synthase	1329006	1329386	+	NC_010465	CDS	25.8085	49.6733	0.944627	0.0116639
YPK_1194	fdx-1	iron-sulfur cluster-binding protein	1329491	1329676	-	NC_010465	CDS	6.71705	6.05496	-0.149711	0.605286
YPK_1195		conserved hypothetical protein	1329966	1331366	+	NC_010465	CDS	18.9405	17.6492	-0.101875	0.993499
YPK_1196		hypothetical protein YPK_1196	1331363	1331578	-	NC_010465	CDS	0	0.925724	Inf	0.59064
YPK_1197		conserved hypothetical protein	1331575	1332966	-	NC_010465	CDS	2.38543	2.11041	-0.176725	0.853211
YPK_1198		putative DNA-binding protein (Roi)	1333013	1333840	-	NC_010465	CDS	1.27622	2.68545	1.07329	0.863632
YPK_1199		hypothetical protein YPK_1199	1333815	1333997	-	NC_010465	CDS	0.63811	0	-Inf	0.558163
YPK_1200		Arc domain protein DNA binding domain protein	1334124	1334435	+	NC_010465	CDS	23.794	10.0179	-1.24802	0.15069
YPK_1201		Arc domain protein DNA binding domain protein	1334438	1334575	-	NC_010465	CDS	0	0
YPK_1202		VRR-NUC domain protein	1334572	1334841	-	NC_010465	CDS	0.461183	0.197448	-1.22387	1
YPK_1203		hypothetical protein YPK_1203	1334825	1335055	-	NC_010465	CDS	0.568512	0	-Inf	0.729703
YPK_1204	dpo	DNA-directed DNA polymerase	1335060	1337141	-	NC_010465	CDS	3.77303	0.881516	-2.09766	0.304952
YPK_1205		conserved hypothetical protein	1337238	1338017	-	NC_010465	CDS	3.20047	0.684068	-2.22607	0.163363
YPK_1206		conserved hypothetical protein	1338075	1338452	-	NC_010465	CDS	1.91433	0.439103	-2.12421	0.181103
YPK_1207		conserved hypothetical protein	1338505	1339053	-	NC_010465	CDS	2.84661	0.394896	-2.8497	0.275404
YPK_1208		conserved hypothetical protein	1339066	1340376	-	NC_010465	CDS	3.02354	0.439103	-2.78361	0.104705
YPK_1209		hypothetical protein YPK_1209	1340379	1341113	-	NC_010465	CDS	1.38355	0.881516	-0.650315	0.788506
YPK_1210		transcriptional regulator, XRE family	1341572	1342201	-	NC_010465	CDS	34.1428	24.6774	-0.468394	0.317041
YPK_1211		transcriptional regulator, XRE family	1342347	1342562	+	NC_010465	CDS	0.53078	0.881516	0.731872	1
YPK_1212		virulence-associated E family protein	1342566	1344743	+	NC_010465	CDS	7.83724	8.6553	0.143239	1
YPK_1213		hypothetical protein YPK_1213	1345022	1345234	+	NC_010465	CDS	2.5356	3.51945	0.473022	1
YPK_1214		conserved hypothetical protein	1345316	1345741	+	NC_010465	CDS	4.76499	4.15931	-0.196131	0.922496
YPK_1215		hypothetical protein YPK_1215	1346113	1346493	+	NC_010465	CDS	0	0.48662	Inf	0.967285
YPK_1216		hypothetical protein YPK_1216	1346756	1347187	-	NC_010465	CDS	67.4638	35.0482	-0.944775	0.00407004
YPK_1217		phage holin, lambda family	1347392	1347724	+	NC_010465	CDS	0.284256	0.48662	0.775604	1
YPK_1218		peptidase M15B and M15C DD-carboxypeptidase VanY/endolysin	1347711	1348106	+	NC_010465	CDS	0	0.197448	Inf	0.967137
YPK_1219		conserved hypothetical phage exported protein	1348103	1348480	+	NC_010465	CDS	0	0
YPK_1220		terminase small subunit	1348700	1349251	+	NC_010465	CDS	0.461183	1.17069	1.34395	0.91701
YPK_1221		transcriptional regulator, XRE family	1349275	1349634	-	NC_010465	CDS	16.2239	25.2016	0.635391	0.190657
YPK_1222		conserved hypothetical protein	1350090	1351694	+	NC_010465	CDS	2.43414	5.21765	1.09999	0.659801
YPK_1223		conserved hypothetical protein	1351947	1353485	+	NC_010465	CDS	1.33484	0.592344	-1.17216	1
YPK_1224		putative head morphogenesis protein SPP1 gp7	1353442	1354323	+	NC_010465	CDS	0.461183	0.833999	0.854707	0.912442
YPK_1225		conserved hypothetical protein	1354316	1355464	+	NC_010465	CDS	3.4261	7.77048	1.18144	0.303714
YPK_1226		hypothetical protein YPK_1226	1355464	1355955	+	NC_010465	CDS	0.589404	1.32062	1.16389	0.468607
YPK_1227		hypothetical protein YPK_1227	1355969	1357102	+	NC_010465	CDS	2.87443	6.32792	1.13846	0.183464
YPK_1228		hypothetical protein YPK_1228	1357161	1357529	+	NC_010465	CDS	0.284256	0	-Inf	1
YPK_1229		hypothetical protein YPK_1229	1357539	1357970	+	NC_010465	CDS	1.49088	0.925724	-0.687509	0.564049
YPK_1230		hypothetical protein YPK_1230	1357970	1358467	+	NC_010465	CDS	0.353853	2.83538	3.00232	0.214583
YPK_1231		hypothetical protein YPK_1231	1358467	1358850	+	NC_010465	CDS	0.284256	2.00469	2.81811	0.23851
YPK_1232		hypothetical protein YPK_1232	1358840	1359379	+	NC_010465	CDS	0.53078	0.197448	-1.42664	0.872853
YPK_1233		hypothetical protein YPK_1233	1359392	1360906	+	NC_010465	CDS	2.97483	4.31255	0.535731	0.291309
YPK_1234		hypothetical protein YPK_1234	1360918	1361358	+	NC_010465	CDS	1.0297	2.9411	1.51414	0.331047
YPK_1235		hypothetical protein YPK_1235	1361358	1361813	+	NC_010465	CDS	2.34365	7.63123	1.70316	0.0741506
YPK_1236		hypothetical protein YPK_1236	1361899	1363470	+	NC_010465	CDS	1.09929	3.91434	1.83219	0.24463
YPK_1237		conserved hypothetical protein	1363470	1363979	+	NC_010465	CDS	0.353853	0.592344	0.743283	0.905483
YPK_1238		conserved hypothetical protein	1363981	1364283	+	NC_010465	CDS	0.176927	0	-Inf	1
YPK_1239		conserved hypothetical protein	1364287	1365126	+	NC_010465	CDS	1.40444	2.0522	0.547179	0.875358
YPK_1240		conserved hypothetical protein	1365108	1365785	+	NC_010465	CDS	1.40444	1.03145	-0.445325	1
YPK_1241		conserved hypothetical protein	1365782	1366141	+	NC_010465	CDS	1.88651	0.97324	-0.954855	0.554449
YPK_1242		conserved hypothetical protein	1366125	1367324	+	NC_010465	CDS	1.6887	2.00469	0.247467	1
YPK_1243		conserved hypothetical protein	1367390	1369201	+	NC_010465	CDS	0.176927	0.48662	1.45964	1
YPK_1244		hypothetical protein YPK_1244	1369205	1369426	+	NC_010465	CDS	0	0.197448	Inf	0.967137
YPK_1245		bacterial Ig-like domain (group 2) protein	1369419	1371200	+	NC_010465	CDS	1.51177	2.0489	0.438607	1
YPK_1246		conserved hypothetical protein	1371232	1371510	-	NC_010465	CDS	3.14184	2.72965	-0.202893	0.471027
YPK_1247		conserved hypothetical protein	1371491	1372009	-	NC_010465	CDS	11.6718	7.47392	-0.643085	0.179652
YPK_1248		transcriptional regulator, RpiR family	1372457	1373296	-	NC_010465	CDS	5.43678	6.83737	0.330688	0.953059
YPK_1249	murQ	glucokinase regulatory-like protein	1373504	1374391	+	NC_010465	CDS	7.08775	13.8052	0.961808	0.11322
YPK_1250	yfhB	HAD superfamily (subfamily IF) hydrolase, YfhB	1374618	1375313	+	NC_010465	CDS	4.92795	10.1505	1.0425	0.275088
YPK_1251	tadA	tRNA-specific adenosine deaminase	1375423	1375986	+	NC_010465	CDS	33.8853	16.5897	-1.03037	0.0248286
YPK_1252		lytic transglycosylase catalytic	1376113	1377654	-	NC_010465	CDS	37.9008	44.7489	0.239624	0.396786
YPK_1253	purL	phosphoribosylformylglycinamidine synthase	1377889	1381779	+	NC_010465	CDS	69.6409	82.9654	0.252575	0.58808
YPK_1254		conserved hypothetical protein	1382196	1382645	-	NC_010465	CDS	0.176927	0	-Inf	1
YPK_1255		conserved hypothetical protein	1383097	1383657	-	NC_010465	CDS	0.176927	0	-Inf	1
YPK_1256		hypothetical protein YPK_1256	1384673	1384774	+	NC_010465	CDS	1.91433	1.82124	-0.0719186	1
YPK_1257	glrK, qseE	integral membrane sensor signal transduction histidine kinase	1384852	1386288	+	NC_010465	CDS	39.8866	42.2016	0.0813956	0.955588
YPK_1258		hypothetical protein YPK_1258	1386292	1387359	+	NC_010465	CDS	57.69	55.1617	-0.064654	0.906298
YPK_1259	glrR, qseF	two component, sigma54 specific, transcriptional regulator, Fis family	1387322	1388659	+	NC_010465	CDS	40.4166	45.0348	0.156093	0.766065
YPK_1260		conserved hypothetical protein	1388679	1388822	+	NC_010465	CDS	5.72615	6.65061	0.215923	0.835489
YPK_1261	nadE	NAD+ synthetase	1388819	1390441	+	NC_010465	CDS	87.5524	133.192	0.60529	0.0591756
YPK_1262	glnB	nitrogen regulatory protein P-II	1390456	1390794	+	NC_010465	CDS	32.8387	47.4266	0.530303	0.39753
YPK_1263	yhfZ	conserved hypothetical protein	1391022	1391954	-	NC_010465	CDS	3.16273	4.05027	0.356847	1
YPK_1264	hmp	globin	1392385	1393575	-	NC_010465	CDS	11.1022	3.91434	-1.504	0.0671246
YPK_1265	glyA	glycine hydroxymethyltransferase	1394116	1395369	+	NC_010465	CDS	189.069	259.274	0.455565	0.0596966
YPK_1266		conserved hypothetical protein	1395482	1395703	+	NC_010465	CDS	0.707707	0	-Inf	0.483917
YPK_1267		hypothetical protein YPK_1267	1395703	1395828	+	NC_010465	CDS	160.072	1406.16	3.13497	0.0167844
YPK_1268	ailA	virulence-related outer membrane protein	1395821	1396360	+	NC_010465	CDS	664.262	2852.57	2.10244	4.05635e-13
YPK_1269	hcaT	chloramphenicol O-acetyltransferase	1396874	1398031	+	NC_010465	CDS	41.7672	35.8638	-0.219844	0.315112
YPK_1270	csiE	stationary phase inducible protein CsiE	1398028	1399389	-	NC_010465	CDS	6.49142	39.1718	2.59321	0.000177417
YPK_1271		protein of unknown function DUF1007	1399531	1400205	+	NC_010465	CDS	15.9547	11.3245	-0.494528	0.514148
YPK_1272		high-affinity nickel-transporter	1400196	1401218	+	NC_010465	CDS	7.19508	9.5582	0.409728	0.455959
YPK_1273	suhB	inositol-phosphate phosphatase	1401317	1402120	-	NC_010465	CDS	381.732	79.4321	-2.26477	6.11325e-11
YPK_1274	trmJ	RNA methyltransferase, TrmH family, group 1	1402239	1403012	+	NC_010465	CDS	84.2719	71.7632	-0.231806	0.512903
YPK_1275	iscR	transcriptional regulator, BadM/Rrf2 family	1403105	1403662	+	NC_010465	CDS	205.869	135.279	-0.605794	0.0734747
YPK_1276	iscS-1	cysteine desulfurase IscS	1403716	1404945	+	NC_010465	CDS	868.812	1078.52	0.311938	0.31562
YPK_1277	nifU	FeS cluster assembly scaffold IscU	1404976	1405362	+	NC_010465	CDS	192.481	190.486	-0.0150305	0.64729
YPK_1278	iscA	iron-sulfur cluster assembly protein IscA	1405632	1405955	+	NC_010465	CDS	61.0721	69.3231	0.182823	0.525756
YPK_1279	hscB	co-chaperone Hsc20	1406066	1406590	+	NC_010465	CDS	64.6198	65.5705	0.0210704	0.68904
YPK_1280	hscA	Fe-S protein assembly chaperone HscA	1406833	1408749	+	NC_010465	CDS	143.565	172.177	0.262187	0.387778
YPK_1281	fdx-2	ferredoxin, 2Fe-2S type, ISC system	1408752	1409087	+	NC_010465	CDS	49.8686	63.5021	0.348673	0.279089
YPK_1282		FeS assembly protein IscX	1409117	1409317	+	NC_010465	CDS	49.7823	55.6476	0.160686	0.760807
YPK_1283		hypothetical protein YPK_1283	1409314	1409412	+	NC_010465	CDS	2.73928	3.12786	0.191377	0.96914
YPK_1284	pepB	PepB aminopeptidase	1409457	1410755	+	NC_010465	CDS	90.262	113.003	0.324166	0.292543
YPK_1285		SseB family protein	1410834	1411751	+	NC_010465	CDS	39.4275	45.2617	0.199088	0.808252
YPK_1286	yapB2	outer membrane autotransporter barrel domain protein	1412021	1413709	-	NC_010465	CDS	2.69058	2.44379	-0.138795	1
YPK_1287	yapA	pertactin	1413754	1415118	-	NC_010465	CDS	0.766331	1.47055	0.940317	0.528974
YPK_1288		beta and gamma crystallin	1415834	1418254	+	NC_010465	CDS	1.807	2.74696	0.604241	0.82366
YPK_1289	ndk	nucleoside-diphosphate kinase	1418581	1419009	+	NC_010465	CDS	644.189	467.437	-0.462713	0.0599635
YPK_1290	rlmN	ribosomal RNA large subunit methyltransferase N	1419271	1420467	+	NC_010465	CDS	148.365	83.735	-0.825246	0.00659902
YPK_1291	pilF	type IV pilus biogenesis	1420621	1421370	+	NC_010465	CDS	88.2854	42.0462	-1.0702	0.0021696
YPK_1292	yfgA	transcriptional regulator, XRE family	1421360	1422466	+	NC_010465	CDS	128.438	71.7537	-0.839945	0.0046929
YPK_1293	ispG	1-hydroxy-2-methyl-2-(E)-butenyl 4-diphosphate synthase	1422570	1423697	+	NC_010465	CDS	168.098	139.346	-0.270623	0.347429
YPK_1294	hisS	histidyl-tRNA synthetase	1423906	1425180	+	NC_010465	CDS	231.38	283.427	0.292716	0.211882
YPK_1295	yfgM	conserved hypothetical protein	1425194	1425829	+	NC_010465	CDS	184.277	182.776	-0.0117986	0.914805
YPK_1296	yfgL	outer membrane assembly lipoprotein YfgL	1425841	1427022	+	NC_010465	CDS	250.173	277.956	0.151927	0.581347
YPK_1297	engA	small GTP-binding protein	1427170	1428657	+	NC_010465	CDS	413.872	195.294	-1.08354	0.000290069
YPK_1298		auxin efflux carrier	1429026	1429982	+	NC_010465	CDS	14.2173	9.9144	-0.520047	0.203661
YPK_1299		protein of unknown function DUF1407	1430031	1430255	+	NC_010465	CDS	1.7374	2.35207	0.436997	0.965536
YPK_1300		hypothetical protein YPK_1300	1430275	1430385	+	NC_010465	CDS	1.6887	1.03145	-0.71124	0.962875
YPK_1301	xseA	exodeoxyribonuclease VII, large subunit	1430339	1431718	-	NC_010465	CDS	62.7093	47.9862	-0.38606	0.33739
YPK_1302	guaB	inosine-5'-monophosphate dehydrogenase	1431888	1433351	+	NC_010465	CDS	103.119	96.0265	-0.102801	0.799998
YPK_1303	guaA	GMP synthase, large subunit	1433531	1435108	+	NC_010465	CDS	109.579	95.4257	-0.199516	0.678254
YPK_1304	yhhZ-2	type VI secretion system effector, Hcp1 family	1435392	1435871	-	NC_010465	CDS	1.34582	0.197448	-2.76894	0.347911
YPK_1305		conserved hypothetical protein	1435895	1436128	-	NC_010465	CDS	0.176927	0	-Inf	1
YPK_1306		hypothetical protein YPK_1306	1436157	1436345	+	NC_010465	CDS	0	0
YPK_1307		protein of unknown function DUF1240	1436357	1436752	-	NC_010465	CDS	0	0.197448	Inf	0.967137
YPK_1308		protein of unknown function DUF1240	1436814	1437209	-	NC_010465	CDS	0.176927	0.394896	1.15832	0.930148
YPK_1309		protein of unknown function DUF1240	1437273	1437668	-	NC_010465	CDS	0.176927	0	-Inf	1
YPK_1310		conserved hypothetical protein	1437665	1438585	-	NC_010465	CDS	4.44887	3.7202	-0.258058	1
YPK_1311		conserved hypothetical protein	1439041	1439775	+	NC_010465	CDS	0.176927	0	-Inf	1
YPK_1312		conserved hypothetical protein	1439928	1440869	+	NC_010465	CDS	3.35063	2.54951	-0.394212	0.660244
YPK_1315	invD/yeeJ	putative adhesin, Ig domain protein group 1 domain protein	1441580	1447510	-	NC_010465	CDS	4.51442	13.7952	1.61156	0.0148635
YPK_1316		insertion element protein	1447960	1448121	+	NC_010465	CDS	0.53078	1.56227	1.55746	0.899197
YPK_1317		protein of unknown function DUF943	1448602	1449066	-	NC_010465	CDS	0	0
YPK_1320		hypothetical protein YPK_1320	1450406	1450498	+	NC_010465	CDS	0.87366	1.12317	0.362434	0.920625
YPK_1321	thiD	phosphomethylpyrimidine kinase	1450495	1451295	+	NC_010465	CDS	0.922366	1.56558	0.76329	0.883066
YPK_1322		conserved hypothetical protein	1451323	1452243	-	NC_010465	CDS	35.3095	78.9439	1.16077	0.00192393
YPK_1323		inhibitor of vertebrate lysozyme	1452474	1452983	+	NC_010465	CDS	2.50373	22.5669	3.17206	1.17156e-06
YPK_1324	yegS	diacylglycerol kinase catalytic region	1453270	1454160	-	NC_010465	CDS	4.6258	4.29855	-0.105853	0.984034
YPK_1325	ydcP-1, yegQ-1, yhbU-1	peptidase U32	1454797	1456191	-	NC_010465	CDS	74.1755	90.2129	0.282391	0.382031
YPK_1326	yegP	protein of unknown function DUF1508	1456489	1456827	-	NC_010465	CDS	13.2085	22.5227	0.769918	0.0829459
YPK_1327	baeR	two component transcriptional regulator, winged helix family	1456964	1457683	-	NC_010465	CDS	9.76841	7.96792	-0.29392	0.449714
YPK_1328	baeS	integral membrane sensor signal transduction histidine kinase	1457693	1459078	-	NC_010465	CDS	3.8972	11.6332	1.57774	0.0185995
YPK_1329	yegB	major facilitator superfamily MFS_1	1459109	1460506	-	NC_010465	CDS	6.40093	13.0596	1.02875	0.090978
YPK_1330	yegO	acriflavin resistance protein	1460540	1463614	-	NC_010465	CDS	14.2173	24.1045	0.761659	0.175466
YPK_1331	yegN	acriflavin resistance protein	1463611	1466769	-	NC_010465	CDS	11.0058	13.8903	0.335805	0.56256
YPK_1332	yegM	efflux transporter, RND family, MFP subunit	1466769	1468103	-	NC_010465	CDS	6.713	8.83875	0.396884	0.964066
YPK_1333	ydcT	spermidine/putrescine ABC transporter ATPase subunit	1468491	1469576	-	NC_010465	CDS	4.03639	10.1701	1.33319	0.0772886
YPK_1334		transcriptional regulator, GntR family with aminotransferase domain	1469959	1471464	-	NC_010465	CDS	2.84661	3.95855	0.475725	0.722991
YPK_1335	goaG	4-aminobutyrate aminotransferase	1471646	1472935	+	NC_010465	CDS	0.461183	0.394896	-0.223867	1
YPK_1336	ydcS-1	extracellular solute-binding protein family 1	1472988	1474016	+	NC_010465	CDS	1.33484	3.21958	1.2702	0.445474
YPK_1337	ydcU-1	binding-protein-dependent transport systems inner membrane component	1474063	1475328	+	NC_010465	CDS	1.09929	2.24965	1.03313	0.72219
YPK_1338	ydcV-1	binding-protein-dependent transport systems inner membrane component	1475390	1476238	+	NC_010465	CDS	0.176927	0	-Inf	1
YPK_1339		conserved hypothetical protein	1476310	1476450	+	NC_010465	CDS	0.589404	0	-Inf	1
YPK_1340	yegD	putative chaperone protein	1476509	1477861	-	NC_010465	CDS	112.897	8.2162	-3.78039	2.81613e-19
YPK_1341	mgtE	magnesium transporter	1478001	1479476	-	NC_010465	CDS	22.5812	34.0878	0.594132	0.266874
YPK_1342		conserved hypothetical protein	1479528	1479716	-	NC_010465	CDS	8.83507	9.97592	0.175209	0.854313
YPK_1343	ppx	Ppx/GppA phosphatase	1479905	1481464	-	NC_010465	CDS	68.4493	78.6054	0.199593	0.649307
YPK_1344	ppk	polyphosphate kinase	1481475	1483538	-	NC_010465	CDS	109.453	85.8185	-0.350951	0.322161
YPK_1345	pstC-1	binding-protein-dependent transport systems inner membrane component	1483881	1486040	+	NC_010465	CDS	16.1543	12.4098	-0.380442	0.318407
YPK_1346	pstA-1	phosphate ABC transporter, inner membrane subunit PstA	1486040	1487752	+	NC_010465	CDS	13.0165	9.76226	-0.415057	0.945026
YPK_1347	pstB-1	phosphate ABC transporter, ATPase subunit	1487780	1488592	+	NC_010465	CDS	7.33427	8.08027	0.139749	0.918126
YPK_1348	fliB	protein of unknown function UPF0153	1488806	1489999	+	NC_010465	CDS	3.70343	0.789792	-2.22932	0.463147
YPK_1349	speG	GCN5-related N-acetyltransferase	1490093	1490638	-	NC_010465	CDS	69.3054	183.162	1.40208	2.59511e-05
YPK_1350	purN	phosphoribosylglycinamide formyltransferase	1490866	1491504	-	NC_010465	CDS	7.31638	5.09903	-0.520907	0.985849
YPK_1351	purI	phosphoribosylformylglycinamidine cyclo-ligase	1491619	1492662	-	NC_010465	CDS	34.2501	35.824	0.0648151	0.868442
YPK_1352	upp	uracil phosphoribosyltransferase	1493097	1493723	+	NC_010465	CDS	510.242	174.255	-1.54998	0.00289314
YPK_1353	pyrP, uraA	uracil-xanthine permease	1493850	1495136	+	NC_010465	CDS	29.8867	9.75895	-1.6147	0.0046178
YPK_1354	hda	DnaA regulatory inactivator Hda	1495395	1496102	+	NC_010465	CDS	62.6895	42.2606	-0.568911	0.110343
YPK_1355	yfgD	arsenate reductase	1496315	1496671	-	NC_010465	CDS	14.3147	47.8488	1.74099	0.000112355
YPK_1356		peptidase M48 Ste24p	1496778	1498352	-	NC_010465	CDS	40.9591	124.824	1.60764	6.31808e-06
YPK_1357	perM	protein of unknown function UPF0118	1498593	1499657	+	NC_010465	CDS	11.5575	7.72958	-0.580369	0.418392
YPK_1358		conserved hypothetical protein	1500263	1500958	+	NC_010465	CDS	6.16538	5.58565	-0.142465	1
YPK_1359		conserved hypothetical protein	1500962	1501381	+	NC_010465	CDS	3.75906	4.85406	0.368821	0.860891
YPK_1360	bcp	peroxiredoxin	1501625	1502095	-	NC_010465	CDS	157.226	144.881	-0.117967	0.730508
YPK_1361	gcvR	glycine cleavage system regulatory protein	1502098	1502712	-	NC_010465	CDS	99.6585	107.652	0.111306	0.571393
YPK_1362	dapA	dihydrodipicolinate synthase	1502814	1503713	+	NC_010465	CDS	191.251	188.707	-0.0193209	0.860841
YPK_1363	dapX	NlpB DapX family lipoprotein	1503731	1504789	+	NC_010465	CDS	443.726	431.972	-0.0387309	0.890092
YPK_1364	purC	phosphoribosylaminoimidazole-succinocarboxamide synthase	1504860	1505573	+	NC_010465	CDS	51.787	85.9298	0.73057	0.0222777
YPK_1365		hypothetical protein YPK_1365	1505570	1505746	-	NC_010465	CDS	4.81552	5.44972	0.178491	0.685554
YPK_1366		protein of unknown function zinc metallopeptidase putative	1505792	1506661	+	NC_010465	CDS	78.8072	73.0271	-0.109895	0.519116
YPK_1367	yeaL	protein of unknown function DUF441	1506755	1507207	+	NC_010465	CDS	9.08159	4.84337	-0.906933	0.211509
YPK_1368	tmcA	tRNA(Met) cytidine acetyltransferase	1507209	1509260	+	NC_010465	CDS	32.9629	34.9962	0.0863549	1
YPK_1369		hypothetical protein YPK_1369	1509383	1509508	+	NC_010465	CDS	0.922366	0	-Inf	0.388763
YPK_1370		conserved hypothetical protein	1509550	1509744	-	NC_010465	CDS	6.61964	7.59696	0.198668	0.525597
YPK_1371		peptidase M15B and M15C DD-carboxypeptidase VanY/endolysin	1509812	1510489	-	NC_010465	CDS	36.1923	27.0769	-0.418617	0.313982
YPK_1372	dapE	succinyl-diaminopimelate desuccinylase	1510486	1511613	-	NC_010465	CDS	37.1623	45.1125	0.279688	0.499627
YPK_1373		arsenate reductase and related	1511615	1512013	-	NC_010465	CDS	22.2531	21.8851	-0.0240582	0.912628
YPK_1374		tetratricopeptide repeat protein	1512173	1512646	-	NC_010465	CDS	6.0053	5.05482	-0.248575	1
YPK_1375	afuA, fbpA	extracellular solute-binding protein family 1	1512957	1514045	+	NC_010465	CDS	2.11215	390.61	7.53087	3.04707e-38
YPK_1376	afuB, fbpB	binding-protein-dependent transport systems inner membrane component	1514140	1515909	+	NC_010465	CDS	3.37739	239.982	6.15087	9.33538e-43
YPK_1377	afuC	ABC transporter related	1515902	1516972	+	NC_010465	CDS	5.2152	258.057	5.62882	3.48444e-10
YPK_1378	ydeN	sulfatase	1517450	1519123	+	NC_010465	CDS	21.7603	186.88	3.10234	7.98991e-06
YPK_1379	ydeM-2, yidF-2, aslB-2	radical SAM domain protein	1519180	1520355	+	NC_010465	CDS	1.47404	8.2582	2.48605	0.0811885
YPK_1380	ybcI	membrane-bound metal-dependent hydrolase	1521102	1521650	-	NC_010465	CDS	0.176927	0	-Inf	1
YPK_1381		conserved hypothetical protein	1521939	1522523	-	NC_010465	CDS	0.707707	0	-Inf	0.483917
YPK_1382	acrD	transporter, hydrophobe/amphiphile efflux-1 (HAE1) family	1522754	1525885	-	NC_010465	CDS	8.89369	8.46192	-0.0717967	1
YPK_1383		conserved hypothetical protein	1526300	1526578	+	NC_010465	CDS	1.09929	0.439103	-1.32394	0.503871
YPK_1384	narP	two component transcriptional regulator, LuxR family	1526591	1527220	-	NC_010465	CDS	31.4749	5.48324	-2.5211	3.21835e-06
YPK_1385	napF	ferredoxin-type protein NapF	1528053	1528556	+	NC_010465	CDS	5.08698	5.09903	0.00341276	0.781826
YPK_1386	napD	NapD family protein	1528546	1528812	+	NC_010465	CDS	1.6887	1.03145	-0.71124	0.962875
YPK_1387	napA	periplasmic nitrate reductase, large subunit	1528809	1531301	+	NC_010465	CDS	29.509	32.8991	0.15689	0.704121
YPK_1388	napB	nitrate reductase cytochrome c-type subunit (NapB)	1531384	1531851	+	NC_010465	CDS	4.64669	2.15462	-1.10877	0.539696
YPK_1389	napC	periplasmic nitrate (or nitrite) reductase c-type cytochrome, NapC/NirT family	1531879	1532478	+	NC_010465	CDS	6.27271	6.41634	0.0326611	0.981076
YPK_1390		NUDIX hydrolase	1532640	1533236	+	NC_010465	CDS	14.0363	12.9874	-0.112054	0.605178
YPK_1391	maeB	malate dehydrogenase (oxaloacetate-decarboxylating) (NADP(+)), phosphate acetyltransferase	1533432	1535711	+	NC_010465	CDS	32.9867	144.416	2.13028	3.97712e-10
YPK_1392	yaiI	protein of unknown function DUF188	1535879	1536337	-	NC_010465	CDS	10.8498	12.1003	0.157377	0.514021
YPK_1393	hemF	coproporphyrinogen oxidase	1536337	1537266	-	NC_010465	CDS	25.074	28.7611	0.197929	0.789368
YPK_1394		GCN5-related N-acetyltransferase	1537549	1537974	+	NC_010465	CDS	9.6014	5.18744	-0.888221	0.25048
YPK_1395		conserved hypothetical protein	1538445	1538861	+	NC_010465	CDS	3.36055	0.684068	-2.29649	0.158077
YPK_1396		outer membrane autotransporter barrel domain protein	1538953	1541232	-	NC_010465	CDS	1.33484	1.80724	0.437118	0.890205
YPK_1397	ygiW	conserved hypothetical protein	1541737	1542150	-	NC_010465	CDS	9.36585	19.6454	1.06871	0.0866418
YPK_1398	yfeY	protein of unknown function DUF1131	1542513	1543124	+	NC_010465	CDS	2.48284	7.31516	1.5589	0.112815
YPK_1399		Dyp-type peroxidase family	1543302	1544201	+	NC_010465	CDS	26.1157	20.6982	-0.335415	0.254536
YPK_1400	nanA	dihydrodipicolinate synthetase	1544299	1545192	-	NC_010465	CDS	126.581	101.776	-0.314665	0.252154
YPK_1401	nanE	N-acylglucosamine-6-phosphate 2-epimerase	1545255	1545956	-	NC_010465	CDS	66.5259	49.389	-0.429726	0.309482
YPK_1402		hypothetical protein YPK_1402	1546046	1546141	+	NC_010465	CDS	1.09929	0.789792	-0.477031	1
YPK_1403		conserved hypothetical protein	1546281	1547252	-	NC_010465	CDS	0.461183	0.636551	0.464938	1
YPK_1404	nanK	N-acetylmannosamine kinase	1547521	1548393	+	NC_010465	CDS	313.283	359.74	0.19949	1
YPK_1405		conserved hypothetical protein	1548475	1548945	+	NC_010465	CDS	28.8777	19.8447	-0.541205	0.305626
YPK_1406		transcriptional regulator, RpiR family	1549134	1550012	+	NC_010465	CDS	20.9691	13.8634	-0.596986	0.211238
YPK_1407	nanT	major facilitator superfamily MFS_1	1550617	1552149	+	NC_010465	CDS	32.2332	74.0048	1.19907	0.000944289
YPK_1408	cysP	sulfate ABC transporter, periplasmic sulfate-binding protein	1552482	1553519	+	NC_010465	CDS	7.00131	19.7972	1.4996	0.0169827
YPK_1409	cysT	sulfate ABC transporter, inner membrane subunit	1553519	1554352	+	NC_010465	CDS	1.70959	6.52206	1.93168	0.0364321
YPK_1410	cysW	sulfate ABC transporter, inner membrane subunit CysW	1554352	1555227	+	NC_010465	CDS	3.36642	7.9311	1.23631	0.0917329
YPK_1411	cysA	sulfate ABC transporter, ATPase subunit	1555217	1556308	+	NC_010465	CDS	8.63033	27.3363	1.66333	0.137257
YPK_1412	cysM	cysteine synthase B	1556479	1557357	+	NC_010465	CDS	15.3752	14.7619	-0.0587313	0.7562
YPK_1413		conserved hypothetical protein	1557603	1558835	+	NC_010465	CDS	7.22002	2.35207	-1.61807	0.111927
YPK_1414		two component transcriptional regulator, winged helix family	1559216	1559923	-	NC_010465	CDS	4.48255	5.92234	0.401846	0.488193
YPK_1415		integral membrane sensor signal transduction histidine kinase	1559920	1561464	-	NC_010465	CDS	11.8458	11.9666	0.0146365	0.94729
YPK_1416	yfbK	von Willebrand factor type A	1561697	1563115	-	NC_010465	CDS	27.5382	44.9688	0.707492	0.111101
YPK_1417	patB-1, malY-1	aminotransferase class I and II	1563817	1564998	+	NC_010465	CDS	0	0.394896	Inf	0.67807
YPK_1418		putative peptidase	1565032	1566252	+	NC_010465	CDS	3.21144	5.58234	0.79765	0.544614
YPK_1419		conserved hypothetical protein	1566395	1566592	+	NC_010465	CDS	0	0
YPK_1420	yidK	Na+/solute symporter	1566589	1568049	+	NC_010465	CDS	2.65977	2.9411	0.145056	1
YPK_1421		FAD-dependent pyridine nucleotide-disulphide oxidoreductase	1568109	1569755	+	NC_010465	CDS	1.40444	2.97462	1.08271	0.721637
YPK_1422	macB-1	ABC transporter related	1570010	1572046	-	NC_010465	CDS	2.17077	2.64124	0.283007	0.85619
YPK_1423	macA-1	efflux transporter, RND family, MFP subunit	1572050	1573255	-	NC_010465	CDS	1.20662	3.07703	1.35057	0.642445
YPK_1424	yedW	two component transcriptional regulator, winged helix family	1573443	1574126	+	NC_010465	CDS	15.9437	17.3589	0.122687	0.972623
YPK_1425	yedV	integral membrane sensor signal transduction histidine kinase	1574152	1575501	+	NC_010465	CDS	275.423	334.865	0.281929	0.468548
YPK_1426	crr	PTS system, glucose subfamily, IIA subunit	1575702	1576211	-	NC_010465	CDS	429.165	460.823	0.102682	0.470409
YPK_1427	ptsI	phosphoenolpyruvate-protein phosphotransferase	1576260	1577987	-	NC_010465	CDS	416.933	449.659	0.109015	0.499192
YPK_1428	ptsH	phosphotransferase system, phosphocarrier protein HPr	1578036	1578293	-	NC_010465	CDS	150.337	179.67	0.257154	0.490563
YPK_1429	cysK-2	cysteine synthase A	1578792	1579760	-	NC_010465	CDS	150.773	839.428	2.47703	3.53746e-05
YPK_1430	cysZ	putative sulfate transport protein CysZ	1579917	1580651	-	NC_010465	CDS	67.9514	91.4937	0.42917	0.197565
YPK_1431	zipA	cell division protein ZipA	1580900	1581886	+	NC_010465	CDS	213.655	165.21	-0.370979	0.284261
YPK_1432	ligA	DNA ligase, NAD-dependent	1581977	1583989	+	NC_010465	CDS	94.2434	89.812	-0.0694822	0.538219
YPK_1433	ypeB	conserved hypothetical protein	1584009	1584224	+	NC_010465	CDS	5.69428	5.71089	0.00420208	0.572983
YPK_1434		conserved hypothetical protein	1584325	1584672	-	NC_010465	CDS	7.3929	1.75972	-2.07079	0.0207174
YPK_1435		protein of unknown function DUF925	1584804	1585409	-	NC_010465	CDS	2.466	1.42634	-0.789852	0.700817
YPK_1437	gltX	glutamyl-tRNA synthetase	1586063	1587478	-	NC_010465	CDS	257.948	292.692	0.182303	0.484952
YPK_1438	nupC-1	nucleoside transporter	1589137	1590321	-	NC_010465	CDS	381.933	160.788	-1.24816	1.8641e-05
YPK_1439	mntH	Mn2+/Fe2+ transporter, NRAMP family	1590772	1592001	+	NC_010465	CDS	14.4916	15.9705	0.140188	0.810511
YPK_1440		conserved hypothetical protein	1592094	1592507	-	NC_010465	CDS	1.56048	2.83869	0.863238	0.721478
YPK_1441		aldo/keto reductase	1592678	1593667	-	NC_010465	CDS	18.6302	39.9487	1.1005	0.0116643
YPK_1442		transcriptional regulator, LysR family	1593803	1594681	-	NC_010465	CDS	12.6209	25.7987	1.03148	0.104667
YPK_1443		transmembrane pair domain protein	1594784	1595260	+	NC_010465	CDS	7.60756	9.73834	0.356242	0.617905
YPK_1444	glk	glucokinase	1595441	1596412	+	NC_010465	CDS	43.3794	47.9284	0.14387	0.546825
YPK_1445		protein of unknown function DUF1479	1596490	1597737	-	NC_010465	CDS	4.95876	12.5147	1.33558	0.0616264
YPK_1446	alaC	aminotransferase class I and II	1598003	1599238	+	NC_010465	CDS	51.5284	98.3896	0.933138	0.00182335
YPK_1447		cytochrome B561	1599502	1600026	+	NC_010465	CDS	1.79603	2.8862	0.684365	0.598917
YPK_1448		conserved hypothetical protein	1600121	1600552	-	NC_010465	CDS	10.9908	6.39165	-0.782038	0.21183
YPK_1449		curli production assembly/transport component CsgG	1601142	1601813	+	NC_010465	CDS	15.9547	1.51476	-3.39682	4.34038e-06
YPK_1450		putative lipoprotein	1601840	1602196	+	NC_010465	CDS	6.55697	1.85476	-1.8218	0.0392753
YPK_1451		hypothetical protein	1602193	1602849	+	NC_010465	CDS	6.713	1.75972	-1.93161	0.0278774
YPK_1452		4Fe-4S ferredoxin iron-sulfur binding domain protein	1603095	1603664	-	NC_010465	CDS	1.09929	5.14324	2.2261	0.0731444
YPK_1453		cytoplasmic chaperone TorD family protein	1603661	1604257	-	NC_010465	CDS	1.47404	0.833999	-0.821655	0.786072
YPK_1454	dmsC-1	putative anaerobic dimethyl sulfoxide reductase, C subunit	1604739	1605515	-	NC_010465	CDS	0.766331	0.197448	-1.95649	1
YPK_1455	dmsB-1	dimethylsulfoxide reductase, chain B	1605517	1606134	-	NC_010465	CDS	0	0.439103	Inf	0.967261
YPK_1456	dmsA-1	anaerobic dimethyl sulfoxide reductase, A subunit, DmsA/YnfE family	1606146	1608572	-	NC_010465	CDS	0.589404	0.878207	0.575304	0.949744
YPK_1457		conserved hypothetical protein	1609403	1610251	+	NC_010465	CDS	1.09929	0.48662	-1.17571	0.498632
YPK_1458		hypothetical protein YPK_1458	1610358	1610603	+	NC_010465	CDS	0.176927	0	-Inf	1
YPK_1459	yhhZ-3	type VI secretion system effector, Hcp1 family	1610481	1610960	-	NC_010465	CDS	4.0851	1.32062	-1.62916	0.148744
YPK_1460		conserved hypothetical protein	1611426	1611950	+	NC_010465	CDS	1.12018	1.41234	0.334355	1
YPK_1461	sfuC	ABC transporter related	1612023	1613072	-	NC_010465	CDS	9.24755	3.3802	-1.45196	0.101292
YPK_1462	sfuB	binding-protein-dependent transport systems inner membrane component	1613069	1614655	-	NC_010465	CDS	26.4448	8.7511	-1.59545	0.000644824
YPK_1463	sfuA	extracellular solute-binding protein family 1	1614711	1615730	-	NC_010465	CDS	78.8782	11.7636	-2.74529	3.7025e-10
YPK_1464	mltB-1	lytic murein transglycosylase B	1616059	1617153	+	NC_010465	CDS	32.3406	34.1755	0.0796143	0.749147
YPK_1465		transcriptional regulator, LuxR family	1618395	1618997	+	NC_010465	CDS	1.75829	1.38214	-0.347277	0.973137
YPK_1466		domain of unknown function DUF1795	1619370	1619852	-	NC_010465	CDS	13.7492	10.7731	-0.351912	0.77885
YPK_1467		OmpA/MotB domain protein	1619849	1621531	-	NC_010465	CDS	9.40358	8.41772	-0.159781	0.886317
YPK_1468		conserved hypothetical protein	1621532	1622233	-	NC_010465	CDS	4.46571	7.0422	0.657136	0.352616
YPK_1469		conserved hypothetical protein	1622230	1623567	-	NC_010465	CDS	5.06609	5.32999	0.0732614	1
YPK_1470		conserved hypothetical protein	1623607	1624638	-	NC_010465	CDS	2.32681	1.07896	-1.1087	0.591604
YPK_1471	impA	ImpA domain protein	1624645	1625838	-	NC_010465	CDS	1.70554	2.19883	0.366507	1
YPK_1472	impH-2, vasB-2	type VI secretion protein, VC_A0111 family	1625937	1626962	-	NC_010465	CDS	0	0
YPK_1473	impG, vasA	type VI secretion protein, VC_A0110 family	1626962	1628842	-	NC_010465	CDS	0.353853	2.19883	2.63551	0.395072
YPK_1474	vasG-3, clpV-3	type VI secretion ATPase, ClpV1 family	1629626	1632283	+	NC_010465	CDS	4.43895	1.2289	-1.85286	0.16252
YPK_1475	fimA-2	fimbrial protein	1632494	1633039	+	NC_010465	CDS	4.34846	3.76441	-0.208082	0.647971
YPK_1476		pili assembly chaperone	1633196	1633957	+	NC_010465	CDS	1.0297	0.833999	-0.3041	1
YPK_1477	fimD-1, fimC-1, mrkC-1, htrE-1, cssD-1	fimbrial biogenesis outer membrane usher protein	1634085	1636757	+	NC_010465	CDS	1.0297	1.2289	0.255144	0.87987
YPK_1478		fimbrial protein	1636742	1637350	+	NC_010465	CDS	0.53078	0.636551	0.262162	1
YPK_1479	impB-3	type VI secretion protein, VC_A0107 family	1637456	1637980	+	NC_010465	CDS	1.41541	0.439103	-1.68859	0.470774
YPK_1480	impC-3	type VI secretion protein, EvpB/VC_A0108 family	1638004	1639506	+	NC_010465	CDS	7.52112	3.336	-1.17283	0.283777
YPK_1481	hcp-3	type VI secretion system effector, Hcp1 family	1639755	1640324	+	NC_010465	CDS	2.85759	1.12317	-1.34722	0.231435
YPK_1482	vasD-2, lip-2	conserved hypothetical protein	1640577	1641137	+	NC_010465	CDS	0.87366	0.439103	-0.992512	1
YPK_1483	impJ-3, vasE-3	type VI secretion protein, VC_A0114 family	1641141	1642490	+	NC_010465	CDS	2.50373	1.18469	-1.07957	0.799241
YPK_1484	impK-2, ompA-2, vasF-2, dotU-2	type VI secretion system OmpA/MotB family protein	1642487	1643863	+	NC_010465	CDS	0.63811	1.65731	1.37697	0.920328
YPK_1485	impL-2, vasK-2, icmF-2	type VI secretion protein IcmF	1643872	1647699	+	NC_010465	CDS	3.21144	6.41303	0.997786	0.522813
YPK_1486		type VI secretion system Vgr family protein	1648026	1650794	+	NC_010465	CDS	8.29437	17.6621	1.09045	0.0813811
YPK_1487		conserved hypothetical protein	1650893	1651153	+	NC_010465	CDS	0.176927	1.60979	3.18565	0.474424
YPK_1488		conserved hypothetical protein	1651153	1652001	+	NC_010465	CDS	0.63811	0.833999	0.386242	1
YPK_1489	impE	virulence protein SciE type	1652021	1652827	+	NC_010465	CDS	3.98769	5.18413	0.37855	0.709218
YPK_1490	impF	type VI secretion system lysozyme-related protein	1652892	1653371	+	NC_010465	CDS	2.05352	2.73627	0.414111	0.965327
YPK_1491		conserved hypothetical protein	1653396	1653743	+	NC_010465	CDS	0.815036	1.51807	0.897299	0.880959
YPK_1492	phnA	alkylphosphonate utilization operon protein PhnA	1653818	1654159	-	NC_010465	CDS	14.2382	12.2912	-0.212143	0.837812
YPK_1493		conserved hypothetical protein	1654535	1656574	-	NC_010465	CDS	4.03639	4.69013	0.216562	1
YPK_1494	lemA	LemA family protein	1656579	1657121	-	NC_010465	CDS	1.29711	0	-Inf	0.257958
YPK_1495		conserved hypothetical protein	1657738	1658205	+	NC_010465	CDS	1.52274	1.56227	0.0369755	0.704857
YPK_1496	ccmA	heme exporter protein CcmA	1658650	1659306	+	NC_010465	CDS	27.1565	18.7034	-0.537996	0.269743
YPK_1497	ccmB	heme exporter protein CcmB	1659276	1659935	+	NC_010465	CDS	5.94967	4.78517	-0.31424	0.982738
YPK_1498	ccmC	heme exporter protein CcmC	1659998	1660735	+	NC_010465	CDS	8.19004	5.3742	-0.607819	0.565024
YPK_1499	ccmD	heme exporter protein CcmD	1660732	1661034	+	NC_010465	CDS	4.73313	1.80724	-1.38901	0.234055
YPK_1500	ccmE	CcmE/CycJ protein	1661031	1661525	+	NC_010465	CDS	1.45315	2.502	0.783901	0.71995
YPK_1501	ccmF	cytochrome c-type biogenesis protein CcmF	1661522	1663492	+	NC_010465	CDS	13.0275	12.7196	-0.0345097	0.958942
YPK_1502	ccmG	periplasmic protein thiol--disulphide oxidoreductase DsbE	1663489	1664055	+	NC_010465	CDS	7.47241	3.67269	-1.02474	0.352863
YPK_1503	ccmH	cytochrome C biogenesis protein	1664052	1664564	+	NC_010465	CDS	3.95688	5.56834	0.492884	1
YPK_1504	ccmI	cytochrome c-type biogenesis protein CcmI	1664564	1665790	+	NC_010465	CDS	44.0222	35.9069	-0.293971	0.644054
YPK_1505	vcaJ	VacJ family lipoprotein	1665826	1666590	+	NC_010465	CDS	34.2033	23.5369	-0.539211	0.226832
YPK_1506	fadL	membrane protein involved in aromatic hydrocarbon degradation	1666697	1667962	-	NC_010465	CDS	513.286	424.178	-0.275095	0.233525
YPK_1507		conserved hypothetical protein	1668376	1668672	+	NC_010465	CDS	18.1354	44.9342	1.30901	0.0354202
YPK_1508	fadI	acetyl-CoA C-acyltransferase FadI	1668959	1670269	+	NC_010465	CDS	18.3291	140.495	2.93831	6.86693e-16
YPK_1509	fadJ	fatty acid oxidation complex, alpha subunit FadJ	1670269	1672593	+	NC_010465	CDS	45.575	369.422	3.01895	4.88113e-17
YPK_1510		conserved hypothetical protein	1673049	1673207	+	NC_010465	CDS	9.83801	14.01	0.510018	0.395849
YPK_1511	sixA	phosphohistidine phosphatase, SixA	1673194	1673670	+	NC_010465	CDS	52.8364	72.4992	0.456435	0.143352
YPK_1512		Smr protein/MutS2	1673922	1674533	-	NC_010465	CDS	6.67527	4.9631	-0.427586	0.847459
YPK_1513	prmB	protein-(glutamine-N5) methyltransferase, ribosomal protein L3-specific	1674822	1675754	+	NC_010465	CDS	68.4633	76.4652	0.159472	0.483584
YPK_1514	aroC	chorismate synthase	1675831	1676916	+	NC_010465	CDS	65.027	51.3782	-0.339884	0.560233
YPK_1515	mepA	peptidase U6 penicillin-insensitive murein endopeptidase	1676943	1677749	+	NC_010465	CDS	34.0304	29.772	-0.192868	0.544492
YPK_1516	yfcA	protein of unknown function DUF81	1677753	1678559	+	NC_010465	CDS	16.7488	16.8561	0.00920667	0.987303
YPK_1517	yfcM	protein of unknown function DUF462	1678659	1679201	+	NC_010465	CDS	41.84	31.777	-0.396899	0.22891
YPK_1518		YfcL protein	1679259	1679537	+	NC_010465	CDS	22.2911	23.0429	0.0478513	0.889398
YPK_1519	mnmC	tRNA U-34 5-methylaminomethyl-2-thiouridine biosynthesis protein MnmC	1679715	1681784	-	NC_010465	CDS	35.6842	38.379	0.105031	1
YPK_1520	fabB	beta-ketoacyl synthase	1681956	1683179	+	NC_010465	CDS	624.774	219.523	-1.50896	3.99438e-07
YPK_1521		aspartate racemase	1683587	1684282	-	NC_010465	CDS	2.26818	4.11179	0.85823	0.711737
YPK_1522	smfA-2	fimbrial protein	1685070	1685600	+	NC_010465	CDS	0	0
YPK_1523	flk	Div-like protein	1686127	1687164	-	NC_010465	CDS	10.808	5.29317	-1.0299	0.209383
YPK_1524		protein of unknown function DUF6 transmembrane	1687449	1688366	-	NC_010465	CDS	8.39178	4.17	-1.00893	0.326009
YPK_1525		hypothetical protein YPK_1525	1688437	1688565	-	NC_010465	CDS	0	0
YPK_1526		transcriptional regulator, AraC family	1688592	1689377	+	NC_010465	CDS	3.66165	5.32669	0.540744	0.714172
YPK_1527	pdxB	D-isomer specific 2-hydroxyacid dehydrogenase NAD-binding	1689424	1690551	+	NC_010465	CDS	102.87	139.592	0.44039	0.109173
YPK_1528	asd-2	aspartate-semialdehyde dehydrogenase	1690721	1691731	+	NC_010465	CDS	177.472	113.771	-0.641461	0.0314349
YPK_1529	truA	tRNA pseudouridine synthase A	1691731	1692612	+	NC_010465	CDS	38.3858	26.2028	-0.55085	0.228238
YPK_1530	dedA	SNARE associated Golgi protein	1692769	1693431	+	NC_010465	CDS	41.5625	30.1131	-0.464891	0.34613
YPK_1531	accD	acetyl-CoA carboxylase, carboxyl transferase, beta subunit	1693662	1694576	+	NC_010465	CDS	477.419	406.346	-0.232547	0.281035
YPK_1532	folC	FolC bifunctional protein	1694825	1696129	+	NC_010465	CDS	111.443	137.577	0.303938	0.369806
YPK_1533	dedD	phosphogluconate dehydratase	1696249	1696986	+	NC_010465	CDS	30.7453	42.8909	0.480305	0.108931
YPK_1534	cvpA	colicin V production protein	1697314	1697823	+	NC_010465	CDS	23.9967	26.559	0.146368	1
YPK_1535	purF	amidophosphoribosyltransferase	1697836	1699353	+	NC_010465	CDS	75.0927	67.559	-0.152526	0.625341
YPK_1536	ubiX	3-octaprenyl-4-hydroxybenzoate carboxy-lyase	1699614	1700186	+	NC_010465	CDS	11.3765	12.8964	0.180908	1
YPK_1537		hypothetical protein YPK_1537	1700183	1700290	-	NC_010465	CDS	1.86562	1.56227	-0.256009	0.805911
YPK_1538	hisJ	cationic amino acid ABC transporter, periplasmic binding protein	1700733	1701515	+	NC_010465	CDS	25.9407	112.992	2.12293	2.10241e-10
YPK_1539	hisQ	polar amino acid ABC transporter, inner membrane subunit	1701611	1702297	+	NC_010465	CDS	1.84473	16.9813	3.20246	3.00415e-05
YPK_1540	hisM	polar amino acid ABC transporter, inner membrane subunit	1702294	1703010	+	NC_010465	CDS	2.12899	9.68013	2.18486	0.0239569
YPK_1541	hisP	ABC transporter related	1703024	1703821	+	NC_010465	CDS	4.03639	15.5034	1.94144	0.00270067
YPK_1542	yfcH	cell division inhibitor	1703945	1704853	-	NC_010465	CDS	8.2885	28.9759	1.80567	0.000956078
YPK_1543		diguanylate phosphodiesterase	1705207	1705899	+	NC_010465	CDS	2.79791	0.48662	-2.52348	0.225604
YPK_1544		phosphodiesterase, MJ0936 family	1706087	1706638	+	NC_010465	CDS	26.059	24.3432	-0.0982647	0.969716
YPK_1545		NUDIX hydrolase	1706860	1707408	+	NC_010465	CDS	41.6133	44.7176	0.103799	0.966296
YPK_1546	ulaA	PTS system ascorbate-specific transporter subunit IIC	1707525	1708781	-	NC_010465	CDS	93.8156	325.751	1.79587	8.54707e-09
YPK_1547	ulaB	phosphotransferase system lactose/cellobiose-specific IIB subunit	1708794	1709081	-	NC_010465	CDS	25.0283	78.5218	1.64953	3.41968e-07
YPK_1548	ulaC	putative PTS IIA-like nitrogen-regulatory protein PtsN	1709250	1709693	-	NC_010465	CDS	52.3884	142.071	1.43929	3.54068e-06
YPK_1549		transcriptional regulator, LacI family	1710060	1711094	+	NC_010465	CDS	5.80161	26.787	2.20701	7.94642e-05
YPK_1550	pta	phosphate acetyltransferase	1711361	1713514	-	NC_010465	CDS	521.015	137.886	-1.91785	4.43475e-11
YPK_1551	ackA	acetate kinase	1713682	1714884	-	NC_010465	CDS	495.915	154.771	-1.67995	4.91964e-08
YPK_1552		protein of unknown function DUF412	1715306	1715761	+	NC_010465	CDS	14.407	7.72296	-0.899544	0.0760036
YPK_1553		YfbU family protein	1716069	1716563	+	NC_010465	CDS	13.7253	15.2691	0.153778	1
YPK_1554		HAD-superfamily hydrolase, subfamily IA, variant 3	1716729	1717385	+	NC_010465	CDS	28.0588	24.2865	-0.208295	0.856114
YPK_1555		citrate transporter	1717677	1719509	+	NC_010465	CDS	13.3744	19.8428	0.569139	0.298161
YPK_1556		conserved hypothetical protein	1719933	1720175	+	NC_010465	CDS	0.53078	0	-Inf	0.592952
YPK_1557	yfbR	metal dependent phosphohydrolase	1720222	1720815	-	NC_010465	CDS	45.5452	45.4223	-0.00389889	0.784536
YPK_1558	alaA	aminotransferase class I and II	1720966	1722180	-	NC_010465	CDS	116.017	105.347	-0.139187	0.550473
YPK_1559	rovM	transcriptional regulator, LysR family	1723035	1723967	+	NC_010465	CDS	53.8826	150.444	1.48134	0.0109065
YPK_1560	nuoA	NADH-ubiquinone/plastoquinone oxidoreductase chain 3	1724645	1725145	+	NC_010465	CDS	228.029	161.559	-0.49716	0.0766278
YPK_1561	nuoB	NADH-quinone oxidoreductase, B subunit	1725247	1725924	+	NC_010465	CDS	238.178	252.028	0.0815454	0.770246
YPK_1562	nuoD	NADH dehydrogenase I, D subunit	1726067	1727863	+	NC_010465	CDS	633.545	691.99	0.127303	0.556218
YPK_1563	nuoE	NADH-quinone oxidoreductase, E subunit	1727866	1728429	+	NC_010465	CDS	217.613	310.181	0.511343	0.0548588
YPK_1564	nuoF	NADH-quinone oxidoreductase, F subunit	1728426	1729811	+	NC_010465	CDS	269.184	374.868	0.477789	0.118085
YPK_1565	nuoG	NADH-quinone oxidoreductase, chain G	1729898	1732642	+	NC_010465	CDS	586.247	711.724	0.279811	0.254922
YPK_1566	nuoH	NADH dehydrogenase (quinone)	1732639	1733616	+	NC_010465	CDS	191.748	209.563	0.128171	0.578186
YPK_1567	nuoI	NADH-quinone oxidoreductase, chain I	1733631	1734173	+	NC_010465	CDS	131.371	150.361	0.194778	0.501391
YPK_1568	nuoJ	NADH dehydrogenase (quinone)	1734186	1734731	+	NC_010465	CDS	89.8166	96.3533	0.101352	0.621548
YPK_1569	nuoK	NADH-ubiquinone oxidoreductase chain 4L	1734728	1735030	+	NC_010465	CDS	30.7911	33.8053	0.134734	0.564559
YPK_1570	nuoL	proton-translocating NADH-quinone oxidoreductase, chain L	1735027	1736871	+	NC_010465	CDS	263.733	302.935	0.199934	0.436076
YPK_1571	nuoM	proton-translocating NADH-quinone oxidoreductase, chain M	1736911	1738443	+	NC_010465	CDS	276.477	335.41	0.278766	0.304727
YPK_1572	nuoN	proton-translocating NADH-quinone oxidoreductase, chain N	1738450	1739913	+	NC_010465	CDS	208.587	200.766	-0.0551322	0.946407
YPK_1573		conserved hypothetical protein	1740149	1741228	+	NC_010465	CDS	2.81985	5.05482	0.84204	0.409218
YPK_1574		conserved hypothetical protein	1741700	1742167	-	NC_010465	CDS	8.46437	24.5208	1.53453	0.00171052
YPK_1575	idnK	carbohydrate kinase, thermoresistant glucokinase family	1742245	1742781	-	NC_010465	CDS	1.45315	5.72489	1.97807	0.120302
YPK_1576	idnO	short-chain dehydrogenase/reductase SDR	1742830	1743699	-	NC_010465	CDS	5.86023	4.5682	-0.359332	0.944653
YPK_1577		protein of unknown function DUF187	1744353	1745636	-	NC_010465	CDS	10.5447	6.41965	-0.715946	0.473492
YPK_1578		transcriptional regulator, LacI family	1746105	1747097	+	NC_010465	CDS	29.4673	27.761	-0.0860526	0.922228
YPK_1579	ttuD	D-isomer specific 2-hydroxyacid dehydrogenase NAD-binding	1747561	1748511	+	NC_010465	CDS	3.02354	7.83199	1.37314	0.06701
YPK_1580		major facilitator superfamily MFS_1	1748874	1750190	+	NC_010465	CDS	0	0
YPK_1581		protein of unknown function DUF336	1750220	1750735	+	NC_010465	CDS	0.176927	0.439103	1.31141	1
YPK_1582	edd	6-phosphogluconate dehydratase	1750745	1752601	+	NC_010465	CDS	1.59821	2.30455	0.52803	0.757822
YPK_1583		conserved hypothetical protein	1752739	1752879	+	NC_010465	CDS	0	0
YPK_1584		conserved hypothetical protein	1752820	1752963	-	NC_010465	CDS	0	0
YPK_1585	elaB	protein of unknown function DUF883 ElaB	1753531	1753839	+	NC_010465	CDS	6.09579	4.79255	-0.347019	0.63321
YPK_1586		protein RhiA	1754394	1755038	+	NC_010465	CDS	0.63811	5.91572	3.21268	0.0223284
YPK_1587		hypothetical protein YPK_1587	1755291	1755386	+	NC_010465	CDS	0.589404	0.925724	0.651325	0.941295
YPK_1588	menF	isochorismate synthase	1755611	1756978	+	NC_010465	CDS	18.3054	20.5582	0.167446	0.487915
YPK_1589	menD	2-succinyl-6-hydroxy-2,4-cyclohexadiene-1-carboxylic acid synthase/2-oxoglutarate decarboxylase	1757206	1758909	+	NC_010465	CDS	20.4094	23.2477	0.187853	0.60787
YPK_1590	menH	alpha/beta hydrolase fold	1758906	1759724	+	NC_010465	CDS	9.30723	10.8615	0.222801	0.938876
YPK_1591	menB	naphthoate synthase	1759738	1760595	+	NC_010465	CDS	23.6308	36.4594	0.625624	0.183564
YPK_1592	menC	mandelate racemase/muconate lactonizing protein	1760595	1761566	+	NC_010465	CDS	21.9739	37.7981	0.78252	0.0806443
YPK_1593	menE	O-succinylbenzoate-CoA ligase	1761554	1762969	+	NC_010465	CDS	17.043	43.1193	1.33915	0.0014131
YPK_1594	ybiB	glycosyl transferase family 3	1763035	1763994	+	NC_010465	CDS	9.11933	29.1151	1.67477	0.000473043
YPK_1595		protein of unknown function DUF1471	1764376	1764636	-	NC_010465	CDS	0.766331	0.833999	0.122079	0.916643
YPK_1596	rlmF	putative SAM-dependent methyltransferase	1764969	1765934	+	NC_010465	CDS	52.2015	39.0402	-0.41913	0.187904
YPK_1597	mcp	Pas/Pac sensor-containing methyl-accepting chemotaxis sensory transducer	1766700	1768004	+	NC_010465	CDS	2.3964	2.93041	0.290232	1
YPK_1598	glnQ	ABC transporter related	1768232	1768954	-	NC_010465	CDS	3.62392	5.34068	0.559475	0.54482
YPK_1599	glnP	polar amino acid ABC transporter, inner membrane subunit	1768951	1769607	-	NC_010465	CDS	9.2486	9.83337	0.0884508	0.890302
YPK_1600	glnH	cationic amino acid ABC transporter, periplasmic binding protein	1769642	1770385	-	NC_010465	CDS	18.553	12.083	-0.618668	0.188331
YPK_1601		protein of unknown function DUF218	1770954	1772081	-	NC_010465	CDS	10.1501	14.7932	0.54344	0.46887
YPK_1602	dps	ferritin Dps family protein	1772401	1772904	-	NC_010465	CDS	62.933	84.2371	0.420638	0.252962
YPK_1603	tam	trans-aconitate 2-methyltransferase	1773161	1773937	-	NC_010465	CDS	2.04255	0.197448	-3.37083	0.227968
YPK_1604		GCN5-related N-acetyltransferase	1773960	1774457	-	NC_010465	CDS	3.15176	0.833999	-1.91804	0.398691
YPK_1605		protein of unknown function DUF6 transmembrane	1774473	1775360	-	NC_010465	CDS	7.3233	7.4813	0.030796	1
YPK_1606	ompX/ailD	virulence-related outer membrane protein	1775765	1776289	+	NC_010465	CDS	796.139	207.184	-1.94211	0.000591407
YPK_1607		cation diffusion facilitator family transporter	1776605	1777543	+	NC_010465	CDS	7.09767	5.38489	-0.398427	0.823656
YPK_1608		conserved hypothetical protein	1777781	1778323	+	NC_010465	CDS	0.353853	0.197448	-0.84168	1
YPK_1609		conserved hypothetical protein	1778517	1779179	+	NC_010465	CDS	0.745439	0.439103	-0.76353	0.824335
YPK_1610	gutB	alcohol dehydrogenase zinc-binding domain protein	1779850	1781076	+	NC_010465	CDS	0.589404	35.446	5.91022	1.82677e-15
YPK_1611	rbsB-3	monosaccharide-transporting ATPase	1781251	1782168	+	NC_010465	CDS	0.176927	22.7029	7.00358	3.62309e-11
YPK_1612	rbsA-3	ABC transporter related	1782225	1783715	+	NC_010465	CDS	0	4.80986	Inf	0.000986297
YPK_1613	rbsC-3	monosaccharide-transporting ATPase	1783712	1784704	+	NC_010465	CDS	1.84473	8.06296	2.1279	0.0516224
YPK_1614	lacI-4, galR-4	transcriptional regulator, LacI family	1784854	1785858	-	NC_010465	CDS	26.2758	54.355	1.04868	0.0239714
YPK_1615	dmlR	transcriptional regulator, LysR family	1786229	1787170	-	NC_010465	CDS	2.25721	15.0101	2.73332	0.000260065
YPK_1616	dmlA, ttuC	tartrate dehydrogenase	1787273	1788358	+	NC_010465	CDS	0.63811	3.46124	2.43941	0.31708
YPK_1617		conserved hypothetical protein	1788497	1788610	+	NC_010465	CDS	0	0
YPK_1618	yeaV	putative betaine/carnitine transporter	1788976	1790622	+	NC_010465	CDS	1.20662	1.41234	0.227117	0.916437
YPK_1619		Rieske (2Fe-2S) domain protein	1790739	1791863	+	NC_010465	CDS	2.80888	9.03289	1.68519	0.0777997
YPK_1620	ybbO, yohF, yeiQ, yghA	ferredoxin	1791959	1792924	+	NC_010465	CDS	0.766331	1.96048	1.35517	0.297125
YPK_1621		polypeptide-transport-associated domain protein ShlB-type	1793572	1795260	+	NC_010465	CDS	0.943257	1.56227	0.727925	0.90364
YPK_1622	fhaB-4	filamentous haemagglutinin family outer membrane protein	1795416	1803053	+	NC_010465	CDS	27.9137	25.9258	-0.106587	0.856469
YPK_1623		conserved hypothetical protein	1803050	1803364	+	NC_010465	CDS	26.3923	11.7916	-1.16235	0.247895
YPK_1624	trp14A-1	transposase IS3/IS911 family protein	1803665	1803931	+	NC_010465	CDS	8.7109	8.16537	-0.0933029	0.859481
YPK_1625		hypothetical protein YPK_1625	1804172	1805227	+	NC_010465	CDS	26.6862	21.9274	-0.283357	0.994151
YPK_1626		conserved hypothetical protein	1805230	1805451	+	NC_010465	CDS	3.09314	1.32062	-1.22786	0.390923
YPK_1627		hypothetical protein YPK_1627	1805496	1805651	-	NC_010465	CDS	0.745439	1.51807	1.02607	0.715188
YPK_1628		transcriptional regulator, XRE family	1805723	1806124	-	NC_010465	CDS	1.40444	0.925724	-0.601342	0.69636
YPK_1629		conserved hypothetical protein	1806243	1806662	+	NC_010465	CDS	0.284256	1.2289	2.1121	0.368774
YPK_1630		conserved hypothetical protein	1806703	1807233	+	NC_010465	CDS	0.815036	0.592344	-0.46043	1
YPK_1631	mtlK	ABC transporter related	1807498	1808577	-	NC_010465	CDS	7.46249	8.37682	0.166745	0.794098
YPK_1632	manB-1	phosphomannomutase	1808677	1810065	-	NC_010465	CDS	22.2076	39.4484	0.828915	0.0902343
YPK_1633		transcriptional regulator, LacI family	1810082	1811122	-	NC_010465	CDS	29.0668	49.8288	0.777607	0.0930523
YPK_1634	ycjN-2	extracellular solute-binding protein family 1	1811394	1812680	+	NC_010465	CDS	2.85759	5.28579	0.887321	0.464866
YPK_1635	ycjO-2	binding-protein-dependent transport systems inner membrane component	1812789	1813664	+	NC_010465	CDS	0.53078	0.197448	-1.42664	0.872853
YPK_1636	ycjP-2	binding-protein-dependent transport systems inner membrane component	1813665	1814489	+	NC_010465	CDS	0.284256	0.439103	0.627369	1
YPK_1637		glycosidase PH1107-related	1814636	1815691	+	NC_010465	CDS	1.51177	6.83737	2.1772	0.131314
YPK_1638		protein of unknown function DUF1861	1815718	1816656	+	NC_010465	CDS	2.32681	1.32062	-0.817136	0.579782
YPK_1639		conserved hypothetical protein	1816779	1817894	+	NC_010465	CDS	0.353853	0.197448	-0.84168	1
YPK_1640		conserved hypothetical protein	1817933	1819207	+	NC_010465	CDS	3.48472	2.24965	-0.631342	0.688516
YPK_1641	mscM	MscS mechanosensitive ion channel	1819765	1821009	-	NC_010465	CDS	18.013	14.5161	-0.311384	0.529473
YPK_1642		conserved hypothetical protein	1823010	1823249	+	NC_010465	CDS	0	0.197448	Inf	0.967137
YPK_1643		hypothetical protein YPK_1643	1823662	1824222	-	NC_010465	CDS	0.589404	0	-Inf	1
YPK_1644	cas-1	CRISPR-associated protein Cas1	1824498	1825478	+	NC_010465	CDS	2.63195	2.00469	-0.392757	0.872833
YPK_1645	cas-3	CRISPR-associated helicase Cas3 family	1825475	1828762	+	NC_010465	CDS	5.25399	8.66268	0.7214	0.498431
YPK_1646	csy-1	CRISPR-associated protein, Csy1 family	1828918	1830264	+	NC_010465	CDS	7.35111	13.2471	0.849641	0.340482
YPK_1647	csy-2	CRISPR-associated protein, Csy2 family	1830261	1831211	+	NC_010465	CDS	2.77115	4.30924	0.636949	0.619609
YPK_1648	csy-3	CRISPR-associated protein, Csy3 family	1831229	1832233	+	NC_010465	CDS	6.08886	14.0262	1.20388	0.0354885
YPK_1649	csy-4	CRISPR-associated protein, Csy4 family	1832244	1832798	+	NC_010465	CDS	0.922366	3.32531	1.85008	0.282966
YPK_1650		aldo/keto reductase	1832876	1833895	-	NC_010465	CDS	0.568512	2.98862	2.39421	0.118712
YPK_1651	fae	formaldehyde-activating enzyme	1833906	1834409	-	NC_010465	CDS	0.176927	0.636551	1.84712	0.934631
YPK_1652	yaaU	general substrate transporter	1834456	1835814	-	NC_010465	CDS	1.35573	1.17069	-0.211718	1
YPK_1653		hypothetical protein YPK_1653	1835938	1836147	+	NC_010465	CDS	3.55432	27.4567	2.94951	2.38594e-06
YPK_1654		transcriptional regulator, LysR family	1836262	1837188	+	NC_010465	CDS	1.44217	2.74365	0.927854	0.369843
YPK_1655	ypsR	transcriptional regulator, LuxR family	1837676	1838413	+	NC_010465	CDS	18.8771	16.5595	-0.188975	0.613535
YPK_1656	ypsI	autoinducer synthesis protein	1838406	1839050	-	NC_010465	CDS	131.76	28.9965	-2.18396	0.129491
YPK_1657		protein of unknown function DUF6 transmembrane	1839481	1840407	+	NC_010465	CDS	3.14184	1.51807	-1.04938	0.389411
YPK_1658	cvrA, nhaP2	sodium/hydrogen exchanger	1840539	1842266	-	NC_010465	CDS	77.6532	30.6601	-1.34068	5.17057e-05
YPK_1659		conserved hypothetical protein	1842610	1842855	-	NC_010465	CDS	35.3117	18.5576	-0.928139	0.034976
YPK_1660	mdoC	osmoregulated periplasmic glucan biosynthetic protein	1843415	1843798	-	NC_010465	CDS	0	0
YPK_1661	mdoG	periplasmic glucan biosynthesis protein MdoG	1844284	1845870	+	NC_010465	CDS	65.3233	104.511	0.67799	0.0575114
YPK_1662	mdoH	glycosyl transferase family 2	1845863	1848472	+	NC_010465	CDS	59.2027	84.7761	0.517994	0.0654763
YPK_1663		protein of unknown function DUF1375	1848505	1848837	+	NC_010465	CDS	2.70155	3.02214	0.16178	0.889334
YPK_1664	yceE	amino acid/peptide transporter	1849016	1850554	-	NC_010465	CDS	40.9214	32.642	-0.326126	0.356881
YPK_1665	htrB	lipid A biosynthesis lauroyl (or palmitoleoyl) acyltransferase	1851258	1852178	-	NC_010465	CDS	7.69804	11.8554	0.622976	0.210177
YPK_1666		conserved hypothetical protein	1853113	1853277	+	NC_010465	CDS	0.176927	1.36483	2.94749	0.667141
YPK_1667		conserved hypothetical protein	1853464	1853592	+	NC_010465	CDS	14.1278	3.76772	-1.90678	0.00315662
YPK_1668	yceA	hypothetical protein	1853636	1854703	+	NC_010465	CDS	69.7595	20.9745	-1.73376	1.12918e-05
YPK_1669	tqsA	AI-2 transport protein TqsA	1854852	1855910	+	NC_010465	CDS	31.1629	12.5534	-1.31175	0.0190365
YPK_1670		conserved hypothetical protein	1856025	1856138	-	NC_010465	CDS	4.76094	0.592344	-3.00674	0.0613254
YPK_1671	csgD	transcriptional regulator, LuxR family	1856482	1857066	-	NC_010465	CDS	6.19725	1.2731	-2.28328	0.0218278
YPK_1672	solA	sarcosine oxidase	1857333	1858448	-	NC_010465	CDS	27.0569	25.0041	-0.11383	0.848487
YPK_1673	bssS	conserved hypothetical protein	1858699	1858953	-	NC_010465	CDS	10.8746	13.5503	0.317356	1
YPK_1674	dinI	DinI family protein	1859459	1859704	-	NC_010465	CDS	19.4335	14.4384	-0.428638	0.332462
YPK_1675	pyrC	dihydroorotase, homodimeric type	1860017	1861063	-	NC_010465	CDS	37.666	39.3563	0.0633311	0.887825
YPK_1676		antibiotic biosynthesis monooxygenase	1861298	1861585	+	NC_010465	CDS	23.4391	35.1844	0.586019	0.192443
YPK_1677	rne	ribonuclease, Rne/Rng family	1861843	1865493	-	NC_010465	CDS	731.873	584.334	-0.324802	0.275848
YPK_1678	rluC	pseudouridine synthase, RluA family	1866068	1867030	+	NC_010465	CDS	102.764	54.4408	-0.916571	0.0128437
YPK_1679		transposase IS200-family protein	1867250	1867708	+	NC_010465	CDS	0	0
YPK_1680	maf-2	Maf protein	1867846	1868442	-	NC_010465	CDS	6.16538	6.26641	0.0234483	1
YPK_1681	yceD	protein of unknown function DUF177	1868584	1869108	+	NC_010465	CDS	2022.25	645.757	-1.6469	2.79158e-08
YPK_1682	rpmF	ribosomal protein L32	1869121	1869288	+	NC_010465	CDS	2061.51	700.491	-1.55726	5.38549e-07
YPK_1683	plsX	fatty acid/phospholipid synthesis protein PlsX	1869322	1870356	+	NC_010465	CDS	157.109	71.1319	-1.1432	0.000335056
YPK_1684	fabH-1	3-oxoacyl-(acyl-carrier-protein) synthase III	1870363	1871313	+	NC_010465	CDS	131.307	102.505	-0.357242	0.239223
YPK_1685	fabD	malonyl CoA-acyl carrier protein transacylase	1871351	1872280	+	NC_010465	CDS	221.588	217.843	-0.0245922	0.769968
YPK_1686	fabG	3-oxoacyl-(acyl-carrier-protein) reductase	1872294	1873028	+	NC_010465	CDS	864.402	710.19	-0.283497	0.382303
YPK_1687	acpP	acyl carrier protein	1873182	1873418	+	NC_010465	CDS	2335.18	1170.14	-0.996855	0.12169
YPK_1688	fabF	3-oxoacyl-(acyl-carrier-protein) synthase 2	1873513	1874754	+	NC_010465	CDS	492.431	108.447	-2.18293	3.33082e-12
YPK_1689	pabC	aminodeoxychorismate lyase	1875116	1875922	+	NC_010465	CDS	10.6242	4.90489	-1.11506	0.353742
YPK_1690	yceG	aminodeoxychorismate lyase	1876211	1877236	+	NC_010465	CDS	24.581	14.2852	-0.783024	0.098374
YPK_1691	tdk-1	dTMP kinase	1877226	1877864	+	NC_010465	CDS	8.68596	11.3621	0.387476	0.556548
YPK_1692	holB	DNA polymerase III, delta prime subunit	1877864	1878886	+	NC_010465	CDS	17.4027	13.4921	-0.367203	0.41009
YPK_1693	tatD-1	hydrolase, TatD family	1878901	1879710	+	NC_010465	CDS	41.1273	28.1397	-0.547489	0.33943
YPK_1694	ptsG-2	PTS system, glucose-specific IIBC subunit	1880016	1881449	+	NC_010465	CDS	141.126	621.084	2.1378	4.45358e-13
YPK_1695	aroE-2	shikimate dehydrogenase substrate binding domain protein	1881829	1882647	+	NC_010465	CDS	28.6492	23.6868	-0.274412	0.527217
YPK_1696	hinT, hit	histidine triad (HIT) protein	1882821	1883174	+	NC_010465	CDS	20.6552	14.6156	-0.498998	0.617856
YPK_1697	ycfL	protein of unknown function DUF1425	1883209	1883598	+	NC_010465	CDS	8.4713	11.4056	0.429084	0.55584
YPK_1698	ycfM	membrane lipoprotein lipid attachment site	1883639	1884214	+	NC_010465	CDS	19.1651	21.3749	0.157437	0.759083
YPK_1699	thiK	thiamine kinase	1884195	1885061	+	NC_010465	CDS	10.6311	8.42103	-0.336222	0.736786
YPK_1700	ycfO	glycoside hydrolase family 3 domain protein	1885132	1886163	+	NC_010465	CDS	24.0443	14.35	-0.744647	0.167685
YPK_1701		protein of unknown function UPF0227	1886291	1886833	+	NC_010465	CDS	10.667	4.21751	-1.33869	0.113138
YPK_1702	ndh	FAD-dependent pyridine nucleotide-disulphide oxidoreductase	1887208	1888512	+	NC_010465	CDS	67.058	19.7135	-1.76623	1.79507e-06
YPK_1703		conserved hypothetical protein	1889041	1889745	+	NC_010465	CDS	2.04255	0.197448	-3.37083	0.227968
YPK_1704		conserved hypothetical protein	1889753	1890166	+	NC_010465	CDS	0.176927	0.197448	0.15832	1
YPK_1705	ycfJ	17 kDa surface antigen	1890477	1891016	+	NC_010465	CDS	23.4041	126.963	2.43957	5.26249e-13
YPK_1706	mfd	transcription-repair coupling factor	1891256	1894702	-	NC_010465	CDS	143.393	132.079	-0.118575	0.606117
YPK_1707	lolC	lipoprotein releasing system, transmembrane protein, LolC/E family	1894972	1896174	+	NC_010465	CDS	63.285	51.6909	-0.291952	0.20443
YPK_1708	lolD	lipoprotein releasing system, ATP-binding protein	1896167	1896871	+	NC_010465	CDS	28.2755	30.5308	0.110711	1
YPK_1709	lolE	lipoprotein releasing system, transmembrane protein LolE	1896871	1898118	+	NC_010465	CDS	38.0012	40.9244	0.106917	0.79566
YPK_1710	nagK	N-acetyl-D-glucosamine kinase	1898137	1899051	+	NC_010465	CDS	33.763	41.946	0.313091	0.494694
YPK_1711	cobB	silent information regulator protein Sir2	1899100	1899936	+	NC_010465	CDS	37.0638	42.5133	0.197901	0.306715
YPK_1712	pepT-2	peptidase T	1900266	1901501	+	NC_010465	CDS	40.84	40.6231	-0.00768241	0.877519
YPK_1713		cupin 4 family protein	1901751	1902872	-	NC_010465	CDS	55.6138	49.6678	-0.163132	0.87989
YPK_1714	phoQ	integral membrane sensor signal transduction histidine kinase	1902956	1904362	-	NC_010465	CDS	10.1044	18.8902	0.902658	0.0452535
YPK_1715	phoP	two component transcriptional regulator, winged helix family	1904416	1905087	-	NC_010465	CDS	9.4135	25.1901	1.42005	0.00164036
YPK_1716		putative lipoprotein	1905298	1905876	-	NC_010465	CDS	1.0297	1.32062	0.358997	1
YPK_1717		conserved hypothetical protein	1905916	1906083	-	NC_010465	CDS	0	0
YPK_1718	purB	adenylosuccinate lyase	1906113	1907483	-	NC_010465	CDS	95.0868	77.4767	-0.295483	0.355386
YPK_1719	hflD	high frequency lysogenization protein	1907544	1908170	-	NC_010465	CDS	44.1178	30.6634	-0.524841	0.109605
YPK_1720	trmU	tRNA (5-methylaminomethyl-2-thiouridylate)-methyltransferase	1908228	1909343	-	NC_010465	CDS	87.6173	62.3635	-0.490515	0.169651
YPK_1721	nudJ	NUDIX hydrolase	1909530	1909976	-	NC_010465	CDS	7.68302	9.21413	0.262174	0.407331
YPK_1722	ymfC	pseudouridine synthase	1909969	1910595	-	NC_010465	CDS	16.2558	19.8502	0.2882	0.815972
YPK_1723	icdA	isocitrate dehydrogenase, NADP-dependent	1910726	1911979	+	NC_010465	CDS	987.852	1208.97	0.291407	0.231587
YPK_1724	cscR	transcriptional regulator, LacI family	1912121	1913167	-	NC_010465	CDS	2.36454	3.08365	0.383081	0.721747
YPK_1725		conserved hypothetical protein	1913427	1913687	-	NC_010465	CDS	61.5319	39.9884	-0.621751	0.138438
YPK_1726	aer	methyl-accepting chemotaxis sensory transducer with Pas/Pac sensor	1913807	1915387	-	NC_010465	CDS	1.6191	2.68876	0.731747	0.587526
YPK_1727		NmrA family protein	1916307	1917164	-	NC_010465	CDS	7.2537	18.7885	1.37306	0.0114068
YPK_1728		transcriptional regulator, HxlR family	1917300	1917707	+	NC_010465	CDS	9.02297	13.7985	0.612841	0.391513
YPK_1729		conserved hypothetical protein	1917935	1918027	-	NC_010465	CDS	21.5526	20.7623	-0.0538995	0.820129
YPK_1730	appA	phosphoanhydride phosphorylase	1918239	1919564	+	NC_010465	CDS	2.14988	4.02337	0.90415	0.30106
YPK_1731		conserved hypothetical protein	1919866	1920069	-	NC_010465	CDS	61.4283	448.741	2.86891	3.81527e-14
YPK_1732		conserved hypothetical protein	1920372	1921271	-	NC_010465	CDS	25.7975	32.1789	0.318886	0.494565
YPK_1733	lrp-1	transcriptional regulator, AsnC family	1921363	1921812	-	NC_010465	CDS	4.59393	12.328	1.42414	0.0116419
YPK_1734		hypothetical protein YPK_1734	1922134	1922283	+	NC_010465	CDS	0.461183	0.684068	0.568801	1
YPK_1735	ylaC	conserved hypothetical protein	1922323	1922856	-	NC_010465	CDS	43.154	46.9746	0.122386	0.939235
YPK_1736		hypothetical protein YPK_1736	1923025	1923186	+	NC_010465	CDS	0.63811	1.07565	0.753339	1
YPK_1737		NAD(P)H quinone oxidoreductase, PIG3 family	1923139	1924149	-	NC_010465	CDS	12.8029	23.1239	0.852912	0.204406
YPK_1738		hypothetical protein YPK_1738	1924253	1924396	-	NC_010465	CDS	1.69967	1.80724	0.0885331	0.750825
YPK_1739	lacZ	glycoside hydrolase family 2 TIM barrel	1924556	1927756	-	NC_010465	CDS	21.2999	49.2707	1.20988	0.0039516
YPK_1740	cspC-1	cold-shock DNA-binding domain protein	1928297	1928509	+	NC_010465	CDS	3780.64	186.919	-4.33815	6.81345e-15
YPK_1741		DsrB protein	1928724	1928915	+	NC_010465	CDS	26.8902	32.1384	0.257219	0.531448
YPK_1742	trg	methyl-accepting chemotaxis sensory transducer	1929098	1930837	-	NC_010465	CDS	8.0519	2.35538	-1.77337	0.0837508
YPK_1743	mgtC1	MgtC/SapB transporter	1931963	1932661	+	NC_010465	CDS	0.176927	0	-Inf	1
YPK_1744	mgtB	magnesium-translocating P-type ATPase	1933046	1935745	+	NC_010465	CDS	3.22828	5.13586	0.669839	0.749122
YPK_1745	flhD	flagellar transcriptional activator	1936933	1937283	+	NC_010465	CDS	177.27	69.108	-1.35903	0.000210527
YPK_1746	flhC	flagellar transcriptional activator FlhC	1937287	1937868	+	NC_010465	CDS	196.45	70.0614	-1.48747	4.36874e-07
YPK_1747	motA-2	chemotaxis protein MotA	1938073	1938960	+	NC_010465	CDS	91.4897	12.2061	-2.90601	1.35089e-11
YPK_1748	motB-2	OmpA/MotB domain protein	1938957	1940312	+	NC_010465	CDS	107.919	15.6507	-2.78565	1.09264e-13
YPK_1749	cheA	CheA signal transduction histidine kinase	1940323	1942506	+	NC_010465	CDS	270.329	37.1052	-2.86502	2.1687e-17
YPK_1750	cheW	CheW protein	1942669	1943166	+	NC_010465	CDS	76.9405	8.99937	-3.09585	4.51764e-13
YPK_1751		putative integral membrane protein	1943786	1946650	+	NC_010465	CDS	24.8136	19.4251	-0.353212	0.606248
YPK_1752		putative lipoprotein	1946719	1947420	+	NC_010465	CDS	18.2815	9.25172	-0.982591	0.0560777
YPK_1753	cheD-2	methyl-accepting chemotaxis sensory transducer	1947661	1949334	+	NC_010465	CDS	337.892	2.00469	-7.39704	1.005e-51
YPK_1756	cheR	MCP methyltransferase, CheR-type	1951300	1952187	+	NC_010465	CDS	53.129	3.17207	-4.066	4.89862e-16
YPK_1757	cheB	response regulator receiver modulated CheB methylesterase	1952187	1953236	+	NC_010465	CDS	59.8934	1.27641	-5.55223	1.38825e-18
YPK_1758	cheY	response regulator receiver protein	1953337	1953726	+	NC_010465	CDS	42.8426	3.85613	-3.47382	2.84729e-12
YPK_1759	cheZ	chemotaxis phosphatase, CheZ	1953736	1954380	+	NC_010465	CDS	66.5442	4.25103	-3.96843	1.36485e-16
YPK_1760	cwlA, xlyA, xlyB	N-acetylmuramyl-L-alanine amidase, negative regulator of AmpC, AmpD	1954937	1955701	+	NC_010465	CDS	9.76254	32.6206	1.74045	0.00169106
YPK_1761	yadE	YadA domain protein	1956058	1958688	+	NC_010465	CDS	4.27887	7.48461	0.806699	0.427808
YPK_1762		conserved hypothetical protein	1958788	1959741	+	NC_010465	CDS	2.11215	1.60979	-0.391836	0.576362
YPK_1763		hypothetical protein YPK_1763	1960041	1960214	+	NC_010465	CDS	2.86856	2.11041	-0.442802	0.70092
YPK_1764	alr-1	alanine racemase	1960360	1961589	-	NC_010465	CDS	1.29711	0.197448	-2.71576	0.508917
YPK_1765		conserved hypothetical protein	1961991	1962185	-	NC_010465	CDS	2.85759	2.00469	-0.51142	0.578893
YPK_1766		hypothetical protein YPK_1766	1962211	1962330	+	NC_010465	CDS	1.17881	0.636551	-0.88898	1
YPK_1767		conserved hypothetical protein	1962734	1962982	+	NC_010465	CDS	63.087	53.3044	-0.243086	0.312271
YPK_1768		patatin	1963375	1964631	+	NC_010465	CDS	20.4691	17.4745	-0.228194	0.656285
YPK_1769		conserved hypothetical protein	1964786	1965019	+	NC_010465	CDS	72.687	22.2413	-1.70846	0.00798164
YPK_1770		conserved hypothetical protein	1965302	1965475	+	NC_010465	CDS	0.745439	1.07896	0.533484	0.895543
YPK_1771		protein of unknown function DUF437	1965827	1966216	+	NC_010465	CDS	54.9915	39.654	-0.471743	0.303182
YPK_1772		protein of unknown function DUF1480	1966326	1966565	-	NC_010465	CDS	2.38543	3.76441	0.658174	0.500621
YPK_1773		spore coat U domain protein	1966773	1967762	-	NC_010465	CDS	1.12018	1.56227	0.479912	1
YPK_1774	fimD-2, fimC-2, mrkC-2, htrE-2, cssD-2	fimbrial biogenesis outer membrane usher protein	1967968	1970415	-	NC_010465	CDS	1.22751	1.71552	0.482903	0.719672
YPK_1775	fimC-2	chaperone protein	1970518	1971270	-	NC_010465	CDS	0.176927	2.9271	4.04825	0.151965
YPK_1776		spore coat U domain protein	1971301	1971858	-	NC_010465	CDS	0	0.592344	Inf	0.466341
YPK_1777		spore coat U domain protein	1971879	1972409	-	NC_010465	CDS	0.284256	0.48662	0.775604	1
YPK_1778		spore coat U domain protein	1972415	1972969	-	NC_010465	CDS	0.461183	0.48662	0.077457	1
YPK_1779		mammalian cell entry related domain protein	1973450	1976080	-	NC_010465	CDS	58.855	99.1507	0.752459	0.0135933
YPK_1780	pqiA-1	paraquat-inducible protein A	1976049	1977401	-	NC_010465	CDS	35.8363	102.069	1.51005	0.00322323
YPK_1781	msrC, yebR	GAF domain-containing protein	1977528	1978025	+	NC_010465	CDS	57.9893	60.2295	0.0546824	0.767515
YPK_1782	proQ	ProQ activator of osmoprotectant transporter ProP	1978121	1978834	+	NC_010465	CDS	674.165	782.323	0.214662	0.455265
YPK_1783	prc	carboxyl-terminal protease	1978854	1980932	+	NC_010465	CDS	572.634	607.4	0.0850317	0.755141
YPK_1784	htpX	HtpX domain protein	1981388	1982269	+	NC_010465	CDS	35.2868	36.4572	0.0470771	1
YPK_1785		hypothetical protein YPK_1785	1982205	1982393	-	NC_010465	CDS	0	0
YPK_1786	fimA-3	fimbrial protein	1982928	1983470	+	NC_010465	CDS	2.73928	1.80724	-0.600011	0.712786
YPK_1787	ecpD	pili assembly chaperone	1983606	1984385	+	NC_010465	CDS	0.353853	0.881516	1.31683	0.91145
YPK_1788	htrE	fimbrial biogenesis outer membrane usher protein	1984467	1987079	+	NC_010465	CDS	3.94591	3.43103	-0.201714	1
YPK_1789	fimA-4	fimbrial protein	1987076	1988239	+	NC_010465	CDS	7.25881	9.8433	0.439409	0.681205
YPK_1790	fimC-3	pili assembly chaperone	1988236	1989039	+	NC_010465	CDS	4.71224	4.70413	-0.00248301	0.879385
YPK_1791	yebQ	major facilitator superfamily MFS_1	1989093	1990460	-	NC_010465	CDS	19.8559	28.9144	0.542217	0.229884
YPK_1792	ogl	oligogalacturonide lyase	1990827	1991993	+	NC_010465	CDS	24.8246	51.2047	1.04451	0.0971477
YPK_1793	kdgR	transcriptional regulator, IclR family	1992180	1992971	+	NC_010465	CDS	118.824	62.1166	-0.935777	0.00296439
YPK_1794	ybjR	N-acetylmuramyl-L-alanine amidase, negative regulator of AmpC, AmpD	1993338	1994189	+	NC_010465	CDS	7.40974	5.52744	-0.42281	0.578338
YPK_1795	gltP-1	sodium:dicarboxylate symporter	1994403	1995794	-	NC_010465	CDS	92.34	60.417	-0.612002	0.0449498
YPK_1796	ydjM	membrane-bound metal-dependent hydrolase	1995998	1996546	-	NC_010465	CDS	2.55244	1.03145	-1.30721	0.371842
YPK_1797		oligogalacturonate-specific porin	1997044	1997754	-	NC_010465	CDS	2.2085	1.12317	-0.975491	0.741708
YPK_1798	togB	extracellular solute-binding protein family 1	1998052	1999344	-	NC_010465	CDS	4.13381	14.2785	1.78831	0.026822
YPK_1799	togA	ABC transporter related	1999360	2000487	-	NC_010465	CDS	3.15176	3.18607	0.015618	0.721343
YPK_1800	togN	binding-protein-dependent transport systems inner membrane component	2000501	2001421	-	NC_010465	CDS	0	1.75972	Inf	0.153486
YPK_1801	togM	binding-protein-dependent transport systems inner membrane component	2001414	2002304	-	NC_010465	CDS	0.353853	1.31731	1.89637	0.94649
YPK_1802	pelW	pectate disaccharide-lyase	2002345	2004012	-	NC_010465	CDS	1.75829	2.73296	0.63629	1
YPK_1803	kduD1	2-deoxy-D-gluconate 3-dehydrogenase	2004357	2005118	-	NC_010465	CDS	8.15923	19.5923	1.26378	0.0106168
YPK_1804	kduI	4-deoxy-L-threo-5-hexosulose-uronate ketol-isomerase	2005210	2006046	-	NC_010465	CDS	2.58325	7.39289	1.51695	0.0270204
YPK_1805	kdgF	pectin degradation protein	2006382	2006714	+	NC_010465	CDS	3.22136	10.5716	1.71445	0.00927101
YPK_1806		transposase mutator type	2006761	2007969	-	NC_010465	CDS	0	0
YPK_1807		transposase	2008017	2008208	-	NC_010465	CDS	0	0.439103	Inf	0.967261
YPK_1808		2-deoxyglucose-6-phosphatase	2008509	2009174	-	NC_010465	CDS	37.707	14.8668	-1.34274	0.00203276
YPK_1809	yfeE	conserved hypothetical protein	2009585	2010139	+	NC_010465	CDS	13.1777	13.8601	0.072838	0.978493
YPK_1810		hypothetical protein YPK_1810	2010175	2010363	+	NC_010465	CDS	3.17957	4.00276	0.33216	1
YPK_1811	yniA	fructosamine kinase	2010268	2011143	-	NC_010465	CDS	12.7919	32.4953	1.345	0.00422765
YPK_1812	yfeD	ABC-3 protein	2011447	2012340	-	NC_010465	CDS	8.39478	7.8762	-0.0919924	1
YPK_1813	yfeC	ABC-3 protein	2012337	2013221	-	NC_010465	CDS	12.2542	8.01875	-0.611832	0.374444
YPK_1814	yfeB	ABC transporter related	2013221	2014111	-	NC_010465	CDS	11.9601	16.8649	0.495796	0.519863
YPK_1815	yfeA	periplasmic solute binding protein	2014108	2015076	-	NC_010465	CDS	27.0312	24.5101	-0.141247	0.522235
YPK_1816	mltE	lytic transglycosylase catalytic	2015288	2015950	+	NC_010465	CDS	21.471	63.2118	1.55781	7.89524e-06
YPK_1817	marC	multiple antibiotic resistance (MarC)-related protein	2016072	2016755	-	NC_010465	CDS	5.19537	4.54758	-0.192125	0.580739
YPK_1818		conserved hypothetical protein	2017074	2017325	+	NC_010465	CDS	148.853	135.168	-0.139131	0.615754
YPK_1819		conserved hypothetical protein	2018084	2018296	-	NC_010465	CDS	11.7801	13.6829	0.216015	0.792748
YPK_1820	thrS	threonyl-tRNA synthetase	2018687	2020615	+	NC_010465	CDS	1327.97	936.487	-0.503887	0.170249
YPK_1821	infC	initiation factor 3	2020820	2021170	+	NC_010465	CDS	13290.3	6539.71	-1.02307	0.000246319
YPK_1822	rpmI	ribosomal protein L35	2021267	2021464	+	NC_010465	CDS	772.741	237.072	-1.70466	3.25323e-08
YPK_1823	rplT	ribosomal protein L20	2021502	2021858	+	NC_010465	CDS	1962.78	755.621	-1.37716	1.21697e-06
YPK_1824	pheS	phenylalanyl-tRNA synthetase, alpha subunit	2022357	2023340	+	NC_010465	CDS	427.477	208.242	-1.03759	0.000109108
YPK_1825	pheT	phenylalanyl-tRNA synthetase, beta subunit	2023354	2025741	+	NC_010465	CDS	843.286	623.812	-0.434912	0.355524
YPK_1826	ihfA	integration host factor, alpha subunit	2025746	2026042	+	NC_010465	CDS	457.746	466.539	0.0274518	0.788102
YPK_1827		conserved hypothetical protein	2026376	2026834	+	NC_010465	CDS	4.28292	8.52675	0.993402	0.151208
YPK_1828	btuC	transport system permease protein	2027061	2028068	+	NC_010465	CDS	6.02619	7.86551	0.384295	0.771225
YPK_1829	btuE	glutathione peroxidase	2028138	2028692	+	NC_010465	CDS	5.91299	4.50669	-0.391821	0.616533
YPK_1830	btuD	ABC transporter related	2028717	2029475	+	NC_010465	CDS	5.49946	3.52275	-0.642585	0.700481
YPK_1831	pmrH	DegT/DnrJ/EryC1/StrS aminotransferase	2029825	2030979	+	NC_010465	CDS	39.3968	15.9229	-1.30697	0.0042905
YPK_1832	pmrF	glycosyl transferase family 2	2030966	2031949	+	NC_010465	CDS	27.0788	14.6941	-0.881933	0.0738817
YPK_1833	pmrI	NAD-dependent epimerase/dehydratase	2031946	2033949	+	NC_010465	CDS	83.0553	35.8442	-1.21233	0.000391272
YPK_1834	pmrJ	polysaccharide deacetylase	2033946	2034851	+	NC_010465	CDS	21.0636	8.39082	-1.32787	0.0222149
YPK_1835	arnT	glycosyl transferase family 39	2034848	2036512	+	NC_010465	CDS	31.168	14.2958	-1.12447	0.0134427
YPK_1836	pmrL	conserved hypothetical protein	2036509	2036853	+	NC_010465	CDS	1.05059	1.71552	0.707446	0.558783
YPK_1837	pmrM	conserved hypothetical protein	2036850	2037236	+	NC_010465	CDS	2.56236	1.65731	-0.628629	0.659009
YPK_1838	nlpC	NLP/P60 protein	2037516	2037980	+	NC_010465	CDS	10.2326	13.1005	0.356448	0.473099
YPK_1839	lplA	lipoyltransferase and lipoate-protein ligase	2038105	2039121	+	NC_010465	CDS	27.5023	28.7851	0.0657699	0.922437
YPK_1840		protein of unknown function UPF0061	2039173	2040636	+	NC_010465	CDS	31.816	41.1304	0.370451	0.256076
YPK_1841	aroH	phospho-2-dehydro-3-deoxyheptonate aldolase	2040805	2041851	-	NC_010465	CDS	75.1147	65.961	-0.187483	0.705787
YPK_1842	ppsR	protein of unknown function DUF299	2042008	2042829	-	NC_010465	CDS	4.74005	26.4231	2.47882	2.18765e-05
YPK_1843	ppsA	phosphoenolpyruvate synthase	2043204	2045588	+	NC_010465	CDS	94.6237	173.45	0.874245	0.00532604
YPK_1844		protein of unknown function UPF0118	2046188	2047291	-	NC_010465	CDS	14.8444	16.5529	0.157162	0.628528
YPK_1845	ydiJ; yhaK; yhhW	FAD linked oxidase domain protein	2047912	2050968	+	NC_010465	CDS	44.3772	116.143	1.38801	1.56301e-05
YPK_1846		thioesterase superfamily protein	2051106	2051522	+	NC_010465	CDS	7.27459	19.9949	1.4587	0.252163
YPK_1847	sufA	FeS assembly scaffold SufA	2052117	2052488	+	NC_010465	CDS	60.5875	19.7316	-1.61851	2.48866e-05
YPK_1848	sufB	FeS assembly protein SufB	2052503	2054014	+	NC_010465	CDS	250.46	84.7643	-1.56305	9.07001e-07
YPK_1849	sufC	FeS assembly ATPase SufC	2054199	2054945	+	NC_010465	CDS	149.34	73.2743	-1.02722	0.00167961
YPK_1850	sufD	FeS assembly protein SufD	2054920	2056245	+	NC_010465	CDS	153.651	61.5976	-1.31872	6.74944e-05
YPK_1851	sufS	cysteine desulfurase, SufS subfamily	2056242	2057462	+	NC_010465	CDS	109.648	41.8962	-1.38799	6.74689e-05
YPK_1852	sufE-2	cysteine desulfuration protein SufE	2057551	2057973	+	NC_010465	CDS	29.8002	9.35006	-1.67228	0.00131943
YPK_1853	erfK	ErfK/YbiS/YcfS/YnhG family protein	2058244	2059308	+	NC_010465	CDS	433.02	386.954	-0.162272	0.583137
YPK_1854	lpp	LPP repeat-containing protein	2059668	2059904	-	NC_010465	CDS	5328.89	5209.54	-0.0326811	0.805376
YPK_1855	pykF	pyruvate kinase	2060225	2061637	-	NC_010465	CDS	314.25	114.428	-1.45748	5.18387e-07
YPK_1856	mdtK, dinF	MATE efflux family protein	2062894	2064267	-	NC_010465	CDS	37.37	60.9441	0.705604	0.0156847
YPK_1857	ribE	riboflavin synthase, alpha subunit	2064516	2065172	+	NC_010465	CDS	29.5009	20.5516	-0.521512	0.323458
YPK_1858	cfa	cyclopropane-fatty-acyl-phospholipid synthase	2065223	2066374	-	NC_010465	CDS	11.6052	32.6755	1.49344	0.00031798
YPK_1859		drug resistance transporter, Bcr/CflA subfamily	2066854	2068056	-	NC_010465	CDS	25.2092	20.9365	-0.267925	0.403543
YPK_1860		transcriptional regulator, LysR family	2068346	2069278	+	NC_010465	CDS	6.89985	6.80055	-0.0209143	0.992302
YPK_1861		hypothetical protein YPK_1861	2069220	2069381	-	NC_010465	CDS	1.09929	0	-Inf	0.286121
YPK_1862	purR	transcriptional regulator, LacI family	2069381	2070406	-	NC_010465	CDS	34.57	28.6186	-0.272568	0.751502
YPK_1863	sodB	superoxide dismutase	2070933	2071511	-	NC_010465	CDS	33.6728	145.648	2.11283	9.20219e-10
YPK_1864		NLP/P60 protein	2071887	2072738	-	NC_010465	CDS	37.3353	56.2673	0.591755	0.0651738
YPK_1865		conserved hypothetical protein	2072857	2073078	+	NC_010465	CDS	50.3033	28.4701	-0.821205	0.200081
YPK_1866	grxD	glutaredoxin-like protein	2073178	2073528	+	NC_010465	CDS	177.065	218.737	0.304917	0.256799
YPK_1867		hypothetical protein YPK_1867	2073731	2073892	+	NC_010465	CDS	3.03451	2.30786	-0.39491	0.873918
YPK_1868	rnt	ribonuclease T	2073837	2074517	-	NC_010465	CDS	71.8805	53.8488	-0.416686	0.155882
YPK_1869	gloA	lactoylglutathione lyase	2074596	2075003	-	NC_010465	CDS	30.6966	31.3508	0.0304241	0.836262
YPK_1870	sepC	Rhs family protein-like protein	2075276	2076280	+	NC_010465	CDS	0.63811	2.65855	2.05876	0.320451
YPK_1871	nemA	N-ethylmaleimide reductase	2076501	2077598	-	NC_010465	CDS	34.4696	92.5178	1.42441	3.28091e-05
YPK_1872	nemR	transcriptional regulator, TetR family	2077686	2078285	-	NC_010465	CDS	12.1062	20.5917	0.766318	0.279916
YPK_1873		protein of unknown function DUF1705	2078508	2080145	-	NC_010465	CDS	23.9758	13.7043	-0.806952	0.139931
YPK_1874	ydhL	protein of unknown function DUF1289	2080193	2080558	+	NC_010465	CDS	2.30591	2.44048	0.0818266	0.779435
YPK_1875		aldo/keto reductase	2080690	2081586	+	NC_010465	CDS	14.8763	12.7303	-0.224752	0.76371
YPK_1876	rovA	transcriptional regulator, MarR family	2082384	2082815	+	NC_010465	CDS	315.053	39.6985	-2.98844	7.64739e-11
YPK_1877	slyB-2	17 kDa surface antigen	2082959	2083426	-	NC_010465	CDS	101.876	184.841	0.859462	0.00438856
YPK_1878	anmK	anhydro-N-acetylmuramic acid kinase	2083982	2085094	+	NC_010465	CDS	5.48549	9.0502	0.722329	0.445874
YPK_1879		conserved hypothetical protein	2085152	2085466	+	NC_010465	CDS	6.60567	9.39427	0.508075	0.615513
YPK_1880	pdxH	pyridoxamine 5'-phosphate oxidase	2085488	2086210	+	NC_010465	CDS	30.8042	37.4304	0.281085	0.650051
YPK_1881	tyrS	tyrosyl-tRNA synthetase	2086392	2087666	+	NC_010465	CDS	253.756	314.229	0.308377	0.279463
YPK_1882	pdxY	pyridoxal kinase	2087821	2088681	+	NC_010465	CDS	47.2337	44.9453	-0.0716487	0.942409
YPK_1883	gst	glutathione S-transferase domain	2088741	2089346	-	NC_010465	CDS	55.6796	209.775	1.91362	5.85055e-06
YPK_1884		conserved hypothetical protein	2089591	2089854	-	NC_010465	CDS	5.76282	9.97592	0.791674	0.22271
YPK_1885		protein of unknown function DUF1282	2090100	2090690	-	NC_010465	CDS	0.991963	1.95717	0.980411	0.869571
YPK_1886	tppB	amino acid/peptide transporter	2090946	2092481	-	NC_010465	CDS	94.7818	68.176	-0.475347	0.101907
YPK_1887		conserved hypothetical protein	2093095	2094375	-	NC_010465	CDS	1.99384	12.4614	2.64384	0.100033
YPK_1888	sapF	ABC transporter related	2094766	2095581	-	NC_010465	CDS	17.3313	14.3401	-0.27333	0.646012
YPK_1889	sapD	oligopeptide/dipeptide ABC transporter, ATPase subunit	2095581	2096573	-	NC_010465	CDS	22.5772	35.292	0.644476	0.285819
YPK_1890	sapC	binding-protein-dependent transport systems inner membrane component	2096573	2097463	-	NC_010465	CDS	11.8696	11.6881	-0.0222254	0.877015
YPK_1891	sapB	binding-protein-dependent transport systems inner membrane component	2097450	2098415	-	NC_010465	CDS	8.86693	15.6574	0.820334	0.188591
YPK_1892	sapA	extracellular solute-binding protein family 5	2098412	2100055	-	NC_010465	CDS	47.3582	40.7978	-0.215125	0.682797
YPK_1893	pspF	sigma54 specific transcriptional regulator, Fis family	2100613	2101641	-	NC_010465	CDS	9.44536	11.3072	0.259567	0.513674
YPK_1894	pspA	phage shock protein A, PspA	2101886	2102551	+	NC_010465	CDS	56.5589	52.6472	-0.103397	0.828975
YPK_1895	pspB	phage shock protein B	2102713	2102940	+	NC_010465	CDS	3.90817	5.61917	0.523862	0.797021
YPK_1896	pspC	phage shock protein C, PspC	2102940	2103299	+	NC_010465	CDS	10.471	7.29786	-0.520856	0.594434
YPK_1897	pspD	phage shock protein PspD	2103384	2103626	+	NC_010465	CDS	3.99461	8.51275	1.09157	0.238178
YPK_1898		protein of unknown function DUF463 YcjX family protein	2103607	2105004	+	NC_010465	CDS	19.1551	19.435	0.0209259	0.965195
YPK_1899	ycjF	conserved hypothetical protein	2105001	2106062	+	NC_010465	CDS	16.887	19.494	0.207119	0.545815
YPK_1900		RES domain protein	2106072	2106530	-	NC_010465	CDS	13.9777	16.6103	0.248956	0.576755
YPK_1901		conserved hypothetical protein	2106592	2107038	-	NC_010465	CDS	46.1215	96.0092	1.05773	0.000992181
YPK_1902	tyrR	transcriptional regulator, TyrR	2107375	2108952	+	NC_010465	CDS	83.4896	118.494	0.505144	0.160117
YPK_1903	tpx	redoxin domain protein	2109133	2109636	-	NC_010465	CDS	451.763	525.26	0.217466	0.386964
YPK_1904		mandelate racemase/muconate lactonizing protein	2109799	2110773	+	NC_010465	CDS	6.2449	6.6171	0.0835203	0.622437
YPK_1905	mpaA	murein peptide amidase A	2110815	2111585	-	NC_010465	CDS	20.3706	14.6767	-0.472959	0.525736
YPK_1906	mppA	extracellular solute-binding protein family 5	2111963	2113579	+	NC_010465	CDS	94.1522	195.572	1.05464	0.00186678
YPK_1907	zntB	Mg2 transporter protein CorA family protein	2113792	2114805	+	NC_010465	CDS	28.9584	46.3436	0.678388	0.130672
YPK_1908		transcriptional regulator, MerR family	2115179	2116018	-	NC_010465	CDS	2.83083	11.5014	2.02251	0.0502617
YPK_1909		hypothetical protein YPK_1909	2116222	2116431	+	NC_010465	CDS	2.00482	1.47055	-0.447115	0.752217
YPK_1910		conserved hypothetical protein	2116330	2117334	-	NC_010465	CDS	13.8576	16.9102	0.28722	0.472626
YPK_1911		hypothetical protein YPK_1911	2117429	2117554	+	NC_010465	CDS	0.589404	0	-Inf	1
YPK_1912	ttcA	C32 tRNA thiolase	2117605	2118546	-	NC_010465	CDS	94.2316	108.087	0.197915	0.700829
YPK_1913	nifJ	pyruvate flavodoxin/ferredoxin oxidoreductase domain protein	2118831	2122364	-	NC_010465	CDS	44.2101	43.6788	-0.0174427	0.856052
YPK_1914	qacE	small multidrug resistance protein	2122843	2123175	+	NC_010465	CDS	18.4038	10.4526	-0.816143	0.0349693
YPK_1915	mgtC2	MgtC/SapB transporter	2123235	2123894	-	NC_010465	CDS	17.8323	25.532	0.517809	0.383755
YPK_1916		putative lipoprotein	2124197	2124520	+	NC_010465	CDS	3.16273	3.3802	0.0959381	1
YPK_1917	hslJ	heat-inducible protein	2124578	2125030	-	NC_010465	CDS	38.1672	54.4471	0.512523	0.0709974
YPK_1918	ldhA	D-isomer specific 2-hydroxyacid dehydrogenase NAD-binding	2125100	2126092	-	NC_010465	CDS	145.423	220.382	0.599745	0.0670239
YPK_1919		conserved hypothetical protein	2126358	2129072	+	NC_010465	CDS	30.5556	47.4712	0.635617	0.0484398
YPK_1920		putative lipoprotein	2129069	2129263	+	NC_010465	CDS	1.63007	3.03613	0.897299	0.718707
YPK_1921	ydbL	conserved hypothetical protein	2129273	2129644	+	NC_010465	CDS	3.73125	6.37875	0.773616	0.227355
YPK_1922	dalD	mannitol dehydrogenase domain	2129830	2131221	-	NC_010465	CDS	3.2869	4.73434	0.526434	0.931296
YPK_1923		transcriptional regulator, DeoR family	2131431	2132387	+	NC_010465	CDS	12.293	23.0289	0.905603	0.13469
YPK_1924	acpD	NAD(P)H dehydrogenase (quinone)	2132508	2133113	-	NC_010465	CDS	30.461	66.6197	1.12898	0.0036195
YPK_1925	hrpA	ATP-dependent helicase HrpA	2133536	2137423	+	NC_010465	CDS	126.423	152.143	0.267178	0.384405
[truncated: 2,291 more rows]

## Sheet: YPIIIE25vs.YPIIIE37 filtered 
Dataset S4-2: Global gene expression changes in response to temperature (DESeq analysis YPIII_E25 vs. YPIII_E37; cut off filter log2 fold change ≤-2; ≥2; p-value ≤0,05; sorted by functional categories).
							Upregulation			DESeq mean read counts
Locus	Start	Stop	Gene name	Gene description	Strand	Accession ID	Condition	Fold change	log2 Fold change	YPIII_E25	YPIII_E37	p-value
Virulence
YPK_0280	318185	318379	bfd	bacterioferritin-associated ferredoxin	+	NC_010465	YPIII_E25	11.039	3.46454	60.8022	5.50792	2.22964e-11
YPK_1449	1601142	1601813		curli production assembly/transport component CsgG	+	NC_010465	YPIII_E25	10.5328	3.39682	15.9547	1.51476	4.34038e-06
YPK_1876	2082384	2082815	rovA	transcriptional regulator, MarR family	+	NC_010465	YPIII_E25	7.93615	2.98844	315.053	39.6985	7.64739e-11
YPK_1953	2170425	2171576	srfB	putative virulence factor SrfB	-	NC_010465	YPIII_E25	37.3169	5.22176	206.913	5.54475	4.15801e-33
YPK_2429	2659892	2662801	invA	invasin	-	NC_010465	YPIII_E25	17.4426	4.12455	239.385	13.7241	1.98129e-27
pYV0047	33232	34884	yopM	putative targeted effector protein	-	NC_006153	YPIII_E37	8.76329	3.13147	11.49	100.69	1.11096e-08
pYV0054	36551	37471	yopD	putative Yop negative regulation/targeting component	-	NC_006153	YPIII_E37	6.34107	2.66473	262.409	1663.96	2.12693e-18
pYV0055	37490	38695	yopB	putative Yop targeting protein	-	NC_006153	YPIII_E37	6.87575	2.78152	146.926	1010.23	1.03198e-05
pYV0056	38673	39179	lcrH, sycD	low calcium response protein H	-	NC_006153	YPIII_E37	5.36812	2.42442	64.9935	348.893	1.06426e-14
pYV0070	48587	49510	yscQ	putative type III secretion protein	+	NC_006153	YPIII_E37	4.28955	2.10083	67.1892	288.211	4.00841e-10
pYV0074	51210	52274	yscU	putative type III secretion protein	+	NC_006153	YPIII_E37	7.52487	2.91167	30.3379	228.289	1.50311e-17
pYV0075	52850	53245	virG, yscW	putative Yop targeting lipoprotein	+	NC_006153	YPIII_E37	4.01695	2.0061	8.06874	32.4117	0.0088826
pYV0076	53369	54184	lcrF, virF	putative thermoregulatory protein	+	NC_006153	YPIII_E37	6.21708	2.63624	5.41994	33.6962	8.60662e-07
pYV0086	59744	60478	yscJ, ylpB	putative type III secretion lipoprotein	+	NC_006153	YPIII_E37	4.04073	2.01462	231.231	934.341	7.76792e-05
pYV0088	61086	61718	yscL	putative type III secretion protein	+	NC_006153	YPIII_E37	6.8384	2.77366	22.0058	150.485	5.13941e-13
pYV0089	61943	62290	yscM, lcrQ	putative type III secretion regulatory	+	NC_006153	YPIII_E37	12.2579	3.61564	11.8875	145.716	2.78909e-10
pYV0098	67275	68141	yopP, yopJ	putative targeted effector protein	-	NC_006153	YPIII_E37	5.50064	2.4596	13.5894	74.7503	0.000609468
YPK_0386	419634	420131	impB-1	type VI secretion protein, VC_A0107 family	+	NC_010465	YPIII_E37	4.57197	2.19282	0.943257	4.31255	0.0461739
YPK_0575	633782	637015	fhaB-1	putative adhesin	+	NC_010465	YPIII_E37	4.82988	2.27199	10.0527	48.5531	2.17493e-06
YPK_0697	759175	760278		fimbrial protein	+	NC_010465	YPIII_E37	5.44379	2.44461	1.86562	10.1561	0.0114809
YPK_1131	1270231	1270533	ureA	urease, gamma subunit	+	NC_010465	YPIII_E37	9.90624	3.30834	6.03024	59.737	1.23419e-10
YPK_1132	1270544	1271020	ureB	urease, beta subunit	+	NC_010465	YPIII_E37	11.5268	3.52693	7.80942	90.0181	1.79781e-08
YPK_1133	1271110	1272828	ureC	urease, alpha subunit	+	NC_010465	YPIII_E37	11.7868	3.5591	18.2108	214.648	3.45734e-12
YPK_1134	1273124	1273819	ureE	UreE urease accessory domain protein	+	NC_010465	YPIII_E37	9.45769	3.24149	8.16915	77.2612	2.59595e-15
YPK_1135	1273841	1274527	ureF	urease accessory protein UreF	+	NC_010465	YPIII_E37	10.4591	3.38669	4.03639	42.2171	1.62734e-05
YPK_1136	1274654	1275316	ureG	urease accessory protein UreG	+	NC_010465	YPIII_E37	5.74521	2.52236	7.15735	41.1204	2.00024e-07
YPK_1268	1395821	1396360	ailA	virulence-related outer membrane protein	+	NC_010465	YPIII_E37	4.29434	2.10244	664.262	2852.57	4.05635e-13
YPK_1705	1890477	1891016	ycfJ	17 kDa surface antigen	+	NC_010465	YPIII_E37	5.42482	2.43957	23.4041	126.963	5.26249e-13
YPK_2615	2869924	2872968	cnfY	cytotoxic necrotizing factor	-	NC_010465	YPIII_E37	7.15935	2.83983	162.453	1163.06	3.55396e-05
YPK_2759	3044429	3044905	psaA	pH 6 antigen precursor (antigen 4) (adhesin)	-	NC_010465	YPIII_E37	4.9082	2.29519	1.20662	5.92234	0.0420355
YPK_3653	4033752	4034771	lsrB	autoinducer AI-2 ABC transporter, periplasmic AI-2-binding protein	+	NC_010465	YPIII_E37	59.7972	5.90201	0.815036	48.7369	5.23693e-18
Cell motility and chemotaxis
YPK_0034	35838	37787	tar	methyl-accepting chemotaxis sensory transducer	-	NC_010465	YPIII_E25	91.3271	6.51297	58.1344	0.636551	4.27688e-21
YPK_1747	1938073	1938960	motA-2	chemotaxis protein MotA	+	NC_010465	YPIII_E25	7.49543	2.90601	91.4897	12.2061	1.35089e-11
YPK_1748	1938957	1940312	motB-2	OmpA/MotB domain protein	+	NC_010465	YPIII_E25	6.89548	2.78565	107.919	15.6507	1.09264e-13
YPK_1749	1940323	1942506	cheA	CheA signal transduction histidine kinase	+	NC_010465	YPIII_E25	7.28548	2.86502	270.329	37.1052	2.1687e-17
YPK_1750	1942669	1943166	cheW	CheW protein	+	NC_010465	YPIII_E25	8.54954	3.09585	76.9405	8.99937	4.51764e-13
YPK_1753	1947661	1949334	cheD-2	methyl-accepting chemotaxis sensory transducer	+	NC_010465	YPIII_E25	168.551	7.39704	337.892	2.00469	1.005e-51
YPK_1756	1951300	1952187	cheR	MCP methyltransferase, CheR-type	+	NC_010465	YPIII_E25	16.749	4.066	53.129	3.17207	4.89862e-16
YPK_1757	1952187	1953236	cheB	response regulator receiver modulated CheB methylesterase	+	NC_010465	YPIII_E25	46.9233	5.55223	59.8934	1.27641	1.38825e-18
YPK_1758	1953337	1953726	cheY	response regulator receiver protein	+	NC_010465	YPIII_E25	11.1102	3.47382	42.8426	3.85613	2.84729e-12
YPK_1759	1953736	1954380	cheZ	chemotaxis phosphatase, CheZ	+	NC_010465	YPIII_E25	15.6537	3.96843	66.5442	4.25103	1.36485e-16
YPK_2378	2612881	2613390	fliZ	flagella biosynthesis protein FliZ	-	NC_010465	YPIII_E25	30.093	4.91136	133.968	4.45179	3.70147e-28
YPK_2380	2613625	2614347	fliA	RNA polymerase, sigma 28 subunit, FliA/WhiG	-	NC_010465	YPIII_E25	57.4887	5.84521	275.898	4.79917	9.74256e-42
YPK_2381	2614694	2615803	fliC	flagellin domain protein	-	NC_010465	YPIII_E25	608.62	9.2494	2742.86	4.50669	8.51575e-100
YPK_2382	2616100	2617500	fliD	flagellar hook-associated 2 domain protein	+	NC_010465	YPIII_E25	66.2201	6.0492	346.879	5.23827	1.10083e-46
YPK_2383	2617511	2617909	fliS	flagellar protein FliS	+	NC_010465	YPIII_E25	53.1684	5.7325	85.59	1.60979	2.16576e-26
YPK_2384	2617920	2618282	fliT	flagellar export chaperone	+	NC_010465	YPIII_E25	98.7428	6.6256	67.5468	0.684068	5.79372e-23
YPK_2390	2624826	2625137	fliE-2	flagellar hook-basal body complex subunit FliE	-	NC_010465	YPIII_E25	99.3067	6.63382	39.2158	0.394896	1.03375e-15
YPK_2391	2625490	2627202	fliF-2	flagellar M-ring protein FliF	+	NC_010465	YPIII_E25	86.6785	6.4376	287.946	3.322	9.39889e-47
YPK_2392	2627199	2628191	fliG-2	flagellar motor switch protein FliG	+	NC_010465	YPIII_E25	34.6903	5.11646	174.497	5.03013	1.90692e-32
YPK_2393	2628184	2628900	fliH-2	flagellar assembly protein FliH	+	NC_010465	YPIII_E25	41.6608	5.38062	79.5577	1.90965	4.7672e-23
YPK_2394	2628900	2630318	fliI-2	ATPase, FliI/YscN family	+	NC_010465	YPIII_E25	54.7606	5.77507	91.3407	1.668	5.6673e-24
YPK_2395	2630394	2630840	fliJ-2	flagellar export protein FliJ	+	NC_010465	YPIII_E25	57.8694	5.85473	51.0128	0.881516	8.66052e-19
YPK_2396	2630837	2632189	fliK-1	flagellar hook-length control protein	+	NC_010465	YPIII_E25	26.9251	4.75088	96.0409	3.56696	7.47315e-14
YPK_2398	2632456	2632926	fliL	flagellar basal body-associated protein FliL	+	NC_010465	YPIII_E25	307.57	8.26477	149.67	0.48662	1.75619e-40
YPK_2399	2632932	2633933	fliM-2	flagellar motor switch protein FliM	+	NC_010465	YPIII_E25	86.2952	6.43121	228.212	2.64455	7.23736e-35
YPK_2400	2633930	2634346	fliN-2	flagellar motor switch protein FliN	+	NC_010465	YPIII_E25	54.9894	5.78108	83.4776	1.51807	2.01525e-24
YPK_2401	2634346	2634882	fliO	flagellar biosynthesis protein FliO	+	NC_010465	YPIII_E25	366.76	8.51869	72.416	0.197448	7.11884e-25
YPK_2402	2634879	2635703	fliP-2	flagellar biosynthetic protein FliP	+	NC_010465	YPIII_E25	142.871	7.15857	62.7352	0.439103	1.84776e-23
YPK_2403	2635809	2636078	fliQ-2	flagellar biosynthetic protein FliQ	+	NC_010465	YPIII_E25	85.5711	6.41905	16.8958	0.197448	0.000322915
YPK_2404	2636081	2636863	fliR-2	flagellar biosynthetic protein FliR	+	NC_010465	YPIII_E25	Inf	Inf	15.0114	0	1.57329e-08
YPK_2415	2647238	2648218	flgL	flagellar hook-associated protein 3	-	NC_010465	YPIII_E25	38.3362	5.26063	241.515	6.29993	5.72962e-38
YPK_2416	2648357	2650021	flgK	flagellar hook-associated protein FlgK	-	NC_010465	YPIII_E25	84.2862	6.39722	301.547	3.57765	3.00642e-46
YPK_2417	2650320	2651264	flgJ	flagellar rod assembly protein/muramidase FlgJ	-	NC_010465	YPIII_E25	38.6088	5.27086	77.3987	2.00469	2.2303e-22
YPK_2418	2651264	2652373	flgI	flagellar P-ring protein	-	NC_010465	YPIII_E25	35.811	5.16233	69.7054	1.94648	8.56585e-22
YPK_2419	2652388	2653077	flgH	flagellar L-ring protein	-	NC_010465	YPIII_E25	66.7756	6.06125	91.3581	1.36814	5.11448e-20
YPK_2420	2653221	2654003	flgG	flagellar basal-body rod protein FlgG	-	NC_010465	YPIII_E25	150.82	7.23668	228.955	1.51807	8.66545e-46
YPK_2421	2654029	2654784	flgF	flagellar basal-body rod protein FlgF	-	NC_010465	YPIII_E25	161.689	7.33707	174.456	1.07896	7.3982e-40
YPK_2422	2654806	2656092	flgE-2	flagellar basal body FlaE domain protein	-	NC_010465	YPIII_E25	96.2853	6.58924	607.938	6.31392	2.5859e-58
YPK_2423	2656294	2656980	flgD-2	flagellar hook capping protein	-	NC_010465	YPIII_E25	93.8498	6.55228	257.802	2.74696	2.21081e-43
YPK_2424	2656995	2657399	flgC-2	flagellar basal-body rod protein FlgC	-	NC_010465	YPIII_E25	59.1933	5.88736	164.586	2.78048	1.71381e-36
YPK_2425	2657405	2657818	flgB-2	flagellar basal-body rod protein FlgB	-	NC_010465	YPIII_E25	128.989	7.0111	327.479	2.53882	6.79104e-52
YPK_2426	2657991	2658800	flgA-2	flagella basal body P-ring formation protein FlgA	+	NC_010465	YPIII_E25	59.0034	5.88273	66.2709	1.12317	2.3498e-22
YPK_2427	2658951	2659253	flgM-2	anti-sigma-28 factor, FlgM	+	NC_010465	YPIII_E25	19.056	4.25217	55.2031	2.89689	2.51639e-14
YPK_2428	2659272	2659712	flgN-2	FlgN family protein	+	NC_010465	YPIII_E25	12.8157	3.67984	120.961	9.43847	5.80521e-16
YPK_2430	2663458	2663880	flhE	flagellar FlhE family protein	-	NC_010465	YPIII_E25	25.2003	4.65537	11.0655	0.439103	8.03592e-06
YPK_2431	2663880	2665958	flhA-2	flagellar biosynthesis protein FlhA	-	NC_010465	YPIII_E25	35.9424	5.16761	119.519	3.32531	4.12289e-27
YPK_2432	2665958	2667118	flhB-2	flagellar biosynthetic protein FlhB	-	NC_010465	YPIII_E25	43.582	5.44566	78.7631	1.80724	4.23656e-20
YPK_2833	3116566	3118353	tsr, mcp	methyl-accepting chemotaxis sensory transducer with Cache sensor	+	NC_010465	YPIII_E25	16.5913	4.05235	36.4814	2.19883	1.41514e-11
YPK_3286	3596192	3596950		YcgR family protein	-	NC_010465	YPIII_E25	4.3259	2.113	13.5165	3.12455	0.000645433
Stress adaptation
YPK_0011	11970	12383	ibpA	heat shock protein Hsp20	+	NC_010465	YPIII_E25	4.16302	2.05763	45.6706	10.9705	2.69943e-06
YPK_0444	485144	485356	cspA-3	cold-shock DNA-binding domain protein	-	NC_010465	YPIII_E25	5.81479	2.53973	9.10354	1.56558	0.00292935
YPK_1124	1263226	1263438	cspB-1	cold-shock DNA-binding domain protein	+	NC_010465	YPIII_E25	11.0249	3.4627	17.7478	1.60979	4.93577e-05
YPK_1740	1928297	1928509	cspC-1	cold-shock DNA-binding domain protein	+	NC_010465	YPIII_E25	20.2262	4.33815	3780.64	186.919	6.81345e-15
YPK_2662	2928220	2928429	cspB-2	cold-shock DNA-binding domain protein	-	NC_010465	YPIII_E25	11.9731	3.58173	48.534	4.05358	2.9721e-13
YPK_1863	2070933	2071511	sodB	superoxide dismutase	-	NC_010465	YPIII_E37	4.32538	2.11283	33.6728	145.648	9.20219e-10
YPK_2855	3147393	3148832	katA	catalase	+	NC_010465	YPIII_E37	11.0276	3.46305	7.61161	83.9377	0.000299023
YPK_3388	3717303	3719516	katY	catalase/peroxidase HPI	+	NC_010465	YPIII_E37	49.3731	5.62565	104.834	5175.98	4.66388e-35
YPK_3445	3778490	3779095	sodC	superoxide dismutase	-	NC_010465	YPIII_E37	6.83955	2.7739	104.346	713.682	1.07196e-19
Information storage and processing
Replication, cell division
YPK_2145	2376206	2376727	ruvC	crossover junction endodeoxyribonuclease RuvC	-	NC_010465	YPIII_E25	4.11511	2.04093	60.5783	14.721	1.42666e-07
YPK_3783	4171721	4171888	priB	primosomal replication protein N	-	NC_010465	YPIII_E25	4.39876	2.1371	832.095	189.166	2.43778e-12
YPK_4152	4584852	4585661	mutM	formamidopyrimidine-DNA glycosylase	-	NC_010465	YPIII_E25	4.81836	2.26854	27.8331	5.77648	6.15412e-05
YPK_1984	2204936	2205910	tus	DNA replication terminus site-binding protein	+	NC_010465	YPIII_E37	4.69071	2.22981	2.96492	13.9076	0.00166181
General transcription, transcription factors, signal transduction
YPK_0103	120899	121744		diguanylate phosphodiesterase	+	NC_010465	YPIII_E25	16.9996	4.08743	54.9695	3.23358	1.16755e-13
YPK_0452	492765	493061	fis	transcriptional regulator, Fis family	-	NC_010465	YPIII_E25	6.23142	2.63956	683.87	109.745	2.62596e-09
YPK_1384	1526591	1527220	narP	two component transcriptional regulator, LuxR family	-	NC_010465	YPIII_E25	5.74021	2.5211	31.4749	5.48324	3.21835e-06
YPK_1671	1856482	1857066	csgD	transcriptional regulator, LuxR family	-	NC_010465	YPIII_E25	4.86783	2.28328	6.19725	1.2731	0.0218278
YPK_2385	2618583	2619458		transcriptional regulator, AraC family	+	NC_010465	YPIII_E25	45.1784	5.49756	61.8102	1.36814	1.58929e-14
YPK_3547	3902173	3905079	rapA	SNF2-related protein	+	NC_010465	YPIII_E25	4.26704	2.09324	320.221	75.0451	3.88293e-11
YPK_1183	1319195	1319851	rseA	anti sigma-E protein, RseA	+	NC_010465	YPIII_E37	5.04054	2.33358	54.9031	276.741	5.45798e-13
YPK_1184	1319851	1320807	rseB	sigma E regulatory protein, MucB/RseB	+	NC_010465	YPIII_E37	7.37262	2.88218	22.9828	169.443	1.19629e-16
YPK_1185	1320804	1321259	rseC	positive regulator of sigma E, RseC/MucC	+	NC_010465	YPIII_E37	6.17788	2.62711	3.09314	19.109	1.3435e-05
YPK_1270	1398028	1399389	csiE	stationary phase inducible protein CsiE	-	NC_010465	YPIII_E37	6.03439	2.59321	6.49142	39.1718	0.000177417
YPK_1549	1710060	1711094		transcriptional regulator, LacI family	+	NC_010465	YPIII_E37	4.61717	2.20701	5.80161	26.787	7.94642e-05
YPK_1615	1786229	1787170	dmlR	transcriptional regulator, LysR family	-	NC_010465	YPIII_E37	6.64986	2.73332	2.25721	15.0101	0.000260065
YPK_1975	2194759	2196603		GAF modulated sigma54 specific transcriptional regulator, Fis family	+	NC_010465	YPIII_E37	6.9504	2.7971	11.5685	80.4056	7.59993e-12
YPK_2078	2308242	2309258	rssB	response regulator receiver protein	-	NC_010465	YPIII_E37	4.56951	2.19204	3.08322	14.0888	0.0437045
YPK_2235	2479711	2480499	phoH	PhoH family protein	-	NC_010465	YPIII_E37	7.63869	2.93332	7.85513	60.0029	4.97746e-09
YPK_3397	3727676	3728485	fucR	transcriptional regulator, DeoR family	+	NC_010465	YPIII_E37	17.3676	4.11833	0.707707	12.2912	4.9729e-05
YPK_3841	4231696	4232568	rhaR	transcriptional regulator, AraC family	-	NC_010465	YPIII_E37	4.74655	2.24688	10.3578	49.1639	2.10068e-07
YPK_4006	4417957	4418643		transcriptional regulator, TetR family	+	NC_010465	YPIII_E37	7.15698	2.83935	11.2483	80.504	2.79715e-12
Translation
YPK_0453	493086	494051	dusB	tRNA-dihydrouridine synthase B	-	NC_010465	YPIII_E25	7.04919	2.81746	1815.47	257.544	1.22518e-20
YPK_3737	4130527	4131156	rrmJ	ribosomal RNA large subunit methyltransferase J	-	NC_010465	YPIII_E25	4.38464	2.13246	91.602	20.8916	7.73454e-09
YPK_3781	4170997	4171449	rplI	ribosomal protein L9	-	NC_010465	YPIII_E25	4.56403	2.19031	1877.59	411.388	2.91783e-13
YPK_3782	4171489	4171716	rpsR	ribosomal protein S18	-	NC_010465	YPIII_E25	4.77118	2.25434	1097.55	230.038	2.6732e-14
YPK_3784	4172047	4172439	rpsF	ribosomal protein S6	-	NC_010465	YPIII_E25	4.53697	2.18173	2002.5	441.375	8.61267e-11
YPK_4135	4567828	4568316	trmL, cspR	RNA methyltransferase, TrmH family, group 2	+	NC_010465	YPIII_E25	6.03739	2.59392	26.9217	4.45917	1.81769e-05
YPK_0604	669017	669421		endoribonuclease L-PSP	+	NC_010465	YPIII_E37	4.29285	2.10193	2.61106	11.2089	0.0103522
Posttranslational modification, protein turnover
YPK_1340	1476509	1477861	yegD	putative chaperone protein	-	NC_010465	YPIII_E25	13.7408	3.78039	112.897	8.2162	2.81613e-19
YPK_2675	2946731	2948497	ycaO	ribosomal protein S12 methylthiotransferase	+	NC_010465	YPIII_E25	5.67084	2.50356	287.85	50.7597	1.53639e-14
YPK_3452	3789420	3790865	htrA	protease Do	-	NC_010465	YPIII_E37	7.5448	2.91548	41.128	310.303	6.95464e-20
Metabolism
Amino acid transport and metabolism
YPK_0843	963771	964925	metK	methionine adenosyltransferase	-	NC_010465	YPIII_E25	4.13613	2.04828	321.913	77.8296	4.6338e-08
YPK_2517	2758599	2759990	yeeF	amino acid permease-associated region	-	NC_010465	YPIII_E25	10.0973	3.3359	698.187	69.1459	9.5029e-26
YPK_2776	3063260	3064504	mtr	aromatic amino acid transporter	+	NC_010465	YPIII_E25	8.85626	3.1467	10.4919	1.18469	0.00639696
YPK_3317	3637514	3638737	mtnK	5-methylthioribose kinase	-	NC_010465	YPIII_E25	5.31091	2.40896	12.7264	2.39627	0.00110259
YPK_3320	3640684	3641373	mtnC	2,3-diketo-5-methylthio-1-phosphopentane phosphatase	-	NC_010465	YPIII_E25	4.18359	2.06474	26.0173	6.21889	0.000146912
YPK_0447	487710	488600		3-hydroxyisobutyrate dehydrogenase	+	NC_010465	YPIII_E37	7.55684	2.91778	0.745439	5.63317	0.0138182
YPK_0599	664449	665681		aminotransferase class I and II	+	NC_010465	YPIII_E37	6.15889	2.62267	24.7323	152.324	9.93274e-15
YPK_0867	990814	991911	gcvT	glycine cleavage system T protein	+	NC_010465	YPIII_E37	6.3778	2.67306	70.8318	451.751	1.29195e-17
YPK_0868	991980	992366	gcvH	glycine cleavage system H protein	+	NC_010465	YPIII_E37	4.97557	2.31486	31.2104	155.289	3.71738e-11
YPK_0869	992578	995457	gcvP	glycine dehydrogenase	+	NC_010465	YPIII_E37	6.10086	2.60901	108.862	664.151	1.10582e-17
YPK_1429	1578792	1579760	cysK-2	cysteine synthase A	-	NC_010465	YPIII_E37	5.5675	2.47703	150.773	839.428	3.53746e-05
YPK_1538	1700733	1701515	hisJ	cationic amino acid ABC transporter, periplasmic binding protein	+	NC_010465	YPIII_E37	4.35579	2.12293	25.9407	112.992	2.10241e-10
YPK_1539	1701611	1702297	hisQ	polar amino acid ABC transporter, inner membrane subunit	+	NC_010465	YPIII_E37	9.20529	3.20246	1.84473	16.9813	3.00415e-05
YPK_1540	1702294	1703010	hisM	polar amino acid ABC transporter, inner membrane subunit	+	NC_010465	YPIII_E37	4.54682	2.18486	2.12899	9.68013	0.0239569
YPK_2227	2469241	2470758	astD	succinylglutamic semialdehyde dehydrogenase	-	NC_010465	YPIII_E37	4.26003	2.09086	3.0554	13.0161	0.00562525
YPK_2228	2470755	2471807	astA	arginine N-succinyltransferase	-	NC_010465	YPIII_E37	5.72017	2.51606	1.66781	9.54013	0.0191878
YPK_2229	2471837	2473177	astC	succinylornithine transaminase family	-	NC_010465	YPIII_E37	7.71438	2.94755	2.43414	18.7778	2.42301e-05
YPK_2452	2685327	2685824	hpaC	4-hydroxyphenylacetate 3-monooxygenase, reductase subunit	-	NC_010465	YPIII_E37	6.05322	2.5977	3.16273	19.1447	0.00184748
YPK_2453	2685845	2687407	hpaB	4-hydroxyphenylacetate 3-monooxygenase, oxygenase subunit	-	NC_010465	YPIII_E37	7.07163	2.82204	1.09929	7.77379	0.0132769
YPK_2459	2691881	2693347	hpaE	5-carboxymethyl-2-hydroxymuconate semialdehyde dehydrogenase	-	NC_010465	YPIII_E37	10.1698	3.34622	0.461183	4.69013	0.0394505
YPK_2674	2945545	2946582	ansB	L-asparaginase, type II	-	NC_010465	YPIII_E37	28.1941	4.81732	0.568512	16.0287	3.48033e-08
YPK_2786	3075248	3077056	yejA	extracellular solute-binding protein family 5	+	NC_010465	YPIII_E37	4.20239	2.07121	61.9612	260.385	5.18416e-11
YPK_2787	3077066	3078166	yejB	binding-protein-dependent transport systems inner membrane component	+	NC_010465	YPIII_E37	4.43894	2.15022	16.4477	73.0105	4.70171e-08
YPK_2789	3079196	3080788	yejF	ABC transporter related	+	NC_010465	YPIII_E37	4.17475	2.06169	23.0732	96.3249	2.24073e-08
Carbohydrate transport and metabolism
YPK_0376	409381	410271	malG	maltose transport permease	-	NC_010465	YPIII_E25	5.07339	2.34295	17.5977	3.46862	0.0064835
YPK_0381	415268	416539	lamB-1	porin LamB type	+	NC_010465	YPIII_E25	6.55306	2.71217	40.393	6.16399	0.0438732
YPK_1273	1401317	1402120	suhB	inositol-phosphate phosphatase	-	NC_010465	YPIII_E25	4.80577	2.26477	381.732	79.4321	6.11325e-11
YPK_3887	4287826	4288476		NmrA family protein	+	NC_010465	YPIII_E25	5.36112	2.42253	23.282	4.34275	6.11821e-06
YPK_4112	4545427	4546275	glpF	MIP family channel protein	+	NC_010465	YPIII_E25	8.11832	3.02118	619.671	76.3299	2.77477e-22
YPK_0150	194817	196247	glgA	glycogen/starch synthase, ADP-glucose type	+	NC_010465	YPIII_E37	4.21801	2.07656	17.199	72.5457	2.54412e-07
YPK_0151	196560	199007	glgP-1	glycogen/starch/alpha-glucan phosphorylase	+	NC_010465	YPIII_E37	9.25647	3.21046	66.2171	612.936	9.17811e-25
YPK_0241	282178	283491	celF	glycoside hydrolase family 4	-	NC_010465	YPIII_E37	6.23605	2.64063	13.2172	82.4232	1.01023e-10
YPK_0431	473102	474091	yphF-1, ytfQ-1	carbohydrate uptake (CUT2 family) ABC transporter, periplasmic carbohydrate-binding protein	+	NC_010465	YPIII_E37	9.08495	3.18348	21.3966	194.387	7.80242e-18
YPK_0554	605239	606648	uxaC	glucuronate isomerase	+	NC_010465	YPIII_E37	5.24502	2.39095	11	57.6951	1.09064e-07
YPK_0555	606847	608298	uxaB	mannitol dehydrogenase domain	+	NC_010465	YPIII_E37	5.32381	2.41246	6.15546	32.7705	2.73381e-05
YPK_0762	857971	859452	gntP	gluconate transporter	+	NC_010465	YPIII_E37	4.57157	2.19269	2.32681	10.6372	0.00340195
YPK_0814	930123	931106	rbsC-2	monosaccharide-transporting ATPase	+	NC_010465	YPIII_E37	6.02757	2.59158	2.2085	13.3119	0.00011882
YPK_0964	1079820	1080821	xltC	periplasmic binding protein/LacI transcriptional regulator	-	NC_010465	YPIII_E37	13.0963	3.71109	2.32681	30.4726	2.90129e-09
YPK_0965	1081255	1082283	xltB	monosaccharide-transporting ATPase	-	NC_010465	YPIII_E37	15.5943	3.96295	0.766331	11.9504	4.83737e-06
YPK_0966	1082330	1083838	xltA	ABC transporter related	-	NC_010465	YPIII_E37	47.6136	5.5733	1.81692	86.5099	7.17365e-17
YPK_1144	1282892	1283209	celA	phosphotransferase system lactose/cellobiose-specific IIB subunit	+	NC_010465	YPIII_E37	9.31796	3.22001	0.53078	4.94579	0.034638
YPK_1610	1779850	1781076	gutB	alcohol dehydrogenase zinc-binding domain protein	+	NC_010465	YPIII_E37	60.1	5.9	0.6	35.4	0
YPK_1611	1781251	1782168	rbsB-3	monosaccharide-transporting ATPase	+	NC_010465	YPIII_E37	128.318	7.00358	0.176927	22.7029	3.62309e-11
YPK_1612	1782225	1783715	rbsA-3	ABC transporter related	+	NC_010465	YPIII_E37	Inf	Inf	0	4.8	0
YPK_1694	1880016	1881449	ptsG-2	PTS system, glucose-specific IIBC subunit	+	NC_010465	YPIII_E37	4.40092	2.1378	141.126	621.084	4.45358e-13
YPK_1998	2220530	2222101	araG	ABC transporter related	-	NC_010465	YPIII_E37	9.63	3.26754	1.16889	11.2564	0.000946162
YPK_1999	2222199	2223182	araF	monosaccharide-transporting ATPase	-	NC_010465	YPIII_E37	4.2253	2.07905	1.86562	7.88282	0.0178757
YPK_2413	2643924	2645990		short-chain dehydrogenase/reductase SDR	-	NC_010465	YPIII_E37	4.75112	2.24827	4.78183	22.7191	0.00031438
YPK_2014	2241900	2242898		NAD-dependent epimerase/dehydratase	-	NC_010465	YPIII_E37	5.65718	2.50008	1.09929	6.21889	0.0326693
YPK_2266	2515994	2516836	ripC	(S)-citramalyl-CoA lyase (Ccl)	+	NC_010465	YPIII_E37	4.06976	2.02494	1.97295	8.02944	0.0174059
YPK_2409	2640034	2641611	yphE-2; ytfR-2	ABC transporter related	-	NC_010465	YPIII_E37	5.07155	2.34243	1.77513	9.00268	0.0103565
YPK_2706	2989208	2990698		NAD-dependent epimerase/dehydratase	+	NC_010465	YPIII_E37	4.9125	2.29646	12.0791	59.3387	1.64284e-08
YPK_2768	3054254	3055342	yphF-4, ytfQ-4	ABC transporter, periplasmic sugar-binding protein	-	NC_010465	YPIII_E37	5.70166	2.51138	1.16889	6.66461	0.0261569
YPK_2769	3055514	3056224	rpiA-2	ribose 5-phosphate isomerase	-	NC_010465	YPIII_E37	8.07728	3.01387	1.40444	11.3441	0.000537783
YPK_2779	3067079	3068551	uxuB	mannitol dehydrogenase domain	+	NC_010465	YPIII_E37	4.76562	2.25266	5.57598	26.573	6.52333e-05
YPK_3398	3728643	3729650	yphF-5, ytfQ-5	carbohydrate uptake ABC transporter 2 (CUT2) family, periplasmic carbohydrate-binding protein	+	NC_010465	YPIII_E37	12.1187	3.59917	0.461183	5.58896	0.0049393
YPK_3399	3729799	3731313	yphE-5; ytfR-5	ABC transporter related	+	NC_010465	YPIII_E37	13.6875	3.77479	0.353853	4.84337	0.0225486
YPK_3419	3751515	3752603	dhaK	glycerone kinase	-	NC_010465	YPIII_E37	4.19158	2.06749	3.31877	13.9109	0.00316776
YPK_3421	3753437	3754552	ydjJ	alcohol dehydrogenase zinc-binding domain protein	-	NC_010465	YPIII_E37	9.46507	3.24261	2.63195	24.9116	9.27563e-08
YPK_3639	4016327	4017412	ybhC	pectinesterase	-	NC_010465	YPIII_E37	6.98479	2.80422	7.01228	48.9793	1.26405e-08
YPK_3650	4030063	4031646	ego	ABC transporter related	+	NC_010465	YPIII_E37	Inf	Inf	0	10.783	1.53156e-06
YPK_3654	4034827	4035702	yneB	deoxyribose-phosphate aldolase/phospho-2-dehydro-3-deoxyheptonate aldolase	+	NC_010465	YPIII_E37	16.9323	4.08171	1.45315	24.6051	4.01412e-08
YPK_3707	4093674	4094513	ycjP-4	binding-protein-dependent transport systems inner membrane component	-	NC_010465	YPIII_E37	4.1427	2.05057	1.79603	7.44041	0.017717
YPK_3709	4095424	4096737	ycjN-4	extracellular solute-binding protein family 1	-	NC_010465	YPIII_E37	7.31118	2.8701	1.17881	8.61847	0.000230445
Coenzyme transport and metabolism
YPK_3250	3553868	3555319	thiI	thiamine biosynthesis/tRNA modification protein ThiI	-	NC_010465	YPIII_E25	4.76981	2.25393	151.781	31.8212	1.67943e-10
YPK_3885	4285919	4287232	hemN-2	coproporphyrinogen dehydrogenase	+	NC_010465	YPIII_E25	8.82944	3.14232	96.0831	10.8821	0.000119707
YPK_3437	3769409	3770827	cysG-2	uroporphyrin-III C-methyltransferase	-	NC_010465	YPIII_E37	5.26045	2.39519	20.5157	107.922	1.77235e-06
Energy production and conversion
YPK_0152	199169	200683	glpD	FAD dependent oxidoreductase	-	NC_010465	YPIII_E25	40.0586	5.32404	906.391	22.6266	8.74985e-50
YPK_2072	2300981	2303656	adhE	iron-containing alcohol dehydrogenase	+	NC_010465	YPIII_E25	16.0222	4.002	2455.34	153.246	1.94411e-37
YPK_3991	4400906	4402561	glpA	glycerol-3-phosphate dehydrogenase, anaerobic, A subunit	-	NC_010465	YPIII_E25	4.67636	2.22539	20.5805	4.40096	0.000133152
YPK_3992	4403186	4404301	glpQ	glycerophosphoryl diester phosphodiesterase	+	NC_010465	YPIII_E25	8.14488	3.02589	108.151	13.2784	1.59612e-05
YPK_4113	4546452	4547975	glpK-2	glycerol kinase	+	NC_010465	YPIII_E25	4.99843	2.32147	2183.7	436.878	2.40996e-15
YPK_0174	225667	227286	pckA	phosphoenolpyruvate carboxykinase (ATP)	-	NC_010465	YPIII_E37	5.15573	2.36618	85.8782	442.765	4.89431e-15
YPK_0364	391672	393270	aceB	malate synthase A	+	NC_010465	YPIII_E37	4.53487	2.18106	2.06344	9.35744	0.028611
YPK_0365	393317	394624	aceA	isocitrate lyase	+	NC_010465	YPIII_E37	5.20413	2.37966	3.21144	16.7127	0.000342042
YPK_0461	501462	502082	yedZ	ferric reductase domain protein transmembrane component domain	-	NC_010465	YPIII_E37	5.44927	2.44606	12.7762	69.6208	4.52221e-08
YPK_0563	619074	621095	fadH	NADH:flavin oxidoreductase/NADH oxidase	-	NC_010465	YPIII_E37	4.44584	2.15246	25.4506	113.149	9.99846e-10
YPK_0600	665674	667125		Na+/H+ antiporter NhaC	+	NC_010465	YPIII_E37	5.3095	2.40858	17.7866	94.4381	6.6968e-11
YPK_1391	1533432	1535711	maeB	malate dehydrogenase (oxaloacetate-decarboxylating) (NADP(+)), phosphate acetyltransferase	+	NC_010465	YPIII_E37	4.37802	2.13028	32.9867	144.416	3.97712e-10
YPK_1974	2192970	2194490	aldB	aldehyde dehydrogenase	-	NC_010465	YPIII_E37	22.3261	4.48066	4.25105	94.9093	1.28643e-22
YPK_2030	2258280	2260952	acnA	aconitate hydratase 1	-	NC_010465	YPIII_E37	6.29145	2.65339	12.2831	77.2785	5.55465e-10
YPK_2703	2986028	2987749	poxB	pyruvate dehydrogenase	+	NC_010465	YPIII_E37	5.43811	2.44311	28.355	154.198	1.00747e-11
YPK_2506	2741665	2742810	lldD	FMN-dependent alpha-hydroxy acid dehydrogenase	-	NC_010465	YPIII_E37	8.10796	3.01934	17.6811	143.358	6.12241e-17
YPK_3389	3719593	3719976	cybC-2	cytochrome b562	+	NC_010465	YPIII_E37	23.5506	4.55769	8.4277	198.478	8.83994e-07
YPK_3390	3720123	3720653	cybB	cytochrome B561	+	NC_010465	YPIII_E37	18.6455	4.22076	5.02836	93.7563	4.50056e-21
YPK_3648	4026960	4028552	ydeV	carbohydrate kinase FGGY	-	NC_010465	YPIII_E37	6.85526	2.77721	3.65173	25.0336	4.00173e-05
YPK_3813	4204175	4205998	frdA	fumarate reductase, flavoprotein subunit	+	NC_010465	YPIII_E37	5.49801	2.45891	23.5472	129.463	7.05957e-12
YPK_3814	4205991	4206725	frdB	succinate dehydrogenase and fumarate reductase iron-sulfur protein	+	NC_010465	YPIII_E37	4.57255	2.193	13.6367	62.3546	9.59364e-09
YPK_3815	4206742	4207134	frdC	fumarate reductase subunit C	+	NC_010465	YPIII_E37	4.00427	2.00154	4.8624	19.4704	0.00772189
YPK_3921	4321256	4323214	acs	acetate-CoA ligase	+	NC_010465	YPIII_E37	30.3288	4.92262	19.7754	599.763	1.0064e-29
YPK_3923	4323579	4325234	actP	cation/acetate symporter ActP	+	NC_010465	YPIII_E37	16.2793	4.02497	9.25852	150.722	2.45061e-24
Inorganic ion transport and metabolism
YPK_0069	77591	78598	fhuB-1, fepG-1, fepD-1, fecD-1, fecC-1	transport system permease protein	-	NC_010465	YPIII_E25	4.36502	2.12599	11.7831	2.69945	0.0106302
YPK_0070	78588	79547	fhuB-2, fepG-2, fepD-2, fecD-2, fecC-2	transport system permease protein	-	NC_010465	YPIII_E25	8.56501	3.09845	18.0757	2.11041	0.000132909
YPK_0071	79557	80510	fhuD-1, fepB-1, fecB-1	periplasmic binding protein	-	NC_010465	YPIII_E25	8.71489	3.12348	64.7203	7.42641	9.59409e-13
YPK_0782	887665	889845	iutA	TonB-dependent siderophore receptor	-	NC_010465	YPIII_E25	7.67095	2.93941	86.0082	11.2122	4.05137e-12
YPK_0783	889917	891245	iucD	L-lysine 6-monooxygenase (NADPH)	-	NC_010465	YPIII_E25	11.3387	3.50319	37.7048	3.32531	4.45369e-10
YPK_0784	891242	892990	iucC	IucA/IucC family protein	-	NC_010465	YPIII_E25	18.4009	4.2017	15.3463	0.833999	0.00214918
YPK_0785	892987	893937	iucB	putative siderophore biosynthesis protein IucB	-	NC_010465	YPIII_E25	Inf	Inf	12.5125	0	0.000558053
YPK_0786	893921	895693	rhbC	IucA/IucC family protein	-	NC_010465	YPIII_E25	31.5428	4.97924	41.5516	1.31731	2.00388e-05
YPK_0815	931351	933495	fhuA-2, yncD-2	TonB-dependent siderophore receptor	-	NC_010465	YPIII_E25	10.6426	3.41178	161.307	15.1567	9.39095e-16
YPK_0816	933488	934588	fhuD-2, fepB-2, fecB-2	periplasmic binding protein	-	NC_010465	YPIII_E25	18.7239	4.22681	81.5133	4.35344	1.50619e-07
YPK_1463	1614711	1615730	sfuA	extracellular solute-binding protein family 1	-	NC_010465	YPIII_E25	6.70525	2.74529	78.8782	11.7636	3.7025e-10
YPK_2469	2702505	2704811	fcuA	TonB-dependent siderophore receptor	-	NC_010465	YPIII_E25	36.0571	5.17221	208.017	5.7691	2.22095e-34
YPK_2548	2793389	2794168	fhuF	ferric iron reductase	-	NC_010465	YPIII_E25	Inf	Inf	4.2034	0	0.00328944
YPK_2748	3029701	3031698	fepA-1, cirA-1	TonB-dependent receptor	-	NC_010465	YPIII_E25	14.1465	3.82238	85.2294	6.02475	5.4594e-17
YPK_2749	3031958	3032746	fhuC-2, fepC-2, fecE-2	ABC transporter related	-	NC_010465	YPIII_E25	4.4229	2.14499	19.4504	4.39765	8.82487e-05
YPK_2750	3032743	3033825	fhuB-4, fepG-4, fepD-4, fecD-4, fecC-4	transport system permease protein	-	NC_010465	YPIII_E25	7.11179	2.83021	29.5566	4.156	2.71294e-07
YPK_2751	3034000	3035169	fhuD-4, fepB-4, fecB-4	periplasmic binding protein	-	NC_010465	YPIII_E25	27.5862	4.78587	129.86	4.70744	9.42464e-26
YPK_3409	3741154	3743250	fepA-2, cirA-2	TonB-dependent receptor	-	NC_010465	YPIII_E25	7.09725	2.82726	31.0438	4.37406	3.17885e-06
YPK_3461	3801260	3802312	fhuD	periplasmic binding protein	-	NC_010465	YPIII_E25	6.13752	2.61766	25.8194	4.20682	4.32485e-06
YPK_3888	4288562	4288753	hemP	hemin uptake protein	+	NC_010465	YPIII_E25	76.749	6.26208	37.3476	0.48662	5.63741e-06
YPK_3889	4288884	4290914	hmuR	TonB-dependent heme/hemoglobin receptor family protein	+	NC_010465	YPIII_E25	26.6689	4.73709	182.257	6.83406	1.42846e-06
YPK_3890	4291033	4292070	hmuS	haemin-degrading family protein	+	NC_010465	YPIII_E25	5.5317	2.46772	304.415	55.031	0.00272157
YPK_3891	4292067	4292906	hmuT	periplasmic binding protein	+	NC_010465	YPIII_E25	5.84853	2.54807	74.3714	12.7163	0.0061172
YPK_3892	4292903	4293907	hmuU	transport system permease protein	+	NC_010465	YPIII_E25	4.91926	2.29844	23.0883	4.69344	4.77859e-05
YPK_1001	1127698	1128453	cynT, can	carbonic anhydrase	+	NC_010465	YPIII_E37	4.60756	2.204	3.95688	18.2316	0.0303936
YPK_1375	1512957	1514045	afuA, fbpA	extracellular solute-binding protein family 1	+	NC_010465	YPIII_E37	184.935	7.53087	2.11215	390.61	3.04707e-38
YPK_1376	1514140	1515909	afuB, fbpB	binding-protein-dependent transport systems inner membrane component	+	NC_010465	YPIII_E37	71.0555	6.15087	3.37739	239.982	9.33538e-43
YPK_1377	1515902	1516972	afuC	ABC transporter related	+	NC_010465	YPIII_E37	49.4816	5.62882	5.2152	258.057	3.48444e-10
YPK_1378	1517450	1519123	ydeN	sulfatase	+	NC_010465	YPIII_E37	8.5881	3.10234	21.7603	186.88	7.98991e-06
YPK_2171	2409265	2410347	ydcS-2	extracellular solute-binding protein family 1	+	NC_010465	YPIII_E37	5.30852	2.40831	0.943257	5.0073	0.017323
YPK_2278	2532539	2533366	ycjP-3	binding-protein-dependent transport systems inner membrane component	-	NC_010465	YPIII_E37	Inf	Inf	0	3.81524	0.0475099
YPK_2438	2671047	2671556	ftnA	ferroxidase	-	NC_010465	YPIII_E37	7.34904	2.87756	54.0315	397.08	6.99589e-11
YPK_3440	3772466	3773200	cysH	phosphoadenosine phosphosulfate reductase	-	NC_010465	YPIII_E37	4.27101	2.09458	28.7874	122.951	2.37038e-10
YPK_3441	3773197	3774927	cysI	sulfite reductase (NADPH) hemoprotein, beta-component	-	NC_010465	YPIII_E37	5.04856	2.33587	27.7965	140.332	5.06058e-10
YPK_3442	3774927	3776729	cysJ	sulfite reductase (NADPH) flavoprotein, alpha chain	-	NC_010465	YPIII_E37	7.41792	2.89101	18.8728	139.997	8.7656e-10
Lipid transport and metabolism
YPK_1688	1873513	1874754	fabF	3-oxoacyl-(acyl-carrier-protein) synthase 2	+	NC_010465	YPIII_E25	4.54075	2.18293	492.431	108.447	3.33082e-12
YPK_0105	124273	125070	cdh	CDP-diacylglycerol diphosphatase	-	NC_010465	YPIII_E37	4.02659	2.00956	9.03289	36.3718	3.7782e-05
YPK_1508	1668959	1670269	fadI	acetyl-CoA C-acyltransferase FadI	+	NC_010465	YPIII_E37	7.66514	2.93831	18.3291	140.495	6.86693e-16
YPK_1509	1670269	1672593	fadJ	fatty acid oxidation complex, alpha subunit FadJ	+	NC_010465	YPIII_E37	8.1058	3.01895	45.575	369.422	4.88113e-17
YPK_2125	2355279	2356967	fadD-1	AMP-dependent synthetase and ligase	-	NC_010465	YPIII_E37	7.33101	2.87401	23.9788	175.789	2.60688e-16
YPK_3309	3622221	3624668	fadE	acyl-CoA dehydrogenase	+	NC_010465	YPIII_E37	12.598	3.65512	15.3851	193.822	6.29866e-14
YPK_3420	3752603	3753373		short-chain dehydrogenase/reductase SDR	-	NC_010465	YPIII_E37	5.82726	2.54282	3.39828	19.8027	4.90727e-05
YPK_3933	4338420	4340609	fadB	fatty oxidation complex, alpha subunit FadB	+	NC_010465	YPIII_E37	15.6598	3.969	36.8979	577.815	1.86366e-24
YPK_3934	4340621	4341784	fadA	acetyl-CoA C-acyltransferase FadA	+	NC_010465	YPIII_E37	17.0813	4.09434	15.3543	262.271	1.02765e-29
Nucleotide transport and metabolism
YPK_3435	3766961	3768478	cysN	sulfate adenylyltransferase, large subunit	-	NC_010465	YPIII_E37	6.65537	2.73452	13.4132	89.2699	0.00072427
YPK_3436	3768490	3769398	cysD	sulfate adenylyltransferase, small subunit	-	NC_010465	YPIII_E37	6.58133	2.71838	13.9708	91.9461	8.58524e-09
YPK_3691	4078620	4080758	nrdD	anaerobic ribonucleoside-triphosphate reductase	+	NC_010465	YPIII_E37	5.17426	2.37135	4.45985	23.0764	0.000126711
Secondary metabolites biosynthesis, transport and catabolism
YPK_2203	2439260	2439919		methyltransferase type 12	+	NC_010465	YPIII_E37	20.8526	4.38215	1.807	37.6806	3.55259e-10
General membrane transport, secretion and structural proteins
YPK_0238	277151	278335	tsgA	major facilitator superfamily MFS_1	-	NC_010465	YPIII_E25	7.31929	2.8717	73.8929	10.0956	2.06608e-06
YPK_0640	698252	699070	uppP	undecaprenol kinase	+	NC_010465	YPIII_E25	6.18448	2.62865	38.8411	6.28041	5.59471e-07
YPK_0672	736462	737499	exbB	TonB-system energizer ExbB	+	NC_010465	YPIII_E25	7.21328	2.85066	262.75	36.4259	2.01859e-18
YPK_0673	737503	737934	exbD	TonB system transport protein ExbD	+	NC_010465	YPIII_E25	11.5128	3.52517	50.8668	4.41827	9.35902e-11
YPK_0788	895833	897056		major facilitator superfamily MFS_1	+	NC_010465	YPIII_E25	6.43958	2.68697	11.3319	1.75972	0.00168758
YPK_2055	2285984	2286754	tonB-1	TonB family protein	-	NC_010465	YPIII_E25	7.5447	2.91546	182.554	24.1963	1.4757e-17
YPK_2649	2911078	2912160	ompF	porin Gram-negative type	+	NC_010465	YPIII_E25	31.373	4.97145	16044.3	511.404	9.23527e-54
YPK_1983	2203472	2204770	ynfM	major facilitator superfamily MFS_1	+	NC_010465	YPIII_E37	4.41813	2.14343	3.31877	14.6627	0.00754426
YPK_2049	2280862	2281497	ompW	OmpW family protein	-	NC_010465	YPIII_E37	10.2179	3.35302	1.45315	14.8481	0.0110173
YPK_2503	2737001	2738341		major facilitator superfamily MFS_1	+	NC_010465	YPIII_E37	16.1653	4.01483	0.284256	4.5951	0.0162604
YPK_2839	3124680	3125795	ompC-2	porin Gram-negative type	-	NC_010465	YPIII_E37	68.2808	6.09341	27.724	1893.02	8.63853e-67
YPK_3028	3330686	3330943	tatE	twin-arginine translocation protein, TatA/E family subunit	-	NC_010465	YPIII_E37	4.07911	2.02826	12.0633	49.2078	7.14592e-06
Defense mechanisms
YPK_2106	2335324	2336517	bcr-1	drug resistance transporter, Bcr/CflA subfamily	+	NC_010465	YPIII_E25	4.26817	2.09362	33.4739	7.84268	3.78429e-05
YPK_0473	518371	521229	tccC	insecticidal toxin complex protein TccC	-	NC_010465	YPIII_E37	4.2874	2.1001	3.73125	15.9974	0.00183243
Others
YPK_0024	28022	28252		hypothetical protein YPK_0024	+	NC_010465	YPIII_E25	4.35772	2.12357	8.33615	1.91296	0.0317263
YPK_0132	159903	160115		conserved hypothetical protein	+	NC_010465	YPIII_E25	8.88185	3.15086	26.4201	2.97462	0.00124818
YPK_0633	690045	690734		hypothetical protein YPK_0633	+	NC_010465	YPIII_E25	6.22201	2.63738	19.5281	3.13855	0.00454919
YPK_1434	1584325	1584672		conserved hypothetical protein	-	NC_010465	YPIII_E25	4.20117	2.07079	7.3929	1.75972	0.0207174
YPK_1947	2161677	2164010		conserved hypothetical protein	+	NC_010465	YPIII_E25	6.19836	2.63189	30.9503	4.99331	3.51437e-07
YPK_1952	2168429	2170468		putative virulence factor	-	NC_010465	YPIII_E25	32.9267	5.04119	38.5469	1.17069	5.97852e-15
YPK_1954	2171581	2173134		conserved hypothetical protein	-	NC_010465	YPIII_E25	33.1891	5.05264	547.419	16.4939	8.57481e-43
YPK_2359	2591988	2592242		conserved hypothetical protein	-	NC_010465	YPIII_E25	4.75445	2.24928	11.9114	2.50531	0.0123381
YPK_2379	2613390	2613542		conserved hypothetical protein	-	NC_010465	YPIII_E25	98.5348	6.62256	19.4555	0.197448	1.5139e-06
YPK_2397	2632214	2632336		conserved hypothetical protein	+	NC_010465	YPIII_E25	Inf	Inf	30.3299	0	1.82852e-13
YPK_2518	2759980	2760195		conserved hypothetical protein	-	NC_010465	YPIII_E25	8.05609	3.01008	115.691	14.3607	3.62975e-14
YPK_2617	2873801	2874001		transposase	-	NC_010465	YPIII_E25	7.99641	2.99935	7.04896	0.881516	0.0197515
YPK_2781	3069589	3069915		conserved hypothetical protein	-	NC_010465	YPIII_E25	137.049	7.09855	93.7509	0.684068	8.32384e-29
YPK_2942	3239891	3240709		abortive infection protein	+	NC_010465	YPIII_E25	5.69956	2.51085	16.1793	2.83869	0.000444502
YPK_3162	3457789	3458703		hypothetical protein	+	NC_010465	YPIII_E25	8.41033	3.07216	35.0989	4.17331	1.30001e-07
YPK_3580	3942843	3943643	yjjP	protein of unknown function DUF1212	-	NC_010465	YPIII_E25	5.04819	2.33576	21.5307	4.26503	0.000143966
YPK_3595	3963728	3964339	yaaH	GPR1/FUN34/yaaH family protein	+	NC_010465	YPIII_E25	23.9927	4.58453	150.171	6.25903	9.93828e-15
YPK_3637	4014027	4014365		hypothetical protein	-	NC_010465	YPIII_E25	Inf	Inf	3.06127	0	0.0461572
YPK_3755	4144446	4145432		DMT family amino acid efflux protein	-	NC_010465	YPIII_E25	4.0263	2.00945	23.4758	5.83061	0.000576593
YPK_3785	4172453	4172731		conserved hypothetical protein	-	NC_010465	YPIII_E25	5.39964	2.43286	765.108	141.696	2.79833e-09
pYV0090	62838	63104		putative transposase	+	NC_006153	YPIII_E37	19.4345	4.28055	1.09929	21.3642	1.15092e-07
pYV0091	63140	63562		putative transposase	+	NC_006153	YPIII_E37	14.4463	3.85263	0.568512	8.21289	0.000866984
pYV0092	63559	63960		putative transposase	+	NC_006153	YPIII_E37	9.83852	3.29844	0.815036	8.01875	0.00537464
YPK_0462	502082	503182	yedY	oxidoreductase molybdopterin binding	-	NC_010465	YPIII_E37	6.16131	2.62324	19.486	120.059	7.54991e-14
YPK_0579	639977	640198		conserved hypothetical protein	+	NC_010465	YPIII_E37	Inf	Inf	0	6.02806	0.00021414
YPK_0601	667138	667575		conserved hypothetical protein	+	NC_010465	YPIII_E37	13.1135	3.71298	0.815036	10.688	0.000110637
YPK_1186	1321280	1322134		conserved hypothetical protein	-	NC_010465	YPIII_E37	7.61213	2.9283	0.63811	4.85737	0.0212023
YPK_1267	1395703	1395828		hypothetical protein YPK_1267	+	NC_010465	YPIII_E37	8.78455	3.13497	160.072	1406.16	0.0167844
YPK_1323	1452474	1452983		inhibitor of vertebrate lysozyme	+	NC_010465	YPIII_E37	9.01332	3.17206	2.50373	22.5669	1.17156e-06
YPK_1586	1754394	1755038		protein RhiA	+	NC_010465	YPIII_E37	9.27069	3.21268	0.63811	5.91572	0.0223284
YPK_1653	1835938	1836147		hypothetical protein YPK_1653	+	NC_010465	YPIII_E37	7.72489	2.94951	3.55432	27.4567	2.38594e-06
YPK_1731	1919866	1920069		conserved hypothetical protein	-	NC_010465	YPIII_E37	7.30512	2.86891	61.4283	448.741	3.81527e-14
YPK_1842	2042008	2042829	ppsR	protein of unknown function DUF299	-	NC_010465	YPIII_E37	5.57443	2.47882	4.74005	26.4231	2.18765e-05
YPK_2058	2287589	2287834		conserved hypothetical protein	+	NC_010465	YPIII_E37	10.5572	3.40015	0.815036	8.60448	0.00380738
YPK_2059	2287950	2288213		conserved hypothetical protein	-	NC_010465	YPIII_E37	4.45726	2.15616	6.64851	29.6342	0.0152457
YPK_2185	2423418	2423690		conserved hypothetical protein	-	NC_010465	YPIII_E37	6.69008	2.74202	3.33966	22.3426	3.96471e-06
YPK_2197	2435355	2436260		conserved hypothetical protein	+	NC_010465	YPIII_E37	42.4238	5.4068	2.50373	106.218	4.61525e-28
YPK_2198	2436266	2437198		conserved hypothetical protein	+	NC_010465	YPIII_E37	39.5525	5.3057	3.02354	119.588	1.35629e-24
YPK_2199	2437185	2438135		conserved hypothetical protein	+	NC_010465	YPIII_E37	228.28	7.83466	1.93522	441.772	1.5253e-43
YPK_2200	2438181	2438324		hypothetical protein YPK_2200	+	NC_010465	YPIII_E37	1319.24	10.3655	0.176927	233.409	8.73055e-14
YPK_2804	3093468	3093830		conserved hypothetical protein	+	NC_010465	YPIII_E37	9.96503	3.31687	2.37551	23.672	2.16991e-06
YPK_3310	3624840	3625586		conserved hypothetical protein	-	NC_010465	YPIII_E37	6.63357	2.72979	1.29711	8.60448	0.00718174
YPK_3655	4035766	4036056	yneC	antibiotic biosynthesis monooxygenase	+	NC_010465	YPIII_E37	43.1645	5.43177	0.284256	12.2698	2.84909e-06
YPK_3711	4098545	4100563		heparinase II/III family protein	+	NC_010465	YPIII_E37	5.14168	2.36224	2.77702	14.2785	0.000415595
YPK_3763	4150937	4151200	yhcN	protein of unknown function DUF1471	+	NC_010465	YPIII_E37	4.87528	2.28549	5.07706	24.7521	0.00056121
YPK_3773	4163507	4163719		protein of unknown function DUF1107	-	NC_010465	YPIII_E37	16.2351	4.02105	14.7004	238.663	4.86226e-26
YPK_3774	4164055	4164618	ytfJ	conserved hypothetical protein	+	NC_010465	YPIII_E37	6.10287	2.60949	11.982	73.1248	1.91776e-06
YPK_3922	4323271	4323582		protein of unknown function DUF485	+	NC_010465	YPIII_E37	119.197	6.89721	0.353853	42.1784	6.19306e-06
YPK_4004	4415441	4416271		conserved hypothetical protein	-	NC_010465	YPIII_E37	31.4239	4.97379	10.1571	319.176	2.1924e-40
YPK_4005	4416297	4417529		protein of unknown function UPF0261	-	NC_010465	YPIII_E37	38.1395	5.25322	5.30164	202.202	7.73796e-37
inf: infinite (due to a sample with zero reads)

## Sheet: YPIIIE25vs.YPIIIS25 raw
Dataset S4-3: Global gene expression changes in response to growth phase (DESeq analysis YPIII_E25 vs. YPIII_S25; all ORFs listed).
								DESeq mean read counts
Locus	Gene name	Gene description	Start	Stop	Strand	Accession ID	Feature type	YPIII_E25	YPIII_S25	log2 Fold change	p-value
pYV0001	ypkA	putative targeted effector protein kinase	12	2210	-	NC_006153	CDS	223.737	320.342	0.517806	0.150968
pYV0002		hypothetical protein	2218	2667	-	NC_006153	CDS	97.6842	132.025	0.434613	0.352255
pYV0003		putative transposase remnant	2919	3239	-	NC_006153	CDS	0.898592	0.822642	-0.127401	0.680523
pYV0004		hypothetical protein	3411	3650	-	NC_006153	CDS	6.99527	10.1298	0.53415	0.744812
pYV0005	repA, repA1	putative replication initiation protein	4823	5689	-	NC_006153	CDS	28.4715	47.7612	0.746321	0.0622421
pYV0006		hypothetical protein	5803	5955	+	NC_006153	CDS	53.0188	205.682	1.95584	0.0045249
pYV0007	repB, copB	RepB, RepA2, CopB; putative replication transcriptional regulator	5998	6252	-	NC_006153	CDS	316.141	662.661	1.0677	0.0111841
pYV0008		possible transposase remnant	6779	7183	+	NC_006153	CDS	0.416241	0	-Inf	0.984478
pYV0009		hyothetical protein	7489	7806	-	NC_006153	CDS	0	0
pYV0010		hypothetical protein	7978	8436	-	NC_006153	CDS	0.254719	0.760968	1.57893	1
pYV0011		possible transposase remnant	8586	8774	+	NC_006153	CDS	0	0
pYV0012		hypothetical protein	8771	8980	-	NC_006153	CDS	0.208121	1.62843	2.96799	0.462324
pYV0013	yadA	Yersinia adhesin A, YadA	9103	10401	-	NC_006153	CDS	23.9151	10.7334	-1.15581	0.156863
pYV0016	tnpA	putative transposase protein	11386	13701	-	NC_006153	CDS	5.12268	5.81444	0.182741	1
pYV0017		putative resolvase	13865	14416	+	NC_006153	CDS	138.353	100.586	-0.459919	0.375805
pYV0018		putative transposase	15467	15733	+	NC_006153	CDS	0	0
pYV0019		putative transposase	15757	16566	+	NC_006153	CDS	0	0
pYV0020	sycH	putative YopH targeting protein	16714	17139	-	NC_006153	CDS	20.5749	61.6002	1.58205	0.000104861
pYV0021		putative transposase	17484	17915	-	NC_006153	CDS	0.898592	1.0283	0.194527	0.519936
pYV0022		putative transposase	17915	19087	-	NC_006153	CDS	7.97512	5.00865	-0.671085	0.639326
pYV0023		possible transposase remnant	19220	19834	+	NC_006153	CDS	1.88552	4.12433	1.1292	0.78502
pYV0024	sycE, yerA	putative YopE chaperone	19897	20289	-	NC_006153	CDS	50.5082	83.9793	0.733517	0.0951383
pYV0025	yopE	putative outer membrane virulence protein	20483	21142	+	NC_006153	CDS	417.655	304.245	-0.457078	0.125029
pYV0026		hypothetical protein	21282	21581	-	NC_006153	CDS	21.4852	68.2843	1.66821	0.000284668
pYV0027		hypothetical protein	21574	21849	-	NC_006153	CDS	398.333	1278.25	1.68213	1.45939e-05
pYV0028		putative transposase remnant	21960	22163	-	NC_006153	CDS	3.50167	2.03975	-0.779648	0.494932
pYV0029		hypothetical protein	22359	22532	+	NC_006153	CDS	0.771232	1.52927	0.987606	0.824154
pYV0030		hypothetical protein	22682	22975	-	NC_006153	CDS	0.898592	0.966629	0.105296	1
pYV0031	sopB	putative plasmid partitioning control protein	23123	24088	-	NC_006153	CDS	60.2997	37.8805	-0.670694	0.0725427
pYV0032	sopA	putative plasmid partitioning transcription repressor	24085	25251	-	NC_006153	CDS	92.4356	57.3297	-0.689167	0.168706
pYV0033		hypothetical protein	25800	25913	+	NC_006153	CDS	0	0.966629	Inf	0.456736
pYV0034		putative transposase remnant	26051	26245	-	NC_006153	CDS	0	0
pYV0035		hypothetical protein	26357	26815	-	NC_006153	CDS	0	0.205661	Inf	0.82216
pYV0036		hypothetical protein	26842	27102	-	NC_006153	CDS	0	0
pYV0039		putative transposase	28171	28353	-	NC_006153	CDS	4.45394	1.99493	-1.15874	0.653704
pYV0040	yopK/yopQ	Yop targeting protein YopK, YopQ	28491	29039	-	NC_006153	CDS	16.6709	13.7376	-0.279201	0.668213
pYV0041	yopT	Yop targeted effector YopT	29513	30481	+	NC_006153	CDS	0.208121	1.7276	3.05328	0.569827
pYV0042		YopT chaperone	30481	30873	+	NC_006153	CDS	0	0
pYV0043		transposase remnant	31368	31559	+	NC_006153	CDS	0	0
pYV0044		hypothetical protein	31576	31995	+	NC_006153	CDS	3.67513	6.44827	0.811118	0.0967579
pYV0045		hypothetical protein	32524	32715	-	NC_006153	CDS	0	0
pYV0046		putative transposase remnant	32890	33189	+	NC_006153	CDS	0.416241	0	-Inf	0.984478
pYV0047	yopM	putative targeted effector protein	33232	34884	-	NC_006153	CDS	8.33597	6.6129	-0.334068	0.282088
pYV0048		hypothetical protein	35009	35104	-	NC_006153	CDS	0.127359	0	-Inf	1
pYV0049		hypothetical protein	35209	35424	-	NC_006153	CDS	0.563112	1.07313	0.930326	0.646522
pYV0050		hypothetical protein	35445	35567	+	NC_006153	CDS	0	0.760968	Inf	0.83027
pYV0051		hypothetical protein	35593	35916	+	NC_006153	CDS	0.871504	5.34144	2.61565	0.0582847
pYV0052		hypothetical protein	35951	36073	+	NC_006153	CDS	0	0
pYV0053		hypothetical protein	36160	36327	+	NC_006153	CDS	0.254719	0.205661	-0.308642	1
pYV0054	yopD	putative Yop negative regulation/targeting component	36551	37471	-	NC_006153	CDS	191.504	189.657	-0.0139795	0.828603
pYV0055	yopB	putative Yop targeting protein	37490	38695	-	NC_006153	CDS	107.006	96.2458	-0.152895	0.576803
pYV0056	lcrH, sycD	low calcium response protein H	38673	39179	-	NC_006153	CDS	47.4393	44.4611	-0.0935403	0.564678
pYV0057	lcrV	putative V antigen, antihost protein/regulator	39192	40172	-	NC_006153	CDS	66.1932	50.7923	-0.382072	0.763178
pYV0058	lcrG	putative Yop regulator	40174	40461	-	NC_006153	CDS	41.6569	108.324	1.37872	0.00137592
pYV0059	lcrR	hypothetical protein lcrR	40503	40943	-	NC_006153	CDS	24.5675	14.2614	-0.784633	0.0362554
pYV0060	lcrD, yscV	putative membrane-bound Yop protein	40940	43054	-	NC_006153	CDS	199.883	86.3595	-1.21073	0.000478892
pYV0061	yscY	putative type III secretion protein	43041	43385	-	NC_006153	CDS	33.2202	25.0756	-0.405776	0.726597
pYV0062	yscX	putative type III secretion protein	43382	43750	-	NC_006153	CDS	35.4239	25.479	-0.475414	0.126898
pYV0063	sycN	putative type III secretion protein	43747	44118	-	NC_006153	CDS	34.7909	37.5309	0.109367	0.803284
pYV0064	tyeA	putative Yop secretion and targeting protein	44105	44383	-	NC_006153	CDS	35.0996	41.3583	0.236722	0.525468
pYV0065	yopN, lcrE	putative membrane-bound Yop targeting protein	44364	45245	-	NC_006153	CDS	166.157	224.319	0.433009	0.308115
pYV0066		hypothetical protein	45305	45409	+	NC_006153	CDS	1.48172	4.13385	1.48022	0.418858
pYV0067	sctN	putative Yops secretion ATP synthase	45443	46762	+	NC_006153	CDS	273.667	509.199	0.895808	0.016473
pYV0068	yscO	putative type III secretion protein	46759	47223	+	NC_006153	CDS	99.0605	115.685	0.223816	0.355042
pYV0069	yscP	putative type III secretion protein	47223	48590	+	NC_006153	CDS	139.555	180.124	0.368158	0.405614
pYV0070	yscQ	putative type III secretion protein	48587	49510	+	NC_006153	CDS	49.0528	58.547	0.255261	1
pYV0071	yscR	putative Yop secretion membrane protein	49507	50160	+	NC_006153	CDS	15.8353	14.8094	-0.0966318	0.33721
pYV0072	yscS	putative type III secretion protein	50162	50428	+	NC_006153	CDS	11.6756	14.4258	0.305154	0.449223
pYV0073	yscT	putative type III secretion protein	50425	51210	+	NC_006153	CDS	28.3326	44.1511	0.639986	0.256543
pYV0074	yscU	putative type III secretion protein	51210	52274	+	NC_006153	CDS	22.1596	28.1993	0.347728	0.227213
pYV0075	virG, yscW	putative Yop targeting lipoprotein	52850	53245	+	NC_006153	CDS	5.89613	19.2891	1.70995	0.00332129
pYV0076	lcrF, virF	putative thermoregulatory protein	53369	54184	+	NC_006153	CDS	3.95693	26.3802	2.737	1.15112e-05
pYV0077	yscA	type III secretion protein YscA	54263	54361	+	NC_006153	CDS	25.2958	55.6417	1.13727	0.015948
pYV0078		hypothetical protein	54587	55000	+	NC_006153	CDS	56.3406	61.1647	0.118523	0.888551
pYV0079	yscC	putative type III secretion protein	55006	56829	+	NC_006153	CDS	117.895	54.6958	-1.108	0.00722617
pYV0080	yscD	putative type III secretion protein	56826	58085	+	NC_006153	CDS	80.9522	28.3096	-1.51578	0.00432351
pYV0081	yscE	putative type III secretion protein	58082	58282	+	NC_006153	CDS	65.0305	11.3806	-2.51454	1.59105e-06
pYV0082	yscF	putative type III secretion protein	58283	58546	+	NC_006153	CDS	43.9884	18.5091	-1.24889	0.00314079
pYV0083	yscG	putative type III secretion protein	58548	58895	+	NC_006153	CDS	56.0437	54.4637	-0.0412559	0.740118
pYV0084	yscH	YscH, YopR, LcrP; putative type III secretion protein	58892	59389	+	NC_006153	CDS	88.1045	51.1004	-0.785882	0.0298681
pYV0085	yscI, lcrO	putative type III secretion protein	59390	59737	+	NC_006153	CDS	58.3317	35.5007	-0.716435	0.0895615
pYV0086	yscJ, ylpB	putative type III secretion lipoprotein	59744	60478	+	NC_006153	CDS	168.982	102.825	-0.716677	0.463245
pYV0087	yscK	putative type III secretion protein	60457	61107	+	NC_006153	CDS	54.3224	24.7275	-1.13543	0.00635832
pYV0088	yscL	putative type III secretion protein	61086	61718	+	NC_006153	CDS	16.0749	7.24673	-1.14941	0.1378
pYV0089	yscM, lcrQ	putative type III secretion regulatory	61943	62290	+	NC_006153	CDS	8.64658	31.4638	1.86349	0.00397489
pYV0090		putative transposase	62838	63104	+	NC_006153	CDS	0.79832	6.43142	3.0101	0.0161881
pYV0091		putative transposase	63140	63562	+	NC_006153	CDS	0.416241	1.07313	1.36633	0.642997
pYV0092		putative transposase	63559	63960	+	NC_006153	CDS	0.590199	3.06806	2.37805	0.117804
pYV0093		putative transposase	63966	64145	+	NC_006153	CDS	0.254719	3.68504	3.8547	0.015868
pYV0094	yopH	putative protein-tyrosine phosphatase Yop effector	64366	65772	-	NC_006153	CDS	220.294	758.834	1.78435	3.73612e-07
pYV0095		putative transposase	66153	66689	+	NC_006153	CDS	0	0
pYV0096		transposase, IS630 family	66691	66819	-	NC_006153	CDS	0	0
pYV0097		hypothetical protein	66902	66994	-	NC_006153	CDS	0.254719	2.40625	3.23981	0.091607
pYV0098	yopP, yopJ	putative targeted effector protein	67275	68141	-	NC_006153	CDS	9.86157	24.9859	1.34123	0.124202
pYV0099		hypothetical protein	68142	68276	-	NC_006153	CDS	2.07899	1.58361	-0.392665	1
YPK_0001	dnaA	chromosomal replication initiator protein DnaA	37	1389	+	NC_010465	CDS	100.991	78.0959	-0.370914	0.438452
YPK_0002	dnaN	DNA polymerase III, beta subunit	1394	2494	+	NC_010465	CDS	124.688	63.4234	-0.975235	0.0150505
YPK_0003	recF	DNA replication and repair protein RecF	2667	3752	+	NC_010465	CDS	68.7287	8.57034	-3.00349	1.17138e-08
YPK_0004	gyrB	DNA gyrase, B subunit	3772	6186	+	NC_010465	CDS	350.009	67.6855	-2.37047	2.92717e-08
YPK_0005	ybhA-1, ybjI-1, yidA-1, yigL -1	sugar phosphatase	6402	7211	+	NC_010465	CDS	21.6431	7.0484	-1.61854	0.0211555
YPK_0006		hypothetical protein YPK_0006	7529	7696	+	NC_010465	CDS	0.208121	0	-Inf	1
YPK_0007	ocd	ornithine cyclodeaminase	7806	8759	-	NC_010465	CDS	14.2777	12.5205	-0.189468	1
YPK_0008	ilvA, tdcB	threonine dehydratase	8753	9715	-	NC_010465	CDS	14.6208	7.6412	-0.936147	0.084839
YPK_0009	yidR	conserved hypothetical protein	9923	11224	+	NC_010465	CDS	9.49807	12.3002	0.372975	0.526185
YPK_0010		protein of unknown function DUF1375	11264	11602	-	NC_010465	CDS	1.95163	26.3147	3.75312	7.71016e-08
YPK_0011	ibpA	heat shock protein Hsp20	11970	12383	+	NC_010465	CDS	33.3041	13.8985	-1.26077	0.0329384
YPK_0012	ibpB	heat shock protein Hsp20	12664	13128	+	NC_010465	CDS	14.1118	5.05347	-1.48156	0.033848
YPK_0013	yidE	YidE/YbjL duplication	13501	15159	+	NC_010465	CDS	2.63503	15.2001	2.52819	0.0029342
YPK_0014	avtA	aminotransferase class I and II	15272	16642	-	NC_010465	CDS	22.7693	4.5525	-2.32236	0.00365259
YPK_0015		conserved hypothetical protein	16993	17436	-	NC_010465	CDS	0.254719	0	-Inf	1
YPK_0016	malS	alpha amylase catalytic region	17850	19913	-	NC_010465	CDS	1.33434	5.80711	2.12169	0.0576552
YPK_0017	ghrB	D-isomer specific 2-hydroxyacid dehydrogenase NAD-binding	20183	21163	-	NC_010465	CDS	6.62076	7.60371	0.199706	0.722599
YPK_0018		putative transcriptional regulator	21718	22362	+	NC_010465	CDS	4.88261	9.82494	1.0088	0.537916
YPK_0019	yiaD	OmpA/MotB domain protein	22493	23152	-	NC_010465	CDS	15.856	3.51468	-2.17357	0.00578387
YPK_0020	yiaC	GCN5-related N-acetyltransferase	23510	23965	-	NC_010465	CDS	2.73751	2.90722	0.0867736	1
YPK_0021	tag	DNA-3-methyladenine glycosylase I	23962	24534	-	NC_010465	CDS	5.07122	13.106	1.36982	0.10844
YPK_0022	glyQ	glycyl-tRNA synthetase, alpha subunit	24881	25795	+	NC_010465	CDS	123.717	23.6954	-2.38436	2.8248e-07
YPK_0023	glyS	glycyl-tRNA synthetase, beta subunit	25805	27874	+	NC_010465	CDS	298.624	65.1075	-2.19743	3.91832e-08
YPK_0024		hypothetical protein YPK_0024	28022	28252	+	NC_010465	CDS	6.0896	4.74131	-0.36106	0.640094
YPK_0025	yiaF	putative lipoprotein	28347	29066	+	NC_010465	CDS	29.17	33.1091	0.182739	0.72787
YPK_0026	mtlA	PTS system, mannitol-specific IIC subunit	29548	31479	+	NC_010465	CDS	9.26065	38.3307	2.04932	5.70208e-05
YPK_0027	mtlD	mannitol dehydrogenase domain	31616	32779	+	NC_010465	CDS	7.25756	14.1174	0.959922	0.275766
YPK_0028	mtlR	mannitol repressor, MtlR	32986	33540	+	NC_010465	CDS	9.08891	11.5224	0.34226	0.745925
YPK_0029		hypothetical protein YPK_0029	33619	33741	+	NC_010465	CDS	35.2237	8.59452	-2.03506	0.0106718
YPK_0030	yibL	conserved hypothetical protein	33789	34145	+	NC_010465	CDS	98.5654	44.6521	-1.14235	0.00309422
YPK_0031		conserved hypothetical protein	34308	34784	-	NC_010465	CDS	5.88148	12.2385	1.05718	0.17036
YPK_0032		hypothetical protein YPK_0032	35145	35240	+	NC_010465	CDS	0	1.52927	Inf	0.345307
YPK_0033		conserved hypothetical protein	35316	35600	-	NC_010465	CDS	2.07899	2.45108	0.237532	0.935477
YPK_0034	tar	methyl-accepting chemotaxis sensory transducer	35838	37787	-	NC_010465	CDS	42.4608	7.39072	-2.52235	5.69284e-06
YPK_0035	sodA	superoxide dismutase	38131	38754	-	NC_010465	CDS	561.67	438.279	-0.357875	0.29988
YPK_0036	fdhD	formate dehydrogenase family accessory protein FdhD	39189	40013	-	NC_010465	CDS	7.66673	11.3336	0.56392	0.404587
YPK_0037	fdoG-1	molybdopterin oxidoreductase Fe4S4 region	40210	40797	+	NC_010465	CDS	80.0673	244.647	1.61142	1.22037e-05
YPK_0038	fdoG-2	formate dehydrogenase, alpha subunit	40846	43257	+	NC_010465	CDS	244.584	517.826	1.08214	0.00221251
YPK_0039	fdoH	formate dehydrogenase, beta subunit	43270	44241	+	NC_010465	CDS	121.634	237.14	0.963192	0.00541004
YPK_0040	fdoI	formate dehydrogenase, gamma subunit	44238	44912	+	NC_010465	CDS	49.4729	79.7178	0.688262	0.0698193
YPK_0041	fdhE	formate dehydrogenase accessory protein FdhE	44912	45841	+	NC_010465	CDS	51.0208	61.0823	0.259671	0.426309
YPK_0042	selA	L-seryl-tRNA(Sec) selenium transferase	46025	47413	+	NC_010465	CDS	52.3027	34.9807	-0.580329	0.194699
YPK_0043	selB	selenocysteine-specific translation elongation factor	47410	49383	+	NC_010465	CDS	37.4508	34.3167	-0.126089	0.643141
YPK_0044		conserved hypothetical protein	50142	50474	+	NC_010465	CDS	18.8155	10.4381	-0.850061	0.545194
YPK_0045		conserved hypothetical protein	50488	51036	-	NC_010465	CDS	0.254719	0.205661	-0.308642	1
YPK_0046		conserved hypothetical protein	51024	51209	-	NC_010465	CDS	0.771232	0.205661	-1.9069	1
YPK_0047		conserved hypothetical protein	51330	51533	+	NC_010465	CDS	1.44219	4.58999	1.67023	0.15474
YPK_0048	mdfA	major facilitator superfamily MFS_1	51682	52911	-	NC_010465	CDS	46.1394	6.47843	-2.83228	3.70502e-06
YPK_0049		hypothetical protein YPK_0049	53310	53477	+	NC_010465	CDS	0	0
YPK_0050		acyltransferase 3	53772	54764	+	NC_010465	CDS	11.2535	11.9712	0.0891909	0.882292
YPK_0051	fimA-1	fimbrial protein	55655	56212	+	NC_010465	CDS	0.254719	4.67964	4.19942	0.0835678
YPK_0052	yqiG	fimbrial biogenesis outer membrane usher protein	56288	58786	+	NC_010465	CDS	1.6774	7.50455	2.16154	0.0408678
YPK_0053	fimC-1	pili assembly chaperone	58879	59646	+	NC_010465	CDS	0	3.97301	Inf	0.00834434
YPK_0054		fimbrial protein	59685	60671	+	NC_010465	CDS	0.254719	2.55757	3.3278	0.104431
YPK_0055	xylB-1	xylulokinase	60770	62224	-	NC_010465	CDS	12.2312	27.5231	1.17008	0.200952
YPK_0056	xylA	xylose isomerase	62348	63667	-	NC_010465	CDS	12.4995	11.0758	-0.174468	0.910152
YPK_0057	xylF	D-xylose ABC transporter, periplasmic substrate-binding protein	64130	65125	+	NC_010465	CDS	0.46284	6.73625	3.86336	0.00345848
YPK_0058	xylG	D-xylose ABC transporter, ATPase subunit	65333	66865	+	NC_010465	CDS	0.543601	2.7559	2.3419	0.155909
YPK_0059	xylH	monosaccharide-transporting ATPase	66852	68036	+	NC_010465	CDS	1.4617	2.4959	0.771909	0.796883
YPK_0060	lacI-1, galR-1	transcriptional regulator, AraC family	68126	69319	+	NC_010465	CDS	2.25295	8.94417	1.98913	0.0209464
YPK_0061		integrase family protein	69706	70896	+	NC_010465	CDS	17.5305	16.3069	-0.104384	0.8484
YPK_0062		conserved hypothetical protein	71077	72345	+	NC_010465	CDS	34.7163	19.4646	-0.834757	0.288295
YPK_0063		hypothetical protein YPK_0063	72381	73151	-	NC_010465	CDS	1.14624	0.205661	-2.47857	0.755981
YPK_0064		protein of unknown function DUF262	73144	74259	-	NC_010465	CDS	9.5754	8.31986	-0.202775	0.754282
YPK_0065	hsdM-1	N4/N6-methyltransferase family protein	74300	75067	-	NC_010465	CDS	22.4238	14.34	-0.644993	0.312047
YPK_0066		transposase IS3/IS911 family protein	75549	75815	+	NC_010465	CDS	0	0
YPK_0067		integrase catalytic region	75893	76648	+	NC_010465	CDS	0	0
YPK_0068	fhuC-1, fepC-1, fecE-1	ABC transporter related	76836	77594	-	NC_010465	CDS	5.51941	2.14625	-1.3627	0.243004
YPK_0069	fhuB-1, fepG-1, fepD-1, fecD-1, fecC-1	transport system permease protein	77591	78598	-	NC_010465	CDS	8.60434	3.46253	-1.31324	0.0756036
YPK_0070	fhuB-2, fepG-2, fepD-2, fecD-2, fecC-2	transport system permease protein	78588	79547	-	NC_010465	CDS	13.2388	2.3894	-2.47005	0.00164761
YPK_0071	fhuD-1, fepB-1, fecB-1	periplasmic binding protein	79557	80510	-	NC_010465	CDS	47.2795	9.24166	-2.35499	6.08824e-05
YPK_0072		phosphoribosylglycinamide synthetase	81033	82277	-	NC_010465	CDS	4.75525	10.6718	1.1662	0.0942075
YPK_0073		conserved hypothetical protein	82279	83208	-	NC_010465	CDS	0.46284	3.38021	2.86853	0.063147
YPK_0074	apt-1	phosphoribosyltransferase	83291	83839	-	NC_010465	CDS	0.33548	1.83409	2.45077	0.450765
YPK_0075	cysK-1	pyridoxal-phosphate dependent protein	83832	84155	-	NC_010465	CDS	0.563112	1.93326	1.77954	0.476623
YPK_0076	hutU	urocanate hydratase	84883	86574	+	NC_010465	CDS	3.34722	7.50455	1.1648	0.17748
YPK_0077	hutH	histidine ammonia-lyase	86571	88103	+	NC_010465	CDS	2.70335	5.76962	1.09373	0.276285
YPK_0078	hutT	amino acid permease-associated region	88470	89873	+	NC_010465	CDS	2.78897	10.5786	1.92334	0.442242
YPK_0079		conserved hypothetical protein	90341	91804	+	NC_010465	CDS	16.638	21.381	0.36185	0.407054
YPK_0080	eptB	phosphoethanolamine transferase	92315	94006	+	NC_010465	CDS	54.958	8.56301	-2.68214	1.65128e-07
YPK_0081	uhpA-1	two component transcriptional regulator, LuxR family	94122	94712	+	NC_010465	CDS	7.36977	18.1051	1.29671	0.0307416
YPK_0082	uhpB	integral membrane sensor signal transduction histidine kinase	94709	96238	+	NC_010465	CDS	15.1904	24.0679	0.663948	0.163853
YPK_0083	uhpC	phosphoglycerate transporter	96333	97664	+	NC_010465	CDS	7.37027	19.9208	1.43448	0.00614804
YPK_0085		filamentous haemagglutinin family outer membrane protein	98170	99561	+	NC_010465	CDS	0.416241	0	-Inf	0.984478
YPK_0086		polypeptide-transport-associated domain protein ShlB-type	99670	101433	+	NC_010465	CDS	3.28597	6.57541	1.00076	0.404867
YPK_0087		conserved hypothetical protein	101493	101699	+	NC_010465	CDS	0	1.37795	Inf	0.162744
YPK_0088	dppA	4-phytase	102102	103709	+	NC_010465	CDS	21.157	54.4094	1.36272	0.00182971
YPK_0089	dppB	alkaline phosphatase	103992	105011	+	NC_010465	CDS	5.37204	7.23721	0.429964	0.806869
YPK_0090	dppC	binding-protein-dependent transport systems inner membrane component	105022	105924	+	NC_010465	CDS	2.64918	2.59506	-0.029775	0.979436
YPK_0091	dppD	oligopeptide/dipeptide ABC transporter, ATPase subunit	105938	106918	+	NC_010465	CDS	4.98996	4.12433	-0.274868	0.644119
YPK_0092	dppF	oligopeptide/dipeptide ABC transporter, ATPase subunit	106915	107991	+	NC_010465	CDS	8.16101	41.7522	2.35503	1.9378e-05
YPK_0093	bcsZ	endo-1,4-D-glucanase	108109	109224	+	NC_010465	CDS	5.98225	13.8949	1.2158	0.520019
YPK_0094	yhjK	diguanylate cyclase/phosphodiesterase	109369	111555	+	NC_010465	CDS	67.8456	61.2448	-0.147669	0.56048
YPK_0095		oligogalacturonate-specific porin	112196	112900	+	NC_010465	CDS	2.86973	0.616982	-2.21762	0.550634
YPK_0096	pelY	pectate lyase	113146	114864	+	NC_010465	CDS	9.34363	11.2102	0.262761	0.96608
YPK_0097		coagulation factor 5/8 type domain protein	114989	115468	+	NC_010465	CDS	1.92454	7.08589	1.88043	0.0681036
YPK_0098	dctA	sodium:dicarboxylate symporter	115940	117229	+	NC_010465	CDS	19.2833	17.8568	-0.110877	0.799996
YPK_0099		hypothetical protein YPK_0099	117291	117407	-	NC_010465	CDS	0.590199	0.205661	-1.52094	1
YPK_0100		peptidase M16 domain protein	117594	119093	+	NC_010465	CDS	71.0814	44.3082	-0.681899	0.219053
YPK_0101	kdgK	PfkB domain protein	119257	120201	-	NC_010465	CDS	31.1685	17.0342	-0.871655	0.175324
YPK_0102	praC	4-oxalocrotonate tautomerase family enzyme	120480	120680	-	NC_010465	CDS	5.91564	7.34371	0.311975	0.856763
YPK_0103		diguanylate phosphodiesterase	120899	121744	+	NC_010465	CDS	40.2215	15.8097	-1.34715	0.0154329
YPK_0104	yhjG	AsmA family protein	122049	124268	+	NC_010465	CDS	5.88855	51.8276	3.13774	8.90931e-09
YPK_0105	cdh	CDP-diacylglycerol diphosphatase	124273	125070	-	NC_010465	CDS	6.60611	9.90347	0.584132	0.265154
YPK_0106	yhjD	ribonuclease	125074	126174	-	NC_010465	CDS	7.72798	4.08684	-0.919104	0.314619
YPK_0107	yapE	outer membrane autotransporter barrel domain protein	126853	130065	+	NC_010465	CDS	5.1249	9.7353	0.925702	0.29545
YPK_0108		conserved hypothetical protein	130167	131036	+	NC_010465	CDS	1.53539	2.35191	0.61523	0.699094
YPK_0109		protein of unknown function DUF943	131023	131526	+	NC_010465	CDS	0.127359	0	-Inf	1
YPK_0110		protein of unknown function DUF943	131595	132101	+	NC_010465	CDS	0.127359	0	-Inf	1
YPK_0111	glxK	glycerate kinase	132347	133483	-	NC_010465	CDS	0.717559	5.3583	2.90061	0.0442775
YPK_0112	ygbN, yjhF	gluconate transporter	133494	134762	-	NC_010465	CDS	0.208121	2.80806	3.75408	0.145706
YPK_0113	cdaR	transcriptional regulator, CdaR	134940	136067	-	NC_010465	CDS	3.45507	8.42635	1.28619	0.110304
YPK_0114	gor	glutathione-disulfide reductase	136278	137630	-	NC_010465	CDS	83.9625	33.4044	-1.32971	0.00202409
YPK_0115	rlmJ	23S rRNA (adenine2030-N6)-methyltransferase	137798	138640	-	NC_010465	CDS	30.0264	12.489	-1.26557	0.0141764
YPK_0116	opdA	oligopeptidase A	138969	141011	+	NC_010465	CDS	157.342	34.4848	-2.18987	1.31414e-07
YPK_0117	rsmJ	putative methyltransferase	141015	141785	+	NC_010465	CDS	19.5104	1.78927	-3.4468	0.000137033
YPK_0118		serralysin	141850	143184	-	NC_010465	CDS	1.56248	2.70156	0.789958	1
YPK_0119	gdhA	glutamate dehydrogenase (NADP(+))	143432	144775	-	NC_010465	CDS	62.8081	19.1283	-1.71524	0.000443434
YPK_0120	uspA	UspA domain protein	145022	145468	-	NC_010465	CDS	34.6115	1648.48	5.57374	3.19813e-43
YPK_0121	uspB	universal stress protein B	146159	146494	+	NC_010465	CDS	0.46284	54.1083	6.8692	9.53181e-14
YPK_0122	pitA	phosphate transporter	146641	148236	-	NC_010465	CDS	492.766	16.6397	-4.8882	1.29046e-26
YPK_0123	yhiN	HI0933 family protein	148262	149644	+	NC_010465	CDS	49.6213	22.596	-1.1349	0.00842823
YPK_0124		multi-sensor hybrid histidine kinase	149780	152335	-	NC_010465	CDS	4.4127	14.5831	1.72456	0.0407787
YPK_0125	rbsA-1	ABC transporter related	152524	154047	+	NC_010465	CDS	0	0
YPK_0126	rbsC-1	monosaccharide-transporting ATPase	154040	155032	+	NC_010465	CDS	1.15331	1.42277	0.302924	0.908137
YPK_0127	rbsB-1	periplasmic binding protein/LacI transcriptional regulator	155063	156007	+	NC_010465	CDS	3.64097	4.58999	0.334171	0.707816
YPK_0128		protein of unknown function DUF1498	156082	156765	+	NC_010465	CDS	1.36143	3.31854	1.28542	0.340621
YPK_0129	fbaA-1	ketose-bisphosphate aldolase	156791	157651	+	NC_010465	CDS	4.73524	2.05661	-1.20317	1
YPK_0130		PfkB domain protein	157661	158668	+	NC_010465	CDS	6.37848	12.9077	1.01694	0.159745
YPK_0131		two component transcriptional regulator, winged helix family	158743	159480	-	NC_010465	CDS	8.08733	27.0479	1.74178	0.0086363
YPK_0132		conserved hypothetical protein	159903	160115	+	NC_010465	CDS	19.1986	2.05661	-3.22267	0.0500629
YPK_0133	ydiJ; yhaK; yhhW	pirin domain protein	160244	160939	+	NC_010465	CDS	6.0896	10.7783	0.823706	0.152567
YPK_0134	gntR	transcriptional regulator, LacI family	161125	162063	+	NC_010465	CDS	13.9981	3.46986	-2.01228	0.0104819
YPK_0135	gntT	gluconate transporter	162155	163471	-	NC_010465	CDS	4.80185	2.14625	-1.16177	0.371637
YPK_0136	gntK, idnK	carbohydrate kinase, thermoresistant glucokinase family	163688	164191	+	NC_010465	CDS	7.86727	13.4556	0.774276	0.392196
YPK_0137		conserved hypothetical protein	164373	164606	+	NC_010465	CDS	2.11315	2.34458	0.149932	1
YPK_0138		hypothetical protein YPK_0138	164797	164937	+	NC_010465	CDS	0.690471	0.867465	0.329225	1
YPK_0139		conserved hypothetical protein	164992	165381	+	NC_010465	CDS	0.717559	3.27372	2.18976	0.119783
YPK_0140	yhgN	multiple antibiotic resistance (MarC)-related protein	165566	166159	-	NC_010465	CDS	6.25112	8.50867	0.444818	0.789871
YPK_0141	asd-1	aspartate-semialdehyde dehydrogenase	166518	167621	+	NC_010465	CDS	42.617	53.9405	0.339941	0.143099
YPK_0142		conserved hypothetical protein	168356	168664	+	NC_010465	CDS	2.1451	11.728	2.45085	0.0091533
YPK_0143		conserved hypothetical protein	168671	168958	+	NC_010465	CDS	1.15331	4.49083	1.9612	0.117011
YPK_0144		conserved hypothetical protein	169116	169259	+	NC_010465	CDS	0.127359	0	-Inf	1
YPK_0145	invC	putative adhesin, conserved repeat domain protein	170696	186709	+	NC_010465	CDS	21.8036	23.5009	0.108148	0.941815
YPK_0146	yehU, ypdA	signal transduction histidine kinase, LytS	186934	188631	-	NC_010465	CDS	2.91147	9.09549	1.6434	0.0866584
YPK_0147	glgB	1,4-alpha-glucan branching enzyme	189137	191320	+	NC_010465	CDS	29.7549	80.6773	1.43904	0.00450252
YPK_0148	glgX	glycogen debranching enzyme GlgX	191322	193310	+	NC_010465	CDS	16.7458	39.249	1.22885	0.0292693
YPK_0149	glgC	glucose-1-phosphate adenylyltransferase	193320	194606	+	NC_010465	CDS	11.4887	41.44	1.85081	0.000976453
YPK_0150	glgA	glycogen/starch synthase, ADP-glucose type	194817	196247	+	NC_010465	CDS	12.5564	61.46	2.29122	2.48549e-06
YPK_0151	glgP-1	glycogen/starch/alpha-glucan phosphorylase	196560	199007	+	NC_010465	CDS	48.3884	593.53	3.61659	6.09482e-21
YPK_0152	glpD	FAD dependent oxidoreductase	199169	200683	-	NC_010465	CDS	662.246	15.3962	-5.42672	1.33479e-33
YPK_0153		conserved hypothetical protein	201082	201456	+	NC_010465	CDS	0.435752	0.205661	-1.08324	1
YPK_0154		protein of unknown function DUF943	201765	202229	+	NC_010465	CDS	0.254719	1.52927	2.58586	0.692774
YPK_0155		conserved hypothetical protein	202248	202664	+	NC_010465	CDS	0.435752	0	-Inf	1
YPK_0156		hypothetical protein YPK_0156	203131	203298	+	NC_010465	CDS	0	0
YPK_0157	glpR	transcriptional regulator, DeoR family	203394	204152	-	NC_010465	CDS	28.0535	21.4595	-0.386563	0.860961
YPK_0158	glpG	rhomboid family protein	204187	205023	-	NC_010465	CDS	36.555	17.4287	-1.06861	0.0152162
YPK_0159	glpE	rhodanese domain protein	205041	205370	-	NC_010465	CDS	17.491	11.9506	-0.549534	0.44448
YPK_0160	malT	ATP-dependent transcriptional regulator, MalT-like, LuxR family	205745	208456	-	NC_010465	CDS	87.5286	67.768	-0.36915	0.288936
YPK_0161	glgP-2	glycogen/starch/alpha-glucan phosphorylase	208774	211179	+	NC_010465	CDS	37.6577	16.3797	-1.20104	0.0173835
YPK_0162	malQ	4-alpha-glucanotransferase	211192	213288	+	NC_010465	CDS	21.1873	9.04333	-1.22828	0.12155
YPK_0163	nfuA	IscR-regulated protein YhgI	213473	214048	-	NC_010465	CDS	146.003	128.107	-0.188649	0.278383
YPK_0164		protein GntX	214108	214809	-	NC_010465	CDS	0.543601	2.35191	2.11321	0.220968
YPK_0165	bioH	BioH protein	214896	215672	+	NC_010465	CDS	10.4894	16.4245	0.646926	0.257559
YPK_0166		protein of unknown function DUF1471	215842	216111	+	NC_010465	CDS	7.40979	196.815	4.73127	3.86449e-19
YPK_0167		protein of unknown function DUF1920	216249	216506	-	NC_010465	CDS	5.84731	10.5748	0.854783	0.1893
YPK_0168	feoB	ferrous iron transport protein B	216542	218857	-	NC_010465	CDS	32.6085	67.3942	1.04738	0.0129831
YPK_0169	feoA	FeoA family protein	218949	219176	-	NC_010465	CDS	9.26337	51.6652	2.47958	2.97619e-06
YPK_0170	yhgF	RNA binding S1 domain protein	219700	222075	-	NC_010465	CDS	176.482	85.1237	-1.05189	0.033827
YPK_0171	greB	transcription elongation factor GreB	222609	223124	+	NC_010465	CDS	13.9027	16.5854	0.254547	0.519237
YPK_0172	ompR	two component transcriptional regulator, winged helix family	223260	223979	+	NC_010465	CDS	91.4225	43.5599	-1.06955	0.0193606
YPK_0173	envZ	integral membrane sensor signal transduction histidine kinase	223976	225328	+	NC_010465	CDS	81.9367	30.8857	-1.40757	0.0037447
YPK_0174	pckA	phosphoenolpyruvate carboxykinase (ATP)	225667	227286	-	NC_010465	CDS	62.7854	463.323	2.88352	1.0307e-14
YPK_0175	hslO	Hsp33 protein	227483	228364	-	NC_010465	CDS	91.811	11.4776	-2.99985	2.13658e-09
YPK_0176	hslR	RNA-binding S4 domain protein	228527	228934	-	NC_010465	CDS	45.2342	5.45746	-3.05111	3.53695e-07
YPK_0177	yrfG-1, yigB-1, yihX-1	HAD-superfamily hydrolase, subfamily IA, variant 3	228963	229643	-	NC_010465	CDS	31.0643	14.2218	-1.12716	0.0258846
YPK_0178		intracellular growth attenuator IgaA	229787	231934	-	NC_010465	CDS	37.2969	10.0453	-1.89254	0.000215547
YPK_0179		conserved hypothetical protein	232214	232408	+	NC_010465	CDS	4.19214	3.46253	-0.275862	0.541542
YPK_0180	nudE	NUDIX hydrolase	232521	233066	+	NC_010465	CDS	14.185	7.95336	-0.83473	0.146788
YPK_0181		D12 class N6 adenine-specific DNA methyltransferase	233187	233942	-	NC_010465	CDS	1.81669	7.86153	2.11349	0.0664882
YPK_0182		hypothetical protein YPK_0182	234074	234511	-	NC_010465	CDS	0.416241	0.411321	-0.0171546	0.860275
YPK_0183		tail fiber repeat 2 protein	234521	235747	-	NC_010465	CDS	0.416241	1.78927	2.10388	0.22178
YPK_0184		conserved hypothetical protein	235750	236319	-	NC_010465	CDS	0.33548	0.760968	1.18161	1
YPK_0185		baseplate J family protein	236316	237377	-	NC_010465	CDS	0.979353	1.73493	0.824977	0.732005
YPK_0186		conserved hypothetical protein	237377	237721	-	NC_010465	CDS	0.33548	0.661805	0.980178	1
YPK_0187		phage baseplate assembly protein V	237782	238432	-	NC_010465	CDS	19.059	102.882	2.43244	5.79308e-06
YPK_0188		putative phage tail protein	238422	239645	-	NC_010465	CDS	6.14327	5.3583	-0.197233	1
YPK_0189		DNA circulation family protein	239629	240948	-	NC_010465	CDS	32.1152	26.9803	-0.251349	0.559048
YPK_0190		conserved hypothetical protein	240950	243157	-	NC_010465	CDS	10.8839	9.20417	-0.241832	0.800529
YPK_0191		hypothetical protein YPK_0191	243157	243291	-	NC_010465	CDS	0	0.760968	Inf	0.83027
YPK_0192		hypothetical protein YPK_0192	243312	243479	-	NC_010465	CDS	0.127359	0	-Inf	1
YPK_0193		hypothetical protein YPK_0193	243595	243792	-	NC_010465	CDS	0.208121	0	-Inf	1
YPK_0194		protein of unknown function DUF1804	243785	244285	-	NC_010465	CDS	0	0
YPK_0195		hypothetical protein YPK_0195	244288	244575	-	NC_010465	CDS	0	0
YPK_0196		conserved hypothetical protein	244572	244814	-	NC_010465	CDS	0	0
YPK_0197		conserved hypothetical protein	244811	245398	-	NC_010465	CDS	0	0
YPK_0198		hypothetical protein YPK_0198	245376	245630	-	NC_010465	CDS	0	0
YPK_0199		putative endolysin	245621	246259	-	NC_010465	CDS	0.33548	0.411321	0.294038	0.847371
YPK_0200		hypothetical protein YPK_0200	246351	246620	-	NC_010465	CDS	11.8589	20.4424	0.785596	0.364432
YPK_0201		conserved hypothetical protein	246632	247069	-	NC_010465	CDS	8.41673	12.934	0.61984	0.320262
YPK_0202		protein of unknown function DUF1018	247066	247467	-	NC_010465	CDS	9.89916	10.6028	0.0990618	0.851844
YPK_0203		hypothetical protein YPK_0203	247452	247925	-	NC_010465	CDS	3.75589	9.23214	1.29751	0.0844277
YPK_0204		hypothetical protein YPK_0204	247918	248310	-	NC_010465	CDS	0.382078	0.411321	0.106396	0.947882
YPK_0205		hypothetical protein YPK_0205	248303	248512	-	NC_010465	CDS	0.127359	0.411321	1.69136	0.702188
YPK_0206		conserved hypothetical protein	248512	249054	-	NC_010465	CDS	0.590199	1.83409	1.63579	0.719913
YPK_0207		hypothetical protein YPK_0207	249044	249286	-	NC_010465	CDS	0	0
YPK_0208		hypothetical protein YPK_0208	249283	249504	-	NC_010465	CDS	0	0
YPK_0209		hypothetical protein YPK_0209	249501	250001	-	NC_010465	CDS	0.208121	2.03975	3.2929	0.193463
YPK_0210		conserved hypothetical protein	250001	250699	-	NC_010465	CDS	1.7701	4.67964	1.40257	0.377066
YPK_0211		hypothetical protein YPK_0211	250782	250973	-	NC_010465	CDS	0	0.760968	Inf	0.83027
YPK_0212		conserved hypothetical protein	250975	251613	-	NC_010465	CDS	0.382078	2.3894	2.64471	0.600167
YPK_0213		hypothetical protein YPK_0213	251603	251803	-	NC_010465	CDS	0.435752	0.661805	0.602897	1
YPK_0214		hypothetical protein YPK_0214	251810	252043	-	NC_010465	CDS	0.416241	0.661805	0.668986	1
YPK_0215		transcriptional regulator, XRE family	252062	252952	-	NC_010465	CDS	0.751721	0.760968	0.0176387	0.924842
YPK_0216		transposase-like Mu	252995	255049	-	NC_010465	CDS	1.0872	0.966629	-0.169585	0.958484
YPK_0217		putative transcriptional regulator, Nlp	255051	255296	-	NC_010465	CDS	0.127359	1.89577	3.8958	0.0962227
YPK_0218		hypothetical protein YPK_0218	255478	256041	+	NC_010465	CDS	18.1934	13.0405	-0.480412	0.843184
YPK_0219	mrcA	penicillin-binding protein, 1A family	256387	258942	-	NC_010465	CDS	71.9121	25.7838	-1.47977	0.000193318
YPK_0220	hofM	pilus assembly protein	259062	259958	+	NC_010465	CDS	0.563112	0.205661	-1.45316	1
YPK_0221		fimbrial assembly family protein	259958	260563	+	NC_010465	CDS	0.563112	0	-Inf	0.941004
YPK_0222		membrane protein	260511	261137	+	NC_010465	CDS	0.643873	2.18374	1.76195	0.664039
YPK_0223		membrane protein	261103	261531	+	NC_010465	CDS	0.208121	0.760968	1.87042	1
YPK_0224	hofQ	putative outer membrane porin HofQ	261722	263104	+	NC_010465	CDS	19.9115	13.9903	-0.509176	0.60971
YPK_0225	aroK	shikimate kinase	263453	263974	+	NC_010465	CDS	320.856	44.6518	-2.84513	7.96166e-11
YPK_0226	aroB	3-dehydroquinate synthase	264031	265119	+	NC_010465	CDS	183.84	51.7027	-1.83014	2.27449e-06
YPK_0227		sporulation domain protein	265373	266362	+	NC_010465	CDS	120.719	76.5103	-0.657932	0.0233775
YPK_0228	dam-1	DNA adenine methylase	266446	267261	+	NC_010465	CDS	48.4938	19.4029	-1.32152	0.00964733
YPK_0229	rpe	ribulose-phosphate 3-epimerase	267564	268241	+	NC_010465	CDS	27.1957	8.71433	-1.64192	0.00384961
YPK_0230	gph	phosphoglycolate phosphatase	268234	268932	+	NC_010465	CDS	34.582	10.5389	-1.7143	0.000113868
YPK_0231	trpS	tryptophanyl-tRNA synthetase	268934	269974	+	NC_010465	CDS	89.0627	15.6804	-2.50586	5.11112e-07
YPK_0232	cysG-1	uroporphyrin-III C-methyltransferase	270092	271513	-	NC_010465	CDS	3.34722	3.56902	0.0925644	1
YPK_0233	nirC	formate/nitrite transporter	271576	272382	-	NC_010465	CDS	1.25358	0.205661	-2.60772	0.828158
YPK_0234	nirD	nitrite reductase (NAD(P)H), small subunit	272577	272903	-	NC_010465	CDS	0.33548	1.07313	1.67752	0.640825
YPK_0235	nirB	nitrite reductase (NAD(P)H), large subunit	272900	275446	-	NC_010465	CDS	10.1104	15.7701	0.641344	0.317833
YPK_0236		hypothetical protein YPK_0236	275480	275593	-	NC_010465	CDS	0.127359	0	-Inf	1
YPK_0237	codA	N-isopropylammelide isopropylaminohydrolase	275768	277066	+	NC_010465	CDS	6.39799	8.00551	0.323375	0.876049
YPK_0238	tsgA	major facilitator superfamily MFS_1	277151	278335	-	NC_010465	CDS	53.9187	4.98446	-3.43527	8.24997e-08
YPK_0239	oprC	TonB-dependent copper receptor	278821	280866	+	NC_010465	CDS	3.21986	2.80072	-0.201201	0.791373
YPK_0240		transcriptional regulator, LacI family	280963	281949	-	NC_010465	CDS	10.8541	20.0237	0.883464	0.210311
YPK_0241	celF	glycoside hydrolase family 4	282178	283491	-	NC_010465	CDS	9.65474	20.1544	1.06179	0.0754202
YPK_0242	ppiA	peptidyl-prolyl cis-trans isomerase cyclophilin type	284007	284576	+	NC_010465	CDS	130.223	16.9725	-2.93971	4.6234e-10
YPK_0243		protein of unknown function DUF853 NPT hydrolase putative	284902	286443	+	NC_010465	CDS	20.5235	22.9904	0.163759	0.990679
YPK_0244	pabA	glutamine amidotransferase of anthranilate synthase	286686	287261	+	NC_010465	CDS	6.86083	8.12153	0.243368	0.573968
YPK_0245	argD	succinylornithine transaminase family	287394	288611	+	NC_010465	CDS	16.9144	10.6997	-0.66068	0.171525
YPK_0246		hypothetical protein YPK_0246	288750	288854	+	NC_010465	CDS	0.563112	0.205661	-1.45316	1
YPK_0247		integral membrane protein, YccS/YhfK family	288837	290957	-	NC_010465	CDS	36.9485	34.0662	-0.117174	0.758129
YPK_0248	crp	transcriptional regulator, Crp/Fnr family	291043	291675	-	NC_010465	CDS	348.614	286.398	-0.283608	0.383524
YPK_0249		OsmC family protein	292011	292418	+	NC_010465	CDS	22.4614	11.2719	-0.99472	0.061639
YPK_0250		hypothetical protein YPK_0250	292696	292833	+	NC_010465	CDS	2.40689	0	-Inf	0.141254
YPK_0251	yhhZ-1	type VI secretion system effector, Hcp1 family	292863	293342	+	NC_010465	CDS	1.61615	0	-Inf	0.265558
YPK_0252		conserved hypothetical protein	293418	294290	+	NC_010465	CDS	9.82912	3.77468	-1.38071	0.08231
YPK_0253		protein of unknown function DUF1240	294250	294681	+	NC_010465	CDS	1.12622	1.52927	0.44135	0.984266
YPK_0254	prk	phosphoribulokinase	294859	295728	-	NC_010465	CDS	10.1934	4.81984	-1.08058	0.693421
YPK_0255		protein of unknown function UPF0270	295877	296113	-	NC_010465	CDS	2.73751	1.42277	-0.944161	0.30351
YPK_0256	yheT	alpha/beta hydrolase fold	296110	297090	-	NC_010465	CDS	8.57725	3.4177	-1.32749	0.185336
YPK_0257		lysine exporter protein (LYSE/YGGA)	297192	297794	+	NC_010465	CDS	3.59437	6.41675	0.836106	0.59259
YPK_0258	tauA-1	taurine ABC transporter, periplasmic binding protein	297997	299058	+	NC_010465	CDS	1.15331	2.3894	1.05087	1
YPK_0259	tauB-1	ABC transporter related	299067	299834	+	NC_010465	CDS	0.46284	1.27879	1.46619	0.577591
YPK_0260	tauC-1	binding-protein-dependent transport systems inner membrane component	299831	300685	+	NC_010465	CDS	0.208121	0	-Inf	1
YPK_0261	tauD	taurine dioxygenase	300682	301530	+	NC_010465	CDS	0.33548	1.73493	2.37058	0.451313
YPK_0262	rafQ	glycosyl transferase family 9	301543	302523	-	NC_010465	CDS	39.0528	20.4071	-0.936359	0.0685714
YPK_0263		glycosyl transferase family 2	302616	303641	-	NC_010465	CDS	8.86664	7.13072	-0.31434	0.37363
YPK_0264	yheS	ABC transporter related	303776	305698	-	NC_010465	CDS	55.6767	13.1155	-2.0858	5.66704e-05
YPK_0265	kefG	NAD(P)H dehydrogenase (quinone)	305949	306497	+	NC_010465	CDS	6.1357	2.10143	-1.54586	0.572623
YPK_0266	kefB	potassium efflux system protein	306501	308309	+	NC_010465	CDS	20.2687	8.0077	-1.3398	0.0559996
YPK_0267		conserved hypothetical protein	308325	308546	+	NC_010465	CDS	6.54708	1.58361	-2.04763	0.183291
YPK_0268	slyD	peptidylprolyl isomerase FKBP-type	308641	309222	+	NC_010465	CDS	223.23	26.0607	-3.09858	6.87527e-13
YPK_0269	slyX	SlyX family protein	309423	309641	-	NC_010465	CDS	15.1363	80.4809	2.41064	4.98809e-09
YPK_0270	fkpA	peptidylprolyl isomerase	309956	310756	+	NC_010465	CDS	828.148	408.485	-1.01961	0.0212469
YPK_0271		YheO domain protein	311010	311732	+	NC_010465	CDS	36.704	32.4511	-0.177671	0.386468
YPK_0272	tusD	sulfur relay protein TusD/DsrE	311732	312127	+	NC_010465	CDS	8.30302	7.58686	-0.130134	0.555699
YPK_0273	tusC	sulfur relay protein TusC/DsrF	312127	312492	+	NC_010465	CDS	11.8713	40.1517	1.75798	0.00865444
YPK_0274	tusB	sulfur relay protein TusB/DsrH	312512	312799	+	NC_010465	CDS	9.78474	36.2353	1.88879	0.00175501
YPK_0275	rpsL	30S ribosomal protein S12	312937	313311	+	NC_010465	CDS	1387.24	123.565	-3.48887	2.08469e-19
YPK_0276	rpsG	ribosomal protein S7	313408	313878	+	NC_010465	CDS	1759.92	153.428	-3.51988	2.58533e-20
YPK_0277	fusA	translation elongation factor G	313972	316080	+	NC_010465	CDS	8340.08	636.719	-3.71133	2.71301e-21
YPK_0278	tuf-1	translation elongation factor Tu	316152	317336	+	NC_010465	CDS	5604.58	870.252	-2.6871	6.58639e-13
YPK_0279		transposase IS200-family protein	317539	317997	+	NC_010465	CDS	0	0
YPK_0280	bfd	bacterioferritin-associated ferredoxin	318185	318379	+	NC_010465	CDS	44.4026	174.299	1.97285	5.14174e-07
YPK_0281	bfr	bacterioferritin	318458	318931	+	NC_010465	CDS	9.36142	810.775	6.43643	1.76021e-13
YPK_0282	rpsJ	ribosomal protein S10	319345	319656	+	NC_010465	CDS	2109.37	22.9742	-6.52066	1.33671e-44
YPK_0283	rplC	ribosomal protein L3	319689	320318	+	NC_010465	CDS	3508.11	27.9638	-6.97099	5.16371e-21
YPK_0284	rplD	ribosomal protein L4/L1e	320335	320940	+	NC_010465	CDS	3175.51	37.6469	-6.39831	2.47912e-46
YPK_0285	rplW	ribosomal protein L25/L23	320937	321239	+	NC_010465	CDS	1693.24	19.1019	-6.46993	3.61591e-12
YPK_0286	rplB	ribosomal protein L2	321256	322080	+	NC_010465	CDS	2776.16	36.3322	-6.25569	1.76446e-46
YPK_0287	rpsS	ribosomal protein S19	322095	322373	+	NC_010465	CDS	1416.62	38.557	-5.19932	3.41969e-31
YPK_0288	rplV	ribosomal protein L22	322388	322720	+	NC_010465	CDS	2497.05	26.9113	-6.53587	7.62437e-14
YPK_0289	rpsC	ribosomal protein S3	322738	323436	+	NC_010465	CDS	4486.35	108.776	-5.3661	7.77805e-29
YPK_0290	rplP	ribosomal protein L16	323449	323859	+	NC_010465	CDS	1745.67	37.802	-5.52917	9.49812e-16
YPK_0291	rpmC	ribosomal protein L29	323859	324050	+	NC_010465	CDS	557.552	13.0068	-5.42176	3.70506e-09
YPK_0292	rpsQ	ribosomal protein S17	324050	324304	+	NC_010465	CDS	262.564	10.5558	-4.63657	1.27148e-23
YPK_0293	rplN	ribosomal protein L14	324485	324856	+	NC_010465	CDS	1281.85	82.7902	-3.95262	7.21639e-14
YPK_0294	rplX	ribosomal protein L24	324867	325181	+	NC_010465	CDS	2910.47	148.446	-4.29325	9.18185e-27
YPK_0295	rplE	ribosomal protein L5	325196	325735	+	NC_010465	CDS	2428.39	147.029	-4.04583	1.4964e-24
YPK_0296	rpsN	ribosomal protein S14	325749	326054	+	NC_010465	CDS	2716.4	164.55	-4.0451	6.55295e-25
YPK_0297	rpsH	ribosomal protein S8	326088	326480	+	NC_010465	CDS	3389.87	205.046	-4.04721	8.06104e-24
YPK_0298	rplF	ribosomal protein L6	326495	327028	+	NC_010465	CDS	2081.82	110.93	-4.23013	4.74235e-19
YPK_0299	rplR	ribosomal protein L18	327038	327391	+	NC_010465	CDS	1422.78	77.7853	-4.19307	1.04327e-25
YPK_0300	rpsE	ribosomal protein S5	327406	327909	+	NC_010465	CDS	1211.56	49.1671	-4.62302	1.62608e-29
YPK_0301	rpmD	ribosomal protein L30	327912	328091	+	NC_010465	CDS	508.166	26.732	-4.24866	1.04018e-22
YPK_0302	rplO	ribosomal protein L15	328095	328529	+	NC_010465	CDS	1074.28	65.1972	-4.04242	2.34305e-23
YPK_0303	secY	preprotein translocase, SecY subunit	328537	329868	+	NC_010465	CDS	4211.62	359.843	-3.54893	5.32532e-21
YPK_0304	rpmJ-1	ribosomal protein L36	329902	330018	+	NC_010465	CDS	703.196	48.7036	-3.85183	8.37413e-22
YPK_0305	rpsM	ribosomal protein S13	330166	330522	+	NC_010465	CDS	4821.14	275.813	-4.12762	4.54129e-24
YPK_0306	rpsK	ribosomal protein S11	330539	330928	+	NC_010465	CDS	2083.29	113.772	-4.19465	1.25782e-13
YPK_0307	rpsD	ribosomal protein S4	330959	331579	+	NC_010465	CDS	4079.96	176.095	-4.53413	2.25246e-29
YPK_0308	rpoA	DNA-directed RNA polymerase, alpha subunit	331605	332594	+	NC_010465	CDS	5893.74	257.112	-4.51872	3.18246e-29
YPK_0309	rplQ	ribosomal protein L17	332635	333024	+	NC_010465	CDS	2138.97	61.4203	-5.12206	5.0053e-25
YPK_0310	zntR	transcriptional regulator, MerR family	333471	333896	+	NC_010465	CDS	8.00656	12.1489	0.601568	0.197395
YPK_0311	arfA	alternative ribosome-rescue factor	333984	334184	+	NC_010465	CDS	13.3991	44.4815	1.73107	0.000307525
YPK_0312	mscL	large conductance mechanosensitive channel protein	334294	334698	-	NC_010465	CDS	29.353	48.7094	0.730691	0.0905206
YPK_0313	trkA	TrkA-N domain protein	334846	336222	-	NC_010465	CDS	25.1408	19.7732	-0.346485	0.249007
YPK_0314	rsmB, sun	16S rRNA methyltransferase B	336278	337567	-	NC_010465	CDS	50.1498	21.8798	-1.19664	0.00541031
YPK_0315	fmt	methionyl-tRNA formyltransferase	337661	338608	-	NC_010465	CDS	101.022	59.7639	-0.75733	0.0703697
YPK_0316	def	peptide deformylase	338633	339145	-	NC_010465	CDS	252.746	144.368	-0.807942	0.021949
YPK_0317	smf, dprA	DNA protecting protein DprA	339280	340401	+	NC_010465	CDS	14.6078	47.5072	1.7014	0.000745984
YPK_0318		protein of unknown function DUF494	340373	340846	+	NC_010465	CDS	115.628	214.824	0.893666	0.0383769
YPK_0319	yrdD	DNA topoisomerase type IA zn finger domain protein	340887	341426	+	NC_010465	CDS	17.7669	24.6115	0.470139	0.737419
YPK_0320		SUA5/yciO/yrdC domain	341428	342000	+	NC_010465	CDS	37.0297	44.5323	0.266168	0.59475
YPK_0321	aroE-1	shikimate 5-dehydrogenase	342009	342830	+	NC_010465	CDS	31.5689	42.4176	0.426159	0.220659
YPK_0322		transferase hexapeptide repeat containing protein	342885	343427	-	NC_010465	CDS	33.0769	60.1589	0.862953	0.0247772
YPK_0323		hypothetical protein	343731	343850	+	NC_010465	CDS	0	0
YPK_0326	murB	UDP-N-acetylenolpyruvoylglucosamine reductase	349642	350679	+	NC_010465	CDS	67.023	18.5186	-1.85568	9.03312e-05
YPK_0327	birA	bifunctional BirA, biotin operon repressor/biotin--acetyl-CoA-carboxylase ligase	350676	351635	+	NC_010465	CDS	53.2022	7.05792	-2.91417	4.5236e-06
YPK_0328	coaA	pantothenate kinase	351670	352620	-	NC_010465	CDS	73.721	13.4255	-2.4571	4.1989e-07
YPK_0329		GCN5-related N-acetyltransferase	352831	353382	-	NC_010465	CDS	2.38738	6.0201	1.33436	0.217843
YPK_0330		hypothetical protein YPK_0330	353606	353740	-	NC_010465	CDS	0	0
YPK_0332	tuf-2	translation elongation factor Tu	354371	355555	+	NC_010465	CDS	880.072	277.543	-1.66491	1.61656e-05
YPK_0333	secE	preprotein translocase, SecE subunit	355806	356189	+	NC_010465	CDS	138.794	28.0982	-2.30439	5.6498e-08
YPK_0334	nusG	NusG antitermination factor	356191	356736	+	NC_010465	CDS	317.843	70.2131	-2.1785	2.47213e-08
YPK_0335	rplK	ribosomal protein L11	356927	357355	+	NC_010465	CDS	1484.01	74.1701	-4.32252	3.1598e-27
YPK_0336	rplA	ribosomal protein L1	357359	358063	+	NC_010465	CDS	3441.21	213.936	-4.00766	6.40693e-25
YPK_0337	rplJ	ribosomal protein L10	358428	358925	+	NC_010465	CDS	4849.51	218.016	-4.47533	1.27251e-27
YPK_0338	rplL	ribosomal protein L7/L12	358992	359360	+	NC_010465	CDS	3250.82	160.535	-4.33985	8.72838e-08
YPK_0339		hypothetical protein YPK_0339	359506	359643	-	NC_010465	CDS	0.127359	0.411321	1.69136	0.702188
YPK_0340	rpoB	DNA-directed RNA polymerase, beta subunit	359703	363731	+	NC_010465	CDS	3480.42	465.381	-2.90278	1.44717e-14
YPK_0341	rpoC	DNA-directed RNA polymerase, beta subunit	363860	368080	+	NC_010465	CDS	3548.49	367.207	-3.27254	8.0327e-18
YPK_0342	thiH	thiazole biosynthesis protein ThiH	368387	369517	-	NC_010465	CDS	5.01705	8.98166	0.840143	0.229721
YPK_0343	thiG	thiazole biosynthesis family protein	369510	370325	-	NC_010465	CDS	1.48879	1.17229	-0.344812	0.976065
YPK_0344	thiS	thiamine biosynthesis protein ThiS	370327	370542	-	NC_010465	CDS	0.127359	0	-Inf	1
YPK_0345	thiF	UBA/THIF-type NAD/FAD binding protein	370539	371336	-	NC_010465	CDS	0.898592	2.84555	1.66297	0.763974
YPK_0346	thiE	thiamine-phosphate pyrophosphorylase	371326	372000	-	NC_010465	CDS	0.254719	0	-Inf	1
YPK_0347	thiC	thiamine biosynthesis protein ThiC	371987	374032	-	NC_010465	CDS	2.92391	5.09096	0.80004	1
YPK_0348	rsd	regulator of RpoD, Rsd/AlgQ	374407	374916	-	NC_010465	CDS	12.8165	241.756	4.23748	4.26389e-23
YPK_0349	nudC	NAD(+) diphosphatase	375013	375795	+	NC_010465	CDS	5.88855	5.31347	-0.148258	0.80351
YPK_0350		conserved hypothetical protein	375888	376673	+	NC_010465	CDS	5.91564	1.94059	-1.60804	0.192688
YPK_0351	hemE	uroporphyrinogen decarboxylase	376792	377859	+	NC_010465	CDS	22.5705	25.8153	0.19379	0.718377
YPK_0352	nfi	deoxyribonuclease V	377889	378629	+	NC_010465	CDS	14.8169	8.13105	-0.865735	0.434035
YPK_0353	yjaG	protein of unknown function DUF416	378675	379265	+	NC_010465	CDS	114.127	44.1085	-1.37151	0.000421079
YPK_0354	hupA	histone family protein DNA-binding protein	379454	379729	+	NC_010465	CDS	235.84	133.992	-0.81566	0.00944608
YPK_0355	yjaH	protein of unknown function DUF1481	379779	380432	+	NC_010465	CDS	21.1646	25.4062	0.263526	0.449203
YPK_0356	purD	phosphoribosylamine--glycine ligase	380599	381885	-	NC_010465	CDS	16.5594	5.5471	-1.57785	0.00530146
YPK_0357	purH	phosphoribosylaminoimidazolecarboxamide formyltransferase/IMP cyclohydrolase	381945	383534	-	NC_010465	CDS	16.1556	5.1453	-1.65071	0.0154047
YPK_0358		hypothetical protein	383945	384064	+	NC_010465	CDS	0	0
YPK_0362		hypothetical protein YPK_0362	389982	390254	-	NC_010465	CDS	0.717559	2.34458	1.70816	0.497384
YPK_0363	metA	homoserine O-succinyltransferase	390322	391251	+	NC_010465	CDS	4.33901	2.14625	-1.01555	0.478206
YPK_0364	aceB	malate synthase A	391672	393270	+	NC_010465	CDS	1.5083	262.072	7.44089	2.25479e-33
YPK_0365	aceA	isocitrate lyase	393317	394624	+	NC_010465	CDS	2.33371	268.068	6.84383	5.47942e-39
YPK_0366	aceK	(isocitrate dehydrogenase (NADP(+))) kinase	394769	396607	+	NC_010465	CDS	1.10671	55.0109	5.63536	4.8459e-11
YPK_0367	iclR	transcriptional regulator, IclR family	396727	397569	-	NC_010465	CDS	4.48588	181.008	5.33452	2.24945e-27
YPK_0368	metH	methionine synthase	397784	401479	+	NC_010465	CDS	73.683	37.1416	-0.988296	0.0319034
YPK_0369		hemolysin	401575	402360	-	NC_010465	CDS	22.8084	32.7651	0.5226	0.0621555
YPK_0372	lysC	aspartate kinase	405295	406680	-	NC_010465	CDS	7.9361	6.63708	-0.257881	0.800689
YPK_0373	pgi	glucose-6-phosphate isomerase	407050	408696	+	NC_010465	CDS	163.597	98.2747	-0.735251	0.0349609
YPK_0374		hypothetical protein YPK_0374	408693	408809	-	NC_010465	CDS	0.208121	0	-Inf	1
YPK_0375	yjbA	phosphate-starvation-inducible E	408831	409238	+	NC_010465	CDS	4.31193	6.33226	0.554388	0.482431
YPK_0376	malG	maltose transport permease	409381	410271	-	NC_010465	CDS	12.8887	12.8012	-0.00982879	0.965142
YPK_0377	malF	fructose-bisphosphate aldolase	410285	411862	-	NC_010465	CDS	9.47635	4.42182	-1.09969	0.0778959
YPK_0378	malE	extracellular solute-binding protein family 1	412049	413260	-	NC_010465	CDS	20.0162	16.2115	-0.30415	0.639706
YPK_0379		glycosidase	413738	414100	+	NC_010465	CDS	1.49587	0	-Inf	0.435966
YPK_0380	malK	ABC transporter related	414088	415197	+	NC_010465	CDS	6.03814	0.411321	-3.87577	0.0396337
YPK_0381	lamB-1	porin LamB type	415268	416539	+	NC_010465	CDS	29.5029	3.21938	-3.19601	0.0641671
YPK_0382	malM	maltose operon periplasmic	416780	417691	+	NC_010465	CDS	11.4463	19.8202	0.792096	0.757253
YPK_0383		conserved hypothetical protein	418030	418440	+	NC_010465	CDS	0.127359	0	-Inf	1
YPK_0384		hypothetical protein YPK_0384	418431	418649	+	NC_010465	CDS	0.751721	2.70156	1.84552	0.406264
YPK_0385	hcp-1	type VI secretion system effector, Hcp1 family	418592	419110	-	NC_010465	CDS	2.49523	5.21431	1.0633	0.232577
YPK_0386	impB-1	type VI secretion protein, VC_A0107 family	419634	420131	+	NC_010465	CDS	0.690471	3.98986	2.53069	0.0544733
YPK_0387	impC-1	type VI secretion protein, EvpB/VC_A0108 family	420199	421680	+	NC_010465	CDS	7.27707	9.2843	0.351435	0.765337
YPK_0388		type VI secretion system lysozyme-related protein	421687	422127	+	NC_010465	CDS	0.751721	0.411321	-0.869933	1
YPK_0389	impG-1, vasA-1	type VI secretion protein, VC_A0110 family	422127	423947	+	NC_010465	CDS	4.47345	0.411321	-3.44305	0.135085
YPK_0390	impH-1, vasB-1	type VI secretion protein, VC_A0111 family	423911	424981	+	NC_010465	CDS	0.771232	0.411321	-0.9069	1
YPK_0391	impI, vasC	FHA domain containing protein	425107	426423	+	NC_010465	CDS	1.55004	0.205661	-2.91397	0.534565
YPK_0392	vasD-1, lip-1	putative lipoprotein	426423	426968	+	NC_010465	CDS	2.6421	1.07313	-1.29987	0.526184
YPK_0393	impJ-1, vasE-1	type VI secretion protein, VC_A0114 family	426971	428317	+	NC_010465	CDS	2.07141	0.760968	-1.44471	0.384523
YPK_0394		conserved hypothetical protein	428317	429084	+	NC_010465	CDS	0.898592	0.661805	-0.441261	0.919193
YPK_0395	vasG-1, clpV-1	type VI secretion ATPase, ClpV1 family	429095	431698	+	NC_010465	CDS	5.12218	2.4959	-1.0372	0.317673
YPK_0396		transcriptional regulator, Fis family	431695	432492	+	NC_010465	CDS	1.0872	0.760968	-0.514711	0.683737
YPK_0397		conserved hypothetical protein	432489	433175	+	NC_010465	CDS	0.771232	0	-Inf	0.75865
YPK_0398	vasJ	type VI secretion-associated protein, VC_A0119 family	433181	434569	+	NC_010465	CDS	1.70399	0.205661	-3.05058	0.674976
YPK_0399	impL-1, vasK-1, icmF-1	type VI secretion protein IcmF	434601	438134	+	NC_010465	CDS	6.15571	3.31854	-0.891376	0.477373
YPK_0400	vasL	ImpA domain protein	438259	439566	+	NC_010465	CDS	0.851993	0.205661	-2.05058	1
YPK_0401		type VI secretion system Vgr family protein	439588	441810	+	NC_010465	CDS	2.52182	1.37795	-0.87194	0.937856
YPK_0402		domain of unknown function DUF1795	441816	442274	+	NC_010465	CDS	0.898592	0	-Inf	0.634848
YPK_0403		YD repeat protein	442267	446439	+	NC_010465	CDS	11.0996	15.3514	0.467867	0.565957
YPK_0404		hypothetical protein YPK_0404	446442	446861	+	NC_010465	CDS	0.79832	1.48445	0.894887	0.624023
YPK_0405		hypothetical protein YPK_0405	447145	447390	+	NC_010465	CDS	0	0
YPK_0406		putative cytoplasmic protein	447390	447878	+	NC_010465	CDS	0.46284	0.822642	0.829753	0.559827
YPK_0407		domain of unknown function DUF1813, HSP20-like protein	447924	448286	-	NC_010465	CDS	0.127359	1.58361	3.63624	0.210735
YPK_0408		hypothetical protein YPK_0408	448319	448594	+	NC_010465	CDS	0	0.205661	Inf	0.82216
YPK_0409		hypothetical protein YPK_0409	448579	448686	+	NC_010465	CDS	0	0
YPK_0410		YD repeat protein	448646	452215	+	NC_010465	CDS	19.5507	27.8852	0.512283	0.3011
YPK_0411		conserved hypothetical protein	452212	452493	+	NC_010465	CDS	1.30776	4.2235	1.69134	0.616759
YPK_0412		putative rhs accessory genetic element	452695	452916	+	NC_010465	CDS	0	0
YPK_0413		xylose isomerase domain protein TIM barrel	453206	454105	-	NC_010465	CDS	1.38852	10.6997	2.94596	0.0124289
YPK_0414		oxidoreductase domain protein	454102	455232	-	NC_010465	CDS	2.8573	11.1279	1.96146	0.00545397
YPK_0415		transcriptional regulator, AraC family	455502	456368	+	NC_010465	CDS	4.84795	20.6407	2.09004	0.00132176
YPK_0416	yphD-1, ytfT-1, yjfF-1	RbsD or FucU transport	456528	457031	-	NC_010465	CDS	0.543601	4.95431	3.18806	0.138482
YPK_0417	rbsK-1	ribokinase-like domain-containing protein	457037	457966	-	NC_010465	CDS	1.87794	5.92094	1.65667	0.0886144
YPK_0418	deoC-1	deoxyribose-phosphate aldolase	458147	458848	-	NC_010465	CDS	1.80476	5.20698	1.52864	0.174587
YPK_0421	ssuA	aliphatic sulfonates family ABC transporter, periplsmic ligand-binding protein	459914	461035	+	NC_010465	CDS	0.382078	1.17229	1.61739	0.781801
YPK_0422	ssuD	alkanesulfonate monooxygenase	461054	462202	+	NC_010465	CDS	1.31483	0.205661	-2.67654	0.73831
YPK_0423	ssuC	binding-protein-dependent transport systems inner membrane component	462214	463008	+	NC_010465	CDS	0.33548	0.411321	0.294038	0.847371
YPK_0424	ssuB	ABC transporter related	463005	463820	+	NC_010465	CDS	0.871504	0.411321	-1.08324	0.912678
YPK_0425	dinJ	RelB antitoxin	464439	464642	-	NC_010465	CDS	1.00644	9.02648	3.1649	0.00470678
YPK_0426	yjcD	xanthine/uracil/vitamin C permease	465096	466451	+	NC_010465	CDS	3.1391	2.03975	-0.621957	0.678148
YPK_0427		transposase mutator type	466708	467916	-	NC_010465	CDS	0	0
YPK_0428	yjcE	Na+/H+ antiporter	468170	469819	+	NC_010465	CDS	33.7811	19.9471	-0.760034	0.522279
YPK_0429		conserved hypothetical protein	470036	471223	-	NC_010465	CDS	14.5195	8.043	-0.852183	0.0834003
YPK_0430	ddg	lipid A biosynthesis lauroyl (or palmitoleoyl) acyltransferase	471375	472295	-	NC_010465	CDS	5.29885	0.205661	-4.68734	0.0254154
YPK_0431	yphF-1, ytfQ-1	carbohydrate uptake (CUT2 family) ABC transporter, periplasmic carbohydrate-binding protein	473102	474091	+	NC_010465	CDS	15.586	91.7066	2.55678	6.17312e-08
YPK_0432	yphE-1; ytfR-1	ABC transporter related	474295	475791	+	NC_010465	CDS	9.06132	11.3542	0.325435	0.773978
YPK_0433	yphD-2, ytfT-2, yjfF-2	monosaccharide-transporting ATPase	475784	476773	+	NC_010465	CDS	2.61501	3.31854	0.34373	0.7057
YPK_0434	yphD-3, ytfT-3, yjfF-3	monosaccharide-transporting ATPase	476775	477728	+	NC_010465	CDS	2.13266	3.01372	0.498887	0.678835
YPK_0435		FGGY-family pentulose kinase	477747	479384	+	NC_010465	CDS	8.32961	17.1407	1.0411	0.0520092
YPK_0436		sugar isomerase (SIS)	479381	479986	+	NC_010465	CDS	1.36143	4.17867	1.61792	0.266421
YPK_0437	yghU	glutathione S-transferase domain	480085	480939	-	NC_010465	CDS	17.9848	102.337	2.50848	1.22743e-09
YPK_0438		conserved hypothetical protein	481190	482536	+	NC_010465	CDS	4.4127	11.5936	1.39359	0.0529193
YPK_0439		hypothetical protein YPK_0439	482582	482698	-	NC_010465	CDS	0.643873	1.17229	0.864481	0.650238
YPK_0440		conserved hypothetical protein	482688	483863	-	NC_010465	CDS	23.3649	22.8801	-0.0302464	0.912201
YPK_0441		hypothetical protein YPK_0441	484021	484173	+	NC_010465	CDS	0.643873	4.09636	2.66949	0.0115881
YPK_0442	cspA-1	cold-shock DNA-binding domain protein	484200	484412	-	NC_010465	CDS	0.254719	0.205661	-0.308642	1
YPK_0443	cspA-2	cold-shock DNA-binding domain protein	484672	484884	-	NC_010465	CDS	0	0
YPK_0444	cspA-3	cold-shock DNA-binding domain protein	485144	485356	-	NC_010465	CDS	6.61905	0.966629	-2.77559	0.0136095
YPK_0445	pcp-1	17 kDa surface antigen	485890	486357	-	NC_010465	CDS	23.6979	71.5245	1.59368	0.0114402
YPK_0446		beta-lactamase domain protein	486833	487645	+	NC_010465	CDS	1.07255	8.65998	3.01332	0.0165756
YPK_0447		3-hydroxyisobutyrate dehydrogenase	487710	488600	+	NC_010465	CDS	0.543601	14.149	4.70201	0.000973235
YPK_0448	pcaC-1	carboxymuconolactone decarboxylase	488792	489187	+	NC_010465	CDS	0.33548	0.616982	0.879	0.623799
YPK_0449		major facilitator superfamily MFS_1	489341	490705	+	NC_010465	CDS	3.52118	3.72986	0.0830623	0.890959
YPK_0450		transcriptional regulator, GntR family	490795	491469	+	NC_010465	CDS	4.76283	14.9401	1.6493	0.0565712
YPK_0451		conserved hypothetical protein	491535	492011	+	NC_010465	CDS	3.08543	6.18094	1.00235	0.27963
YPK_0452	fis	transcriptional regulator, Fis family	492765	493061	-	NC_010465	CDS	498.377	14.9569	-5.05835	2.06267e-16
YPK_0453	dusB	tRNA-dihydrouridine synthase B	493086	494051	-	NC_010465	CDS	1326.16	68.4695	-4.27565	1.3808e-26
YPK_0454	prmA	ribosomal protein L11 methyltransferase	494640	495521	-	NC_010465	CDS	59.9647	14.5361	-2.04447	1.0472e-05
YPK_0455	panF	sodium/pantothenate symporter	495597	497051	-	NC_010465	CDS	23.7282	18.4885	-0.359975	0.925007
YPK_0456	yhdT	protein of unknown function DUF997	497041	497283	-	NC_010465	CDS	5.33302	0.205661	-4.69662	0.0269936
YPK_0457		hypothetical protein YPK_0457	498343	498519	+	NC_010465	CDS	1.15331	0.867465	-0.410904	0.962222
YPK_0458	accC	acetyl-CoA carboxylase, biotin carboxylase	498765	500114	-	NC_010465	CDS	622.113	21.0556	-4.8849	1.43208e-26
YPK_0459	accB	acetyl-CoA carboxylase, biotin carboxyl carrier protein	500126	500590	-	NC_010465	CDS	246.548	17.2377	-3.83823	2.14995e-18
YPK_0460	aroQ	3-dehydroquinate dehydratase, type II	500748	501200	-	NC_010465	CDS	263.251	28.6087	-3.20191	7.31109e-15
YPK_0461	yedZ	ferric reductase domain protein transmembrane component domain	501462	502082	-	NC_010465	CDS	9.28824	31.8509	1.77786	0.0122115
YPK_0462	yedY	oxidoreductase molybdopterin binding	502082	503182	-	NC_010465	CDS	14.2865	30.0146	1.07102	0.0568398
YPK_0463	yhdH	quinone oxidoreductase, YhdH/YhfP family	503405	504382	-	NC_010465	CDS	1.69691	15.0224	3.14613	0.00110351
YPK_0464	yhdA	diguanylate cyclase/phosphodiesterase	504783	506699	+	NC_010465	CDS	20.3402	20.6179	0.019561	0.945317
YPK_0465	mreB	cell shape determining protein, MreB/Mrl family	507036	508079	+	NC_010465	CDS	200	33.9692	-2.5577	2.01877e-09
YPK_0466	mreC	rod shape-determining protein MreC	508283	509278	+	NC_010465	CDS	52.2185	6.42409	-3.023	6.36142e-08
YPK_0467	mreD	rod shape-determining protein MreD	509275	509763	+	NC_010465	CDS	17.3307	3.76735	-2.20171	0.00169902
YPK_0468	maf-1	Maf protein	509777	510370	+	NC_010465	CDS	10.1149	3.35603	-1.59165	0.0245192
YPK_0469	cafA	ribonuclease, Rne/Rng family	510360	511829	+	NC_010465	CDS	52.8157	12.5227	-2.07642	0.000433773
YPK_0470		conserved hypothetical protein	511923	515846	+	NC_010465	CDS	55.4898	30.9701	-0.841344	0.0698549
YPK_0471		Nitrilase/cyanide hydratase and apolipoprotein N-acyltransferase	515843	516712	+	NC_010465	CDS	58.1	33.5967	-0.790218	0.125429
YPK_0472	tldD	protease TldD	516724	518169	+	NC_010465	CDS	82.7036	16.5854	-2.31804	2.43638e-06
YPK_0473	tccC	insecticidal toxin complex protein TccC	518371	521229	-	NC_010465	CDS	2.72286	9.99311	1.87581	0.0434609
YPK_0474		conserved hypothetical protein	521283	521456	-	NC_010465	CDS	0	0
YPK_0475		conserved hypothetical protein	521443	521802	-	NC_010465	CDS	0	0.205661	Inf	0.82216
YPK_0476		putative phage-related protein	521799	522200	-	NC_010465	CDS	0.751721	0.205661	-1.86993	1
YPK_0477		putative phage-related protein	522213	522515	-	NC_010465	CDS	0.208121	0.411321	0.982845	0.706048
YPK_0478	tcaC	virulence plasmid 65 kDa B protein	522649	527118	-	NC_010465	CDS	4.06428	5.45746	0.425229	0.482408
YPK_0479		insecticidal toxin complex protein	527175	530768	-	NC_010465	CDS	1.1338	10.5484	3.21779	0.00390015
YPK_0480		putative insecticidal toxin	530809	533310	-	NC_010465	CDS	2.13266	14.2166	2.73685	0.00135999
YPK_0481		transcriptional regulator, LysR family	533546	534358	-	NC_010465	CDS	0	2.20059	Inf	0.0238243
YPK_0482		transcriptional regulator, LysR family	534673	535584	-	NC_010465	CDS	2.97758	11.6737	1.97105	0.0444945
YPK_0483		protein of unknown function DUF1656	535887	536090	+	NC_010465	CDS	2.5955	1.58361	-0.712797	0.91583
YPK_0484	yhcQ	secretion protein HlyD family protein	536098	537033	+	NC_010465	CDS	4.57644	2.03975	-1.16583	0.37175
YPK_0485	yhcP	fusaric acid resistance protein conserved region	537035	538990	+	NC_010465	CDS	12.3261	7.84468	-0.651927	0.139416
YPK_0486	gabD-1	succinic semialdehyde dehydrogenase	539257	540726	+	NC_010465	CDS	24.8017	144.022	2.53778	6.47533e-11
YPK_0487		guanine-specific ribonuclease N1 and T1	540921	541394	+	NC_010465	CDS	13.81	36.3975	1.39812	0.00315136
YPK_0488	yhcO	barstar (barnase inhibitor)	541399	541680	+	NC_010465	CDS	1.82427	13.2389	2.85939	0.000173039
YPK_0489	yjgA	ribosome-associated protein	541776	542324	-	NC_010465	CDS	41.1731	15.8619	-1.37614	0.00585449
YPK_0490	pmbA	peptidase U62 modulator of DNA gyrase	542505	543845	+	NC_010465	CDS	31.4518	21.7174	-0.534293	0.628861
YPK_0491		conserved hypothetical protein	544005	544613	+	NC_010465	CDS	4.63547	10.3765	1.16253	0.0696425
YPK_0492	cybC-1	cytochrome b562	544821	545207	+	NC_010465	CDS	3.6827	44.0349	3.57981	2.88939e-10
YPK_0493	rnk	GreA/GreB family elongation factor	545439	545849	-	NC_010465	CDS	51.8267	18.0228	-1.52387	0.00261063
YPK_0494	treC	alpha, alpha-phosphotrehalase	546202	547863	-	NC_010465	CDS	30.4009	11.2961	-1.42829	0.0457813
YPK_0495	treB	PTS system, trehalose-specific IIBC subunit	547958	549373	-	NC_010465	CDS	43.5112	23.7911	-0.870967	0.0237969
YPK_0496	treR	transcriptional regulator, LacI family	549784	550737	-	NC_010465	CDS	4.41977	9.58179	1.11632	0.291299
YPK_0497		conserved hypothetical protein	550971	551447	-	NC_010465	CDS	8.9008	13.8765	0.640635	0.330993
YPK_0498	tdcF, ridA	endoribonuclease L-PSP	551746	552132	-	NC_010465	CDS	197.399	92.1804	-1.09858	0.1913
YPK_0499	pyrI	aspartate carbamoyltransferase, regulatory subunit	552270	552737	-	NC_010465	CDS	8.67267	2.55757	-1.7617	0.147857
YPK_0500	pyrB	aspartate carbamoyltransferase	552746	553681	-	NC_010465	CDS	6.94209	2.90722	-1.25573	0.145923
YPK_0501	ptsO	phosphotransferase system, phosphocarrier protein HPr	554019	554291	-	NC_010465	CDS	11.2269	16.4789	0.553654	0.379169
YPK_0502	yhbJ	glmZ(sRNA)-inactivating NTPase, glucosamine-6-phosphate regulated	554288	555142	-	NC_010465	CDS	54.5761	37.8504	-0.527962	0.235952
YPK_0503	ptsN	PTS IIA-like nitrogen-regulatory protein PtsN	555448	555930	-	NC_010465	CDS	52.0645	41.5691	-0.324788	0.756301
YPK_0504	yhbH	sigma 54 modulation protein/ribosomal protein S30EA	556049	556336	-	NC_010465	CDS	40.2981	384.974	3.25598	0.000481439
YPK_0505	rpoN	RNA polymerase, sigma 54 subunit, RpoN	556360	557793	-	NC_010465	CDS	78.3238	205.793	1.39367	0.000183992
YPK_0506	yhbG	ABC transporter related	557855	558580	-	NC_010465	CDS	53.7519	35.5205	-0.597666	0.275701
YPK_0507	lptA	lipopolysaccharide transport periplasmic protein LptA	558587	559132	-	NC_010465	CDS	80.9064	27.6926	-1.54675	0.00442716
YPK_0508	yrbK	protein of unknown function DUF1239	559116	559679	-	NC_010465	CDS	17.9272	10.1708	-0.81772	0.314197
YPK_0509	kdsC	3-deoxy-D-manno-octulosonate 8-phosphate phosphatase, YrbI family	559676	560239	-	NC_010465	CDS	17.8206	6.25213	-1.51113	0.247271
YPK_0510	kdsD	D-arabinose 5-phosphate isomerase	560789	561862	-	NC_010465	CDS	39.0475	15.7627	-1.30871	0.0104589
YPK_0511	yrbG	Na+/Ca+ antiporter, CaCA family	561886	562860	-	NC_010465	CDS	19.4958	18.4048	-0.0830807	0.827679
YPK_0512	mlaF	ABC transporter related	563125	563943	+	NC_010465	CDS	30.1938	33.3596	0.143849	0.869593
YPK_0513	mlaE	putative ABC transporter system permease protein	564161	564943	+	NC_010465	CDS	17.9436	6.62975	-1.43644	0.0264733
YPK_0514	yrbD	mammalian cell entry related domain protein	564948	565505	+	NC_010465	CDS	40.932	26.4456	-0.6302	0.0887366
YPK_0515	yrbC	toluene tolerance family protein	565518	566141	+	NC_010465	CDS	38.3982	21.3568	-0.846342	0.0609171
YPK_0516	mlaB	putative anti-sigma B factor antagonist	566177	566479	+	NC_010465	CDS	11.6644	12.345	0.0818178	0.782898
YPK_0517		BolA family protein	566617	566880	+	NC_010465	CDS	48.3823	19.2011	-1.33329	0.000818255
YPK_0518	murA	UDP-N-acetylglucosamine 1-carboxyvinyltransferase	567034	568296	+	NC_010465	CDS	188.194	138.504	-0.442286	0.598642
YPK_0519	degS	periplasmic serine protease DegS	568477	569628	-	NC_010465	CDS	49.3846	34.4981	-0.517543	0.124409
YPK_0520	degQ	protease Do	569655	571028	-	NC_010465	CDS	89.3767	92.9686	0.0568446	0.934156
YPK_0521	yhcB	protein of unknown function DUF1043	571299	571703	-	NC_010465	CDS	190.623	295.774	0.633773	0.180241
YPK_0522		hypothetical protein YPK_0522	571848	571970	+	NC_010465	CDS	0	0.205661	Inf	0.82216
YPK_0523		AFG1-family ATPase	571927	573054	+	NC_010465	CDS	11.2877	8.78333	-0.361909	0.84489
YPK_0524	rplM	ribosomal protein L13	573368	573796	+	NC_010465	CDS	1721.02	123.859	-3.7965	3.45002e-22
YPK_0525	rpsI	ribosomal protein S9	573811	574203	+	NC_010465	CDS	1119.37	98.4842	-3.50665	4.22704e-20
YPK_0526	sspA	glutathione S-transferase domain	574577	575218	+	NC_010465	CDS	237.637	74.0071	-1.68303	4.44674e-06
YPK_0527	sspB	stringent starvation protein B; ClpXP protease specificity-enhancing factor	575224	575739	+	NC_010465	CDS	254.342	75.2732	-1.75656	3.20834e-05
YPK_0528		conserved hypothetical protein	575892	576377	-	NC_010465	CDS	40.6609	22.1325	-0.877478	0.0570392
YPK_0529	gltD	glutamate synthase, small subunit	576977	578395	-	NC_010465	CDS	22.054	11.7824	-0.904408	0.142081
YPK_0530	gltB	glutamate synthase (ferredoxin)	578405	582862	-	NC_010465	CDS	62.9497	36.7134	-0.777892	0.0479767
YPK_0531		conserved hypothetical radical SAM protein	583619	584608	+	NC_010465	CDS	1.63566	6.71206	2.03688	0.401286
YPK_0532		hypothetical protein YPK_0532	584643	584861	+	NC_010465	CDS	0.382078	1.27879	1.74283	0.574978
YPK_0533	arcB	multi-sensor hybrid histidine kinase	584892	587228	+	NC_010465	CDS	51.5809	98.8113	0.937838	0.00817946
YPK_0534	elbB	ThiJ/PfpI domain protein	587470	588123	+	NC_010465	CDS	18.1051	60.7137	1.74563	0.000170798
YPK_0535	mtgA	monofunctional biosynthetic peptidoglycan transglycosylase	588120	588845	+	NC_010465	CDS	12.4627	25.1462	1.01272	0.0518309
YPK_0536		transport-associated	589052	589627	-	NC_010465	CDS	59.5172	55.5521	-0.0994648	0.812564
YPK_0537	diaA	DnaA initiator-associating protein DiaA	589638	590228	-	NC_010465	CDS	44.3334	41.0382	-0.111425	0.680956
YPK_0538		protein of unknown function UPF0102	590499	590852	-	NC_010465	CDS	12.6952	23.5082	0.888882	0.10928
YPK_0539		LppC family lipoprotein	590951	592924	-	NC_010465	CDS	64.2237	42.6365	-0.591016	0.136001
YPK_0540	rsmI	uroporphyrin-III C/tetrapyrrole (Corrin/Porphyrin) methyltransferase	592987	593886	+	NC_010465	CDS	22.8084	14.9026	-0.613998	0.339045
YPK_0541		pirin domain protein	594484	595188	-	NC_010465	CDS	1.87794	0.822642	-1.19082	1
YPK_0542		transcriptional regulator, LysR family	595450	596343	+	NC_010465	CDS	27.4818	46.5574	0.760531	0.0753702
YPK_0543	yqjG	putative glutathione S-transferase	596474	597460	-	NC_010465	CDS	5.48525	51.4016	3.22819	3.02669e-05
YPK_0544	yphA, yqjF	putative oxidoreductase	597546	597941	-	NC_010465	CDS	6.12376	48.5583	2.98723	0.000482707
YPK_0545		conserved hypothetical protein	598245	598529	-	NC_010465	CDS	4.52005	16.0507	1.82823	0.0206074
YPK_0546		conserved hypothetical protein	598526	598921	-	NC_010465	CDS	27.8493	78.4713	1.49452	0.000216448
YPK_0547		protein of unknown function DUF883 ElaB	598924	599229	-	NC_010465	CDS	307.562	1049.22	1.77038	1.16974e-08
YPK_0548		protein of unknown function DUF1090	599384	599764	-	NC_010465	CDS	23.6462	89.3525	1.9179	2.13876e-05
YPK_0549		conserved hypothetical protein	599990	600379	-	NC_010465	CDS	4.29999	5.96794	0.4729	0.726751
YPK_0550	yqjA	SNARE associated Golgi protein	600376	601074	-	NC_010465	CDS	15.6938	8.97214	-0.806671	0.0822655
YPK_0551		putative lipoprotein	601351	601884	-	NC_010465	CDS	52.3297	51.1378	-0.0332374	0.906071
YPK_0552	exuR	regulatory protein GntR HTH	602133	602927	-	NC_010465	CDS	32.3328	50.4481	0.641801	0.26189
YPK_0553	exuT-1	d-galactonate transporter	603190	604494	-	NC_010465	CDS	1.69691	2.4959	0.556648	1
YPK_0554	uxaC	glucuronate isomerase	605239	606648	+	NC_010465	CDS	8.02658	13.4798	0.747945	0.20745
YPK_0555	uxaB	mannitol dehydrogenase domain	606847	608298	+	NC_010465	CDS	4.47395	10.7093	1.25924	0.200071
YPK_0556	uxaA	altronate dehydratase	608309	609799	+	NC_010465	CDS	7.44345	5.84814	-0.347994	0.601283
YPK_0557		conserved hypothetical protein	609952	610482	+	NC_010465	CDS	1.85843	2.39673	0.366983	1
YPK_0558	sstT	sodium:dicarboxylate symporter	610549	611868	-	NC_010465	CDS	49.177	519.254	3.40039	1.36889e-17
YPK_0559		oxidoreductase domain protein	612340	613335	-	NC_010465	CDS	26.5582	33.2626	0.324744	0.568831
YPK_0560	ygjP	protein of unknown function DUF45	613538	614047	-	NC_010465	CDS	9.91746	14.8504	0.582463	0.436704
YPK_0561	yapG	outer membrane autotransporter barrel domain protein	614303	617296	-	NC_010465	CDS	0.79832	3.42504	2.10108	0.171082
YPK_0562	rsmC-1	rRNA (guanine-N(2)-)-methyltransferase	617771	618958	+	NC_010465	CDS	56.8469	28.7864	-0.981693	0.0405324
YPK_0563	fadH	NADH:flavin oxidoreductase/NADH oxidase	619074	621095	-	NC_010465	CDS	18.6016	25.2622	0.441552	0.319179
YPK_0564	hdeD	acid-resistance membrane protein	621308	621877	-	NC_010465	CDS	97.0842	651.694	2.74689	3.64706e-13
YPK_0565		putative kinase protein	622245	623744	-	NC_010465	CDS	2.57599	9.02648	1.80904	0.0684418
YPK_0566		conserved hypothetical protein	623776	625524	-	NC_010465	CDS	2.03239	6.53058	1.68403	0.111853
YPK_0567		von Willebrand factor type A	625524	626564	-	NC_010465	CDS	1.44219	6.20891	2.10608	0.206627
YPK_0568		von Willebrand factor type A	626666	627367	-	NC_010465	CDS	1.28067	4.89263	1.93371	0.365279
YPK_0569	terX	stress protein	627306	627947	-	NC_010465	CDS	1.84378	10.5036	2.51014	0.0053066
YPK_0570	terY	von Willebrand factor type A	627980	628618	-	NC_010465	CDS	2.0519	14.7513	2.84581	0.000149118
YPK_0571		polypeptide-transport-associated domain protein ShlB-type	629333	631021	+	NC_010465	CDS	0.67096	4.01784	2.58212	0.296389
YPK_0572		filamentous haemagglutinin family outer membrane protein	631066	633042	+	NC_010465	CDS	0.998864	1.52927	0.614483	0.853126
YPK_0573		conserved hypothetical protein	633011	633367	+	NC_010465	CDS	0.33548	0.661805	0.980178	1
YPK_0574		hypothetical protein YPK_0574	633374	633679	+	NC_010465	CDS	0.127359	3.5242	4.79032	0.0213712
YPK_0575	fhaB-1	putative adhesin	633782	637015	+	NC_010465	CDS	7.33125	19.6534	1.42265	0.0160199
YPK_0576		protein of unknown function DUF1436	637017	637550	+	NC_010465	CDS	3.33965	8.92732	1.41853	0.0692612
YPK_0577	fhaB-2	putative adhesin	637676	639475	+	NC_010465	CDS	2.49523	5.62563	1.17284	0.153663
YPK_0578		conserved hypothetical protein	639472	639705	+	NC_010465	CDS	1.49587	3.58588	1.26134	0.0923493
YPK_0579		conserved hypothetical protein	639977	640198	+	NC_010465	CDS	0	1.83409	Inf	0.141759
YPK_0580		hypothetical protein YPK_0580	640158	640292	+	NC_010465	CDS	0	0.411321	Inf	0.532038
YPK_0581		conserved hypothetical protein	640294	640710	+	NC_010465	CDS	9.21941	81.5302	3.14459	2.49458e-05
YPK_0582	fhaB-3	putative adhesin/hemolysin	640743	641540	+	NC_010465	CDS	2.49473	9.53478	1.93432	0.100752
YPK_0583	yapF	outer membrane autotransporter barrel domain protein	641999	644284	-	NC_010465	CDS	17.6196	64.462	1.87127	6.34099e-05
YPK_0584		putative exported protein	644344	645339	-	NC_010465	CDS	4.01111	4.02517	0.00504783	0.618823
YPK_0585		conserved hypothetical protein	645441	646820	-	NC_010465	CDS	4.41977	1.89577	-1.22119	0.628836
YPK_0586		ABC transporter related	647146	648261	+	NC_010465	CDS	4.33901	3.56902	-0.281837	0.663654
YPK_0587		conserved hypothetical protein	648344	651697	+	NC_010465	CDS	31.1846	24.6732	-0.337887	0.374956
YPK_0588	lacI-2, galR-2	transcriptional regulator, LacI family	651806	652792	+	NC_010465	CDS	6.90257	8.24866	0.257027	0.839771
YPK_0589	ycjN-1	extracellular solute-binding protein family 1	652869	654113	+	NC_010465	CDS	3.42799	3.31854	-0.046812	1
YPK_0590	ycjO-1	binding-protein-dependent transport systems inner membrane component	654167	655048	+	NC_010465	CDS	0.751721	2.3894	1.66838	0.746964
YPK_0591	ycjP-1	binding-protein-dependent transport systems inner membrane component	655048	655866	+	NC_010465	CDS	0.382078	3.36336	3.13796	0.213444
YPK_0592		conserved hypothetical protein	655866	656378	+	NC_010465	CDS	1.18747	2.03975	0.7805	0.663635
YPK_0593	bglX	glycoside hydrolase family 3 domain protein	656429	658612	+	NC_010465	CDS	5.98933	5.75277	-0.058138	0.568605
YPK_0594		outer membrane efflux protein	658676	660202	-	NC_010465	CDS	13.3396	7.10274	-0.909265	0.466913
YPK_0595	mdtO	fusaric acid resistance protein conserved region	660207	662108	-	NC_010465	CDS	3.84909	6.7531	0.811033	0.110315
YPK_0596	mdtN	multidrug resistance protein MdtN	662092	663141	-	NC_010465	CDS	3.72173	16.6133	2.1583	0.00475311
YPK_0597		conserved hypothetical protein	663151	663486	-	NC_010465	CDS	0.543601	4.84048	3.15453	0.047729
YPK_0598		conserved hypothetical protein	663483	663683	-	NC_010465	CDS	0	4.94697	Inf	0.0017707
YPK_0599		aminotransferase class I and II	664449	665681	+	NC_010465	CDS	18.0704	8.38153	-1.10834	0.259754
YPK_0600		Na+/H+ antiporter NhaC	665674	667125	+	NC_010465	CDS	12.9753	26.7056	1.04138	0.146878
YPK_0601		conserved hypothetical protein	667138	667575	+	NC_010465	CDS	0.590199	0.867465	0.555604	1
YPK_0602		YheO domain protein	667709	668341	+	NC_010465	CDS	12.8138	4.39167	-1.54486	0.0560177
YPK_0603	tdcF	endoribonuclease L-PSP	668352	668732	+	NC_010465	CDS	14.5295	3.82903	-1.92393	0.248939
YPK_0604		endoribonuclease L-PSP	669017	669421	+	NC_010465	CDS	1.90503	2.24542	0.237167	0.955441
YPK_0605		putative mono-oxygenase YdhR	669636	669938	-	NC_010465	CDS	4.91678	3.86652	-0.346679	0.575533
YPK_0606		putative protein-disulfide isomerase	670198	670914	-	NC_010465	CDS	1.25358	0.616982	-1.02276	1
YPK_0607		transcriptional regulator, LysR family	671076	672008	+	NC_010465	CDS	8.37621	6.22576	-0.428047	0.789413
YPK_0608	fic	filamentation induced by cAMP protein Fic	672399	673013	+	NC_010465	CDS	2.74995	10.5653	1.94185	0.0218971
YPK_0609		conserved hypothetical protein	673010	673168	-	NC_010465	CDS	85.5696	56.3639	-0.602327	0.137441
YPK_0610		HNH endonuclease	673347	674525	+	NC_010465	CDS	14.8474	17.6887	0.252616	0.580174
YPK_0611		conserved hypothetical protein	674534	675064	+	NC_010465	CDS	5.53892	9.98578	0.85027	0.485702
YPK_0612		conserved hypothetical protein	675078	675551	+	NC_010465	CDS	0.771232	3.98035	2.36766	0.0712813
YPK_0613	xtmA	putative phage terminase, small subunit	675604	676206	+	NC_010465	CDS	1.18747	3.77468	1.66846	0.212818
YPK_0614		integrase family protein	676659	678089	+	NC_010465	CDS	49.1069	40.6642	-0.272169	0.918067
YPK_0615		hypothetical protein YPK_0615	678089	678817	+	NC_010465	CDS	4.59373	3.97301	-0.209433	0.684558
YPK_0616		conserved hypothetical protein	678961	679158	+	NC_010465	CDS	0.127359	0	-Inf	1
YPK_0617		AntA/AntB antirepressor domain protein	679173	679976	+	NC_010465	CDS	0	0
YPK_0618		hypothetical protein YPK_0618	679966	680598	+	NC_010465	CDS	0.254719	0	-Inf	1
YPK_0619		hypothetical protein YPK_0619	680644	681051	+	NC_010465	CDS	1.4617	0.616982	-1.24435	1
YPK_0620		hypothetical protein YPK_0620	681044	681418	+	NC_010465	CDS	0	1.62843	Inf	0.242139
YPK_0621		hypothetical protein YPK_0621	681411	681605	+	NC_010465	CDS	0	0
YPK_0622		phage/plasmid primase, P4 family	681605	683038	+	NC_010465	CDS	1.83135	3.57854	0.966467	0.154466
YPK_0623		hypothetical protein YPK_0623	683417	684871	+	NC_010465	CDS	3.42091	11.1969	1.71065	0.0852373
YPK_0624		conserved hypothetical protein	684871	685314	+	NC_010465	CDS	1.05304	3.17455	1.592	0.199119
YPK_0625		hypothetical protein YPK_0625	685397	685945	-	NC_010465	CDS	14.122	17.6379	0.320727	0.454399
YPK_0626		hypothetical protein YPK_0626	686112	686288	+	NC_010465	CDS	1.20698	0.867465	-0.476529	1
YPK_0627		hypothetical protein YPK_0627	686292	686642	+	NC_010465	CDS	1.02595	0	-Inf	0.535485
YPK_0628		hypothetical protein YPK_0628	686639	687436	+	NC_010465	CDS	1.42268	0.661805	-1.10414	0.522076
YPK_0629		hypothetical protein YPK_0629	687458	687979	+	NC_010465	CDS	0.751721	0.966629	0.362764	1
YPK_0630		hypothetical protein YPK_0630	688315	688899	+	NC_010465	CDS	1.56955	3.05121	0.959027	1
YPK_0631		hypothetical protein YPK_0631	689126	689434	+	NC_010465	CDS	1.99823	25.4679	3.67188	2.19659e-07
YPK_0632		putative excisionase	689529	689768	-	NC_010465	CDS	0.94519	4.58999	2.27982	0.083973
YPK_0633		hypothetical protein YPK_0633	690045	690734	+	NC_010465	CDS	14.2413	24.5496	0.785617	0.189869
YPK_0634	rpoD	RNA polymerase, sigma 70 subunit, RpoD	691156	692994	-	NC_010465	CDS	1033.5	520.54	-0.989455	0.00792257
YPK_0635	dnaG	DNA primase	693152	694900	-	NC_010465	CDS	267.236	175.171	-0.609352	0.174788
YPK_0636	rpsU	ribosomal protein S21	695036	695251	-	NC_010465	CDS	799.481	69.8526	-3.51668	1.22146e-19
YPK_0637	gcp	metalloendopeptidase, glycoprotease family	695657	696670	+	NC_010465	CDS	71.7318	39.5443	-0.859144	0.0205756
YPK_0638		protein of unknown function DUF205	696861	697511	-	NC_010465	CDS	28.0801	48.5618	0.790274	0.0639097
YPK_0639	folB	dihydroneopterin aldolase	697619	697978	+	NC_010465	CDS	17.7708	10.6622	-0.736996	0.345444
YPK_0640	uppP	undecaprenol kinase	698252	699070	+	NC_010465	CDS	28.35	2.70156	-3.39148	8.23904e-07
YPK_0641	cca	multifunctional tRNA nucleotidyl transferase/2'3'-cyclic phosphodiesterase/2'nucleotidase/phosphatase	699306	700544	-	NC_010465	CDS	32.8583	23.4634	-0.485845	0.395456
YPK_0642	ygiM	SH3 domain protein	700704	701324	-	NC_010465	CDS	45.8358	20.1022	-1.18912	0.0500731
YPK_0643		adenylate cyclase	701628	702935	+	NC_010465	CDS	90.4151	36.3396	-1.31502	0.000579022
YPK_0644	glnE	(glutamate--ammonia-ligase) adenylyltransferase	703107	705962	+	NC_010465	CDS	58.5245	58.0556	-0.0116053	0.838031
YPK_0645	rfaE	RfaE bifunctional protein	706097	707527	+	NC_010465	CDS	68.4529	38.6782	-0.823593	0.079028
YPK_0646	asoB	amino acid permease-associated region	707564	708814	+	NC_010465	CDS	15.5752	15.0987	-0.0448259	0.855725
YPK_0647		protein of unknown function DUF526	709139	709420	-	NC_010465	CDS	44.1462	33.1634	-0.412697	0.386914
YPK_0648		conserved hypothetical protein	709456	709653	-	NC_010465	CDS	0.254719	0	-Inf	1
YPK_0649	ribB	3,4-dihydroxy-2-butanone 4-phosphate synthase	709990	710643	+	NC_010465	CDS	74.4368	142.733	0.939236	0.0117078
YPK_0650		extradiol ring-cleavage dioxygenase class III protein subunit B	711102	711884	+	NC_010465	CDS	3.96401	2.29024	-0.791463	0.401351
YPK_0651		glutathionylspermidine synthase	712168	713328	-	NC_010465	CDS	134.364	194.809	0.535914	0.0266745
YPK_0652		conserved hypothetical protein	713338	714024	-	NC_010465	CDS	66.3847	133.443	1.0073	0.0209183
YPK_0653		conserved hypothetical protein	714090	714260	+	NC_010465	CDS	18.3761	37.7564	1.03889	0.0342003
YPK_0654	tolC	type I secretion outer membrane protein, TolC family	714325	715719	-	NC_010465	CDS	180.032	144.551	-0.316674	0.252008
YPK_0655	nudF	ADP-ribose diphosphatase	716115	716747	+	NC_010465	CDS	17.6662	13.4872	-0.389402	0.806738
YPK_0656		protein of unknown function DUF1249	716781	717206	+	NC_010465	CDS	10.9815	16.7888	0.612428	0.31577
YPK_0657	icc	metallophosphoesterase	717215	718057	+	NC_010465	CDS	25.4863	41.1219	0.690184	0.0979013
YPK_0658		protein of unknown function UPF0227	718115	718696	+	NC_010465	CDS	21.7981	24.0619	0.142554	0.57265
YPK_0659	parE	DNA topoisomerase IV, B subunit	718798	720693	+	NC_010465	CDS	104.92	31.576	-1.73239	0.000440608
YPK_0660		transcriptional regulator, LysR family	720697	721608	+	NC_010465	CDS	17.5144	7.4149	-1.24004	0.208262
YPK_0661	mdaB	putative modulator of drug activity	721666	722250	-	NC_010465	CDS	18.2417	4.84048	-1.91402	0.00435761
YPK_0662	parC	DNA topoisomerase IV, A subunit	722554	724827	+	NC_010465	CDS	134.11	41.5259	-1.69134	6.65672e-05
YPK_0663	plsC	1-acyl-sn-glycerol-3-phosphate acyltransferase	725134	725865	+	NC_010465	CDS	33.2316	18.2043	-0.868278	0.066882
YPK_0664		hypothetical protein YPK_0664	725828	725935	+	NC_010465	CDS	1.87794	1.43962	-0.383463	0.600539
YPK_0665	sufI	multicopper oxidase type 3	726044	727468	+	NC_010465	CDS	26.6445	10.9076	-1.28851	0.0325296
YPK_0666		radical SAM domain protein	727776	730103	+	NC_010465	CDS	20.169	9.44514	-1.09449	0.0928864
YPK_0667	dkgA-1	2,5-didehydrogluconate reductase	730125	730958	-	NC_010465	CDS	7.9827	30.3795	1.92815	0.000291857
YPK_0668	yqhD	iron-containing alcohol dehydrogenase	731377	732534	-	NC_010465	CDS	16.2711	37.5713	1.20732	0.0609983
YPK_0669		transcriptional regulator, AraC family	732931	733824	+	NC_010465	CDS	5.68801	5.66312	-0.00632666	0.999968
YPK_0670		SNARE associated Golgi protein	733916	734578	-	NC_010465	CDS	15.2956	26.1202	0.772049	0.100872
YPK_0671	metC-1	cystathionine beta-lyase	734772	735983	-	NC_010465	CDS	13.1927	10.4419	-0.337354	0.446987
YPK_0672	exbB	TonB-system energizer ExbB	736462	737499	+	NC_010465	CDS	191.941	26.4647	-2.85852	1.5669e-11
YPK_0673	exbD	TonB system transport protein ExbD	737503	737934	+	NC_010465	CDS	37.1787	4.84048	-2.94126	1.08007e-06
YPK_0674		hypothetical protein YPK_0674	737880	738065	-	NC_010465	CDS	0	2.59506	Inf	0.0733851
YPK_0677	tadF	conserved hypothetical protein	739611	740183	-	NC_010465	CDS	0	0
YPK_0678	tadE	TadE family protein	740167	740640	-	NC_010465	CDS	0	0
YPK_0679	tadD	putative lipoprotein	740637	741407	-	NC_010465	CDS	0	0
YPK_0680	tadC	type II secretion system protein	741391	742224	-	NC_010465	CDS	0.435752	0	-Inf	1
YPK_0681	tadB	type II secretion system protein	742221	743096	-	NC_010465	CDS	0	0
YPK_0682	tadA, cpaF	type II secretion system protein E	743093	744379	-	NC_010465	CDS	1.23407	1.07313	-0.201607	1
YPK_0683	tadZ, cpaE	conserved hypothetical protein	744391	745518	-	NC_010465	CDS	0	0
YPK_0684		conserved hypothetical protein	745529	745819	-	NC_010465	CDS	0	0
YPK_0685	cpaC, rcpA	type II and III secretion system protein	745816	747087	-	NC_010465	CDS	0	0.205661	Inf	0.82216
YPK_0686	cpaB, rcpC	putative membrane protein	747130	748011	-	NC_010465	CDS	0	0.205661	Inf	0.82216
YPK_0687	cpaA, tadV	peptidase A24A prepilin type IV	748063	748485	-	NC_010465	CDS	0.127359	0.411321	1.69136	0.702188
YPK_0688		conserved hypothetical protein	748552	748749	-	NC_010465	CDS	0.254719	3.00638	3.56105	0.140965
YPK_0689		putative transcriptional regulator, CadC	748971	749558	-	NC_010465	CDS	0.208121	0.822642	1.98285	0.340127
YPK_0690		TnpA	750484	750633	-	NC_010465	CDS	1.10671	5.60878	2.34141	0.0586348
YPK_0691		hypothetical protein YPK_0691	750764	751030	-	NC_010465	CDS	0.891516	7.00358	2.97376	0.00873729
YPK_0692	cpbD-1	fibronectin type III domain protein	751068	752465	-	NC_010465	CDS	9.84599	24.6004	1.32107	0.0176321
YPK_0693	chiC	glycoside hydrolase family 18	752537	753952	-	NC_010465	CDS	0.751721	6.06492	3.01222	0.0368015
YPK_0694	smfA-1	fimbrial protein	755096	755626	+	NC_010465	CDS	0	0
YPK_0695		fimbrial biogenesis outer membrane usher protein	755933	758413	+	NC_010465	CDS	6.62834	74.2294	3.48527	2.82779e-13
YPK_0696	papD	pili assembly chaperone	758431	759150	+	NC_010465	CDS	2.05948	51.0496	4.63155	4.88988e-14
YPK_0697		fimbrial protein	759175	760278	+	NC_010465	CDS	1.36143	37.8637	4.79762	1.77536e-11
YPK_0698	fepB	periplasmic binding protein	760490	761569	-	NC_010465	CDS	1.65031	5.50228	1.73729	0.199991
YPK_0699		conserved hypothetical protein	762425	763420	+	NC_010465	CDS	14.2858	39.8842	1.48124	0.00243639
YPK_0700		lipoprotein	763512	764081	-	NC_010465	CDS	2.17926	3.42504	0.65228	0.508705
YPK_0701		conserved hypothetical protein	764093	764224	+	NC_010465	CDS	0.208121	0.205661	-0.0171546	1
YPK_0702	flhA-1	type III secretion FHIPEP protein	764293	766386	-	NC_010465	CDS	2.21342	4.39167	0.988488	0.294109
YPK_0703	flhB-1	flagellar biosynthetic protein FlhB	766376	767509	-	NC_010465	CDS	0.127359	0.205661	0.691358	0.983265
YPK_0704	fliR-1	flagellar biosynthetic protein FliR	767509	768288	-	NC_010465	CDS	0	0.205661	Inf	0.82216
YPK_0705	fliQ-1	flagellar biosynthetic protein FliQ	768289	768561	-	NC_010465	CDS	0	0
YPK_0706	fliP-1	flagellar biosynthetic protein FliP	768563	769333	-	NC_010465	CDS	0.127359	0	-Inf	1
YPK_0707	fliN-1	flagellar motor switch protein FliN	769330	769743	-	NC_010465	CDS	0	0.760968	Inf	0.83027
YPK_0708	fliM-1	flagellar motor switch protein	769736	770635	-	NC_010465	CDS	0.643873	0.661805	0.0396296	1
YPK_0709	fleR	sigma54 specific transcriptional regulator, Fis family	771158	772186	+	NC_010465	CDS	0	1.17229	Inf	0.269358
YPK_0710	fliE-1	flagellar hook-basal body complex protein FliE	772203	772583	+	NC_010465	CDS	0.94519	0.760968	-0.312768	0.790739
YPK_0711	fliF-1	flagellar M-ring protein FliF	772593	774233	+	NC_010465	CDS	1.21456	3.05854	1.33241	0.816319
YPK_0712	fliG-1	flagellar motor switch protein FliG	774205	775248	+	NC_010465	CDS	1.54246	0	-Inf	0.373683
YPK_0713	fliH-1	flagellar assembly protein FliH	775253	775969	+	NC_010465	CDS	1.65031	2.48857	0.592575	1
YPK_0714	fliI-1	ATPase, FliI/YscN family	775962	777302	+	NC_010465	CDS	0.127359	0	-Inf	1
YPK_0715	fliJ-1	flagellar export protein FliJ	777306	777743	+	NC_010465	CDS	1.41511	2.39673	0.760161	0.732699
YPK_0716	flgN-1	conserved hypothetical protein	778043	778468	-	NC_010465	CDS	2.47522	5.44794	1.13815	0.442377
YPK_0717	flgM-1	putative flagellar regulatory protein	778475	778741	-	NC_010465	CDS	1.55004	4.07951	1.39609	0.388069
YPK_0718	flgA-1	flagella basal body P-ring formation protein FlgA	778989	779807	-	NC_010465	CDS	1.79718	2.59506	0.530031	1
YPK_0719	flgB-1	flagellar basal-body rod protein FlgB	779895	780371	+	NC_010465	CDS	0	0
YPK_0720	flgC-1	flagellar basal-body rod protein FlgC	780374	780799	+	NC_010465	CDS	1.4617	0	-Inf	0.387404
YPK_0721	flgD-1	flagellar hook capping protein	780802	781458	+	NC_010465	CDS	0.33548	0	-Inf	1
YPK_0722	flgE-1	flagellar basal body rod protein	781513	781821	+	NC_010465	CDS	0.563112	0.205661	-1.45316	1
YPK_0723		conserved hypothetical protein	781827	782603	+	NC_010465	CDS	1.45463	10.8084	2.89343	0.0040237
YPK_0724		conserved hypothetical protein	782767	783213	-	NC_010465	CDS	1.48879	2.81757	0.920312	0.246545
YPK_0725		putative transcriptional regulator, CadC	783194	784111	-	NC_010465	CDS	1.75816	3.87385	1.1397	0.561467
YPK_0726	flaA-1	flagellin domain protein	784867	786072	+	NC_010465	CDS	4.82136	8.32719	0.788388	0.245385
YPK_0727		hypothetical protein YPK_0727	786326	786481	+	NC_010465	CDS	0	0
YPK_0728	flaA-2	flagellin domain protein	786719	787486	+	NC_010465	CDS	0.416241	1.37795	1.72703	0.452882
YPK_0729	fliK-2	putative flagellar hook-length control protein	787488	788288	+	NC_010465	CDS	3.34672	4.14118	0.307294	0.283292
YPK_0730	motA-1	MotA/TolQ/ExbB proton channel	788332	788937	+	NC_010465	CDS	0.543601	1.64528	1.59772	0.361541
YPK_0731	motB-1	OmpA/MotB domain protein	788937	789848	+	NC_010465	CDS	1.4617	4.84048	1.7275	0.155791
YPK_0732		conserved hypothetical protein	790308	790904	+	NC_010465	CDS	1.01888	21.024	4.36699	3.00906e-07
YPK_0733		conserved hypothetical protein	790904	791356	+	NC_010465	CDS	0	1.17229	Inf	0.269358
YPK_0734		protein of unknown function DUF805	791340	791711	+	NC_010465	CDS	0.33548	0	-Inf	1
YPK_0735		hypothetical protein YPK_0735	791712	791840	+	NC_010465	CDS	0.851993	0	-Inf	0.737173
YPK_0736	slyB-1	17 kDa surface antigen	791837	792304	-	NC_010465	CDS	22.0416	48.8587	1.14839	0.0460799
YPK_0737		diguanylate cyclase/phosphodiesterase with PAS/PAC sensor(s)	793502	796069	-	NC_010465	CDS	6.57195	10.6718	0.699406	0.220927
YPK_0738		efflux transporter, RND family, MFP subunit	796508	797800	+	NC_010465	CDS	14.2555	5.10781	-1.48075	0.0873163
YPK_0739		transporter, hydrophobe/amphiphile efflux-1 (HAE1) family	797813	800713	+	NC_010465	CDS	19.5534	3.8907	-2.32932	0.0160394
YPK_0740		putative integral membrane efflux protein	800713	800931	+	NC_010465	CDS	1.61615	2.96156	0.873796	0.466639
YPK_0741		ShET2 enterotoxin domain protein	801066	802562	-	NC_010465	CDS	0.254719	0.661805	1.3775	1
YPK_0742		conserved hypothetical protein	802840	803427	+	NC_010465	CDS	1.02595	6.22576	2.60129	0.0220939
YPK_0743	yapH	outer membrane autotransporter barrel domain protein	804249	817187	+	NC_010465	CDS	12.796	68.5532	2.42153	1.31671e-07
YPK_0744		putative antigenic leucine-rich repeat protein	817304	819172	-	NC_010465	CDS	13.0924	15.2897	0.223829	0.964401
YPK_0745		antigenic leucine-rich repeat protein	819734	820639	-	NC_010465	CDS	2.85022	5.50228	0.948956	0.600088
YPK_0746		antigenic leucine-rich repeat protein	820886	822733	-	NC_010465	CDS	2.9039	5.20698	0.842456	0.253487
YPK_0747		hypothetical protein YPK_0747	823239	823373	-	NC_010465	CDS	0	0
YPK_0748	abgT	AbgT putative transporter	823482	825038	+	NC_010465	CDS	4.44636	4.78614	0.106237	0.933185
YPK_0749	pepT-1	peptidase T	825480	826712	+	NC_010465	CDS	7.8131	6.69142	-0.223581	0.878387
YPK_0750	fhuA-1, yncD-1	TonB-dependent receptor	827238	829310	+	NC_010465	CDS	1.00644	0.411321	-1.29092	1
YPK_0751		amino acid adenylation domain protein	829461	841088	+	NC_010465	CDS	12.5716	19.9392	0.665444	0.518744
YPK_0752		amino acid adenylation domain protein	841101	846794	+	NC_010465	CDS	10.7907	12.4067	0.201334	0.574446
YPK_0753		saccharopine dehydrogenase	846791	847861	+	NC_010465	CDS	1.02595	1.52927	0.575881	1
YPK_0754		thiazolinyl imide reductase	847858	848985	+	NC_010465	CDS	0.79832	2.74638	1.78249	0.905134
YPK_0755		thioesterase	848978	849742	+	NC_010465	CDS	0.509438	0	-Inf	0.797589
YPK_0756		major facilitator superfamily MFS_1	849732	851018	+	NC_010465	CDS	0.509438	0.205661	-1.30864	1
YPK_0757	mdlA-1	ABC transporter related	851018	852790	+	NC_010465	CDS	3.6827	2.80806	-0.391194	0.773396
YPK_0758	mdlA-2	ABC transporter related	852783	854540	+	NC_010465	CDS	5.82294	47.7596	3.03597	1.7772e-08
YPK_0759		conserved hypothetical protein	854863	855738	-	NC_010465	CDS	8.51114	7.36056	-0.209537	0.94636
YPK_0760		conserved hypothetical protein	856172	856570	-	NC_010465	CDS	0	0.205661	Inf	0.82216
YPK_0761		hypothetical protein YPK_0761	856807	856938	+	NC_010465	CDS	0.127359	0	-Inf	1
YPK_0762	gntP	gluconate transporter	857971	859452	+	NC_010465	CDS	1.69691	7.24673	2.09442	0.0303174
YPK_0763		outer membrane autotransporter barrel domain protein	860468	864232	+	NC_010465	CDS	2.64918	6.93457	1.38826	0.0944984
YPK_0764	vgrG-1	type VI secretion system Vgr family protein	864818	867043	+	NC_010465	CDS	0.817831	4.90215	2.58354	0.0287978
YPK_0765		conserved hypothetical protein	867069	868388	+	NC_010465	CDS	0.33548	5.39579	4.00753	0.0239874
YPK_0766		YD repeat protein	868402	872802	+	NC_010465	CDS	3.87667	4.73398	0.288234	0.826026
YPK_0767		conserved hypothetical protein	872802	873215	+	NC_010465	CDS	2.88975	1.37795	-1.06842	0.481434
YPK_0768		conserved hypothetical protein	873297	873842	+	NC_010465	CDS	1.05304	0.205661	-2.35622	0.740129
YPK_0769		hypothetical protein YPK_0769	873844	874437	+	NC_010465	CDS	1.23407	0.411321	-1.58509	1
YPK_0770		YD repeat protein	874708	876789	+	NC_010465	CDS	2.48058	5.1453	1.05258	0.52476
YPK_0771		conserved hypothetical protein	876809	877171	+	NC_010465	CDS	0.636797	0.822642	0.36943	0.738451
YPK_0772		RHS protein	877295	878278	+	NC_010465	CDS	6.25698	7.32525	0.227412	0.604768
YPK_0773		conserved hypothetical protein	878275	878790	+	NC_010465	CDS	1.74351	4.28517	1.29736	0.363805
YPK_0774		conserved hypothetical protein	878936	879259	+	NC_010465	CDS	0.435752	0.966629	1.14945	0.724713
YPK_0775		conserved hypothetical protein	879503	880027	+	NC_010465	CDS	0.127359	0	-Inf	1
YPK_0776		conserved hypothetical protein	880302	880688	+	NC_010465	CDS	0.127359	0.411321	1.69136	0.702188
YPK_0777		conserved hypothetical protein	881232	881645	+	NC_010465	CDS	5.30593	6.47624	0.287552	0.887797
YPK_0778	SLC13A2_3_5	anion transporter	881824	883203	-	NC_010465	CDS	2.13266	24.8194	3.54074	7.59116e-07
YPK_0779	lacI-3, galR-3	transcriptional regulator, LacI family	883418	884437	-	NC_010465	CDS	9.68447	11.7824	0.282887	0.815091
YPK_0780		conserved hypothetical protein	884731	885804	+	NC_010465	CDS	7.5052	8.55349	0.188622	0.708087
YPK_0781		sugar (glycoside-pentoside-hexuronide) transporter	885966	887390	+	NC_010465	CDS	3.00467	8.54237	1.50743	0.0562476
YPK_0782	iutA	TonB-dependent siderophore receptor	887665	889845	-	NC_010465	CDS	62.9025	0.822642	-6.25671	3.05342e-14
YPK_0783	iucD	L-lysine 6-monooxygenase (NADPH)	889917	891245	-	NC_010465	CDS	27.568	4.69649	-2.55334	0.000233541
YPK_0784	iucC	IucA/IucC family protein	891242	892990	-	NC_010465	CDS	11.2601	0.966629	-3.54211	0.00701821
YPK_0785	iucB	putative siderophore biosynthesis protein IucB	892987	893937	-	NC_010465	CDS	9.18382	0	-Inf	0.00320609
YPK_0786	rhbC	IucA/IucC family protein	893921	895693	-	NC_010465	CDS	30.4367	0.616982	-5.62444	0.000634676
YPK_0787		hypothetical protein YPK_0787	895690	895782	-	NC_010465	CDS	0	0.661805	Inf	0.823001
YPK_0788		major facilitator superfamily MFS_1	895833	897056	+	NC_010465	CDS	8.29545	1.98541	-2.06288	0.0159899
YPK_0789		intradiol ring-cleavage dioxygenase	897347	898180	-	NC_010465	CDS	0.33548	9.22481	4.78122	0.000232162
YPK_0790		conserved hypothetical protein	898556	899914	-	NC_010465	CDS	8.78537	19.472	1.14822	0.0113217
YPK_0791	yspR	transcriptional regulator, LuxR family	900476	901219	+	NC_010465	CDS	2.6887	5.30614	0.980754	0.410141
YPK_0792	yspI	autoinducer synthesis protein	901200	901850	-	NC_010465	CDS	28.0936	37.3141	0.409482	0.314838
YPK_0793		abortive infection protein	903021	903671	+	NC_010465	CDS	0.624362	3.56169	2.51211	0.210277
YPK_0794		lipoprotein	904188	904517	+	NC_010465	CDS	1.15331	8.67684	2.91139	0.00351965
YPK_0795	insA-1	insertion element protein	904585	904848	+	NC_010465	CDS	1.79718	6.46158	1.84615	0.360298
YPK_0796		conserved hypothetical protein	905005	905376	+	NC_010465	CDS	0	1.27879	Inf	0.168902
YPK_0797		hypothetical protein YPK_0797	905419	905574	+	NC_010465	CDS	0.127359	1.62843	3.67651	0.463934
YPK_0798	impB-2	type VI secretion protein, VC_A0107 family	906784	907284	+	NC_010465	CDS	0	0
YPK_0799	impC-2	type VI secretion protein, EvpB/VC_A0108 family	907333	908877	+	NC_010465	CDS	0.33548	0.760968	1.18161	1
YPK_0800	impJ-2, vasE-2	type VI secretion protein, VC_A0114 family	908889	910241	+	NC_010465	CDS	0.959842	0.661805	-0.536391	0.802692
YPK_0801	impK-1, ompA-1, vasF-1, dotU-1	conserved hypothetical protein	910238	910924	+	NC_010465	CDS	0	0.760968	Inf	0.83027
YPK_0802		OmpA/MotB domain protein	910924	912660	+	NC_010465	CDS	0.879081	0	-Inf	0.581758
YPK_0803	hcp-2	type VI secretion system effector, Hcp1 family	912664	913155	+	NC_010465	CDS	1.31483	0	-Inf	0.415847
YPK_0804	vasG-2, clpV-2	type VI secretion ATPase, ClpV1 family	913543	916185	+	NC_010465	CDS	0.979353	0.205661	-2.25156	0.971029
YPK_0805		type VI secretion system Vgr family protein	916188	918536	+	NC_010465	CDS	0.751721	0	-Inf	0.683625
YPK_0806		peptidase M23B	918552	920849	+	NC_010465	CDS	1.52295	6.88756	2.17712	0.0358214
YPK_0807		conserved hypothetical protein	920836	921603	+	NC_010465	CDS	1.83671	3.31854	0.853428	0.672233
YPK_0808	insA-2	insertion element protein	921699	921974	+	NC_010465	CDS	0.254719	0.205661	-0.308642	1
YPK_0809		conserved hypothetical protein	922895	923407	+	NC_010465	CDS	0.435752	0.867465	0.993298	0.723319
YPK_0810		putative phage integrase	923697	923846	+	NC_010465	CDS	0.563112	0.205661	-1.45316	1
YPK_0811	speC	ornithine decarboxylase	924843	927005	+	NC_010465	CDS	18.1566	23.2151	0.354572	0.530965
YPK_0812	rbsB-2	ribose transport system substrate-binding protein	927586	928545	+	NC_010465	CDS	3.91034	7.31574	0.903711	0.10742
YPK_0813	rbsA-2	ABC transporter related	928591	930090	+	NC_010465	CDS	2.17926	3.16722	0.539378	0.501064
YPK_0814	rbsC-2	monosaccharide-transporting ATPase	930123	931106	+	NC_010465	CDS	1.62323	3.79154	1.22392	0.105577
YPK_0815	fhuA-2, yncD-2	TonB-dependent siderophore receptor	931351	933495	-	NC_010465	CDS	118.059	12.0872	-3.28795	2.0325e-11
YPK_0816	fhuD-2, fepB-2, fecB-2	periplasmic binding protein	933488	934588	-	NC_010465	CDS	59.7392	1.32361	-5.49613	3.6201e-08
YPK_0817		hypothetical protein YPK_0817	934542	934712	-	NC_010465	CDS	0.563112	0.411321	-0.453156	0.880389
YPK_0818	mltC	lytic transglycosylase catalytic	934906	935994	-	NC_010465	CDS	56.4588	21.1042	-1.41967	0.00122833
YPK_0819	yggX	probable Fe(2+)-trafficking protein	936165	936437	-	NC_010465	CDS	51.2893	20.9866	-1.28919	0.0141538
YPK_0820	mutY	A/G-specific adenine glycosylase	936615	937874	-	NC_010465	CDS	72.0144	16.5927	-2.11774	1.14043e-05
YPK_0821	trmB	tRNA (guanine-N(7)-)-methyltransferase	938143	938862	+	NC_010465	CDS	90.4395	22.7231	-1.99279	8.66788e-07
YPK_0822	yggL	protein of unknown function DUF469	938862	939188	+	NC_010465	CDS	73.0779	44.7326	-0.70811	0.428008
YPK_0823	glsA-1	glutaminase	939299	940225	+	NC_010465	CDS	13.5606	7.07637	-0.938343	0.0368685
YPK_0824		conserved hypothetical protein	940337	941071	+	NC_010465	CDS	24.3926	32.2938	0.404814	0.401623
YPK_0825		virulence determinant	941575	950907	+	NC_010465	CDS	7.27	6.78107	-0.100442	0.77817
YPK_0826	hemN-1	oxygen-independent coproporphyrinogen III oxidase	951097	952227	-	NC_010465	CDS	44.5935	4.90215	-3.18535	3.58283e-07
YPK_0827	rdgB	non-canonical purine NTP pyrophosphatase, rdgB/HAM1 family	952220	952813	-	NC_010465	CDS	33.9231	5.55444	-2.61055	2.1647e-06
YPK_0828	yggU	protein of unknown function DUF167	952913	953203	-	NC_010465	CDS	15.238	3.81951	-1.99622	0.00140179
YPK_0829	yggT	protein of unknown function YGGT	953200	953754	-	NC_010465	CDS	55.1614	22.0406	-1.32349	0.00436286
YPK_0830		hypothetical protein YPK_0830	953717	953902	-	NC_010465	CDS	18.181	2.34458	-2.95503	0.000238097
YPK_0831	proC	pyrroline-5-carboxylate reductase	954042	954863	-	NC_010465	CDS	34.4803	9.9108	-1.7987	0.00517882
YPK_0832		alanine racemase domain protein	954996	955694	-	NC_010465	CDS	28.8653	18.313	-0.65647	0.146554
YPK_0833	pilT	twitching motility protein	955714	956838	+	NC_010465	CDS	2.88438	7.65805	1.40871	0.0670263
YPK_0834	aguA	agmatine deiminase	956947	958062	-	NC_010465	CDS	47.196	40.8348	-0.208868	0.566837
YPK_0835	aguB	N-carbamoylputrescine amidase	958066	958950	-	NC_010465	CDS	69.863	69.9591	0.00198428	0.810753
YPK_0836	ruvX	Holliday junction resolvase YqgF	959130	959552	-	NC_010465	CDS	9.82162	4.01784	-1.28954	0.0457111
YPK_0837	algH	putative transcriptional regulator	959552	960115	-	NC_010465	CDS	49.7513	9.70514	-2.35791	2.46908e-05
YPK_0838	gshB	glutathione synthetase	960231	961190	-	NC_010465	CDS	53.2178	22.0781	-1.26929	0.00298412
YPK_0839	rsmE	16S ribosomal RNA methyltransferase RsmE	961216	961947	-	NC_010465	CDS	62.741	10.9839	-2.51401	6.95051e-06
YPK_0840		hypothetical protein YPK_0840	962056	962202	-	NC_010465	CDS	2.88438	2.18374	-0.401462	0.419378
YPK_0841	endA	deoxyribonuclease I	962262	962969	-	NC_010465	CDS	9.31704	3.21204	-1.53638	0.0731281
YPK_0842	SprT	protein of unknown function DUF335 SprT	963067	963630	-	NC_010465	CDS	5.82294	3.81217	-0.611135	0.161112
YPK_0843	metK	methionine adenosyltransferase	963771	964925	-	NC_010465	CDS	234.961	8.03188	-4.87054	3.98813e-17
YPK_0844		hypothetical protein YPK_0844	965743	965886	+	NC_010465	CDS	46.3577	0.616982	-6.23144	7.39047e-12
YPK_0845	speA	arginine decarboxylase	966132	968111	+	NC_010465	CDS	319.909	20.1397	-3.98954	3.19743e-20
YPK_0846	tnp-1	transposase IS200-family protein	968311	968769	+	NC_010465	CDS	0	0
YPK_0847		conserved hypothetical protein	968878	969033	+	NC_010465	CDS	0	0
YPK_0848		transposase IS200-family protein	969023	969481	+	NC_010465	CDS	0	0
YPK_0849	ycaL, loiP	peptidase M48 Ste24p	969795	970547	-	NC_010465	CDS	87.666	47.3219	-0.88951	0.0491155
YPK_0850	tktA	transketolase	971021	973015	+	NC_010465	CDS	751.872	128.786	-2.54551	2.56164e-11
YPK_0851	epd	D-erythrose-4-phosphate dehydrogenase	973430	974446	+	NC_010465	CDS	68.4945	135.263	0.981712	0.00908503
YPK_0852	pgk	phosphoglycerate kinase	974549	975712	+	NC_010465	CDS	335.812	347.887	0.0509645	0.775421
YPK_0853	fbaA-2	fructose-bisphosphate aldolase, class II	975832	976911	+	NC_010465	CDS	618.882	533.786	-0.213402	0.516023
YPK_0854	mscS	MscS mechanosensitive ion channel	977349	978218	+	NC_010465	CDS	71.0187	79.5966	0.164508	0.53385
YPK_0855	lysE, argO	L-lysine exporter	978464	979081	+	NC_010465	CDS	3.84909	1.32361	-1.54004	0.161728
YPK_0856	yggE	protein of unknown function DUF541	979250	980050	+	NC_010465	CDS	27.1188	53.6786	0.98505	0.0262374
YPK_0857	iciA	transcriptional regulator, LysR family	980061	980969	-	NC_010465	CDS	30.1137	30.9011	0.037239	0.855108
YPK_0858	rpiA-1	ribose 5-phosphate isomerase	981311	981967	+	NC_010465	CDS	134.232	164.079	0.289666	0.457009
YPK_0859	serA-1	D-isomer specific 2-hydroxyacid dehydrogenase NAD-binding	982274	983515	+	NC_010465	CDS	29.6643	35.7995	0.271211	0.285979
YPK_0860	ygfA	5-formyltetrahydrofolate cyclo-ligase	983780	984376	-	NC_010465	CDS	20.7126	50.6869	1.29111	0.0129484
YPK_0861	zapA	Z-ring-associated protein	984740	985069	-	NC_010465	CDS	129.823	349.055	1.42691	4.80332e-05
YPK_0862	ygfB	YecA family protein	985406	985984	+	NC_010465	CDS	69.4679	23.2673	-1.57804	0.000805962
YPK_0863	pepP	peptidase M24	986072	987385	+	NC_010465	CDS	69.93	37.3701	-0.904029	0.0179196
YPK_0864	ubiH	2-polyprenyl-6-methoxyphenol 4-hydroxylase	987522	988700	+	NC_010465	CDS	47.0514	20.6554	-1.18772	0.0101291
YPK_0865	visC	ubiquinone biosynthesis hydroxylase, UbiH/UbiF/VisC/COQ6 family	988750	990093	+	NC_010465	CDS	28.9463	13.936	-1.05456	0.0960235
YPK_0866		hypothetical protein YPK_0866	990059	990298	+	NC_010465	CDS	2.52182	2.24542	-0.167482	0.994544
YPK_0867	gcvT	glycine cleavage system T protein	990814	991911	+	NC_010465	CDS	51.7264	11.4401	-2.1768	6.71124e-05
YPK_0868	gcvH	glycine cleavage system H protein	991980	992366	+	NC_010465	CDS	22.7818	7.13805	-1.67428	0.00975943
YPK_0869	gcvP	glycine dehydrogenase	992578	995457	+	NC_010465	CDS	79.491	16.9967	-2.22554	4.48782e-06
YPK_0870		conserved hypothetical protein	995835	996272	+	NC_010465	CDS	3.11202	48.4341	3.9601	1.47085e-11
YPK_0871	yadF	YadA domain protein	997332	999482	+	NC_010465	CDS	5.17857	13.5958	1.39254	0.0086622
YPK_0872		conserved hypothetical protein	999586	1000689	+	NC_010465	CDS	2.27467	2.90722	0.35398	0.910186
YPK_0873	yqfA, hlyIII	channel protein, hemolysin III family	1000891	1001592	+	NC_010465	CDS	10.1539	27.6177	1.44356	0.0266865
YPK_0874		conserved hypothetical protein	1001884	1002381	+	NC_010465	CDS	1.58906	3.61385	1.18536	0.795065
YPK_0875		conserved hypothetical protein	1002454	1003446	-	NC_010465	CDS	52.0516	34.6104	-0.588738	0.320703
YPK_0876		protein of unknown function DUF339	1003763	1004029	+	NC_010465	CDS	10.737	12.1225	0.175097	0.841603
YPK_0877		hypothetical protein YPK_0877	1004287	1004466	+	NC_010465	CDS	10.2103	7.02422	-0.539611	0.273362
YPK_0878	creB	two component transcriptional regulator, winged helix family	1004435	1005133	+	NC_010465	CDS	10.181	7.52519	-0.436076	0.15628
YPK_0879	creC	integral membrane sensor signal transduction histidine kinase	1005158	1006591	+	NC_010465	CDS	14.6456	14.2614	-0.0383511	0.462726
YPK_0880	creD	inner membrane CreD family protein	1006676	1008133	+	NC_010465	CDS	3.99867	12.7938	1.67786	0.0632482
YPK_0881	fldB	flavodoxin	1008218	1008736	-	NC_010465	CDS	18.3913	21.3693	0.216518	0.94487
YPK_0882		integrase family protein	1008807	1009748	-	NC_010465	CDS	34.8985	20.6839	-0.754656	0.26856
YPK_0883		CI repressor	1009883	1010446	-	NC_010465	CDS	19.8513	12.5675	-0.659531	0.405251
YPK_0884		conserved hypothetical protein	1010585	1010815	+	NC_010465	CDS	0.254719	0	-Inf	1
YPK_0885		regulatory CII family protein	1010818	1011351	+	NC_010465	CDS	0.382078	1.78927	2.22743	0.311293
YPK_0886		hypothetical protein YPK_0886	1011361	1011546	+	NC_010465	CDS	0.643873	0.760968	0.241061	1
YPK_0887		gpB bacteriophage P2-like protein	1011558	1011875	+	NC_010465	CDS	0.254719	0	-Inf	1
YPK_0888	dam-2	DNA adenine methylase	1011942	1012814	+	NC_010465	CDS	0.690471	0.205661	-1.74732	1
YPK_0889		conserved hypothetical protein	1012853	1013080	+	NC_010465	CDS	0.382078	0	-Inf	0.921679
YPK_0890		putative relication initiation protein	1013092	1013364	+	NC_010465	CDS	0	0
YPK_0891		phosphoadenosine phosphosulfate reductase	1013368	1014372	+	NC_010465	CDS	2.20585	0.411321	-2.423	0.842913
YPK_0892		replication gene A	1014369	1016648	+	NC_010465	CDS	0.563112	1.17229	1.05784	0.648642
YPK_0893		putative GP46 protein	1016641	1017027	+	NC_010465	CDS	0.208121	0	-Inf	1
YPK_0894		hypothetical protein YPK_0894	1017227	1017442	+	NC_010465	CDS	7.26292	6.79792	-0.0954567	1
YPK_0895		transcriptional activator Ogr/delta	1017419	1017685	-	NC_010465	CDS	3.50167	15.4337	2.13997	0.0245811
YPK_0896		phage portal protein, PBSX family	1017736	1018761	-	NC_010465	CDS	0.33548	0.205661	-0.705962	1
YPK_0897		protein of unknown function DUF264	1018758	1020545	-	NC_010465	CDS	0.127359	0.966629	2.92406	0.719779
YPK_0898		putative capsid scaffolding protein	1020712	1021566	+	NC_010465	CDS	0.254719	0.205661	-0.308642	1
YPK_0899		phage major capsid protein, P2 family	1021621	1022652	+	NC_010465	CDS	0.771232	0	-Inf	0.75865
YPK_0900		small terminase subunit	1022663	1023361	+	NC_010465	CDS	0.254719	0.411321	0.691358	0.832821
YPK_0901		head completion protein	1023457	1023909	+	NC_010465	CDS	0	0
YPK_0902		putative phage protein	1023906	1024394	+	NC_010465	CDS	0.643873	0.205661	-1.64651	1
YPK_0903		putative phage gene	1024397	1025068	+	NC_010465	CDS	1.33434	1.17229	-0.186802	1
YPK_0904		putative phage gene	1025095	1026234	+	NC_010465	CDS	2.14732	2.45108	0.190881	0.807886
YPK_0905		putative phage gene	1026231	1026683	+	NC_010465	CDS	1.12622	1.37795	0.29103	0.723429
YPK_0906		holin family 2	1026693	1026983	+	NC_010465	CDS	0.563112	0.205661	-1.45316	1
YPK_0907		conserved hypothetical protein	1026935	1027321	+	NC_010465	CDS	0.127359	0.966629	2.92406	0.719779
YPK_0908		conserved hypothetical protein	1027321	1027662	+	NC_010465	CDS	0.208121	0	-Inf	1
YPK_0909		putative phage gene	1027812	1028078	+	NC_010465	CDS	0	0.966629	Inf	0.456736
YPK_0910		phage tail tape measure protein, TP901 family	1028266	1030242	+	NC_010465	CDS	1.23407	2.65674	1.10623	0.357393
YPK_0911		putative phage gene	1030242	1030574	+	NC_010465	CDS	0.563112	1.42277	1.33721	0.958744
YPK_0912		putative phage gene	1030567	1031751	+	NC_010465	CDS	0.67096	0.205661	-1.70596	1
YPK_0913		conserved hypothetical phage-related protein	1031744	1032379	+	NC_010465	CDS	0.46284	0.760968	0.717324	1
YPK_0914		tail fiber repeat 2 protein	1032390	1034159	+	NC_010465	CDS	1.82427	4.84048	1.40783	0.373029
YPK_0915		tail assembly chaperone gp38	1034170	1034598	+	NC_010465	CDS	5.81537	10.9429	0.912051	0.621917
YPK_0916		putative phage gene	1034588	1035319	+	NC_010465	CDS	2.34078	1.83409	-0.351924	0.846282
YPK_0917		conserved hypothetical protein	1035285	1035833	+	NC_010465	CDS	2.38738	0.411321	-2.53709	0.501406
YPK_0918		conserved hypothetical protein	1035830	1037485	+	NC_010465	CDS	3.06592	2.03975	-0.587924	0.56313
YPK_0919		conserved hypothetical protein	1037661	1037858	+	NC_010465	CDS	0.254719	1.93326	2.92406	0.506525
YPK_0920	xerD	tyrosine recombinase XerD	1038281	1039180	+	NC_010465	CDS	42.8575	38.8559	-0.141417	0.965166
YPK_0921	dsbC	thiol:disulfide interchange protein DsbC	1039211	1039927	+	NC_010465	CDS	50.1135	31.4021	-0.674337	0.0623522
YPK_0922	recJ	single-stranded-DNA-specific exonuclease RecJ	1039934	1041667	+	NC_010465	CDS	62.8435	35.1936	-0.836449	0.0674795
YPK_0923	prfB	peptide chain release factor 2	1042012	1042944	+	NC_010465	CDS	273.568	51.7959	-2.40099	2.65485e-09
YPK_0924	lysS	lysyl-tRNA synthetase	1042954	1044471	+	NC_010465	CDS	510.533	67.577	-2.9174	5.2702e-14
YPK_0925	int	integrase family protein	1044904	1046118	+	NC_010465	CDS	11.0747	13.6238	0.298863	0.599019
YPK_0926		conserved hypothetical protein	1046941	1048638	-	NC_010465	CDS	0.879081	2.4959	1.50549	0.668445
YPK_0927		conserved hypothetical protein	1048635	1049189	-	NC_010465	CDS	0.851993	2.14625	1.3329	0.306135
YPK_0928		putative bacteriophage protein	1049182	1049892	-	NC_010465	CDS	0.208121	0.616982	1.56781	0.492117
YPK_0929		tail assembly chaperone gp38	1049889	1050407	-	NC_010465	CDS	0.67096	3.31854	2.30625	0.157822
YPK_0930		tail fiber repeat 2 protein	1050407	1052002	-	NC_010465	CDS	1.65031	1.99493	0.2736	0.616374
YPK_0931		putative bacteriophage protein	1052012	1052635	-	NC_010465	CDS	0.382078	0.205661	-0.893604	1
YPK_0932		putative bacteriophage protein	1052628	1053812	-	NC_010465	CDS	2.15925	1.42277	-0.601825	0.846423
YPK_0933		conserved hypothetical protein	1053809	1054138	-	NC_010465	CDS	0	0.661805	Inf	0.823001
YPK_0934		putative bacteriophage tail protein	1054135	1054293	-	NC_010465	CDS	0	0.205661	Inf	0.82216
YPK_0935		conserved hypothetical protein	1054290	1054580	-	NC_010465	CDS	0.563112	0	-Inf	0.941004
YPK_0936		conserved hypothetical protein	1054583	1055749	-	NC_010465	CDS	0.898592	2.70156	1.58805	0.407057
YPK_0937		conserved hypothetical phage-related protein	1055746	1056447	-	NC_010465	CDS	0.435752	0	-Inf	1
YPK_0938		conserved hypothetical phage-related protein	1056407	1056913	-	NC_010465	CDS	0.208121	0.205661	-0.0171546	1
YPK_0939		head completion protein	1056910	1057362	-	NC_010465	CDS	0.416241	0	-Inf	0.984478
YPK_0940		small terminase subunit	1057482	1058225	-	NC_010465	CDS	0.127359	0	-Inf	1
YPK_0941		phage major capsid protein, P2 family	1058243	1059415	-	NC_010465	CDS	0.717559	0.205661	-1.80283	0.946757
YPK_0942		capsid scaffolding	1059498	1060433	-	NC_010465	CDS	0	0
YPK_0943		protein of unknown function DUF264	1060611	1062704	+	NC_010465	CDS	1.71642	1.99493	0.216935	0.619359
YPK_0944		putative portal vertex protein	1062691	1063056	+	NC_010465	CDS	0.435752	3.31854	2.92897	0.0305674
YPK_0945		P4 alpha zinc-binding domain protein	1062998	1063819	-	NC_010465	CDS	0.127359	1.62843	3.67651	0.463934
YPK_0946		conserved hypothetical protein	1064119	1064445	+	NC_010465	CDS	0.844918	2.55024	1.59375	0.458325
YPK_0947		conserved hypothetical protein	1064438	1064590	+	NC_010465	CDS	0.208121	0.205661	-0.0171546	1
YPK_0948		phage transcriptional regulator, AlpA	1064604	1064804	-	NC_010465	CDS	0	0
YPK_0949		conserved hypothetical protein	1064986	1065642	-	NC_010465	CDS	0	0.760968	Inf	0.83027
YPK_0950		conserved hypothetical protein	1065655	1066020	-	NC_010465	CDS	0.67096	1.17229	0.80503	0.920331
YPK_0951		filamentation induced by cAMP protein Fic	1066289	1067431	+	NC_010465	CDS	4.66742	9.57446	1.03657	0.539791
YPK_0952		S-type pyocin domain protein	1067938	1069470	+	NC_010465	CDS	4.64741	13.6613	1.5556	0.0527254
YPK_0953		conserved hypothetical protein	1069467	1069664	+	NC_010465	CDS	1.58199	2.65674	0.747917	0.639349
YPK_0954		conserved hypothetical protein	1070002	1070205	+	NC_010465	CDS	0	0
YPK_0955		colicin D	1070252	1070536	+	NC_010465	CDS	0	0
YPK_0956		conserved hypothetical protein	1070946	1073105	+	NC_010465	CDS	7.8131	22.6576	1.53603	0.00492807
YPK_0957		conserved hypothetical protein	1073075	1073842	+	NC_010465	CDS	0.879081	10.8981	3.63193	0.00167095
YPK_0958		conserved hypothetical protein	1074448	1075227	+	NC_010465	CDS	0.590199	1.17229	0.990055	0.912344
YPK_0959		PAAR repeat-containing protein	1075483	1075749	+	NC_010465	CDS	0.817831	1.43962	0.815818	0.398689
YPK_0960		conserved hypothetical protein	1075848	1076168	-	NC_010465	CDS	3.10494	2.45108	-0.341151	0.933658
YPK_0961		transcriptional regulator, PadR-like family	1076168	1076848	-	NC_010465	CDS	6.39749	3.31854	-0.946957	0.667464
YPK_0962		hypothetical protein	1077291	1078148	-	NC_010465	CDS	2.5955	23.0241	3.14906	1.85207e-06
YPK_0963		conserved hypothetical protein	1078524	1078820	-	NC_010465	CDS	0.563112	0.661805	0.232984	1
YPK_0964	xltC	periplasmic binding protein/LacI transcriptional regulator	1079820	1080821	-	NC_010465	CDS	1.69691	11.7001	2.78553	0.000417857
YPK_0965	xltB	monosaccharide-transporting ATPase	1081255	1082283	-	NC_010465	CDS	0.563112	2.55757	2.18328	0.100102
YPK_0966	xltA	ABC transporter related	1082330	1083838	-	NC_010465	CDS	1.33434	20.1022	3.91315	6.468e-08
YPK_0967	malK-1, mtlK-1, thuK-1	ABC transporter related	1084377	1085483	-	NC_010465	CDS	18.0548	9.83227	-0.876786	0.121579
YPK_0968	cycB, ganO	extracellular solute-binding protein family 1	1085839	1087074	+	NC_010465	CDS	19.8432	2.13892	-3.21369	5.14248e-05
YPK_0969		hypothetical protein YPK_0969	1087097	1087237	+	NC_010465	CDS	0.208121	0	-Inf	1
YPK_0970	ganP	binding-protein-dependent transport systems inner membrane component	1087234	1088541	+	NC_010465	CDS	6.57195	3.35603	-0.969565	0.153691
YPK_0971	ganQ	binding-protein-dependent transport systems inner membrane component	1088553	1089404	+	NC_010465	CDS	6.65271	3.67552	-0.855993	0.38909
YPK_0972	ganA	arabinogalactan endo-1,4-beta-galactosidase	1089409	1090611	+	NC_010465	CDS	12.8284	3.12973	-2.03523	0.0942294
YPK_0973	bgaB	beta-galactosidase	1090662	1092722	+	NC_010465	CDS	19.5327	14.4839	-0.431435	0.372193
YPK_0974	ptsG-1	phosphotransferase system PTS EIIB protein	1092834	1093145	+	NC_010465	CDS	1.28067	3.83636	1.58284	0.15428
YPK_0975	lamB-2	porin LamB type	1093502	1094761	-	NC_010465	CDS	8.87857	6.01277	-0.562298	0.407419
YPK_0976	lacI-1	transcriptional regulator, LacI family	1095033	1096106	+	NC_010465	CDS	7.92094	16.4767	1.05668	0.105172
YPK_0977	malZ-1	alpha-glucosidase	1096229	1098604	-	NC_010465	CDS	6.03056	8.516	0.497883	0.574723
YPK_0978	exuT-2	major facilitator superfamily MFS_1	1098735	1100042	-	NC_010465	CDS	0.563112	4.18601	2.89408	0.0272495
YPK_0979		transcriptional regulator, LacI family	1100436	1101518	+	NC_010465	CDS	2.44863	9.18732	1.90767	0.0263065
YPK_0980		conserved hypothetical protein	1101508	1101825	+	NC_010465	CDS	1.20698	2.24542	0.895575	0.406259
YPK_0981		ThiJ/PfpI domain protein	1101795	1102373	-	NC_010465	CDS	1.07255	0.661805	-0.696567	0.701083
YPK_0982	gatY	class II aldolase, tagatose bisphosphate family	1102397	1103251	-	NC_010465	CDS	19.7108	4.34684	-2.18094	0.10134
YPK_0983		conserved hypothetical protein	1103362	1104849	-	NC_010465	CDS	5.74926	4.18601	-0.457802	0.717272
YPK_0984	ydeN, yidJ	sulfatase	1104972	1106579	-	NC_010465	CDS	8.99349	6.78107	-0.407369	0.570387
YPK_0985	ydeM-1, yidF-1, aslB-1	radical SAM domain protein	1106600	1107826	-	NC_010465	CDS	2.6421	5.75277	1.12257	0.656314
YPK_0986		glycosyl hydrolase family 88	1108070	1109128	-	NC_010465	CDS	5.44522	0.661805	-3.04051	0.0341396
YPK_0987	kduD2	2-deoxy-D-gluconate 3-dehydrogenase	1109144	1109899	-	NC_010465	CDS	3.15861	1.17229	-1.42996	0.432923
YPK_0988	agaA	N-acetylglucosamine-6-phosphate deacetylase	1110095	1111261	-	NC_010465	CDS	1.44219	0.616982	-1.22496	1
YPK_0989	agaF	PTS system fructose subfamily IIA component	1111264	1111704	-	NC_010465	CDS	2.62967	2.89989	0.141117	1
YPK_0990	agaE	PTS system mannose/fructose/sorbose family IID component	1111790	1112680	-	NC_010465	CDS	5.52699	5.76962	0.061982	1
YPK_0991	agaW	phosphotransferase system PTS sorbose-specific IIC subunit	1112670	1113458	-	NC_010465	CDS	7.27221	3.4177	-1.08937	0.295279
YPK_0992	agaV	PTS system, mannose/fructose/sorbose family, IIB subunit	1113505	1114002	-	NC_010465	CDS	3.67513	1.89577	-0.955012	0.98444
YPK_0993	agaS	sugar isomerase, AgaS family	1114020	1115186	-	NC_010465	CDS	6.76763	3.62336	-0.901321	0.516555
YPK_0994	agaZ	D-tagatose-bisphosphate aldolase, class II, non-catalytic subunit	1115183	1116481	-	NC_010465	CDS	9.20212	5.25913	-0.807141	0.318906
YPK_0995	agaR	transcriptional regulator, DeoR family	1116531	1117307	-	NC_010465	CDS	38.0838	28.0423	-0.441572	0.536532
YPK_0996		sulfatase	1118147	1119700	+	NC_010465	CDS	4.71573	7.99818	0.76219	0.526158
YPK_0997		lyase catalytic	1119977	1123051	-	NC_010465	CDS	7.68674	15.2897	0.99212	0.397706
YPK_0998		outer membrane autotransporter barrel domain protein	1123160	1125346	-	NC_010465	CDS	5.44087	4.28517	-0.344484	0.728054
YPK_0999		conserved hypothetical protein	1125461	1126411	-	NC_010465	CDS	2.0985	3.31854	0.66119	0.621043
YPK_1000		conserved hypothetical protein	1127014	1127202	-	NC_010465	CDS	0.127359	0	-Inf	1
YPK_1001	cynT, can	carbonic anhydrase	1127698	1128453	+	NC_010465	CDS	2.87731	308.846	6.74602	1.24062e-12
YPK_1002		putative transcriptional regulator, CadC	1129196	1129612	+	NC_010465	CDS	0	0
YPK_1003	gspC	general secretion pathway protein C	1129682	1130185	+	NC_010465	CDS	0.208121	0.205661	-0.0171546	1
YPK_1004	gspD	general secretion pathway protein D	1130266	1132188	+	NC_010465	CDS	0.127359	0.205661	0.691358	0.983265
YPK_1005	gspE	type II secretion system protein E	1132185	1133696	+	NC_010465	CDS	0.127359	0.822642	2.69136	0.349552
YPK_1006	gspF	type II secretion system protein	1133683	1134885	+	NC_010465	CDS	0.127359	0.205661	0.691358	0.983265
YPK_1007	gspG	general secretion pathway protein G	1134905	1135342	+	NC_010465	CDS	0.208121	1.27879	2.61928	0.316831
YPK_1008	gspH	general secretion pathway protein H	1135347	1135889	+	NC_010465	CDS	0	0.205661	Inf	0.82216
YPK_1009	gspI	type II secretion system protein I/J	1135981	1136271	+	NC_010465	CDS	0	0
YPK_1010	gspJ	general secretion pathway protein J	1136264	1136860	+	NC_010465	CDS	0	0
YPK_1011	gspK	general secretion pathway protein K	1136869	1137825	+	NC_010465	CDS	0.208121	0.205661	-0.0171546	1
YPK_1012	gspL	general secretion pathway protein L	1137809	1138999	+	NC_010465	CDS	0.590199	1.62843	1.46421	0.95235
YPK_1013		conserved hypothetical protein	1138996	1139457	+	NC_010465	CDS	0.382078	0	-Inf	0.921679
YPK_1014	gspO	prepilin peptidase	1139483	1140325	+	NC_010465	CDS	0.771232	0.867465	0.16964	1
YPK_1015	gspS	general secretion pathway protein S	1140309	1140674	-	NC_010465	CDS	0	0
YPK_1016		transcriptional regulator, CadC	1140958	1141710	+	NC_010465	CDS	0	0
YPK_1017		conserved hypothetical protein	1141673	1142074	+	NC_010465	CDS	0.998864	0	-Inf	0.704289
YPK_1018	cheD-1	methyl-accepting chemotaxis sensory transducer	1142229	1143920	+	NC_010465	CDS	0.33548	6.73625	4.32765	0.00149425
YPK_1019		putative protein-disulfide isomerase	1143906	1144541	-	NC_010465	CDS	9.88451	10.0004	0.0168229	0.915359
YPK_1020		beta-lactamase domain protein	1144654	1145541	-	NC_010465	CDS	13.0036	7.65587	-0.764274	0.449751
YPK_1021		transcriptional regulator, LysR family	1145648	1146556	+	NC_010465	CDS	21.0182	35.627	0.761327	0.0803363
YPK_1022	araJ	major facilitator superfamily MFS_1	1146925	1148085	+	NC_010465	CDS	4.90434	0.661805	-2.88958	0.0374502
YPK_1023	lysR	transcriptional regulator, LysR family	1148082	1149023	-	NC_010465	CDS	2.60308	3.25687	0.323265	0.801587
YPK_1024	lysA	diaminopimelate decarboxylase	1149238	1150500	+	NC_010465	CDS	2.97758	7.03155	1.2397	0.407238
YPK_1025	galR-1	transcriptional regulator, LacI family	1150497	1151519	-	NC_010465	CDS	10.1637	14.5663	0.519208	0.680558
YPK_1026	bisC	molybdopterin oxidoreductase	1151969	1154230	+	NC_010465	CDS	17.7594	8.13838	-1.12577	0.350368
YPK_1027	aas	AMP-dependent synthetase and ligase	1154679	1156835	+	NC_010465	CDS	19.0342	18.7618	-0.0207947	0.918597
YPK_1028	ygeD	major facilitator superfamily MFS_1	1156832	1158052	+	NC_010465	CDS	4.0377	5.45746	0.434697	0.681962
YPK_1029		conserved hypothetical protein	1158081	1158314	-	NC_010465	CDS	0.509438	3.4177	2.74605	0.158182
YPK_1030		conserved hypothetical protein	1158393	1158644	+	NC_010465	CDS	2.12559	2.03975	-0.0594667	0.917004
YPK_1031	tas	aldo/keto reductase	1159021	1160061	-	NC_010465	CDS	45.7331	39.0227	-0.228927	0.52133
YPK_1032	mutH	DNA mismatch repair endonuclease mutH	1160432	1161118	-	NC_010465	CDS	4.96337	5.56396	0.16479	0.883131
YPK_1033		NUDIX hydrolase	1161815	1162342	+	NC_010465	CDS	26.7897	37.4597	0.483659	0.532791
YPK_1034	ptsP	PTSINtr with GAF domain, PtsP	1162355	1164601	+	NC_010465	CDS	62.359	39.2343	-0.668482	0.071531
YPK_1035	lgt	prolipoprotein diacylglyceryl transferase	1164852	1165724	+	NC_010465	CDS	75.4368	23.5104	-1.68197	0.000204615
YPK_1036	thyA	thymidylate synthase	1165731	1166525	+	NC_010465	CDS	88.6192	23.9812	-1.88571	1.05037e-05
YPK_1037	ppdA	prepilin peptidase dependent protein A	1166769	1167338	+	NC_010465	CDS	1.69691	39.7013	4.5482	1.79999e-12
YPK_1038		putative prepilin peptidase dependent protein	1167329	1167937	+	NC_010465	CDS	2.38738	7.85419	1.71803	0.0879741
YPK_1039		conserved hypothetical protein	1167934	1168404	+	NC_010465	CDS	1.00644	6.69876	2.73463	0.00756448
YPK_1040		prepilin peptidase dependent protein-like protein	1168392	1168802	+	NC_010465	CDS	1.87794	1.48445	-0.339229	0.945925
YPK_1041	recC	exodeoxyribonuclease V, gamma subunit	1168937	1172308	+	NC_010465	CDS	64.2784	70.7796	0.139	1
YPK_1042	ptrA	peptidase M16 domain protein	1172390	1175278	+	NC_010465	CDS	79.946	60.226	-0.40864	0.191269
YPK_1043	recB	exodeoxyribonuclease V, beta subunit	1175275	1178937	+	NC_010465	CDS	55.4969	60.6256	0.12752	1
YPK_1044	recD	exodeoxyribonuclease V, alpha subunit	1178934	1180907	+	NC_010465	CDS	14.2858	12.2554	-0.221164	0.826453
YPK_1045	argA	amino-acid N-acetyltransferase	1181062	1182387	-	NC_010465	CDS	13.7412	15.8692	0.207727	0.652653
YPK_1046	amiA-1, amiB-1, amiC-1	N-acetylmuramoyl-L-alanine amidase	1182623	1183873	+	NC_010465	CDS	26.1046	13.2426	-0.979114	0.0266661
YPK_1047	mltA	MltA domain protein	1184754	1185926	+	NC_010465	CDS	51.8091	20.8779	-1.31123	0.00560242
YPK_1048		UBA/THIF-type NAD/FAD binding protein	1186069	1186896	+	NC_010465	CDS	15.0392	2.61191	-2.52555	0.0145587
YPK_1049	sufE-1	cysteine desulfurase, sulfur acceptor subunit CsdE	1186932	1187372	-	NC_010465	CDS	7.392	12.132	0.714785	0.332842
YPK_1050	csdA	cysteine desulfurase, catalytic subunit CsdA	1187508	1188713	-	NC_010465	CDS	19.2411	11.1279	-0.790006	0.244386
YPK_1051		hypothetical protein YPK_1051	1188790	1188924	+	NC_010465	CDS	6.57195	4.24035	-0.632139	0.801189
YPK_1052	gcvA	transcriptional regulator, LysR family	1189388	1190305	+	NC_010465	CDS	22.1445	15.1686	-0.545861	0.278849
YPK_1053		hypothetical protein	1190471	1190866	+	NC_010465	CDS	17.988	7.25406	-1.31017	0.0658659
YPK_1054	rlmM	putative RNA 2'-O-ribose methyltransferase	1190859	1191965	+	NC_010465	CDS	79.3307	37.2019	-1.0925	0.00449006
YPK_1055	xni	5'-3' exonuclease	1192216	1192971	-	NC_010465	CDS	9.50343	24.3353	1.35653	0.0220366
YPK_1056	ygdH	conserved hypothetical protein	1193231	1194595	-	NC_010465	CDS	46.1587	93.858	1.02388	0.0205687
YPK_1057	queF	7-cyano-7-deazaguanine reductase	1194748	1195593	-	NC_010465	CDS	20.2475	12.3898	-0.708586	0.144936
YPK_1058	syd	Syd family protein	1195725	1196276	+	NC_010465	CDS	12.0914	12.0777	-0.00163202	0.70597
YPK_1059		protein of unknown function DUF446	1196984	1197316	+	NC_010465	CDS	8.34962	1.73493	-2.26683	0.0259284
YPK_1060	truC	tRNA pseudouridine synthase C	1197316	1198089	+	NC_010465	CDS	32.2496	11.6759	-1.46575	0.00814818
YPK_1061		flavodoxin/nitric oxide synthase	1198117	1198566	+	NC_010465	CDS	59.7532	73.7238	0.303113	0.250289
YPK_1062		conserved hypothetical protein	1198656	1199045	-	NC_010465	CDS	55.5242	123.311	1.15112	0.0031918
YPK_1063	dapD	2,3,4,5-tetrahydropyridine-2,6-dicarboxylate N-succinyltransferase	1199169	1199993	-	NC_010465	CDS	183.807	187.225	0.0265802	0.882704
YPK_1064	glnD	UTP-GlnB uridylyltransferase, GlnD	1200168	1202906	-	NC_010465	CDS	17.2646	8.48803	-1.02431	0.350152
YPK_1065	ampM	methionine aminopeptidase, type I	1202909	1203700	-	NC_010465	CDS	107.355	46.2612	-1.21452	0.00723261
YPK_1066	rpsB	ribosomal protein S2	1204135	1204860	+	NC_010465	CDS	2201.93	30.0858	-6.19354	9.96586e-45
YPK_1067	tsf	translation elongation factor Ts	1204988	1205845	+	NC_010465	CDS	1884.11	32.7374	-5.8468	1.53861e-40
YPK_1068	pyrH	uridylate kinase	1206054	1206779	+	NC_010465	CDS	210.44	12.0777	-4.12299	7.81365e-20
YPK_1069	frr	ribosome recycling factor	1206915	1207472	+	NC_010465	CDS	258.294	87.5315	-1.56114	0.000146315
YPK_1070	dxr	1-deoxy-D-xylulose 5-phosphate reductoisomerase	1207686	1208882	+	NC_010465	CDS	51.6722	77.9725	0.593578	0.104729
YPK_1071	uppS	undecaprenyl diphosphate synthase	1209106	1209864	+	NC_010465	CDS	128.643	145.103	0.17371	0.840534
YPK_1072	cdsA-1	phosphatidate cytidylyltransferase	1209874	1210722	+	NC_010465	CDS	111.018	91.7588	-0.274878	0.430592
YPK_1073	rscP	membrane-associated zinc metalloprotease	1210751	1212106	+	NC_010465	CDS	216.884	166.574	-0.380763	0.396897
YPK_1074	yaeT	outer membrane protein assembly complex, YaeT protein	1212143	1214530	+	NC_010465	CDS	569.104	237.723	-1.25941	0.00229125
YPK_1075	ompH	outer membrane chaperone Skp (OmpH)	1214688	1215185	+	NC_010465	CDS	512.945	222.091	-1.20766	0.000751987
YPK_1076	lpxD	UDP-3-O-(3-hydroxymyristoyl) glucosamine N-acyltransferase	1215189	1216211	+	NC_010465	CDS	189.234	126.502	-0.581008	0.0520773
YPK_1077	fabZ-1	beta-hydroxyacyl-(acyl-carrier-protein) dehydratase FabZ	1216369	1216899	+	NC_010465	CDS	160.009	18.4363	-3.11753	3.34214e-11
YPK_1078	lpxA	acyl-(acyl-carrier-protein)--UDP-N-acetylglucosamine O-acyltransferase	1216903	1217691	+	NC_010465	CDS	317.676	33.9692	-3.22526	5.18827e-15
YPK_1079	lpxB	lipid-A-disaccharide synthase	1217695	1218879	+	NC_010465	CDS	150.912	32.3503	-2.22185	4.60538e-07
YPK_1080	rnhB	ribonuclease H	1218876	1219472	+	NC_010465	CDS	31.0936	6.18094	-2.33072	0.000669599
YPK_1081	dnaE	DNA polymerase III, alpha subunit	1219602	1223117	+	NC_010465	CDS	189.101	62.1049	-1.60638	2.59194e-05
YPK_1082	accA	acetyl-CoA carboxylase, carboxyl transferase, alpha subunit	1223130	1224089	+	NC_010465	CDS	204.264	30.7365	-2.73241	6.07797e-10
YPK_1083	yaeR	glyoxalase/bleomycin resistance protein/dioxygenase	1224273	1224671	+	NC_010465	CDS	5.46574	3.82903	-0.513439	0.628575
YPK_1084	tilS	tRNA(Ile)-lysidine synthetase	1224673	1226055	+	NC_010465	CDS	36.452	45.8374	0.33053	0.318015
YPK_1085		cytochrome c class I	1226311	1226628	+	NC_010465	CDS	3.83715	6.63708	0.790513	0.44178
YPK_1086		transcriptional antiterminator, Rof	1226893	1227153	-	NC_010465	CDS	23.4474	92.3456	1.97762	2.74654e-06
YPK_1087		protein of unknown function UPF0253	1227140	1227340	-	NC_010465	CDS	41.3009	324.916	2.97582	0.0226447
YPK_1088		YaeQ family protein	1227582	1228130	+	NC_010465	CDS	13.5277	13.8838	0.0374881	0.632599
YPK_1089	yaeJ	class I peptide chain release factor	1228109	1228549	+	NC_010465	CDS	7.72798	8.8825	0.200875	0.833562
YPK_1090	cutF	copper resistance lipoprotein NlpE	1228634	1229317	+	NC_010465	CDS	19.04	21.5419	0.178107	0.524606
YPK_1091	proS	prolyl-tRNA synthetase	1229451	1231169	-	NC_010465	CDS	268.467	30.8093	-3.12331	7.73569e-14
YPK_1092		protein of unknown function UPF0066	1231273	1231980	-	NC_010465	CDS	21.9054	13.0987	-0.741868	0.117432
YPK_1093	rcsF	putative lipoprotein	1231977	1232384	-	NC_010465	CDS	37.3901	22.8185	-0.712454	0.185472
YPK_1094	metQ-1	lipoprotein, YaeC family	1232502	1233317	-	NC_010465	CDS	95.8143	42.2163	-1.18244	0.00745385
YPK_1095	metI	DL-methionine transporter permease	1233381	1234034	-	NC_010465	CDS	30.0003	8.38153	-1.83969	0.00674506
YPK_1096	metN-1	D-methionine ABC transporter, ATPase subunit	1234027	1235058	-	NC_010465	CDS	77.262	11.1727	-2.78978	1.8481e-08
YPK_1097	gmhB	D,D-heptose 1,7-bisphosphate phosphatase	1235245	1235811	+	NC_010465	CDS	46.7158	26.0569	-0.842248	0.394663
YPK_1101	dkgB	aldo/keto reductase	1241958	1242761	+	NC_010465	CDS	9.83134	6.1266	-0.682302	0.378331
YPK_1102		conserved hypothetical protein	1242814	1243260	+	NC_010465	CDS	4.84309	5.10781	0.0767774	0.687088
YPK_1103		hypothetical protein YPK_1103	1243299	1243406	+	NC_010465	CDS	0.509438	0	-Inf	0.797589
YPK_1104		endonuclease/exonuclease/phosphatase	1243642	1244403	+	NC_010465	CDS	18.8119	27.6516	0.555718	0.209183
YPK_1105	mltD	lytic transglycosylase catalytic	1244446	1245864	-	NC_010465	CDS	145.06	593.893	2.03355	1.05697e-07
YPK_1106	gloB	hydroxyacylglutathione hydrolase	1245897	1246652	-	NC_010465	CDS	2.70335	4.34684	0.685219	0.383199
YPK_1107		methyltransferase type 11	1246697	1247416	+	NC_010465	CDS	6.7925	8.05985	0.24681	0.890473
YPK_1108	rnhA	ribonuclease H	1247471	1247935	-	NC_010465	CDS	10.3891	11.3637	0.129367	0.961754
YPK_1109	dnaQ	DNA polymerase III, epsilon subunit	1248005	1248769	+	NC_010465	CDS	19.6991	32.9835	0.74362	0.302626
YPK_1110	pucI	permease for cytosine/purines uracil thiamine allantoin	1249015	1250499	-	NC_010465	CDS	2.85022	10.8158	1.92399	0.0217587
YPK_1111	hpxB	urate catabolism protein	1250820	1251770	+	NC_010465	CDS	9.98478	245.692	4.62098	9.71382e-14
YPK_1112		hypothetical protein YPK_1112	1251902	1252066	+	NC_010465	CDS	1.15331	11.9954	3.37863	0.000174572
YPK_1113	proX	substrate-binding region of ABC-type glycine betaine transport system	1252000	1253004	-	NC_010465	CDS	12.4871	9.83227	-0.34484	0.520741
YPK_1114	proW	binding-protein-dependent transport systems inner membrane component	1253052	1254218	-	NC_010465	CDS	4.5813	0.867465	-2.40088	0.0960801
YPK_1115	proV	glycine betaine/L-proline ABC transporter, ATPase subunit	1254211	1255410	-	NC_010465	CDS	7.18873	4.53565	-0.664427	0.434474
YPK_1116	nrdF	ribonucleoside-diphosphate reductase	1256086	1257057	-	NC_010465	CDS	5.546	3.72986	-0.572325	0.82482
YPK_1117	nrdE	ribonucleoside-diphosphate reductase, alpha subunit	1257164	1259314	-	NC_010465	CDS	8.88129	0.760968	-3.54486	0.000899537
YPK_1118	nrdI	NrdI protein	1259296	1259700	-	NC_010465	CDS	1.87087	0.661805	-1.49923	0.342684
YPK_1119	nrdH	glutaredoxin-like protein NrdH	1259714	1259950	-	NC_010465	CDS	1.51588	0	-Inf	0.263969
YPK_1120		acid shock repeat protein	1260489	1260854	+	NC_010465	CDS	1.90503	13.297	2.80321	0.0328838
YPK_1121		conserved hypothetical protein	1261333	1261668	+	NC_010465	CDS	0	0
YPK_1122	yicN	protein of unknown function DUF1198	1261766	1262215	-	NC_010465	CDS	1.71642	1.94059	0.177091	0.967241
YPK_1123		conserved hypothetical protein	1262380	1262718	-	NC_010465	CDS	10.2747	11.4327	0.154079	0.856552
YPK_1124	cspB-1	cold-shock DNA-binding domain protein	1263226	1263438	+	NC_010465	CDS	12.9748	2.65674	-2.28799	0.0194131
YPK_1125	ddpA-1	extracellular solute-binding protein family 5	1264220	1265797	+	NC_010465	CDS	2.91633	52.4503	4.16873	2.92501e-13
YPK_1126	ddpB-1	binding-protein-dependent transport systems inner membrane component	1265797	1266765	+	NC_010465	CDS	1.28067	25.6567	4.32436	1.37561e-08
YPK_1127	ddpC-1	binding-protein-dependent transport systems inner membrane component	1266762	1267568	+	NC_010465	CDS	1.15331	14.4149	3.64371	0.00114628
YPK_1128	ddpD-1	ABC transporter related	1267568	1268374	+	NC_010465	CDS	3.05834	9.75948	1.67405	0.0172846
YPK_1129	ddpF-1	ABC transporter related	1268367	1269032	+	NC_010465	CDS	1.62323	10.2531	2.65913	0.000886685
YPK_1130		hypothetical protein YPK_1130	1269151	1269276	+	NC_010465	CDS	0	5.31347	Inf	0.000326194
YPK_1131	ureA	urease, gamma subunit	1270231	1270533	+	NC_010465	CDS	4.4122	22.0803	2.32319	0.000205035
YPK_1132	ureB	urease, beta subunit	1270544	1271020	+	NC_010465	CDS	5.71238	30.987	2.4395	3.25824e-06
YPK_1133	ureC	urease, alpha subunit	1271110	1272828	+	NC_010465	CDS	13.3271	73.777	2.4688	1.5169e-08
YPK_1134	ureE	UreE urease accessory domain protein	1273124	1273819	+	NC_010465	CDS	5.98882	27.7845	2.21393	4.9155e-06
YPK_1135	ureF	urease accessory protein UreF	1273841	1274527	+	NC_010465	CDS	2.95049	13.3043	2.17287	0.00627782
YPK_1136	ureG	urease accessory protein UreG	1274654	1275316	+	NC_010465	CDS	5.21809	17.8098	1.77108	0.00978922
YPK_1137	ureD	urease accessory protein UreD	1275313	1276278	+	NC_010465	CDS	8.61899	18.9541	1.13692	0.0200819
YPK_1138	utp	urea transporter	1276470	1277462	+	NC_010465	CDS	3.62853	11.1037	1.61359	0.0564711
YPK_1139	nixA	high-affinity nickel-transporter	1277611	1278669	+	NC_010465	CDS	2.40689	2.45108	0.0262426	0.892221
YPK_1140	hdeB	acid-resistance protein	1278834	1279163	-	NC_010465	CDS	30.7264	206.732	2.75022	1.74759e-11
YPK_1141	kch	TrkA-N domain protein	1279778	1280953	+	NC_010465	CDS	3.20521	73.8447	4.526	1.10364e-16
YPK_1142	ccrB-1	camphor resistance CrcB protein	1281051	1281455	-	NC_010465	CDS	0.208121	9.90347	5.57244	6.4621e-06
YPK_1143	ccrB-2	CrcB protein	1281471	1281851	-	NC_010465	CDS	0.33548	9.17047	4.7727	0.000483974
YPK_1144	celA	phosphotransferase system lactose/cellobiose-specific IIB subunit	1282892	1283209	+	NC_010465	CDS	0.382078	8.303	4.44169	0.00285005
YPK_1145	celB	PTS system, lactose/cellobiose family IIC subunit	1283220	1284581	+	NC_010465	CDS	11.8166	42.5637	1.84881	6.6346e-05
YPK_1146	celC	phosphotransferase system PTS lactose/cellobiose-specific IIA subunit	1284748	1285095	+	NC_010465	CDS	1.10671	1.27879	0.208495	0.824969
YPK_1147	celD	transcriptional regulator, AraC family	1285132	1285974	+	NC_010465	CDS	1.7706	12.345	2.80162	0.00420537
YPK_1148	chbG	YdjC family protein	1286026	1286787	+	NC_010465	CDS	0.879081	7.58686	3.10944	0.0284733
YPK_1149		conserved hypothetical protein	1286794	1286970	-	NC_010465	CDS	0.208121	0	-Inf	1
YPK_1150		conserved hypothetical protein	1287083	1287451	-	NC_010465	CDS	24.4033	14.9849	-0.703565	0.086788
YPK_1151	seqA	SeqA family protein	1287946	1288473	+	NC_010465	CDS	48.6729	38.0414	-0.355549	0.381828
YPK_1152	pgm	phosphoglucomutase, alpha-D-glucose phosphate-specific	1288546	1290189	+	NC_010465	CDS	139.618	211.82	0.601358	0.0538376
YPK_1153		conserved hypothetical protein	1290563	1290805	+	NC_010465	CDS	0.127359	0.205661	0.691358	0.983265
YPK_1154		protein of unknown function DUF6 transmembrane	1290933	1291361	-	NC_010465	CDS	2.83779	2.24542	-0.337784	1
YPK_1155	kdpE	two component transcriptional regulator, winged helix family	1291456	1292085	-	NC_010465	CDS	5.09781	8.67684	0.767292	0.270129
YPK_1156	kdpD	osmosensitive K+ channel signal transduction histidine kinase	1292768	1295494	-	NC_010465	CDS	3.52118	8.98166	1.35092	0.112908
YPK_1157	kdpC	potassium-transporting ATPase, C subunit	1295504	1296154	-	NC_010465	CDS	1.39559	7.3812	2.40298	0.0600832
YPK_1158	kdpB	K+-transporting ATPase, B subunit	1296318	1298384	-	NC_010465	CDS	1.00644	6.57541	2.70782	0.045603
YPK_1159	kdpA	potassium-transporting ATPase, A subunit	1298478	1300166	-	NC_010465	CDS	1.62323	9.17047	2.49813	0.00840312
YPK_1160		conserved hypothetical protein	1300661	1300867	+	NC_010465	CDS	0.127359	30.0785	7.88368	2.13057e-13
YPK_1161		conserved hypothetical protein	1300951	1301079	+	NC_010465	CDS	0	0.867465	Inf	0.465311
[truncated: 3,048 more rows]

## Sheet: YPIIIE25vs.YPIIIS25 filtered
Dataset S4-4: Global gene expression changes in response to growth phase (DESeq analysis YPIII_E25 vs. YPIII_S25; cut off filter log2 fold change ≤-2; ≥2; p-value ≤ 0,05).
[truncated: 1,006 more rows]

[truncated: 2 more sheets: Venn list raw, Venn list sorted]
