# Supplementary material for: Transcriptomic Profiling of Yersinia pseudotuberculosis Reveals Reprogramming of the Crp Regulon by Temperature and Uncovers Crp as a Master Regulator of Small RNAs
Source: PLoS Genet. 2015 Mar 27;11(3):e1005087. doi: 10.1371/journal.pgen.1005087 (PMC4376681; doi:10.1371/journal.pgen.1005087)
Supplement: S5 Dataset — Global gene expression profiles are listed in separate sheets containing either the entire set of annotated genes (S5-1, S5-3) or only genes which are defined as differentially expressed (S5-2, S5-4). Additionally, Venn lists of differentially expressed genes are included as separate sheets (S5-5, S5-6). (XLSX) [file pgen.1005087.s015.xlsx]

## Sheet: YPIIIS25vsYP89S25 raw
Dataset S5-1: CRP-dependent gene expression profile during 25°C stationary growth (DESeq analysis YPIII_S25 vs. YP89_S25; all ORFs listed).
								DESeq mean read counts
Locus	Gene name	Gene description	Start	Stop	Strand	Accession ID	Feature type	YPIII_S25	YP89_S25	log2 Fold change	p-value
pYV0001	ypkA	putative targeted effector protein kinase	12	2210	-	NC_006153	CDS	564.065	918.151	0.702872	0.0507514
pYV0002		hypothetical protein	2218	2667	-	NC_006153	CDS	232.382	421.175	0.857923	0.0204193
pYV0003		putative transposase remnant	2919	3239	-	NC_006153	CDS	1.484	0.234733	-2.6604	0.241966
pYV0004		hypothetical protein	3411	3650	-	NC_006153	CDS	17.6694	10.6979	-0.723921	0.765238
pYV0005	repA, repA1	putative replication initiation protein	4823	5689	-	NC_006153	CDS	84.15	103.59	0.299848	0.608909
pYV0006		hypothetical protein	5803	5955	+	NC_006153	CDS	365.068	138.175	-1.40167	0.0326238
pYV0007	repB, copB	RepB, RepA2, CopB; putative replication transcriptional regulator	5998	6252	-	NC_006153	CDS	1174.06	187.527	-2.64634	0.000302832
pYV0008		possible transposase remnant	6779	7183	+	NC_006153	CDS	0	0
pYV0009		hyothetical protein	7489	7806	-	NC_006153	CDS	0	0
pYV0010		hypothetical protein	7978	8436	-	NC_006153	CDS	1.30854	0.412276	-1.66628	1
pYV0011		possible transposase remnant	8586	8774	+	NC_006153	CDS	0	0
pYV0012		hypothetical protein	8771	8980	-	NC_006153	CDS	2.84322	1.44907	-0.972392	1
pYV0013	yadA	Yersinia adhesin A, YadA	9103	10401	-	NC_006153	CDS	19.019	25.5161	0.423964	1
pYV0016	tnpA	putative transposase protein	11386	13701	-	NC_006153	CDS	10.2398	14.3679	0.488661	0.556758
pYV0017		putative resolvase	13865	14416	+	NC_006153	CDS	176.838	49.0365	-1.8505	8.61063e-06
pYV0018		putative transposase	15467	15733	+	NC_006153	CDS	0	0
pYV0019		putative transposase	15757	16566	+	NC_006153	CDS	0	0
pYV0020	sycH	putative YopH targeting protein	16714	17139	-	NC_006153	CDS	108.579	133.975	0.303221	0.670395
pYV0021		putative transposase	17484	17915	-	NC_006153	CDS	1.855	5.27179	1.50688	0.993897
pYV0022		putative transposase	17915	19087	-	NC_006153	CDS	8.88057	20.8813	1.23349	0.277532
pYV0023		possible transposase remnant	19220	19834	+	NC_006153	CDS	7.22111	12.0645	0.740477	0.255648
pYV0024	sycE, yerA	putative YopE chaperone	19897	20289	-	NC_006153	CDS	148.202	68.0233	-1.12346	0.00195419
pYV0025	yopE	putative outer membrane virulence protein	20483	21142	+	NC_006153	CDS	534.838	485.734	-0.138936	0.818436
pYV0026		hypothetical protein	21282	21581	-	NC_006153	CDS	120.315	305.437	1.34405	0.00619311
pYV0027		hypothetical protein	21574	21849	-	NC_006153	CDS	2258.18	1477.37	-0.612129	0.0487693
pYV0028		putative transposase remnant	21960	22163	-	NC_006153	CDS	3.58522	7.37442	1.04047	0.479976
pYV0029		hypothetical protein	22359	22532	+	NC_006153	CDS	2.69835	1.23028	-1.1331	0.897469
pYV0030		hypothetical protein	22682	22975	-	NC_006153	CDS	1.67954	4.43785	1.40179	0.461644
pYV0031	sopB	putative plasmid partitioning control protein	23123	24088	-	NC_006153	CDS	66.5032	124.675	0.906674	0.0238413
pYV0032	sopA	putative plasmid partitioning transcription repressor	24085	25251	-	NC_006153	CDS	101.2	169.988	0.748225	0.135017
pYV0033		hypothetical protein	25800	25913	+	NC_006153	CDS	1.67954	1.56943	-0.0978282	1
pYV0034		putative transposase remnant	26051	26245	-	NC_006153	CDS	0	0
pYV0035		hypothetical protein	26357	26815	-	NC_006153	CDS	0.371	0.50574	0.446977	0.927812
pYV0036		hypothetical protein	26842	27102	-	NC_006153	CDS	0	0
pYV0039		putative transposase	28171	28353	-	NC_006153	CDS	3.53454	6.61529	0.904283	0.965704
pYV0040	yopK/yopQ	Yop targeting protein YopK, YopQ	28491	29039	-	NC_006153	CDS	24.3215	9.0238	-1.43043	0.194077
pYV0041	yopT	Yop targeted effector YopT	29513	30481	+	NC_006153	CDS	2.98808	0.218798	-3.77155	0.517384
pYV0042		YopT chaperone	30481	30873	+	NC_006153	CDS	0	0
pYV0043		transposase remnant	31368	31559	+	NC_006153	CDS	0	0
pYV0044		hypothetical protein	31576	31995	+	NC_006153	CDS	11.4776	2.02296	-2.50428	0.0138016
pYV0045		hypothetical protein	32524	32715	-	NC_006153	CDS	0	0
pYV0046		putative transposase remnant	32890	33189	+	NC_006153	CDS	0	0.234733	Inf	1
pYV0047	yopM	putative targeted effector protein	33232	34884	-	NC_006153	CDS	11.5177	2.24831	-2.35695	0.219341
pYV0048		hypothetical protein	35009	35104	-	NC_006153	CDS	0	0.218798	Inf	1
pYV0049		hypothetical protein	35209	35424	-	NC_006153	CDS	1.90568	0.218798	-3.12263	0.330083
pYV0050		hypothetical protein	35445	35567	+	NC_006153	CDS	1.30854	0	-Inf	0.68564
pYV0051		hypothetical protein	35593	35916	+	NC_006153	CDS	9.32233	1.43969	-2.69493	0.200955
pYV0052		hypothetical protein	35951	36073	+	NC_006153	CDS	0	0
pYV0053		hypothetical protein	36160	36327	+	NC_006153	CDS	0.371	1.45563	1.97215	1
pYV0054	yopD	putative Yop negative regulation/targeting component	36551	37471	-	NC_006153	CDS	334.777	81.8993	-2.03128	1.37595e-08
pYV0055	yopB	putative Yop targeting protein	37490	38695	-	NC_006153	CDS	169.639	105.902	-0.679746	0.055836
pYV0056	lcrH, sycD	low calcium response protein H	38673	39179	-	NC_006153	CDS	78.1705	48.8032	-0.679649	0.282071
pYV0057	lcrV	putative V antigen, antihost protein/regulator	39192	40172	-	NC_006153	CDS	89.8255	47.2282	-0.927475	0.0439543
pYV0058	lcrG	putative Yop regulator	40174	40461	-	NC_006153	CDS	190.83	75.5191	-1.33737	0.000644717
pYV0059	lcrR	hypothetical protein lcrR	40503	40943	-	NC_006153	CDS	24.9717	16.4134	-0.60542	0.791015
pYV0060	lcrD, yscV	putative membrane-bound Yop protein	40940	43054	-	NC_006153	CDS	151.669	327.334	1.10984	0.000958819
pYV0061	yscY	putative type III secretion protein	43041	43385	-	NC_006153	CDS	44.2532	29.4273	-0.588627	0.0974415
pYV0062	yscX	putative type III secretion protein	43382	43750	-	NC_006153	CDS	44.7093	34.9985	-0.353282	0.92894
pYV0063	sycN	putative type III secretion protein	43747	44118	-	NC_006153	CDS	65.9366	112.095	0.765573	0.071701
pYV0064	tyeA	putative Yop secretion and targeting protein	44105	44383	-	NC_006153	CDS	72.9278	99.874	0.453641	0.715226
pYV0065	yopN, lcrE	putative membrane-bound Yop targeting protein	44364	45245	-	NC_006153	CDS	395.126	394.862	-0.000964211	0.784586
pYV0066		hypothetical protein	45305	45409	+	NC_006153	CDS	7.26462	5.52361	-0.395276	0.599066
pYV0067	sctN	putative Yops secretion ATP synthase	45443	46762	+	NC_006153	CDS	896.949	918.515	0.0342763	0.931558
pYV0068	yscO	putative type III secretion protein	46759	47223	+	NC_006153	CDS	204.098	170.778	-0.257135	0.209235
pYV0069	yscP	putative type III secretion protein	47223	48590	+	NC_006153	CDS	316.451	407.518	0.364882	0.181055
pYV0070	yscQ	putative type III secretion protein	48587	49510	+	NC_006153	CDS	102.659	157.587	0.618281	0.0340681
pYV0071	yscR	putative Yop secretion membrane protein	49507	50160	+	NC_006153	CDS	25.828	29.7532	0.204108	0.286604
pYV0072	yscS	putative type III secretion protein	50162	50428	+	NC_006153	CDS	25.6535	109.767	2.09721	0.000458903
pYV0073	yscT	putative type III secretion protein	50425	51210	+	NC_006153	CDS	77.5356	106.993	0.464582	0.186736
pYV0074	yscU	putative type III secretion protein	51210	52274	+	NC_006153	CDS	50.1868	41.0327	-0.290532	0.280294
pYV0075	virG, yscW	putative Yop targeting lipoprotein	52850	53245	+	NC_006153	CDS	33.9393	20.712	-0.712491	0.12056
pYV0076	lcrF, virF	putative thermoregulatory protein	53369	54184	+	NC_006153	CDS	46.4935	6.54432	-2.82872	2.79666e-06
pYV0077	yscA	type III secretion protein YscA	54263	54361	+	NC_006153	CDS	98.1433	49.2559	-0.994594	0.00988951
pYV0078		hypothetical protein	54587	55000	+	NC_006153	CDS	107.631	92.2855	-0.221913	0.551071
pYV0079	yscC	putative type III secretion protein	55006	56829	+	NC_006153	CDS	96.3084	146.579	0.605949	0.199829
pYV0080	yscD	putative type III secretion protein	56826	58085	+	NC_006153	CDS	50.1328	95.5634	0.930704	0.196548
pYV0081	yscE	putative type III secretion protein	58082	58282	+	NC_006153	CDS	20.0201	24.7443	0.305643	0.963316
pYV0082	yscF	putative type III secretion protein	58283	58546	+	NC_006153	CDS	32.5438	34.1131	0.0679446	0.76865
pYV0083	yscG	putative type III secretion protein	58548	58895	+	NC_006153	CDS	95.7691	107.343	0.164601	0.605042
pYV0084	yscH	YscH, YopR, LcrP; putative type III secretion protein	58892	59389	+	NC_006153	CDS	89.8566	388.699	2.11296	1.75198e-06
pYV0085	yscI, lcrO	putative type III secretion protein	59390	59737	+	NC_006153	CDS	62.3949	92.6272	0.570008	0.251743
pYV0086	yscJ, ylpB	putative type III secretion lipoprotein	59744	60478	+	NC_006153	CDS	182.395	148.084	-0.30065	0.195175
pYV0087	yscK	putative type III secretion protein	60457	61107	+	NC_006153	CDS	43.4443	76.337	0.813216	0.0611143
pYV0088	yscL	putative type III secretion protein	61086	61718	+	NC_006153	CDS	12.7555	5.06295	-1.33307	0.117029
pYV0089	yscM, lcrQ	putative type III secretion regulatory	61943	62290	+	NC_006153	CDS	55.3129	38.0256	-0.540647	0.380295
pYV0090		putative transposase	62838	63104	+	NC_006153	CDS	11.3528	11.9927	0.0791051	1
pYV0091		putative transposase	63140	63562	+	NC_006153	CDS	1.90568	3.44173	0.852833	0.910572
pYV0092		putative transposase	63559	63960	+	NC_006153	CDS	5.44022	4.50815	-0.27113	0.506222
pYV0093		putative transposase	63966	64145	+	NC_006153	CDS	6.55321	1.24621	-2.39465	0.0209329
pYV0094	yopH	putative protein-tyrosine phosphatase Yop effector	64366	65772	-	NC_006153	CDS	1336.72	1003.39	-0.413811	0.157608
pYV0095		putative transposase	66153	66689	+	NC_006153	CDS	0	0
pYV0096		transposase, IS630 family	66691	66819	-	NC_006153	CDS	0	0
pYV0097		hypothetical protein	66902	66994	-	NC_006153	CDS	4.27654	0.250668	-4.0926	0.0360072
pYV0098	yopP, yopJ	putative targeted effector protein	67275	68141	-	NC_006153	CDS	44.1519	12.1339	-1.86343	0.0194446
pYV0099		hypothetical protein	68142	68276	-	NC_006153	CDS	2.79254	1.10054	-1.34337	0.378966
YPK_0001	dnaA	chromosomal replication initiator protein DnaA	37	1389	+	NC_010465	CDS	137.705	141.83	0.0425758	0.753041
YPK_0002	dnaN	DNA polymerase III, beta subunit	1394	2494	+	NC_010465	CDS	111.35	104.51	-0.0914655	0.985627
YPK_0003	recF	DNA replication and repair protein RecF	2667	3752	+	NC_010465	CDS	15.0829	36.5773	1.27804	0.0578679
YPK_0004	gyrB	DNA gyrase, B subunit	3772	6186	+	NC_010465	CDS	119.726	286.674	1.25967	0.00898544
YPK_0005	ybhA-1, ybjI-1, yidA-1, yigL -1	sugar phosphatase	6402	7211	+	NC_010465	CDS	12.4658	24.4485	0.971774	0.321795
YPK_0006		hypothetical protein YPK_0006	7529	7696	+	NC_010465	CDS	0	0.667348	Inf	1
YPK_0007	ocd	ornithine cyclodeaminase	7806	8759	-	NC_010465	CDS	22.2203	10.9196	-1.02496	0.229166
YPK_0008	ilvA, tdcB	threonine dehydratase	8753	9715	-	NC_010465	CDS	13.3727	14.4339	0.110163	0.723861
YPK_0009	yidR	conserved hypothetical protein	9923	11224	+	NC_010465	CDS	21.6868	18.0537	-0.264518	0.575768
YPK_0010		protein of unknown function DUF1375	11264	11602	-	NC_010465	CDS	46.5982	27.4758	-0.762112	0.0367996
YPK_0011	ibpA	heat shock protein Hsp20	11970	12383	+	NC_010465	CDS	24.6418	16.9533	-0.53954	0.323217
YPK_0012	ibpB	heat shock protein Hsp20	12664	13128	+	NC_010465	CDS	8.93124	21.2129	1.24801	0.143212
YPK_0013	yidE	YidE/YbjL duplication	13501	15159	+	NC_010465	CDS	26.7254	9.93001	-1.42834	0.0353615
YPK_0014	avtA	aminotransferase class I and II	15272	16642	-	NC_010465	CDS	8.08789	11.9036	0.557562	1
YPK_0015		conserved hypothetical protein	16993	17436	-	NC_010465	CDS	0	0
YPK_0016	malS	alpha amylase catalytic region	17850	19913	-	NC_010465	CDS	10.1585	6.52838	-0.637893	0.720516
YPK_0017	ghrB	D-isomer specific 2-hydroxyacid dehydrogenase NAD-binding	20183	21163	-	NC_010465	CDS	13.4033	29.6272	1.14433	0.135313
YPK_0018		putative transcriptional regulator	21718	22362	+	NC_010465	CDS	17.1535	8.59375	-0.997143	0.570295
YPK_0019	yiaD	OmpA/MotB domain protein	22493	23152	-	NC_010465	CDS	6.18938	2.92006	-1.0838	0.924304
YPK_0020	yiaC	GCN5-related N-acetyltransferase	23510	23965	-	NC_010465	CDS	5.11989	12.1837	1.25077	0.244998
YPK_0021	tag	DNA-3-methyladenine glycosylase I	23962	24534	-	NC_010465	CDS	23.046	22.1938	-0.054356	1
YPK_0022	glyQ	glycyl-tRNA synthetase, alpha subunit	24881	25795	+	NC_010465	CDS	41.8694	63.9497	0.611041	0.460474
YPK_0023	glyS	glycyl-tRNA synthetase, beta subunit	25805	27874	+	NC_010465	CDS	114.687	269.699	1.23365	0.00239755
YPK_0024		hypothetical protein YPK_0024	28022	28252	+	NC_010465	CDS	8.33411	40.4143	2.27777	0.00896729
YPK_0025	yiaF	putative lipoprotein	28347	29066	+	NC_010465	CDS	58.2809	656.276	3.49321	1.12283e-19
YPK_0026	mtlA	PTS system, mannitol-specific IIC subunit	29548	31479	+	NC_010465	CDS	67.6138	79.3091	0.230169	0.830311
YPK_0027	mtlD	mannitol dehydrogenase domain	31616	32779	+	NC_010465	CDS	24.7762	39.0955	0.658047	0.159315
YPK_0028	mtlR	mannitol repressor, MtlR	32986	33540	+	NC_010465	CDS	20.2534	12.8957	-0.651273	0.521471
YPK_0029		hypothetical protein YPK_0029	33619	33741	+	NC_010465	CDS	15.2889	1.11647	-3.77546	0.00328519
YPK_0030	yibL	conserved hypothetical protein	33789	34145	+	NC_010465	CDS	78.379	73.4185	-0.0943242	0.89664
YPK_0031		conserved hypothetical protein	34308	34784	-	NC_010465	CDS	21.5113	19.2867	-0.157487	0.916401
YPK_0032		hypothetical protein YPK_0032	35145	35240	+	NC_010465	CDS	2.69835	0.865806	-1.63996	0.75979
YPK_0033		conserved hypothetical protein	35316	35600	-	NC_010465	CDS	4.32722	0.53761	-3.00881	0.074011
YPK_0034	tar	methyl-accepting chemotaxis sensory transducer	35838	37787	-	NC_010465	CDS	12.9511	3.12292	-2.0521	0.0486705
YPK_0035	sodA	superoxide dismutase	38131	38754	-	NC_010465	CDS	771.995	889.668	0.204675	0.654602
YPK_0036	fdhD	formate dehydrogenase family accessory protein FdhD	39189	40013	-	NC_010465	CDS	20.0072	12.4516	-0.684191	0.242669
YPK_0037	fdoG-1	molybdopterin oxidoreductase Fe4S4 region	40210	40797	+	NC_010465	CDS	430.517	229.463	-0.90781	0.0119206
YPK_0038	fdoG-2	formate dehydrogenase, alpha subunit	40846	43257	+	NC_010465	CDS	912.293	888.002	-0.0389356	0.809718
YPK_0039	fdoH	formate dehydrogenase, beta subunit	43270	44241	+	NC_010465	CDS	417.927	346.711	-0.269518	0.448913
YPK_0040	fdoI	formate dehydrogenase, gamma subunit	44238	44912	+	NC_010465	CDS	140.662	132.902	-0.0818708	0.74717
YPK_0041	fdhE	formate dehydrogenase accessory protein FdhE	44912	45841	+	NC_010465	CDS	107.611	70.1309	-0.617696	0.0965983
YPK_0042	selA	L-seryl-tRNA(Sec) selenium transferase	46025	47413	+	NC_010465	CDS	61.4646	81.2325	0.402302	0.350191
YPK_0043	selB	selenocysteine-specific translation elongation factor	47410	49383	+	NC_010465	CDS	60.3386	62.7143	0.055712	0.773101
YPK_0044		conserved hypothetical protein	50142	50474	+	NC_010465	CDS	18.5466	6.12936	-1.59735	0.0481049
YPK_0045		conserved hypothetical protein	50488	51036	-	NC_010465	CDS	0.371	0.376002	0.0193211	0.859529
YPK_0046		conserved hypothetical protein	51024	51209	-	NC_010465	CDS	0.371	0.328197	-0.176858	0.83722
YPK_0047		conserved hypothetical protein	51330	51533	+	NC_010465	CDS	8.0573	1.13241	-2.8309	0.0297066
YPK_0048	mdfA	major facilitator superfamily MFS_1	51682	52911	-	NC_010465	CDS	11.3657	32.1803	1.50149	0.0590053
YPK_0049		hypothetical protein YPK_0049	53310	53477	+	NC_010465	CDS	0	0
YPK_0050		acyltransferase 3	53772	54764	+	NC_010465	CDS	20.9648	30.0413	0.518974	0.225734
YPK_0051	fimA-1	fimbrial protein	55655	56212	+	NC_010465	CDS	8.15865	913.732	6.8073	3.46965e-23
YPK_0052	yqiG	fimbrial biogenesis outer membrane usher protein	56288	58786	+	NC_010465	CDS	13.2585	87.1904	2.71726	1.42816e-06
YPK_0053	fimC-1	pili assembly chaperone	58879	59646	+	NC_010465	CDS	6.9443	29.6061	2.09199	0.00407294
YPK_0054		fimbrial protein	59685	60671	+	NC_010465	CDS	4.55335	33.3794	2.87396	0.00119119
YPK_0055	xylB-1	xylulokinase	60770	62224	-	NC_010465	CDS	48.219	108.734	1.17314	0.00681221
YPK_0056	xylA	xylose isomerase	62348	63667	-	NC_010465	CDS	19.5043	17.3566	-0.168302	0.583759
YPK_0057	xylF	D-xylose ABC transporter, periplasmic substrate-binding protein	64130	65125	+	NC_010465	CDS	11.8686	0.813597	-3.8667	0.000913101
YPK_0058	xylG	D-xylose ABC transporter, ATPase subunit	65333	66865	+	NC_010465	CDS	4.84308	2.05483	-1.23691	0.30234
YPK_0059	xylH	monosaccharide-transporting ATPase	66852	68036	+	NC_010465	CDS	4.37789	2.26865	-0.948405	0.827753
YPK_0060	lacI-1, galR-1	transcriptional regulator, AraC family	68126	69319	+	NC_010465	CDS	15.8555	9.06803	-0.806118	0.128563
YPK_0061		integrase family protein	69706	70896	+	NC_010465	CDS	28.8806	11.0008	-1.39249	0.0156231
YPK_0062		conserved hypothetical protein	71077	72345	+	NC_010465	CDS	34.4222	13.7266	-1.32637	0.00762035
YPK_0063		hypothetical protein YPK_0063	72381	73151	-	NC_010465	CDS	0.371	0.344132	-0.108458	0.84481
YPK_0064		protein of unknown function DUF262	73144	74259	-	NC_010465	CDS	14.6612	4.8288	-1.60227	0.0562587
YPK_0065	hsdM-1	N4/N6-methyltransferase family protein	74300	75067	-	NC_010465	CDS	25.272	7.52665	-1.74746	0.0101835
YPK_0066		transposase IS3/IS911 family protein	75549	75815	+	NC_010465	CDS	0	0
YPK_0067		integrase catalytic region	75893	76648	+	NC_010465	CDS	0	0
YPK_0068	fhuC-1, fepC-1, fecE-1	ABC transporter related	76836	77594	-	NC_010465	CDS	3.81135	1.02741	-1.89128	0.257499
YPK_0069	fhuB-1, fepG-1, fepD-1, fecD-1, fecC-1	transport system permease protein	77591	78598	-	NC_010465	CDS	6.05743	1.62164	-1.90126	0.35254
YPK_0070	fhuB-2, fepG-2, fepD-2, fecD-2, fecC-2	transport system permease protein	78588	79547	-	NC_010465	CDS	4.15176	1.85637	-1.16124	0.94132
YPK_0071	fhuD-1, fepB-1, fecB-1	periplasmic binding protein	79557	80510	-	NC_010465	CDS	16.2901	14.9099	-0.127723	0.560616
YPK_0072		phosphoribosylglycinamide synthetase	81033	82277	-	NC_010465	CDS	18.8435	7.16658	-1.39471	0.0370724
YPK_0073		conserved hypothetical protein	82279	83208	-	NC_010465	CDS	6.03735	1.39687	-2.11172	0.0947804
YPK_0074	apt-1	phosphoribosyltransferase	83291	83839	-	NC_010465	CDS	3.21422	0	-Inf	0.0524692
YPK_0075	cysK-1	pyridoxal-phosphate dependent protein	83832	84155	-	NC_010465	CDS	3.35908	0	-Inf	0.123463
YPK_0076	hutU	urocanate hydratase	84883	86574	+	NC_010465	CDS	13.2585	168.682	3.66932	4.42858e-13
YPK_0077	hutH	histidine ammonia-lyase	86571	88103	+	NC_010465	CDS	10.1891	124.351	3.60931	8.34541e-11
YPK_0078	hutT	amino acid permease-associated region	88470	89873	+	NC_010465	CDS	18.3808	14.1583	-0.376549	1
YPK_0079		conserved hypothetical protein	90341	91804	+	NC_010465	CDS	37.6565	25.5529	-0.559411	0.236666
YPK_0080	eptB	phosphoethanolamine transferase	92315	94006	+	NC_010465	CDS	15.0016	24.9813	0.735731	0.286706
YPK_0081	uhpA-1	two component transcriptional regulator, LuxR family	94122	94712	+	NC_010465	CDS	31.883	11.2466	-1.5033	0.0423742
YPK_0082	uhpB	integral membrane sensor signal transduction histidine kinase	94709	96238	+	NC_010465	CDS	42.2428	31.9797	-0.401551	0.461463
YPK_0083	uhpC	phosphoglycerate transporter	96333	97664	+	NC_010465	CDS	35.2149	28.766	-0.291818	0.294754
YPK_0085		filamentous haemagglutinin family outer membrane protein	98170	99561	+	NC_010465	CDS	0	0.218798	Inf	1
YPK_0086		polypeptide-transport-associated domain protein ShlB-type	99670	101433	+	NC_010465	CDS	11.5483	5.37123	-1.10436	0.379095
YPK_0087		conserved hypothetical protein	101493	101699	+	NC_010465	CDS	2.42154	0.922996	-1.39153	0.492168
YPK_0088	dppA	4-phytase	102102	103709	+	NC_010465	CDS	95.6749	69.7849	-0.455227	0.429666
YPK_0089	dppB	alkaline phosphatase	103992	105011	+	NC_010465	CDS	12.712	14.8642	0.225653	0.613738
YPK_0090	dppC	binding-protein-dependent transport systems inner membrane component	105022	105924	+	NC_010465	CDS	4.52276	10.1041	1.15967	0.203185
YPK_0091	dppD	oligopeptide/dipeptide ABC transporter, ATPase subunit	105938	106918	+	NC_010465	CDS	7.22111	11.1252	0.623534	0.306769
YPK_0092	dppF	oligopeptide/dipeptide ABC transporter, ATPase subunit	106915	107991	+	NC_010465	CDS	73.3404	37.409	-0.971224	0.096337
YPK_0093	bcsZ	endo-1,4-D-glucanase	108109	109224	+	NC_010465	CDS	24.2804	56.0066	1.2058	0.00218193
YPK_0094	yhjK	diguanylate cyclase/phosphodiesterase	109369	111555	+	NC_010465	CDS	107.688	197.422	0.874422	0.017031
YPK_0095		oligogalacturonate-specific porin	112196	112900	+	NC_010465	CDS	1.113	0.557949	-0.996247	0.409365
YPK_0096	pelY	pectate lyase	113146	114864	+	NC_010465	CDS	19.6563	11.2916	-0.799742	0.48769
YPK_0097		coagulation factor 5/8 type domain protein	114989	115468	+	NC_010465	CDS	12.4352	8.89321	-0.483652	0.682889
YPK_0098	dctA	sodium:dicarboxylate symporter	115940	117229	+	NC_010465	CDS	31.4236	9.03674	-1.79797	0.00458574
YPK_0099		hypothetical protein YPK_0099	117291	117407	-	NC_010465	CDS	0.371	0	-Inf	0.638927
YPK_0100		peptidase M16 domain protein	117594	119093	+	NC_010465	CDS	78.1361	96.3194	0.301837	0.819335
YPK_0101	kdgK	PfkB domain protein	119257	120201	-	NC_010465	CDS	29.9396	28.0326	-0.0949472	0.883311
YPK_0102	praC	4-oxalocrotonate tautomerase family enzyme	120480	120680	-	NC_010465	CDS	12.9381	3.68643	-1.81133	0.121674
YPK_0103		diguanylate phosphodiesterase	120899	121744	+	NC_010465	CDS	27.7571	12.1586	-1.19089	0.0762194
YPK_0104	yhjG	AsmA family protein	122049	124268	+	NC_010465	CDS	90.9155	169.777	0.901044	0.00669737
YPK_0105	cdh	CDP-diacylglycerol diphosphatase	124273	125070	-	NC_010465	CDS	17.4537	15.906	-0.133964	0.62232
YPK_0106	yhjD	ribonuclease	125074	126174	-	NC_010465	CDS	7.2517	10.2774	0.503083	0.802019
YPK_0107	yapE	outer membrane autotransporter barrel domain protein	126853	130065	+	NC_010465	CDS	17.0521	9.16365	-0.895959	0.315416
YPK_0108		conserved hypothetical protein	130167	131036	+	NC_010465	CDS	4.18235	0.344132	-3.60328	0.052096
YPK_0109		protein of unknown function DUF943	131023	131526	+	NC_010465	CDS	0	0
YPK_0110		protein of unknown function DUF943	131595	132101	+	NC_010465	CDS	0	0
YPK_0111	glxK	glycerate kinase	132347	133483	-	NC_010465	CDS	9.44711	6.16276	-0.616297	0.477671
YPK_0112	ygbN, yjhF	gluconate transporter	133494	134762	-	NC_010465	CDS	4.97503	7.04948	0.502813	0.783418
YPK_0113	cdaR	transcriptional regulator, CdaR	134940	136067	-	NC_010465	CDS	14.8873	7.21109	-1.0458	0.112527
YPK_0114	gor	glutathione-disulfide reductase	136278	137630	-	NC_010465	CDS	58.7533	107.965	0.877828	0.0401703
YPK_0115	rlmJ	23S rRNA (adenine2030-N6)-methyltransferase	137798	138640	-	NC_010465	CDS	21.933	29.1447	0.410132	0.397822
YPK_0116	opdA	oligopeptidase A	138969	141011	+	NC_010465	CDS	60.7402	280.257	2.20603	2.57813e-08
YPK_0117	rsmJ	putative methyltransferase	141015	141785	+	NC_010465	CDS	3.16354	24.7617	2.9685	0.00577774
YPK_0118		serralysin	141850	143184	-	NC_010465	CDS	4.74889	0.95927	-2.30758	0.283731
YPK_0119	gdhA	glutamate dehydrogenase (NADP(+))	143432	144775	-	NC_010465	CDS	33.619	99.5913	1.56674	0.00174966
YPK_0120	uspA	UspA domain protein	145022	145468	-	NC_010465	CDS	2898.05	321.284	-3.17316	2.30292e-18
YPK_0121	uspB	universal stress protein B	146159	146494	+	NC_010465	CDS	94.8789	90.2966	-0.0714154	0.5606
YPK_0122	pitA	phosphate transporter	146641	148236	-	NC_010465	CDS	29.3224	28.8631	-0.0227781	0.701021
YPK_0123	yhiN	HI0933 family protein	148262	149644	+	NC_010465	CDS	39.7955	25.9147	-0.618834	0.369396
YPK_0124		multi-sensor hybrid histidine kinase	149780	152335	-	NC_010465	CDS	25.6124	8.91141	-1.52312	0.0400443
YPK_0125	rbsA-1	ABC transporter related	152524	154047	+	NC_010465	CDS	0	0.286942	Inf	1
YPK_0126	rbsC-1	monosaccharide-transporting ATPase	154040	155032	+	NC_010465	CDS	2.47222	1.9817	-0.319064	0.923912
YPK_0127	rbsB-1	periplasmic binding protein/LacI transcriptional regulator	155063	156007	+	NC_010465	CDS	8.0573	6.70807	-0.264398	0.744765
YPK_0128		protein of unknown function DUF1498	156082	156765	+	NC_010465	CDS	5.86189	7.35891	0.328125	1
YPK_0129	fbaA-1	ketose-bisphosphate aldolase	156791	157651	+	NC_010465	CDS	3.71	13.3855	1.85119	0.55405
YPK_0130		PfkB domain protein	157661	158668	+	NC_010465	CDS	22.7562	78.5593	1.78752	0.00053253
YPK_0131		two component transcriptional regulator, winged helix family	158743	159480	-	NC_010465	CDS	47.3393	8.33909	-2.50508	0.00184328
YPK_0132		conserved hypothetical protein	159903	160115	+	NC_010465	CDS	3.71	2.06578	-0.844729	0.2976
YPK_0133	ydiJ; yhaK; yhhW	pirin domain protein	160244	160939	+	NC_010465	CDS	19.0697	20.3992	0.0972328	0.804889
YPK_0134	gntR	transcriptional regulator, LacI family	161125	162063	+	NC_010465	CDS	6.1387	10.6321	0.792416	0.403538
YPK_0135	gntT	gluconate transporter	162155	163471	-	NC_010465	CDS	3.81135	3.65555	-0.0602133	0.886465
YPK_0136	gntK, idnK	carbohydrate kinase, thermoresistant glucokinase family	163688	164191	+	NC_010465	CDS	23.6125	11.9464	-0.982973	0.29105
YPK_0137		conserved hypothetical protein	164373	164606	+	NC_010465	CDS	4.10108	5.76757	0.491959	0.876221
YPK_0138		hypothetical protein YPK_0138	164797	164937	+	NC_010465	CDS	1.53468	2.54961	0.732345	0.875304
YPK_0139		conserved hypothetical protein	164992	165381	+	NC_010465	CDS	5.81121	3.37574	-0.783638	0.24793
YPK_0140	yhgN	multiple antibiotic resistance (MarC)-related protein	165566	166159	-	NC_010465	CDS	14.9074	11.7501	-0.343355	0.943875
YPK_0141	asd-1	aspartate-semialdehyde dehydrogenase	166518	167621	+	NC_010465	CDS	95.3235	171.316	0.845757	0.194345
YPK_0142		conserved hypothetical protein	168356	168664	+	NC_010465	CDS	20.6244	9.1692	-1.16949	0.176246
YPK_0143		conserved hypothetical protein	168671	168958	+	NC_010465	CDS	7.91243	2.23735	-1.82233	0.12398
YPK_0144		conserved hypothetical protein	169116	169259	+	NC_010465	CDS	0	0.161608	Inf	1
YPK_0145	invC	putative adhesin, conserved repeat domain protein	170696	186709	+	NC_010465	CDS	41.2995	68.102	0.721572	0.0771879
YPK_0146	yehU, ypdA	signal transduction histidine kinase, LytS	186934	188631	-	NC_010465	CDS	16.1323	16.1584	0.00233075	0.7632
YPK_0147	glgB	1,4-alpha-glucan branching enzyme	189137	191320	+	NC_010465	CDS	141.619	295.284	1.06009	0.000728969
YPK_0148	glgX	glycogen debranching enzyme GlgX	191322	193310	+	NC_010465	CDS	68.8812	156.39	1.18297	0.00182741
YPK_0149	glgC	glucose-1-phosphate adenylyltransferase	193320	194606	+	NC_010465	CDS	72.7432	162.55	1.16	0.00162479
YPK_0150	glgA	glycogen/starch synthase, ADP-glucose type	194817	196247	+	NC_010465	CDS	108.103	492.224	2.18691	2.84896e-09
YPK_0151	glgP-1	glycogen/starch/alpha-glucan phosphorylase	196560	199007	+	NC_010465	CDS	1045.04	6036.18	2.53008	2.42561e-14
YPK_0152	glpD	FAD dependent oxidoreductase	199169	200683	-	NC_010465	CDS	27.0529	5.13493	-2.39737	0.00356919
YPK_0153		conserved hypothetical protein	201082	201456	+	NC_010465	CDS	0.371	1.39687	1.9127	1
YPK_0154		protein of unknown function DUF943	201765	202229	+	NC_010465	CDS	2.69835	1.13681	-1.24708	0.854598
YPK_0155		conserved hypothetical protein	202248	202664	+	NC_010465	CDS	0	0.218798	Inf	1
YPK_0156		hypothetical protein YPK_0156	203131	203298	+	NC_010465	CDS	0	0
YPK_0157	glpR	transcriptional regulator, DeoR family	203394	204152	-	NC_010465	CDS	37.9567	60.1791	0.664908	0.587259
YPK_0158	glpG	rhomboid family protein	204187	205023	-	NC_010465	CDS	30.5568	51.3954	0.750145	0.0942672
YPK_0159	glpE	rhodanese domain protein	205041	205370	-	NC_010465	CDS	21.1202	15.531	-0.443474	0.306197
YPK_0160	malT	ATP-dependent transcriptional regulator, MalT-like, LuxR family	205745	208456	-	NC_010465	CDS	119.105	53.2995	-1.16004	0.0142896
YPK_0161	glgP-2	glycogen/starch/alpha-glucan phosphorylase	208774	211179	+	NC_010465	CDS	28.8572	33.6997	0.223803	0.849525
YPK_0162	malQ	4-alpha-glucanotransferase	211192	213288	+	NC_010465	CDS	16.0003	26.8189	0.745148	0.5772
YPK_0163	nfuA	IscR-regulated protein YhgI	213473	214048	-	NC_010465	CDS	224.248	168.043	-0.41627	0.875968
YPK_0164		protein GntX	214108	214809	-	NC_010465	CDS	4.18235	1.56943	-1.41407	0.281954
YPK_0165	bioH	BioH protein	214896	215672	+	NC_010465	CDS	28.9079	15.42	-0.906657	0.180532
YPK_0166		protein of unknown function DUF1471	215842	216111	+	NC_010465	CDS	347.83	227.446	-0.612858	0.0598781
YPK_0167		protein of unknown function DUF1920	216249	216506	-	NC_010465	CDS	18.6609	24.9873	0.421175	1
YPK_0168	feoB	ferrous iron transport protein B	216542	218857	-	NC_010465	CDS	118.332	122.916	0.0548338	0.674256
YPK_0169	feoA	FeoA family protein	218949	219176	-	NC_010465	CDS	90.8376	28.976	-1.64843	0.000692495
YPK_0170	yhgF	RNA binding S1 domain protein	219700	222075	-	NC_010465	CDS	150.327	126.886	-0.244569	0.197754
YPK_0171	greB	transcription elongation factor GreB	222609	223124	+	NC_010465	CDS	29.2282	25.6337	-0.189317	0.643152
YPK_0172	ompR	two component transcriptional regulator, winged helix family	223260	223979	+	NC_010465	CDS	76.3863	130.003	0.767156	0.0120935
YPK_0173	envZ	integral membrane sensor signal transduction histidine kinase	223976	225328	+	NC_010465	CDS	54.5685	98.2946	0.849044	0.0995979
YPK_0174	pckA	phosphoenolpyruvate carboxykinase (ATP)	225667	227286	-	NC_010465	CDS	815.32	2630.77	1.69005	4.37537e-07
YPK_0175	hslO	Hsp33 protein	227483	228364	-	NC_010465	CDS	20.2028	94.6197	2.22759	1.39456e-05
YPK_0176	hslR	RNA-binding S4 domain protein	228527	228934	-	NC_010465	CDS	9.59197	21.0101	1.13118	0.185928
YPK_0177	yrfG-1, yigB-1, yihX-1	HAD-superfamily hydrolase, subfamily IA, variant 3	228963	229643	-	NC_010465	CDS	25.0401	45.8835	0.873736	0.074513
YPK_0178		intracellular growth attenuator IgaA	229787	231934	-	NC_010465	CDS	17.687	52.5633	1.57136	0.00301516
YPK_0179		conserved hypothetical protein	232214	232408	+	NC_010465	CDS	6.05743	9.77706	0.690693	0.391103
YPK_0180	nudE	NUDIX hydrolase	232521	233066	+	NC_010465	CDS	13.9699	27.9974	1.00297	0.127742
YPK_0181		D12 class N6 adenine-specific DNA methyltransferase	233187	233942	-	NC_010465	CDS	13.9063	4.38124	-1.66632	0.196532
YPK_0182		hypothetical protein YPK_0182	234074	234511	-	NC_010465	CDS	0.741999	0.109399	-2.76182	0.426704
YPK_0183		tail fiber repeat 2 protein	234521	235747	-	NC_010465	CDS	3.16354	5.17178	0.70912	1
YPK_0184		conserved hypothetical protein	235750	236319	-	NC_010465	CDS	1.30854	0.125334	-3.38411	0.894949
YPK_0185		baseplate J family protein	236316	237377	-	NC_010465	CDS	3.06935	0.808617	-1.92441	0.453661
YPK_0186		conserved hypothetical protein	237377	237721	-	NC_010465	CDS	1.16368	1.15275	-0.0136119	1
YPK_0187		phage baseplate assembly protein V	237782	238432	-	NC_010465	CDS	180.322	386.128	1.0985	0.000412033
YPK_0188		putative phage tail protein	238422	239645	-	NC_010465	CDS	9.44711	13.9303	0.560279	0.642255
YPK_0189		DNA circulation family protein	239629	240948	-	NC_010465	CDS	47.4818	55.196	0.217189	0.613593
YPK_0190		conserved hypothetical protein	240950	243157	-	NC_010465	CDS	16.3206	22.7384	0.478433	1
YPK_0191		hypothetical protein YPK_0191	243157	243291	-	NC_010465	CDS	1.30854	0.125334	-3.38411	0.894949
YPK_0192		hypothetical protein YPK_0192	243312	243479	-	NC_010465	CDS	0	0.432615	Inf	1
YPK_0193		hypothetical protein YPK_0193	243595	243792	-	NC_010465	CDS	0	0
YPK_0194		protein of unknown function DUF1804	243785	244285	-	NC_010465	CDS	0	0.683283	Inf	1
YPK_0195		hypothetical protein YPK_0195	244288	244575	-	NC_010465	CDS	0	0.109399	Inf	1
YPK_0196		conserved hypothetical protein	244572	244814	-	NC_010465	CDS	0	0
YPK_0197		conserved hypothetical protein	244811	245398	-	NC_010465	CDS	0	0
YPK_0198		hypothetical protein YPK_0198	245376	245630	-	NC_010465	CDS	0	0
YPK_0199		putative endolysin	245621	246259	-	NC_010465	CDS	0.741999	0.667348	-0.152979	0.670301
YPK_0200		hypothetical protein YPK_0200	246351	246620	-	NC_010465	CDS	35.9028	37.6029	0.0667459	0.708059
YPK_0201		conserved hypothetical protein	246632	247069	-	NC_010465	CDS	22.9245	25.1807	0.135427	0.587629
YPK_0202		protein of unknown function DUF1018	247066	247467	-	NC_010465	CDS	18.5868	22.8697	0.299156	0.672006
YPK_0203		hypothetical protein YPK_0203	247452	247925	-	NC_010465	CDS	16.2465	22.907	0.495655	0.511378
YPK_0204		hypothetical protein YPK_0204	247918	248310	-	NC_010465	CDS	0.741999	1.98668	1.42087	1
YPK_0205		hypothetical protein YPK_0205	248303	248512	-	NC_010465	CDS	0.741999	1.67385	1.17368	1
YPK_0206		conserved hypothetical protein	248512	249054	-	NC_010465	CDS	3.21422	3.75898	0.225872	0.907494
YPK_0207		hypothetical protein YPK_0207	249044	249286	-	NC_010465	CDS	0	0.380406	Inf	1
YPK_0208		hypothetical protein YPK_0208	249283	249504	-	NC_010465	CDS	0	1.15773	Inf	0.915529
YPK_0209		hypothetical protein YPK_0209	249501	250001	-	NC_010465	CDS	3.58522	2.71065	-0.403424	0.887252
YPK_0210		conserved hypothetical protein	250001	250699	-	NC_010465	CDS	8.15865	2.87938	-1.50257	0.644738
YPK_0211		hypothetical protein YPK_0211	250782	250973	-	NC_010465	CDS	1.30854	0	-Inf	0.68564
YPK_0212		conserved hypothetical protein	250975	251613	-	NC_010465	CDS	4.15176	0.907061	-2.19445	0.618297
YPK_0213		hypothetical protein YPK_0213	251603	251803	-	NC_010465	CDS	1.16368	0.557949	-1.06048	1
YPK_0214		hypothetical protein YPK_0214	251810	252043	-	NC_010465	CDS	1.16368	0.521675	-1.15747	1
YPK_0215		transcriptional regulator, XRE family	252062	252952	-	NC_010465	CDS	1.30854	0.542014	-1.27156	1
YPK_0216		transposase-like Mu	252995	255049	-	NC_010465	CDS	1.67954	1.26215	-0.412187	1
YPK_0217		putative transcriptional regulator, Nlp	255051	255296	-	NC_010465	CDS	3.38967	0.995544	-1.76759	0.154418
YPK_0218		hypothetical protein YPK_0218	255478	256041	+	NC_010465	CDS	23.1507	27.5062	0.248702	0.710541
YPK_0219	mrcA	penicillin-binding protein, 1A family	256387	258942	-	NC_010465	CDS	45.2252	34.7678	-0.379376	0.886872
YPK_0220	hofM	pilus assembly protein	259062	259958	+	NC_010465	CDS	0.371	0.865806	1.22263	1
YPK_0221		fimbrial assembly family protein	259958	260563	+	NC_010465	CDS	0	0.489805	Inf	1
YPK_0222		membrane protein	260511	261137	+	NC_010465	CDS	3.78076	0.667348	-2.50217	0.685799
YPK_0223		membrane protein	261103	261531	+	NC_010465	CDS	1.30854	0.412276	-1.66628	1
YPK_0224	hofQ	putative outer membrane porin HofQ	261722	263104	+	NC_010465	CDS	24.7054	12.3184	-1.00401	0.0686364
YPK_0225	aroK	shikimate kinase	263453	263974	+	NC_010465	CDS	79.0206	251.676	1.67127	0.000350648
YPK_0226	aroB	3-dehydroquinate synthase	264031	265119	+	NC_010465	CDS	90.807	191.932	1.07972	0.00510281
YPK_0227		sporulation domain protein	265373	266362	+	NC_010465	CDS	134.309	206.663	0.621724	0.0455171
YPK_0228	dam-1	DNA adenine methylase	266446	267261	+	NC_010465	CDS	34.2467	48.4191	0.49961	0.624877
YPK_0229	rpe	ribulose-phosphate 3-epimerase	267564	268241	+	NC_010465	CDS	15.2784	28.2277	0.885617	0.138005
YPK_0230	gph	phosphoglycolate phosphatase	268234	268932	+	NC_010465	CDS	18.4491	16.7728	-0.137428	0.609917
YPK_0231	trpS	tryptophanyl-tRNA synthetase	268934	269974	+	NC_010465	CDS	27.7241	60.5844	1.12781	0.0962147
YPK_0232	cysG-1	uroporphyrin-III C-methyltransferase	270092	271513	-	NC_010465	CDS	6.28357	25.9542	2.04631	0.00728452
YPK_0233	nirC	formate/nitrite transporter	271576	272382	-	NC_010465	CDS	0.371	10.2504	4.78812	0.0293148
YPK_0234	nirD	nitrite reductase (NAD(P)H), small subunit	272577	272903	-	NC_010465	CDS	1.90568	7.68994	2.01267	0.256537
YPK_0235	nirB	nitrite reductase (NAD(P)H), large subunit	272900	275446	-	NC_010465	CDS	27.8255	96.5137	1.79433	0.000350302
YPK_0236		hypothetical protein YPK_0236	275480	275593	-	NC_010465	CDS	0	0.125334	Inf	1
YPK_0237	codA	N-isopropylammelide isopropylaminohydrolase	275768	277066	+	NC_010465	CDS	14.1018	32.1173	1.18747	0.0452541
YPK_0238	tsgA	major facilitator superfamily MFS_1	277151	278335	-	NC_010465	CDS	8.67452	16.3721	0.91638	0.105324
YPK_0239	oprC	TonB-dependent copper receptor	278821	280866	+	NC_010465	CDS	4.89376	12.5324	1.35665	0.143074
YPK_0240		transcriptional regulator, LacI family	280963	281949	-	NC_010465	CDS	35.0796	22.0056	-0.672761	0.498304
YPK_0241	celF	glycoside hydrolase family 4	282178	283491	-	NC_010465	CDS	35.5118	10.2807	-1.78836	0.00399804
YPK_0242	ppiA	peptidyl-prolyl cis-trans isomerase cyclophilin type	284007	284576	+	NC_010465	CDS	29.7641	7.38963	-2.01	0.00531039
YPK_0243		protein of unknown function DUF853 NPT hydrolase putative	284902	286443	+	NC_010465	CDS	40.4127	52.2113	0.369554	0.266682
YPK_0244	pabA	glutamine amidotransferase of anthranilate synthase	286686	287261	+	NC_010465	CDS	14.3715	19.0624	0.407521	0.881351
YPK_0245	argD	succinylornithine transaminase family	287394	288611	+	NC_010465	CDS	18.7694	49.6605	1.40371	0.00489218
YPK_0246		hypothetical protein YPK_0246	288750	288854	+	NC_010465	CDS	0.371	1.63757	2.14207	1
YPK_0247		integral membrane protein, YccS/YhfK family	288837	290957	-	NC_010465	CDS	59.917	207.267	1.79046	7.05528e-06
YPK_0248	crp	transcriptional regulator, Crp/Fnr family	291043	291675	-	NC_010465	CDS	504.294	6.64276	-6.24634	2.58945e-50
YPK_0249		OsmC family protein	292011	292418	+	NC_010465	CDS	19.8318	57.9084	1.54596	0.00547793
YPK_0250		hypothetical protein YPK_0250	292696	292833	+	NC_010465	CDS	0	0.125334	Inf	1
YPK_0251	yhhZ-1	type VI secretion system effector, Hcp1 family	292863	293342	+	NC_010465	CDS	0	0.218798	Inf	1
YPK_0252		conserved hypothetical protein	293418	294290	+	NC_010465	CDS	6.65457	3.84421	-0.791659	0.66065
YPK_0253		protein of unknown function DUF1240	294250	294681	+	NC_010465	CDS	2.69835	0.53761	-2.32745	0.608181
YPK_0254	prk	phosphoribulokinase	294859	295728	-	NC_010465	CDS	8.63435	21.086	1.28813	0.594491
YPK_0255		protein of unknown function UPF0270	295877	296113	-	NC_010465	CDS	2.47222	15.2638	2.62624	0.00559127
YPK_0256	yheT	alpha/beta hydrolase fold	296110	297090	-	NC_010465	CDS	6.00676	40.8526	2.76577	0.000225328
YPK_0257		lysine exporter protein (LYSE/YGGA)	297192	297794	+	NC_010465	CDS	11.1902	21.8248	0.963726	0.205895
YPK_0258	tauA-1	taurine ABC transporter, periplasmic binding protein	297997	299058	+	NC_010465	CDS	4.15176	6.22765	0.584965	0.419098
YPK_0259	tauB-1	ABC transporter related	299067	299834	+	NC_010465	CDS	2.27667	2.53525	0.155199	0.927413
YPK_0260	tauC-1	binding-protein-dependent transport systems inner membrane component	299831	300685	+	NC_010465	CDS	0	3.03003	Inf	0.327321
YPK_0261	tauD	taurine dioxygenase	300682	301530	+	NC_010465	CDS	3.06935	7.37385	1.26448	0.359016
YPK_0262	rafQ	glycosyl transferase family 9	301543	302523	-	NC_010465	CDS	35.8957	94.5312	1.39698	0.00648963
YPK_0263		glycosyl transferase family 2	302616	303641	-	NC_010465	CDS	12.4859	16.4315	0.396168	0.397144
YPK_0264	yheS	ABC transporter related	303776	305698	-	NC_010465	CDS	23.0895	60.0798	1.37964	0.0254104
YPK_0265	kefG	NAD(P)H dehydrogenase (quinone)	305949	306497	+	NC_010465	CDS	3.76067	27.0173	2.84482	0.00934705
YPK_0266	kefB	potassium efflux system protein	306501	308309	+	NC_010465	CDS	14.0641	39.764	1.49945	0.0277439
YPK_0267		conserved hypothetical protein	308325	308546	+	NC_010465	CDS	2.79254	6.59768	1.24038	0.657124
YPK_0268	slyD	peptidylprolyl isomerase FKBP-type	308641	309222	+	NC_010465	CDS	45.8151	63.0367	0.460367	0.368989
YPK_0269	slyX	SlyX family protein	309423	309641	-	NC_010465	CDS	141.933	244.09	0.782205	0.0637047
YPK_0270	fkpA	peptidylprolyl isomerase	309956	310756	+	NC_010465	CDS	720.071	941.659	0.387065	0.509793
YPK_0271		YheO domain protein	311010	311732	+	NC_010465	CDS	56.8371	119.751	1.07514	0.00268005
YPK_0272	tusD	sulfur relay protein TusD/DsrE	311732	312127	+	NC_010465	CDS	13.2785	19.8698	0.581482	0.204518
YPK_0273	tusC	sulfur relay protein TusC/DsrF	312127	312492	+	NC_010465	CDS	70.423	41.9127	-0.74866	0.418682
YPK_0274	tusB	sulfur relay protein TusB/DsrH	312512	312799	+	NC_010465	CDS	63.5352	61.3707	-0.0500062	0.811207
YPK_0275	rpsL	30S ribosomal protein S12	312937	313311	+	NC_010465	CDS	217.245	486.685	1.16367	0.000818916
YPK_0276	rpsG	ribosomal protein S7	313408	313878	+	NC_010465	CDS	269.64	745.19	1.46657	1.06977e-05
YPK_0277	fusA	translation elongation factor G	313972	316080	+	NC_010465	CDS	1122.51	3130.28	1.47956	3.0471e-05
YPK_0278	tuf-1	translation elongation factor Tu	316152	317336	+	NC_010465	CDS	1531.9	3237.48	1.07955	0.00307077
YPK_0279		transposase IS200-family protein	317539	317997	+	NC_010465	CDS	0	0
YPK_0280	bfd	bacterioferritin-associated ferredoxin	318185	318379	+	NC_010465	CDS	306.615	134.262	-1.19138	0.00156344
YPK_0281	bfr	bacterioferritin	318458	318931	+	NC_010465	CDS	1435.82	1093.62	-0.392753	0.130233
YPK_0282	rpsJ	ribosomal protein S10	319345	319656	+	NC_010465	CDS	40.4925	259.641	2.68079	2.20272e-09
YPK_0283	rplC	ribosomal protein L3	319689	320318	+	NC_010465	CDS	49.2861	332.776	2.7553	1.51842e-11
YPK_0284	rplD	ribosomal protein L4/L1e	320335	320940	+	NC_010465	CDS	66.2063	362.9	2.45453	6.64575e-10
YPK_0285	rplW	ribosomal protein L25/L23	320937	321239	+	NC_010465	CDS	33.4507	113.477	1.76229	1.96228e-05
YPK_0286	rplB	ribosomal protein L2	321256	322080	+	NC_010465	CDS	63.7178	326.384	2.3568	1.25681e-10
YPK_0287	rpsS	ribosomal protein S19	322095	322373	+	NC_010465	CDS	67.8294	245.731	1.8571	2.34948e-06
YPK_0288	rplV	ribosomal protein L22	322388	322720	+	NC_010465	CDS	47.225	287.06	2.60373	7.00145e-10
YPK_0289	rpsC	ribosomal protein S3	322738	323436	+	NC_010465	CDS	192.108	730.415	1.9268	1.49593e-06
YPK_0290	rplP	ribosomal protein L16	323449	323859	+	NC_010465	CDS	66.2029	402.121	2.60266	3.41665e-09
YPK_0291	rpmC	ribosomal protein L29	323859	324050	+	NC_010465	CDS	22.9011	150.848	2.7196	5.07759e-09
YPK_0292	rpsQ	ribosomal protein S17	324050	324304	+	NC_010465	CDS	18.5739	92.3437	2.31374	4.40734e-06
YPK_0293	rplN	ribosomal protein L14	324485	324856	+	NC_010465	CDS	146.027	395.289	1.43667	0.000363566
YPK_0294	rplX	ribosomal protein L24	324867	325181	+	NC_010465	CDS	261.57	542.711	1.05299	0.00594039
YPK_0295	rplE	ribosomal protein L5	325196	325735	+	NC_010465	CDS	258.78	749.975	1.53512	1.90538e-05
YPK_0296	rpsN	ribosomal protein S14	325749	326054	+	NC_010465	CDS	289.595	912.274	1.65543	1.37228e-06
YPK_0297	rpsH	ribosomal protein S8	326088	326480	+	NC_010465	CDS	362.584	533.044	0.555938	0.325614
YPK_0298	rplF	ribosomal protein L6	326495	327028	+	NC_010465	CDS	195.154	638.27	1.70955	1.56189e-05
YPK_0299	rplR	ribosomal protein L18	327038	327391	+	NC_010465	CDS	136.866	382.001	1.48081	5.70271e-05
YPK_0300	rpsE	ribosomal protein S5	327406	327909	+	NC_010465	CDS	86.4975	375.334	2.11745	1.81273e-08
YPK_0301	rpmD	ribosomal protein L30	327912	328091	+	NC_010465	CDS	47.0223	206.793	2.13677	8.29407e-07
YPK_0302	rplO	ribosomal protein L15	328095	328529	+	NC_010465	CDS	114.788	618.238	2.42919	3.67502e-11
YPK_0303	secY	preprotein translocase, SecY subunit	328537	329868	+	NC_010465	CDS	632.494	2603.62	2.0414	7.48846e-10
YPK_0304	rpmJ-1	ribosomal protein L36	329902	330018	+	NC_010465	CDS	85.6235	713.2	3.05823	9.75485e-17
YPK_0305	rpsM	ribosomal protein S13	330166	330522	+	NC_010465	CDS	487.32	1254.31	1.36395	0.000642171
YPK_0306	rpsK	ribosomal protein S11	330539	330928	+	NC_010465	CDS	199.737	1360.52	2.76799	2.30709e-16
YPK_0307	rpsD	ribosomal protein S4	330959	331579	+	NC_010465	CDS	310.092	1831.51	2.56226	2.66055e-12
YPK_0308	rpoA	DNA-directed RNA polymerase, alpha subunit	331605	332594	+	NC_010465	CDS	452.885	2466.1	2.44501	1.42349e-12
YPK_0309	rplQ	ribosomal protein L17	332635	333024	+	NC_010465	CDS	108.171	1030.82	3.25241	3.20065e-09
YPK_0310	zntR	transcriptional regulator, MerR family	333471	333896	+	NC_010465	CDS	21.4099	7.49861	-1.51359	0.0191288
YPK_0311	arfA	alternative ribosome-rescue factor	333984	334184	+	NC_010465	CDS	78.6567	10.8371	-2.85959	7.49666e-06
YPK_0312	mscL	large conductance mechanosensitive channel protein	334294	334698	-	NC_010465	CDS	85.9472	42.5168	-1.01542	0.00638304
YPK_0313	trkA	TrkA-N domain protein	334846	336222	-	NC_010465	CDS	34.6579	23.4079	-0.566188	0.529707
YPK_0314	rsmB, sun	16S rRNA methyltransferase B	336278	337567	-	NC_010465	CDS	38.5376	40.5061	0.0718738	0.755755
YPK_0315	fmt	methionyl-tRNA formyltransferase	337661	338608	-	NC_010465	CDS	105.402	227.386	1.10924	0.00908526
YPK_0316	def	peptide deformylase	338633	339145	-	NC_010465	CDS	254.157	352.571	0.472196	0.194097
YPK_0317	smf, dprA	DNA protecting protein DprA	339280	340401	+	NC_010465	CDS	83.3669	62.1945	-0.422687	0.556346
YPK_0318		protein of unknown function DUF494	340373	340846	+	NC_010465	CDS	379.093	349.468	-0.117394	0.401288
YPK_0319	yrdD	DNA topoisomerase type IA zn finger domain protein	340887	341426	+	NC_010465	CDS	43.1746	86.8287	1.00799	0.00865536
YPK_0320		SUA5/yciO/yrdC domain	341428	342000	+	NC_010465	CDS	78.3895	154.609	0.979895	0.0184527
YPK_0321	aroE-1	shikimate 5-dehydrogenase	342009	342830	+	NC_010465	CDS	74.8655	141.165	0.915013	0.0546906
YPK_0322		transferase hexapeptide repeat containing protein	342885	343427	-	NC_010465	CDS	106.224	57.4871	-0.8858	0.00647819
YPK_0323		hypothetical protein	343731	343850	+	NC_010465	CDS	0	0
YPK_0326	murB	UDP-N-acetylenolpyruvoylglucosamine reductase	349642	350679	+	NC_010465	CDS	32.5873	27.4171	-0.249231	0.634944
YPK_0327	birA	bifunctional BirA, biotin operon repressor/biotin--acetyl-CoA-carboxylase ligase	350676	351635	+	NC_010465	CDS	12.5093	15.8456	0.341078	0.752272
YPK_0328	coaA	pantothenate kinase	351670	352620	-	NC_010465	CDS	23.7244	6.12166	-1.95438	0.0192357
YPK_0329		GCN5-related N-acetyltransferase	352831	353382	-	NC_010465	CDS	10.6108	4.28065	-1.30963	0.232864
YPK_0330		hypothetical protein YPK_0330	353606	353740	-	NC_010465	CDS	0	0
YPK_0332	tuf-2	translation elongation factor Tu	354371	355555	+	NC_010465	CDS	488.987	750.774	0.618583	0.134016
YPK_0333	secE	preprotein translocase, SecE subunit	355806	356189	+	NC_010465	CDS	49.4381	137.781	1.47869	0.000350236
YPK_0334	nusG	NusG antitermination factor	356191	356736	+	NC_010465	CDS	123.75	326.126	1.398	0.000342473
YPK_0335	rplK	ribosomal protein L11	356927	357355	+	NC_010465	CDS	130.133	257.906	0.986861	0.00492623
YPK_0336	rplA	ribosomal protein L1	357359	358063	+	NC_010465	CDS	375.595	646.104	0.782589	0.0180013
YPK_0337	rplJ	ribosomal protein L10	358428	358925	+	NC_010465	CDS	385.089	570.449	0.566904	0.407624
YPK_0338	rplL	ribosomal protein L7/L12	358992	359360	+	NC_010465	CDS	282.766	526.664	0.897272	0.0233158
YPK_0339		hypothetical protein YPK_0339	359506	359643	-	NC_010465	CDS	0.741999	3.36861	2.18266	0.828686
YPK_0340	rpoB	DNA-directed RNA polymerase, beta subunit	359703	363731	+	NC_010465	CDS	819.429	1919.24	1.22785	0.000359991
YPK_0341	rpoC	DNA-directed RNA polymerase, beta subunit	363860	368080	+	NC_010465	CDS	646.549	2146.47	1.73113	3.14415e-07
YPK_0342	thiH	thiazole biosynthesis protein ThiH	368387	369517	-	NC_010465	CDS	15.8249	12.0986	-0.387348	0.525333
YPK_0343	thiG	thiazole biosynthesis family protein	369510	370325	-	NC_010465	CDS	2.05054	4.75169	1.21243	0.620085
YPK_0344	thiS	thiamine biosynthesis protein ThiS	370327	370542	-	NC_010465	CDS	0	0.328197	Inf	1
YPK_0345	thiF	UBA/THIF-type NAD/FAD binding protein	370539	371336	-	NC_010465	CDS	4.94444	1.35561	-1.86686	0.846871
YPK_0346	thiE	thiamine-phosphate pyrophosphorylase	371326	372000	-	NC_010465	CDS	0	0.699218	Inf	1
YPK_0347	thiC	thiamine biosynthesis protein ThiC	371987	374032	-	NC_010465	CDS	8.90065	4.26629	-1.06093	0.665514
YPK_0348	rsd	regulator of RpoD, Rsd/AlgQ	374407	374916	-	NC_010465	CDS	425.969	255.748	-0.736022	0.0151167
YPK_0349	nudC	NAD(+) diphosphatase	375013	375795	+	NC_010465	CDS	9.39643	14.2551	0.601289	0.865505
YPK_0350		conserved hypothetical protein	375888	376673	+	NC_010465	CDS	3.44035	8.57226	1.31712	0.361577
YPK_0351	hemE	uroporphyrinogen decarboxylase	376792	377859	+	NC_010465	CDS	45.5125	53.8907	0.243774	0.593061
YPK_0352	nfi	deoxyribonuclease V	377889	378629	+	NC_010465	CDS	14.415	31.9638	1.14887	0.353102
YPK_0353	yjaG	protein of unknown function DUF416	378675	379265	+	NC_010465	CDS	77.4472	90.5925	0.226179	0.611029
YPK_0354	hupA	histone family protein DNA-binding protein	379454	379729	+	NC_010465	CDS	235.349	231.94	-0.0210471	0.856933
YPK_0355	yjaH	protein of unknown function DUF1481	379779	380432	+	NC_010465	CDS	44.7327	34.9524	-0.355938	0.479409
YPK_0356	purD	phosphoribosylamine--glycine ligase	380599	381885	-	NC_010465	CDS	9.69333	19.7335	1.02559	0.0600096
YPK_0357	purH	phosphoribosylaminoimidazolecarboxamide formyltransferase/IMP cyclohydrolase	381945	383534	-	NC_010465	CDS	8.99484	12.7698	0.505569	0.547792
YPK_0358		hypothetical protein	383945	384064	+	NC_010465	CDS	0	0
YPK_0362		hypothetical protein YPK_0362	389982	390254	-	NC_010465	CDS	4.10108	4.23997	0.04805	1
YPK_0363	metA	homoserine O-succinyltransferase	390322	391251	+	NC_010465	CDS	3.81135	3.29606	-0.209559	0.817016
YPK_0364	aceB	malate synthase A	391672	393270	+	NC_010465	CDS	462.627	294.488	-0.651639	0.0300611
YPK_0365	aceA	isocitrate lyase	393317	394624	+	NC_010465	CDS	471.758	261.434	-0.851602	0.0158364
YPK_0366	aceK	(isocitrate dehydrogenase (NADP(+))) kinase	394769	396607	+	NC_010465	CDS	97.0623	87.2952	-0.15301	0.713139
YPK_0367	iclR	transcriptional regulator, IclR family	396727	397569	-	NC_010465	CDS	318.547	104.973	-1.60149	8.55965e-05
YPK_0368	metH	methionine synthase	397784	401479	+	NC_010465	CDS	65.4384	106.715	0.705556	0.11544
YPK_0369		hemolysin	401575	402360	-	NC_010465	CDS	58.038	62.5397	0.107773	0.501186
YPK_0372	lysC	aspartate kinase	405295	406680	-	NC_010465	CDS	11.7238	17.3248	0.563399	0.65026
YPK_0373	pgi	glucose-6-phosphate isomerase	407050	408696	+	NC_010465	CDS	172.782	438.664	1.34417	0.00016131
YPK_0374		hypothetical protein YPK_0374	408693	408809	-	NC_010465	CDS	0	0.161608	Inf	1
YPK_0375	yjbA	phosphate-starvation-inducible E	408831	409238	+	NC_010465	CDS	11.2079	19.3325	0.786512	0.407367
YPK_0376	malG	maltose transport permease	409381	410271	-	NC_010465	CDS	22.5301	281.737	3.64442	5.17687e-17
YPK_0377	malF	fructose-bisphosphate aldolase	410285	411862	-	NC_010465	CDS	7.65571	7.65754	0.000344856	0.804663
YPK_0378	malE	extracellular solute-binding protein family 1	412049	413260	-	NC_010465	CDS	28.4556	23.1521	-0.29757	0.741175
YPK_0379		glycosidase	413738	414100	+	NC_010465	CDS	0	2.40834	Inf	0.457875
YPK_0380	malK	ABC transporter related	414088	415197	+	NC_010465	CDS	0.741999	6.60649	3.15439	0.273991
YPK_0381	lamB-1	porin LamB type	415268	416539	+	NC_010465	CDS	5.71703	23.4413	2.03572	0.0298534
YPK_0382	malM	maltose operon periplasmic	416780	417691	+	NC_010465	CDS	34.6708	42.5838	0.296583	0.595893
YPK_0383		conserved hypothetical protein	418030	418440	+	NC_010465	CDS	0	0
YPK_0384		hypothetical protein YPK_0384	418431	418649	+	NC_010465	CDS	4.74889	54.5645	3.5223	3.00867e-07
YPK_0385	hcp-1	type VI secretion system effector, Hcp1 family	418592	419110	-	NC_010465	CDS	9.25157	107.83	3.54291	2.82045e-09
YPK_0386	impB-1	type VI secretion protein, VC_A0107 family	419634	420131	+	NC_010465	CDS	7.06908	18.7872	1.41016	0.358599
YPK_0387	impC-1	type VI secretion protein, EvpB/VC_A0108 family	420199	421680	+	NC_010465	CDS	16.3785	68.1791	2.05753	0.000129734
YPK_0388		type VI secretion system lysozyme-related protein	421687	422127	+	NC_010465	CDS	0.741999	12.3566	4.05771	0.0296831
YPK_0389	impG-1, vasA-1	type VI secretion protein, VC_A0110 family	422127	423947	+	NC_010465	CDS	0.741999	22.3056	4.90985	0.000558256
YPK_0390	impH-1, vasB-1	type VI secretion protein, VC_A0111 family	423911	424981	+	NC_010465	CDS	0.741999	4.67856	2.65658	0.547462
YPK_0391	impI, vasC	FHA domain containing protein	425107	426423	+	NC_010465	CDS	0.371	8.39571	4.50016	0.0667627
YPK_0392	vasD-1, lip-1	putative lipoprotein	426423	426968	+	NC_010465	CDS	1.90568	4.00466	1.07138	0.777391
YPK_0393	impJ-1, vasE-1	type VI secretion protein, VC_A0114 family	426971	428317	+	NC_010465	CDS	1.30854	6.66965	2.34965	0.101955
YPK_0394		conserved hypothetical protein	428317	429084	+	NC_010465	CDS	1.16368	2.39398	1.04072	0.658873
YPK_0395	vasG-1, clpV-1	type VI secretion ATPase, ClpV1 family	429095	431698	+	NC_010465	CDS	4.37789	9.29836	1.08674	0.255266
YPK_0396		transcriptional regulator, Fis family	431695	432492	+	NC_010465	CDS	1.30854	2.18016	0.736476	0.683117
YPK_0397		conserved hypothetical protein	432489	433175	+	NC_010465	CDS	0	1.86733	Inf	0.633114
YPK_0398	vasJ	type VI secretion-associated protein, VC_A0119 family	433181	434569	+	NC_010465	CDS	0.371	4.16627	3.48927	0.406387
YPK_0399	impL-1, vasK-1, icmF-1	type VI secretion protein IcmF	434601	438134	+	NC_010465	CDS	5.86189	11.9518	1.02779	0.43727
YPK_0400	vasL	ImpA domain protein	438259	439566	+	NC_010465	CDS	0.371	2.73811	2.88369	0.717338
YPK_0401		type VI secretion system Vgr family protein	439588	441810	+	NC_010465	CDS	2.42154	5.76102	1.2504	0.625219
YPK_0402		domain of unknown function DUF1795	441816	442274	+	NC_010465	CDS	0	1.65849	Inf	0.699447
YPK_0403		YD repeat protein	442267	446439	+	NC_010465	CDS	27.0022	31.9747	0.243855	0.673122
YPK_0404		hypothetical protein YPK_0404	446442	446861	+	NC_010465	CDS	2.64767	4.66661	0.81765	0.995784
YPK_0405		hypothetical protein YPK_0405	447145	447390	+	NC_010465	CDS	0	1.13681	Inf	0.928645
YPK_0406		putative cytoplasmic protein	447390	447878	+	NC_010465	CDS	1.484	0.501336	-1.56564	0.30519
YPK_0407		domain of unknown function DUF1813, HSP20-like protein	447924	448286	-	NC_010465	CDS	2.79254	0.667348	-2.06507	0.231005
YPK_0408		hypothetical protein YPK_0408	448319	448594	+	NC_010465	CDS	0.371	0.360067	-0.043154	0.852245
YPK_0409		hypothetical protein YPK_0409	448579	448686	+	NC_010465	CDS	0	0
YPK_0410		YD repeat protein	448646	452215	+	NC_010465	CDS	48.9858	31.9483	-0.616626	0.427861
YPK_0411		conserved hypothetical protein	452212	452493	+	NC_010465	CDS	7.36598	3.09163	-1.25251	0.689283
YPK_0412		putative rhs accessory genetic element	452695	452916	+	NC_010465	CDS	0	0
YPK_0413		xylose isomerase domain protein TIM barrel	453206	454105	-	NC_010465	CDS	18.7694	3.13445	-2.5821	0.0131809
YPK_0414		oxidoreductase domain protein	454102	455232	-	NC_010465	CDS	19.6362	5.14588	-1.93203	0.0107061
YPK_0415		transcriptional regulator, AraC family	455502	456368	+	NC_010465	CDS	36.1926	5.72973	-2.65916	0.000344165
YPK_0416	yphD-1, ytfT-1, yjfF-1	RbsD or FucU transport	456528	457031	-	NC_010465	CDS	8.78638	4.67201	-0.911225	0.494527
YPK_0417	rbsK-1	ribokinase-like domain-containing protein	457037	457966	-	NC_010465	CDS	10.4659	8.63757	-0.277002	0.773676
YPK_0418	deoC-1	deoxyribose-phosphate aldolase	458147	458848	-	NC_010465	CDS	9.1703	5.07333	-0.854035	0.277286
YPK_0421	ssuA	aliphatic sulfonates family ABC transporter, periplsmic ligand-binding protein	459914	461035	+	NC_010465	CDS	2.05054	1.61666	-0.342991	0.891544
YPK_0422	ssuD	alkanesulfonate monooxygenase	461054	462202	+	NC_010465	CDS	0.371	4.96991	3.74373	0.294667
YPK_0423	ssuC	binding-protein-dependent transport systems inner membrane component	462214	463008	+	NC_010465	CDS	0.741999	9.4715	3.6741	0.0956973
YPK_0424	ssuB	ABC transporter related	463005	463820	+	NC_010465	CDS	0.741999	7.1529	3.26904	0.22503
YPK_0425	dinJ	RelB antitoxin	464439	464642	-	NC_010465	CDS	15.8755	11.6282	-0.44918	0.680204
YPK_0426	yjcD	xanthine/uracil/vitamin C permease	465096	466451	+	NC_010465	CDS	3.58522	3.83692	0.0978893	1
YPK_0427		transposase mutator type	466708	467916	-	NC_010465	CDS	0	0
YPK_0428	yjcE	Na+/H+ antiporter	468170	469819	+	NC_010465	CDS	35.3832	44.442	0.328862	0.649478
YPK_0429		conserved hypothetical protein	470036	471223	-	NC_010465	CDS	14.0712	5.56471	-1.33837	0.487755
YPK_0430	ddg	lipid A biosynthesis lauroyl (or palmitoleoyl) acyltransferase	471375	472295	-	NC_010465	CDS	0.371	4.64072	3.64486	0.329142
YPK_0431	yphF-1, ytfQ-1	carbohydrate uptake (CUT2 family) ABC transporter, periplasmic carbohydrate-binding protein	473102	474091	+	NC_010465	CDS	161.315	22.0231	-2.87279	8.94217e-11
YPK_0432	yphE-1; ytfR-1	ABC transporter related	474295	475791	+	NC_010465	CDS	19.8518	6.46024	-1.61961	0.178002
YPK_0433	yphD-2, ytfT-2, yjfF-2	monosaccharide-transporting ATPase	475784	476773	+	NC_010465	CDS	5.86189	3.1592	-0.891809	0.432446
YPK_0434	yphD-3, ytfT-3, yjfF-3	monosaccharide-transporting ATPase	476775	477728	+	NC_010465	CDS	5.34603	2.83656	-0.914327	0.512906
YPK_0435		FGGY-family pentulose kinase	477747	479384	+	NC_010465	CDS	30.1657	7.15007	-2.07688	0.00201622
YPK_0436		sugar isomerase (SIS)	479381	479986	+	NC_010465	CDS	7.3153	4.36415	-0.745215	0.599799
YPK_0437	yghU	glutathione S-transferase domain	480085	480939	-	NC_010465	CDS	180.469	262.705	0.541695	0.29244
YPK_0438		conserved hypothetical protein	481190	482536	+	NC_010465	CDS	20.4724	16.3089	-0.328022	0.347816
YPK_0439		hypothetical protein YPK_0439	482582	482698	-	NC_010465	CDS	2.05054	1.53373	-0.41896	0.928358
YPK_0440		conserved hypothetical protein	482688	483863	-	NC_010465	CDS	40.4667	32.284	-0.325914	0.313341
YPK_0441		hypothetical protein YPK_0441	484021	484173	+	NC_010465	CDS	7.29521	6.33988	-0.202494	0.341621
YPK_0442	cspA-1	cold-shock DNA-binding domain protein	484200	484412	-	NC_010465	CDS	0.371	0.125334	-1.56564	0.725702
YPK_0443	cspA-2	cold-shock DNA-binding domain protein	484672	484884	-	NC_010465	CDS	0	0
YPK_0444	cspA-3	cold-shock DNA-binding domain protein	485144	485356	-	NC_010465	CDS	1.67954	5.78466	1.78416	0.283993
YPK_0445	pcp-1	17 kDa surface antigen	485890	486357	-	NC_010465	CDS	125.235	121.869	-0.0393169	0.731502
YPK_0446		beta-lactamase domain protein	486833	487645	+	NC_010465	CDS	15.1842	12.7435	-0.252811	0.924641
YPK_0447		3-hydroxyisobutyrate dehydrogenase	487710	488600	+	NC_010465	CDS	25.0635	17.4868	-0.519322	0.374076
YPK_0448	pcaC-1	carboxymuconolactone decarboxylase	488792	489187	+	NC_010465	CDS	1.113	1.31436	0.239904	0.669411
YPK_0449		major facilitator superfamily MFS_1	489341	490705	+	NC_010465	CDS	6.60389	8.29302	0.328581	1
YPK_0450		transcriptional regulator, GntR family	490795	491469	+	NC_010465	CDS	26.2602	12.5537	-1.06476	0.159767
YPK_0451		conserved hypothetical protein	491535	492011	+	NC_010465	CDS	10.9311	8.92194	-0.29301	0.540987
YPK_0452	fis	transcriptional regulator, Fis family	492765	493061	-	NC_010465	CDS	26.385	263.982	3.32265	1.37938e-13
YPK_0453	dusB	tRNA-dihydrouridine synthase B	493086	494051	-	NC_010465	CDS	120.2	332.812	1.46927	4.52548e-05
YPK_0454	prmA	ribosomal protein L11 methyltransferase	494640	495521	-	NC_010465	CDS	25.5995	35.3833	0.466956	0.37526
YPK_0455	panF	sodium/pantothenate symporter	495597	497051	-	NC_010465	CDS	32.6991	30.7492	-0.0887058	0.569323
YPK_0456	yhdT	protein of unknown function DUF997	497041	497283	-	NC_010465	CDS	0.371	1.04775	1.49781	1
YPK_0457		hypothetical protein YPK_0457	498343	498519	+	NC_010465	CDS	1.53468	1.99822	0.380778	1
YPK_0458	accC	acetyl-CoA carboxylase, biotin carboxylase	498765	500114	-	NC_010465	CDS	37.296	76.0837	1.02857	0.172108
YPK_0459	accB	acetyl-CoA carboxylase, biotin carboxyl carrier protein	500126	500590	-	NC_010465	CDS	30.3484	26.3338	-0.204704	0.888839
YPK_0460	aroQ	3-dehydroquinate dehydratase, type II	500748	501200	-	NC_010465	CDS	50.325	47.7929	-0.074478	1
YPK_0461	yedZ	ferric reductase domain protein transmembrane component domain	501462	502082	-	NC_010465	CDS	55.8489	47.7106	-0.227219	1
YPK_0462	yedY	oxidoreductase molybdopterin binding	502082	503182	-	NC_010465	CDS	52.6724	78.2508	0.571058	0.083362
YPK_0463	yhdH	quinone oxidoreductase, YhdH/YhfP family	503405	504382	-	NC_010465	CDS	26.2803	30.341	0.207287	0.346708
YPK_0464	yhdA	diguanylate cyclase/phosphodiesterase	504783	506699	+	NC_010465	CDS	36.3857	89.2869	1.29508	0.0091697
YPK_0465	mreB	cell shape determining protein, MreB/Mrl family	507036	508079	+	NC_010465	CDS	59.7343	191.678	1.68205	5.8078e-05
YPK_0466	mreC	rod shape-determining protein MreC	508283	509278	+	NC_010465	CDS	11.2715	34.0002	1.59286	0.0215451
YPK_0467	mreD	rod shape-determining protein MreD	509275	509763	+	NC_010465	CDS	6.5733	23.9939	1.86797	0.0122687
YPK_0468	maf-1	Maf protein	509777	510370	+	NC_010465	CDS	5.8313	12.4889	1.09875	0.128746
YPK_0469	cafA	ribonuclease, Rne/Rng family	510360	511829	+	NC_010465	CDS	22.1825	54.3818	1.2937	0.109101
YPK_0470		conserved hypothetical protein	511923	515846	+	NC_010465	CDS	54.5508	72.8923	0.418166	0.458499
YPK_0471		Nitrilase/cyanide hydratase and apolipoprotein N-acyltransferase	515843	516712	+	NC_010465	CDS	59.3609	74.8194	0.333899	0.736045
YPK_0472	tldD	protease TldD	516724	518169	+	NC_010465	CDS	29.2282	77.6704	1.41001	0.00944799
YPK_0473	tccC	insecticidal toxin complex protein TccC	518371	521229	-	NC_010465	CDS	17.5551	10.206	-0.782471	0.410149
YPK_0474		conserved hypothetical protein	521283	521456	-	NC_010465	CDS	0	0
YPK_0475		conserved hypothetical protein	521443	521802	-	NC_010465	CDS	0.371	0.396341	0.0953239	0.868613
YPK_0476		putative phage-related protein	521799	522200	-	NC_010465	CDS	0.371	1.43471	1.95127	1
YPK_0477		putative phage-related protein	522213	522515	-	NC_010465	CDS	0.741999	1.05928	0.5136	0.827026
YPK_0478	tcaC	virulence plasmid 65 kDa B protein	522649	527118	-	NC_010465	CDS	9.59197	11.3131	0.238093	0.917968
YPK_0479		insecticidal toxin complex protein	527175	530768	-	NC_010465	CDS	18.4926	12.1889	-0.601387	0.658878
YPK_0480		putative insecticidal toxin	530809	533310	-	NC_010465	CDS	24.9211	9.86911	-1.33637	0.151654
YPK_0481		transcriptional regulator, LysR family	533546	534358	-	NC_010465	CDS	3.90554	0.562929	-2.7945	0.0684272
YPK_0482		transcriptional regulator, LysR family	534673	535584	-	NC_010465	CDS	20.5302	6.26078	-1.71334	0.093503
YPK_0483		protein of unknown function DUF1656	535887	536090	+	NC_010465	CDS	2.79254	19.122	2.77558	0.0168008
YPK_0484	yhcQ	secretion protein HlyD family protein	536098	537033	+	NC_010465	CDS	3.58522	23.5812	2.7175	0.00327659
YPK_0485	yhcP	fusaric acid resistance protein conserved region	537035	538990	+	NC_010465	CDS	13.7815	45.4246	1.72074	0.000685039
YPK_0486	gabD-1	succinic semialdehyde dehydrogenase	539257	540726	+	NC_010465	CDS	254.156	482.621	0.925175	0.0381372
YPK_0487		guanine-specific ribonuclease N1 and T1	540921	541394	+	NC_010465	CDS	64.2547	184.458	1.52142	0.000657599
YPK_0488	yhcO	barstar (barnase inhibitor)	541399	541680	+	NC_010465	CDS	23.4404	52.9513	1.17567	0.179622
YPK_0489	yjgA	ribosome-associated protein	541776	542324	-	NC_010465	CDS	27.8891	29.4564	0.0788841	0.93976
YPK_0490	pmbA	peptidase U62 modulator of DNA gyrase	542505	543845	+	NC_010465	CDS	38.4597	53.4467	0.474754	0.860617
YPK_0491		conserved hypothetical protein	544005	544613	+	NC_010465	CDS	18.3712	23.4224	0.350443	1
YPK_0492	cybC-1	cytochrome b562	544821	545207	+	NC_010465	CDS	77.9076	49.3193	-0.659612	0.0345174
YPK_0493	rnk	GreA/GreB family elongation factor	545439	545849	-	NC_010465	CDS	31.8629	23.0039	-0.470003	0.339538
YPK_0494	treC	alpha, alpha-phosphotrehalase	546202	547863	-	NC_010465	CDS	20.0378	462.151	4.52757	7.77163e-24
YPK_0495	treB	PTS system, trehalose-specific IIBC subunit	547958	549373	-	NC_010465	CDS	41.6529	666.307	3.9997	1.30457e-25
YPK_0496	treR	transcriptional regulator, LacI family	549784	550737	-	NC_010465	CDS	16.8131	20.8713	0.311939	0.554675
YPK_0497		conserved hypothetical protein	550971	551447	-	NC_010465	CDS	24.398	746.376	4.93507	1.40958e-21
YPK_0498	tdcF, ridA	endoribonuclease L-PSP	551746	552132	-	NC_010465	CDS	162.427	89.3166	-0.862789	0.124514
YPK_0499	pyrI	aspartate carbamoyltransferase, regulatory subunit	552270	552737	-	NC_010465	CDS	4.55335	14.7944	1.70005	0.206063
YPK_0500	pyrB	aspartate carbamoyltransferase	552746	553681	-	NC_010465	CDS	5.11989	14.2508	1.47685	0.139556
YPK_0501	ptsO	phosphotransferase system, phosphocarrier protein HPr	554019	554291	-	NC_010465	CDS	29.0021	46.2024	0.671811	0.288335
YPK_0502	yhbJ	glmZ(sRNA)-inactivating NTPase, glucosamine-6-phosphate regulated	554288	555142	-	NC_010465	CDS	66.615	170.069	1.3522	0.0012672
YPK_0503	ptsN	PTS IIA-like nitrogen-regulatory protein PtsN	555448	555930	-	NC_010465	CDS	73.4178	97.9441	0.415829	0.721501
YPK_0504	yhbH	sigma 54 modulation protein/ribosomal protein S30EA	556049	556336	-	NC_010465	CDS	682.987	523.636	-0.383292	0.188795
YPK_0505	rpoN	RNA polymerase, sigma 54 subunit, RpoN	556360	557793	-	NC_010465	CDS	362.447	731.935	1.01394	0.00340303
YPK_0506	yhbG	ABC transporter related	557855	558580	-	NC_010465	CDS	62.6765	67.6002	0.109103	0.945984
YPK_0507	lptA	lipopolysaccharide transport periplasmic protein LptA	558587	559132	-	NC_010465	CDS	49.0198	75.0784	0.615033	0.5681
YPK_0508	yrbK	protein of unknown function DUF1239	559116	559679	-	NC_010465	CDS	18.0002	29.1342	0.694703	0.738466
YPK_0509	kdsC	3-deoxy-D-manno-octulosonate 8-phosphate phosphatase, YrbI family	559676	560239	-	NC_010465	CDS	11.1501	15.9093	0.512813	0.638504
YPK_0510	kdsD	D-arabinose 5-phosphate isomerase	560789	561862	-	NC_010465	CDS	27.7442	66.038	1.25111	0.0191082
YPK_0511	yrbG	Na+/Ca+ antiporter, CaCA family	561886	562860	-	NC_010465	CDS	32.2799	38.7327	0.262917	0.674132
YPK_0512	mlaF	ABC transporter related	563125	563943	+	NC_010465	CDS	58.7026	213.228	1.8609	5.96472e-06
YPK_0513	mlaE	putative ABC transporter system permease protein	564161	564943	+	NC_010465	CDS	11.6425	118.873	3.35195	4.26643e-10
YPK_0514	yrbD	mammalian cell entry related domain protein	564948	565505	+	NC_010465	CDS	46.3889	235.508	2.34392	9.92492e-10
YPK_0515	yrbC	toluene tolerance family protein	565518	566141	+	NC_010465	CDS	37.4504	242.416	2.69443	5.9933e-11
YPK_0516	mlaB	putative anti-sigma B factor antagonist	566177	566479	+	NC_010465	CDS	21.7374	215.593	3.31006	3.13742e-13
YPK_0517		BolA family protein	566617	566880	+	NC_010465	CDS	33.5956	95.3768	1.50537	0.000243471
YPK_0518	murA	UDP-N-acetylglucosamine 1-carboxyvinyltransferase	567034	568296	+	NC_010465	CDS	244.788	414.894	0.76121	0.182613
YPK_0519	degS	periplasmic serine protease DegS	568477	569628	-	NC_010465	CDS	60.5036	31.0627	-0.961838	0.193271
YPK_0520	degQ	protease Do	569655	571028	-	NC_010465	CDS	163.467	168.114	0.0404402	0.819974
YPK_0521	yhcB	protein of unknown function DUF1043	571299	571703	-	NC_010465	CDS	518.617	485.485	-0.0952438	0.70356
YPK_0522		hypothetical protein YPK_0522	571848	571970	+	NC_010465	CDS	0.371	0.562929	0.601536	0.961583
YPK_0523		AFG1-family ATPase	571927	573054	+	NC_010465	CDS	15.5351	30.7846	0.986674	0.215598
YPK_0524	rplM	ribosomal protein L13	573368	573796	+	NC_010465	CDS	217.96	625.25	1.52037	2.36979e-05
YPK_0525	rpsI	ribosomal protein S9	573811	574203	+	NC_010465	CDS	172.873	582.459	1.75245	2.04162e-07
YPK_0526	sspA	glutathione S-transferase domain	574577	575218	+	NC_010465	CDS	129.85	330.206	1.34652	7.65948e-05
YPK_0527	sspB	stringent starvation protein B; ClpXP protease specificity-enhancing factor	575224	575739	+	NC_010465	CDS	132.568	317.868	1.26169	0.00248921
YPK_0528		conserved hypothetical protein	575892	576377	-	NC_010465	CDS	38.9215	44.2636	0.185552	0.657186
YPK_0529	gltD	glutamate synthase, small subunit	576977	578395	-	NC_010465	CDS	20.7186	64.4448	1.63714	0.00334216
YPK_0530	gltB	glutamate synthase (ferredoxin)	578405	582862	-	NC_010465	CDS	64.5717	151.149	1.227	0.00165387
YPK_0531		conserved hypothetical radical SAM protein	583619	584608	+	NC_010465	CDS	11.6626	4.67259	-1.3196	0.744367
YPK_0532		hypothetical protein YPK_0532	584643	584861	+	NC_010465	CDS	2.27667	1.67442	-0.443264	0.694394
YPK_0533	arcB	multi-sensor hybrid histidine kinase	584892	587228	+	NC_010465	CDS	174.478	57.3803	-1.60442	4.45024e-06
YPK_0534	elbB	ThiJ/PfpI domain protein	587470	588123	+	NC_010465	CDS	106.957	109.182	0.0297037	1
YPK_0535	mtgA	monofunctional biosynthetic peptidoglycan transglycosylase	588120	588845	+	NC_010465	CDS	44.2675	65.8777	0.57354	0.218788
YPK_0536		transport-associated	589052	589627	-	NC_010465	CDS	98.042	254.876	1.37832	0.00266486
YPK_0537	diaA	DnaA initiator-associating protein DiaA	589638	590228	-	NC_010465	CDS	72.0447	128.023	0.829441	0.030202
YPK_0538		protein of unknown function UPF0102	590499	590852	-	NC_010465	CDS	41.3808	43.4944	0.0718671	0.696046
YPK_0539		LppC family lipoprotein	590951	592924	-	NC_010465	CDS	74.9998	72.3987	-0.0509242	1
YPK_0540	rsmI	uroporphyrin-III C/tetrapyrrole (Corrin/Porphyrin) methyltransferase	592987	593886	+	NC_010465	CDS	26.2908	57.8755	1.13839	0.0488654
YPK_0541		pirin domain protein	594484	595188	-	NC_010465	CDS	1.484	3.70677	1.32067	1
YPK_0542		transcriptional regulator, LysR family	595450	596343	+	NC_010465	CDS	81.8122	64.5373	-0.342182	0.512607
YPK_0543	yqjG	putative glutathione S-transferase	596474	597460	-	NC_010465	CDS	90.011	124.186	0.464331	0.0850756
YPK_0544	yphA, yqjF	putative oxidoreductase	597546	597941	-	NC_010465	CDS	85.0288	172.655	1.02187	0.00379648
YPK_0545		conserved hypothetical protein	598245	598529	-	NC_010465	CDS	28.1353	57.8737	1.04053	0.0216778
YPK_0546		conserved hypothetical protein	598526	598921	-	NC_010465	CDS	138.236	280.714	1.02197	0.00920985
YPK_0547		protein of unknown function DUF883 ElaB	598924	599229	-	NC_010465	CDS	1852.94	2253.36	0.282259	0.895011
YPK_0548		protein of unknown function DUF1090	599384	599764	-	NC_010465	CDS	157.17	123.049	-0.35309	0.481652
YPK_0549		conserved hypothetical protein	599990	600379	-	NC_010465	CDS	10.4788	19.0685	0.863712	0.383862
YPK_0550	yqjA	SNARE associated Golgi protein	600376	601074	-	NC_010465	CDS	15.7814	22.4365	0.507626	0.333485
YPK_0551		putative lipoprotein	601351	601884	-	NC_010465	CDS	89.826	128.381	0.515228	0.159908
YPK_0552	exuR	regulatory protein GntR HTH	602133	602927	-	NC_010465	CDS	88.7364	77.1454	-0.201946	0.615137
YPK_0553	exuT-1	d-galactonate transporter	603190	604494	-	NC_010465	CDS	4.37789	5.03265	0.201083	0.758309
YPK_0554	uxaC	glucuronate isomerase	605239	606648	+	NC_010465	CDS	23.8186	9.40336	-1.34084	0.0319446
YPK_0555	uxaB	mannitol dehydrogenase domain	606847	608298	+	NC_010465	CDS	18.8129	13.6729	-0.460407	0.513998
YPK_0556	uxaA	altronate dehydratase	608309	609799	+	NC_010465	CDS	10.4893	16.3281	0.638431	0.697373
YPK_0557		conserved hypothetical protein	609952	610482	+	NC_010465	CDS	4.23303	8.42218	0.992504	0.326667
YPK_0558	sstT	sodium:dicarboxylate symporter	610549	611868	-	NC_010465	CDS	911.492	82.6655	-3.46287	8.18049e-19
YPK_0559		oxidoreductase domain protein	612340	613335	-	NC_010465	CDS	58.52	21.6369	-1.43544	0.00500841
YPK_0560	ygjP	protein of unknown function DUF45	613538	614047	-	NC_010465	CDS	26.1588	6.00786	-2.12238	0.00219129
YPK_0561	yapG	outer membrane autotransporter barrel domain protein	614303	617296	-	NC_010465	CDS	6.08803	6.64433	0.126149	0.906565
YPK_0562	rsmC-1	rRNA (guanine-N(2)-)-methyltransferase	617771	618958	+	NC_010465	CDS	50.7701	41.1769	-0.302142	0.413541
YPK_0563	fadH	NADH:flavin oxidoreductase/NADH oxidase	619074	621095	-	NC_010465	CDS	44.5372	10.8365	-2.03911	0.000322353
YPK_0564	hdeD	acid-resistance membrane protein	621308	621877	-	NC_010465	CDS	1147.74	302.537	-1.92361	2.76445e-08
YPK_0565		putative kinase protein	622245	623744	-	NC_010465	CDS	15.8755	22.9088	0.529098	0.430452
YPK_0566		conserved hypothetical protein	623776	625524	-	NC_010465	CDS	11.4976	19.3295	0.749469	0.41808
YPK_0567		von Willebrand factor type A	625524	626564	-	NC_010465	CDS	10.857	9.10987	-0.253125	0.709282
YPK_0568		von Willebrand factor type A	626666	627367	-	NC_010465	CDS	8.61092	6.21114	-0.471309	1
YPK_0569	terX	stress protein	627306	627947	-	NC_010465	CDS	18.4419	15.6112	-0.240406	0.792714
YPK_0570	terY	von Willebrand factor type A	627980	628618	-	NC_010465	CDS	26.014	10.3	-1.33664	0.033824
YPK_0571		polypeptide-transport-associated domain protein ShlB-type	629333	631021	+	NC_010465	CDS	6.99498	7.15065	0.0317544	0.605739
YPK_0572		filamentous haemagglutinin family outer membrane protein	631066	633042	+	NC_010465	CDS	2.69835	8.09781	1.58545	0.18596
YPK_0573		conserved hypothetical protein	633011	633367	+	NC_010465	CDS	1.16368	1.67442	0.524975	0.864859
YPK_0574		hypothetical protein YPK_0574	633374	633679	+	NC_010465	CDS	6.23289	3.03003	-1.04057	0.328409
YPK_0575	fhaB-1	putative adhesin	633782	637015	+	NC_010465	CDS	34.6684	18.6205	-0.896732	0.0716694
YPK_0576		protein of unknown function DUF1436	637017	637550	+	NC_010465	CDS	15.7307	13.1007	-0.263932	0.806444
YPK_0577	fhaB-2	putative adhesin	637676	639475	+	NC_010465	CDS	9.99357	16.3134	0.706987	0.82543
YPK_0578		conserved hypothetical protein	639472	639705	+	NC_010465	CDS	6.40835	4.46433	-0.52151	0.352772
YPK_0579		conserved hypothetical protein	639977	640198	+	NC_010465	CDS	3.21422	3.20103	-0.00593273	1
YPK_0580		hypothetical protein YPK_0580	640158	640292	+	NC_010465	CDS	0.741999	0.578864	-0.358193	0.648677
YPK_0581		conserved hypothetical protein	640294	640710	+	NC_010465	CDS	144.479	36.8423	-1.97142	0.00298316
YPK_0582	fhaB-3	putative adhesin/hemolysin	640743	641540	+	NC_010465	CDS	16.8002	6.93185	-1.27716	0.439496
YPK_0583	yapF	outer membrane autotransporter barrel domain protein	641999	644284	-	NC_010465	CDS	113.443	111.162	-0.0293061	1
YPK_0584		putative exported protein	644344	645339	-	NC_010465	CDS	7.07625	4.33941	-0.705485	0.919056
YPK_0585		conserved hypothetical protein	645441	646820	-	NC_010465	CDS	3.38967	1.62604	-1.05978	0.251054
YPK_0586		ABC transporter related	647146	648261	+	NC_010465	CDS	6.28357	2.90355	-1.11377	0.522229
YPK_0587		conserved hypothetical protein	648344	651697	+	NC_010465	CDS	43.3501	36.3426	-0.254374	0.915818
YPK_0588	lacI-2, galR-2	transcriptional regulator, LacI family	651806	652792	+	NC_010465	CDS	14.4422	15.392	0.0918908	0.478952
YPK_0589	ycjN-1	extracellular solute-binding protein family 1	652869	654113	+	NC_010465	CDS	5.86189	2.48246	-1.23959	0.292294
YPK_0590	ycjO-1	binding-protein-dependent transport systems inner membrane component	654167	655048	+	NC_010465	CDS	4.15176	0.437595	-3.24605	0.351851
YPK_0591	ycjP-1	binding-protein-dependent transport systems inner membrane component	655048	655866	+	NC_010465	CDS	5.91257	3.15039	-0.908256	0.759614
YPK_0592		conserved hypothetical protein	655866	656378	+	NC_010465	CDS	3.58522	4.30256	0.263135	1
YPK_0593	bglX	glycoside hydrolase family 3 domain protein	656429	658612	+	NC_010465	CDS	10.0643	24.6969	1.29508	0.0260264
YPK_0594		outer membrane efflux protein	658676	660202	-	NC_010465	CDS	12.56	8.55574	-0.553868	0.242125
YPK_0595	mdtO	fusaric acid resistance protein conserved region	660207	662108	-	NC_010465	CDS	11.9934	5.94627	-1.01219	0.0699987
YPK_0596	mdtN	multidrug resistance protein MdtN	662092	663141	-	NC_010465	CDS	29.1541	14.5823	-0.999484	0.29116
YPK_0597		conserved hypothetical protein	663151	663486	-	NC_010465	CDS	8.47898	4.80731	-0.818662	0.646225
YPK_0598		conserved hypothetical protein	663483	663683	-	NC_010465	CDS	8.70511	4.48068	-0.958145	0.436845
YPK_0599		aminotransferase class I and II	664449	665681	+	NC_010465	CDS	14.8366	2.10761	-2.81548	0.000691734
YPK_0600		Na+/H+ antiporter NhaC	665674	667125	+	NC_010465	CDS	46.854	6.49268	-2.85129	3.18186e-05
YPK_0601		conserved hypothetical protein	667138	667575	+	NC_010465	CDS	1.53468	0.125334	-3.61409	0.452703
YPK_0602		YheO domain protein	667709	668341	+	NC_010465	CDS	7.76757	3.97992	-0.964723	0.333817
YPK_0603	tdcF	endoribonuclease L-PSP	668352	668732	+	NC_010465	CDS	6.74876	4.64187	-0.539916	0.53049
YPK_0604		endoribonuclease L-PSP	669017	669421	+	NC_010465	CDS	3.95622	2.73156	-0.534396	0.722272
YPK_0605		putative mono-oxygenase YdhR	669636	669938	-	NC_010465	CDS	6.71817	11.2737	0.746819	0.404923
YPK_0606		putative protein-disulfide isomerase	670198	670914	-	NC_010465	CDS	1.113	3.36421	1.59581	1
YPK_0607		transcriptional regulator, LysR family	671076	672008	+	NC_010465	CDS	10.9818	13.1184	0.256475	0.884787
YPK_0608	fic	filamentation induced by cAMP protein Fic	672399	673013	+	NC_010465	CDS	18.6174	15.3469	-0.278705	0.53089
YPK_0609		conserved hypothetical protein	673010	673168	-	NC_010465	CDS	99.0833	43.2648	-1.19545	0.00650622
YPK_0610		HNH endonuclease	673347	674525	+	NC_010465	CDS	31.022	25.6518	-0.274234	0.744963
YPK_0611		conserved hypothetical protein	674534	675064	+	NC_010465	CDS	17.4738	4.40216	-1.98891	0.0579577
YPK_0612		conserved hypothetical protein	675078	675551	+	NC_010465	CDS	7.02557	4.18719	-0.746634	0.571785
YPK_0613	xtmA	putative phage terminase, small subunit	675604	676206	+	NC_010465	CDS	6.65457	2.03391	-1.71009	0.242524
YPK_0614		integrase family protein	676659	678089	+	NC_010465	CDS	71.9137	48.0642	-0.581303	0.0459739
YPK_0615		hypothetical protein YPK_0615	678089	678817	+	NC_010465	CDS	6.9443	3.61828	-0.940524	0.630737
YPK_0616		conserved hypothetical protein	678961	679158	+	NC_010465	CDS	0	0.125334	Inf	1
YPK_0617		AntA/AntB antirepressor domain protein	679173	679976	+	NC_010465	CDS	0	0.45353	Inf	1
YPK_0618		hypothetical protein YPK_0618	679966	680598	+	NC_010465	CDS	0	0.53761	Inf	1
YPK_0619		hypothetical protein YPK_0619	680644	681051	+	NC_010465	CDS	1.113	0.990564	-0.16813	0.551515
YPK_0620		hypothetical protein YPK_0620	681044	681418	+	NC_010465	CDS	2.84322	0.250668	-3.50368	0.348078
YPK_0621		hypothetical protein YPK_0621	681411	681605	+	NC_010465	CDS	0	0.323216	Inf	1
YPK_0622		phage/plasmid primase, P4 family	681605	683038	+	NC_010465	CDS	6.32708	5.90501	-0.0996002	0.536107
YPK_0623		hypothetical protein YPK_0623	683417	684871	+	NC_010465	CDS	19.8929	2.65403	-2.906	0.0178602
YPK_0624		conserved hypothetical protein	684871	685314	+	NC_010465	CDS	5.66635	7.40802	0.386669	1
YPK_0625		hypothetical protein YPK_0625	685397	685945	-	NC_010465	CDS	31.2892	31.9746	0.0312601	0.464938
YPK_0626		hypothetical protein YPK_0626	686112	686288	+	NC_010465	CDS	1.53468	1.05928	-0.534844	0.998572
YPK_0627		hypothetical protein YPK_0627	686292	686642	+	NC_010465	CDS	0	1.29842	Inf	0.85238
YPK_0628		hypothetical protein YPK_0628	686639	687436	+	NC_010465	CDS	1.16368	2.38743	1.03677	0.648897
YPK_0629		hypothetical protein YPK_0629	687458	687979	+	NC_010465	CDS	1.67954	1.89322	0.172775	1
YPK_0630		hypothetical protein YPK_0630	688315	688899	+	NC_010465	CDS	5.31544	6.93625	0.383969	0.420082
YPK_0631		hypothetical protein YPK_0631	689126	689434	+	NC_010465	CDS	44.9082	10.571	-2.08686	0.000250842
YPK_0632		putative excisionase	689529	689768	-	NC_010465	CDS	8.0573	1.22587	-2.71649	0.0372712
YPK_0633		hypothetical protein YPK_0633	690045	690734	+	NC_010465	CDS	43.6407	14.5482	-1.58483	0.0520621
YPK_0634	rpoD	RNA polymerase, sigma 70 subunit, RpoD	691156	692994	-	NC_010465	CDS	918.089	1325.02	0.529306	0.220249
YPK_0635	dnaG	DNA primase	693152	694900	-	NC_010465	CDS	308.715	253.912	-0.281947	0.201657
YPK_0636	rpsU	ribosomal protein S21	695036	695251	-	NC_010465	CDS	122.741	212.173	0.789624	0.0247907
YPK_0637	gcp	metalloendopeptidase, glycoprotease family	695657	696670	+	NC_010465	CDS	69.3536	47.5147	-0.545597	0.525274
YPK_0638		protein of unknown function DUF205	696861	697511	-	NC_010465	CDS	85.3902	39.8802	-1.0984	0.0141996
YPK_0639	folB	dihydroneopterin aldolase	697619	697978	+	NC_010465	CDS	18.8	24.8823	0.404382	0.519954
YPK_0640	uppP	undecaprenol kinase	698252	699070	+	NC_010465	CDS	4.74889	6.31514	0.411224	0.708709
YPK_0641	cca	multifunctional tRNA nucleotidyl transferase/2'3'-cyclic phosphodiesterase/2'nucleotidase/phosphatase	699306	700544	-	NC_010465	CDS	41.3301	58.8471	0.509777	0.267455
YPK_0642	ygiM	SH3 domain protein	700704	701324	-	NC_010465	CDS	35.3798	54.5982	0.625927	0.31315
YPK_0643		adenylate cyclase	701628	702935	+	NC_010465	CDS	63.7991	78.4978	0.299117	0.269291
YPK_0644	glnE	(glutamate--ammonia-ligase) adenylyltransferase	703107	705962	+	NC_010465	CDS	101.86	141.581	0.475043	0.136296
YPK_0645	rfaE	RfaE bifunctional protein	706097	707527	+	NC_010465	CDS	68.2181	121.179	0.828908	0.0595565
YPK_0646	asoB	amino acid permease-associated region	707564	708814	+	NC_010465	CDS	26.6183	41.8551	0.652986	0.196991
YPK_0647		protein of unknown function DUF526	709139	709420	-	NC_010465	CDS	58.3751	76.2957	0.386247	0.516967
YPK_0648		conserved hypothetical protein	709456	709653	-	NC_010465	CDS	0	0.109399	Inf	1
YPK_0649	ribB	3,4-dihydroxy-2-butanone 4-phosphate synthase	709990	710643	+	NC_010465	CDS	251.632	824.619	1.71241	2.26068e-06
YPK_0650		extradiol ring-cleavage dioxygenase class III protein subunit B	711102	711884	+	NC_010465	CDS	4.00689	11.3158	1.49778	0.089005
YPK_0651		glutathionylspermidine synthase	712168	713328	-	NC_010465	CDS	344.3	100.324	-1.77899	2.48484e-05
YPK_0652		conserved hypothetical protein	713338	714024	-	NC_010465	CDS	234.725	84.8848	-1.46739	0.00172085
YPK_0653		conserved hypothetical protein	714090	714260	+	NC_010465	CDS	66.5892	31.8615	-1.06347	0.0825187
YPK_0654	tolC	type I secretion outer membrane protein, TolC family	714325	715719	-	NC_010465	CDS	254.079	280.465	0.142539	0.479935
YPK_0655	nudF	ADP-ribose diphosphatase	716115	716747	+	NC_010465	CDS	23.8998	23.5079	-0.0238565	0.703209
YPK_0656		protein of unknown function DUF1249	716781	717206	+	NC_010465	CDS	29.6369	23.0852	-0.360427	0.597408
YPK_0657	icc	metallophosphoesterase	717215	718057	+	NC_010465	CDS	72.464	49.0378	-0.563371	0.239505
YPK_0658		protein of unknown function UPF0227	718115	718696	+	NC_010465	CDS	42.5608	25.9168	-0.715636	0.0515656
YPK_0659	parE	DNA topoisomerase IV, B subunit	718798	720693	+	NC_010465	CDS	55.8627	63.7609	0.190785	0.716798
YPK_0660		transcriptional regulator, LysR family	720697	721608	+	NC_010465	CDS	13.1571	25.4779	0.953406	0.550074
YPK_0661	mdaB	putative modulator of drug activity	721666	722250	-	NC_010465	CDS	8.47898	64.6112	2.92982	1.23592e-06
YPK_0662	parC	DNA topoisomerase IV, A subunit	722554	724827	+	NC_010465	CDS	73.1247	122.288	0.741846	0.0872985
YPK_0663	plsC	1-acyl-sn-glycerol-3-phosphate acyltransferase	725134	725865	+	NC_010465	CDS	32.0279	222.619	2.79718	2.83734e-11
YPK_0664		hypothetical protein YPK_0664	725828	725935	+	NC_010465	CDS	2.597	8.24464	1.66661	0.80358
YPK_0665	sufI	multicopper oxidase type 3	726044	727468	+	NC_010465	CDS	19.1027	122.903	2.68567	4.67872e-08
YPK_0666		radical SAM domain protein	727776	730103	+	NC_010465	CDS	16.6988	33.6354	1.01023	0.160429
YPK_0667	dkgA-1	2,5-didehydrogluconate reductase	730125	730958	-	NC_010465	CDS	53.6061	205.196	1.93653	2.3984e-05
YPK_0668	yqhD	iron-containing alcohol dehydrogenase	731377	732534	-	NC_010465	CDS	66.0628	100.827	0.609969	0.0652708
YPK_0669		transcriptional regulator, AraC family	732931	733824	+	NC_010465	CDS	9.96297	10.1285	0.0237681	0.966877
YPK_0670		SNARE associated Golgi protein	733916	734578	-	NC_010465	CDS	46.0284	29.6994	-0.632089	0.280749
YPK_0671	metC-1	cystathionine beta-lyase	734772	735983	-	NC_010465	CDS	18.2665	35.9098	0.975179	0.0621778
YPK_0672	exbB	TonB-system energizer ExbB	736462	737499	+	NC_010465	CDS	46.4759	43.4019	-0.0987248	0.871826
YPK_0673	exbD	TonB system transport protein ExbD	737503	737934	+	NC_010465	CDS	8.47898	13.2311	0.641966	0.414015
YPK_0674		hypothetical protein YPK_0674	737880	738065	-	NC_010465	CDS	4.52276	1.33029	-1.76546	0.531483
YPK_0677	tadF	conserved hypothetical protein	739611	740183	-	NC_010465	CDS	0	0
YPK_0678	tadE	TadE family protein	740167	740640	-	NC_010465	CDS	0	0
YPK_0679	tadD	putative lipoprotein	740637	741407	-	NC_010465	CDS	0	0.161608	Inf	1
YPK_0680	tadC	type II secretion system protein	741391	742224	-	NC_010465	CDS	0	0
YPK_0681	tadB	type II secretion system protein	742221	743096	-	NC_010465	CDS	0	0
YPK_0682	tadA, cpaF	type II secretion system protein E	743093	744379	-	NC_010465	CDS	1.90568	0.125334	-3.92645	0.240782
YPK_0683	tadZ, cpaE	conserved hypothetical protein	744391	745518	-	NC_010465	CDS	0	0
YPK_0684		conserved hypothetical protein	745529	745819	-	NC_010465	CDS	0	0
YPK_0685	cpaC, rcpA	type II and III secretion system protein	745816	747087	-	NC_010465	CDS	0.371	0	-Inf	0.638927
YPK_0686	cpaB, rcpC	putative membrane protein	747130	748011	-	NC_010465	CDS	0.371	0.125334	-1.56564	0.725702
YPK_0687	cpaA, tadV	peptidase A24A prepilin type IV	748063	748485	-	NC_010465	CDS	0.741999	0	-Inf	0.323319
YPK_0688		conserved hypothetical protein	748552	748749	-	NC_010465	CDS	5.26476	1.27751	-2.04304	0.227204
YPK_0689		putative transcriptional regulator, CadC	748971	749558	-	NC_010465	CDS	1.484	0.615139	-1.27051	0.299599
YPK_0690		TnpA	750484	750633	-	NC_010465	CDS	9.86879	1.93448	-2.35093	0.0805212
YPK_0691		hypothetical protein YPK_0691	750764	751030	-	NC_010465	CDS	12.4151	3.2026	-1.95478	0.0107239
YPK_0692	cpbD-1	fibronectin type III domain protein	751068	752465	-	NC_010465	CDS	43.3735	30.5217	-0.506979	0.239552
YPK_0693	chiC	glycoside hydrolase family 18	752537	753952	-	NC_010465	CDS	10.6615	0.922996	-3.52994	0.0157835
YPK_0694	smfA-1	fimbrial protein	755096	755626	+	NC_010465	CDS	0	0
YPK_0695		fimbrial biogenesis outer membrane usher protein	755933	758413	+	NC_010465	CDS	130.987	107.303	-0.287743	0.221013
YPK_0696	papD	pili assembly chaperone	758431	759150	+	NC_010465	CDS	90.1238	69.2741	-0.379592	0.245951
YPK_0697		fimbrial protein	759175	760278	+	NC_010465	CDS	66.3784	69.4029	0.0642813	0.612825
YPK_0698	fepB	periplasmic binding protein	760490	761569	-	NC_010465	CDS	9.64265	304.335	4.98009	2.56929e-25
YPK_0699		conserved hypothetical protein	762425	763420	+	NC_010465	CDS	70.5182	53.8419	-0.389265	0.207571
YPK_0700		lipoprotein	763512	764081	-	NC_010465	CDS	6.08803	6.57462	0.110932	0.922309
YPK_0701		conserved hypothetical protein	764093	764224	+	NC_010465	CDS	0.371	0.44855	0.273852	0.890902
YPK_0702	flhA-1	type III secretion FHIPEP protein	764293	766386	-	NC_010465	CDS	7.76757	3.59951	-1.10966	0.279985
YPK_0703	flhB-1	flagellar biosynthetic protein FlhB	766376	767509	-	NC_010465	CDS	0.371	0.109399	-1.76182	0.720767
YPK_0704	fliR-1	flagellar biosynthetic protein FliR	767509	768288	-	NC_010465	CDS	0.371	0.651413	0.812154	1
YPK_0705	fliQ-1	flagellar biosynthetic protein FliQ	768289	768561	-	NC_010465	CDS	0	0
YPK_0706	fliP-1	flagellar biosynthetic protein FliP	768563	769333	-	NC_010465	CDS	0	1.46501	Inf	0.775186
YPK_0707	fliN-1	flagellar motor switch protein FliN	769330	769743	-	NC_010465	CDS	1.30854	0.271007	-2.27156	1
YPK_0708	fliM-1	flagellar motor switch protein	769736	770635	-	NC_010465	CDS	1.16368	0.792682	-0.553876	1
YPK_0709	fleR	sigma54 specific transcriptional regulator, Fis family	771158	772186	+	NC_010465	CDS	2.05054	0.995544	-1.04245	0.714733
YPK_0710	fliE-1	flagellar hook-basal body complex protein FliE	772203	772583	+	NC_010465	CDS	1.30854	0.824552	-0.666278	1
YPK_0711	fliF-1	flagellar M-ring protein FliF	772593	774233	+	NC_010465	CDS	5.3967	4.44283	-0.280598	1
YPK_0712	fliG-1	flagellar motor switch protein FliG	774205	775248	+	NC_010465	CDS	0	1.94983	Inf	0.597212
YPK_0713	fliH-1	flagellar assembly protein FliH	775253	775969	+	NC_010465	CDS	4.29663	0.886146	-2.27759	0.739062
YPK_0714	fliI-1	ATPase, FliI/YscN family	775962	777302	+	NC_010465	CDS	0	1.51224	Inf	0.76274
YPK_0715	fliJ-1	flagellar export protein FliJ	777306	777743	+	NC_010465	CDS	4.23303	3.37417	-0.327159	1
YPK_0716	flgN-1	conserved hypothetical protein	778043	778468	-	NC_010465	CDS	9.54846	7.19133	-0.409011	0.925777
YPK_0717	flgM-1	putative flagellar regulatory protein	778475	778741	-	NC_010465	CDS	7.17043	7.24851	0.015625	1
YPK_0718	flgA-1	flagella basal body P-ring formation protein FlgA	778989	779807	-	NC_010465	CDS	4.52276	2.91408	-0.63416	1
YPK_0719	flgB-1	flagellar basal-body rod protein FlgB	779895	780371	+	NC_010465	CDS	0	0
YPK_0720	flgC-1	flagellar basal-body rod protein FlgC	780374	780799	+	NC_010465	CDS	0	0
YPK_0721	flgD-1	flagellar hook capping protein	780802	781458	+	NC_010465	CDS	0	0.161608	Inf	1
YPK_0722	flgE-1	flagellar basal body rod protein	781513	781821	+	NC_010465	CDS	0.371	1.45945	1.97594	1
YPK_0723		conserved hypothetical protein	781827	782603	+	NC_010465	CDS	18.9578	33.6336	0.827112	0.201397
YPK_0724		conserved hypothetical protein	782767	783213	-	NC_010465	CDS	5.01854	4.07396	-0.300836	0.365223
YPK_0725		putative transcriptional regulator, CadC	783194	784111	-	NC_010465	CDS	6.79943	2.59742	-1.38834	0.39376
YPK_0726	flaA-1	flagellin domain protein	784867	786072	+	NC_010465	CDS	14.7425	9.05482	-0.703219	0.223827
YPK_0727		hypothetical protein YPK_0727	786326	786481	+	NC_010465	CDS	0	1.12586	Inf	0.930959
YPK_0728	flaA-2	flagellin domain protein	786719	787486	+	NC_010465	CDS	2.42154	4.96336	1.03539	0.771229
YPK_0729	fliK-2	putative flagellar hook-length control protein	787488	788288	+	NC_010465	CDS	7.34589	10.4929	0.51441	1
YPK_0730	motA-1	MotA/TolQ/ExbB proton channel	788332	788937	+	NC_010465	CDS	2.968	2.18457	-0.442142	0.340903
YPK_0731	motB-1	OmpA/MotB domain protein	788937	789848	+	NC_010465	CDS	8.47898	5.29213	-0.680042	0.720412
YPK_0732		conserved hypothetical protein	790308	790904	+	NC_010465	CDS	37.0087	6.92587	-2.4178	8.29295e-05
YPK_0733		conserved hypothetical protein	790904	791356	+	NC_010465	CDS	2.05054	0	-Inf	0.127788
YPK_0734		protein of unknown function DUF805	791340	791711	+	NC_010465	CDS	0	0
YPK_0735		hypothetical protein YPK_0735	791712	791840	+	NC_010465	CDS	0	0
YPK_0736	slyB-1	17 kDa surface antigen	791837	792304	-	NC_010465	CDS	85.6202	27.9759	-1.61377	0.00844693
YPK_0737		diguanylate cyclase/phosphodiesterase with PAS/PAC sensor(s)	793502	796069	-	NC_010465	CDS	18.8435	20.4702	0.119454	0.894332
YPK_0738		efflux transporter, RND family, MFP subunit	796508	797800	+	NC_010465	CDS	9.02543	11.4824	0.347351	1
YPK_0739		transporter, hydrophobe/amphiphile efflux-1 (HAE1) family	797813	800713	+	NC_010465	CDS	6.92421	18.3939	1.4095	0.414237
YPK_0740		putative integral membrane efflux protein	800713	800931	+	NC_010465	CDS	5.21408	4.02772	-0.372448	0.557202
YPK_0741		ShET2 enterotoxin domain protein	801066	802562	-	NC_010465	CDS	1.16368	0.918016	-0.342099	1
YPK_0742		conserved hypothetical protein	802840	803427	+	NC_010465	CDS	10.9818	1.71568	-2.67826	0.0186304
YPK_0743	yapH	outer membrane autotransporter barrel domain protein	804249	817187	+	NC_010465	CDS	120.619	81.7664	-0.560882	0.194513
YPK_0744		putative antigenic leucine-rich repeat protein	817304	819172	-	NC_010465	CDS	26.8267	15.6651	-0.776114	0.401853
YPK_0745		antigenic leucine-rich repeat protein	819734	820639	-	NC_010465	CDS	9.64265	4.57257	-1.07642	0.530982
YPK_0746		antigenic leucine-rich repeat protein	820886	822733	-	NC_010465	CDS	9.1703	6.20674	-0.563134	0.380283
YPK_0747		hypothetical protein YPK_0747	823239	823373	-	NC_010465	CDS	0	0
YPK_0748	abgT	AbgT putative transporter	823482	825038	+	NC_010465	CDS	8.38479	6.45526	-0.3773	0.964451
YPK_0749	pepT-1	peptidase T	825480	826712	+	NC_010465	CDS	11.818	10.0031	-0.24053	0.493455
YPK_0750	fhuA-1, yncD-1	TonB-dependent receptor	827238	829310	+	NC_010465	CDS	0.741999	0.218798	-1.76182	0.491587
YPK_0751		amino acid adenylation domain protein	829461	841088	+	NC_010465	CDS	35.0972	33.0997	-0.0845384	1
YPK_0752		amino acid adenylation domain protein	841101	846794	+	NC_010465	CDS	21.9129	24.1999	0.143219	0.966878
YPK_0753		saccharopine dehydrogenase	846791	847861	+	NC_010465	CDS	2.69835	3.11411	0.206743	0.875938
YPK_0754		thiazolinyl imide reductase	847858	848985	+	NC_010465	CDS	4.79957	2.66556	-0.848465	1
YPK_0755		thioesterase	848978	849742	+	NC_010465	CDS	0	0.891126	Inf	1
YPK_0756		major facilitator superfamily MFS_1	849732	851018	+	NC_010465	CDS	0.371	3.26975	3.13969	0.572497
YPK_0757	mdlA-1	ABC transporter related	851018	852790	+	NC_010465	CDS	4.97503	9.65345	0.95634	0.450151
YPK_0758	mdlA-2	ABC transporter related	852783	854540	+	NC_010465	CDS	84.3924	37.3466	-1.17614	0.00240192
YPK_0759		conserved hypothetical protein	854863	855738	-	NC_010465	CDS	13.0629	9.79414	-0.415486	0.339904
YPK_0760		conserved hypothetical protein	856172	856570	-	NC_010465	CDS	0.371	0	-Inf	0.638927
YPK_0761		hypothetical protein YPK_0761	856807	856938	+	NC_010465	CDS	0	0.250668	Inf	1
YPK_0762	gntP	gluconate transporter	857971	859452	+	NC_010465	CDS	12.7555	1.74697	-2.86819	0.00293924
YPK_0763		outer membrane autotransporter barrel domain protein	860468	864232	+	NC_010465	CDS	12.1584	6.9253	-0.812003	0.347594
YPK_0764	vgrG-1	type VI secretion system Vgr family protein	864818	867043	+	NC_010465	CDS	8.65443	4.40541	-0.974163	0.250924
YPK_0765		conserved hypothetical protein	867069	868388	+	NC_010465	CDS	9.41652	1.16868	-3.01031	0.0511043
YPK_0766		YD repeat protein	868402	872802	+	NC_010465	CDS	8.25284	3.54075	-1.22083	0.561502
YPK_0767		conserved hypothetical protein	872802	873215	+	NC_010465	CDS	2.42154	0.829532	-1.54556	0.450195
YPK_0768		conserved hypothetical protein	873297	873842	+	NC_010465	CDS	0.371	0.704198	0.924564	1
YPK_0769		hypothetical protein YPK_0769	873844	874437	+	NC_010465	CDS	0.741999	0.161608	-2.19892	0.429282
YPK_0770		YD repeat protein	874708	876789	+	NC_010465	CDS	8.99484	4.93536	-0.865942	0.562056
YPK_0771		conserved hypothetical protein	876809	877171	+	NC_010465	CDS	1.484	2.23793	0.592674	0.760447
YPK_0772		RHS protein	877295	878278	+	NC_010465	CDS	13.0558	8.32615	-0.648964	0.253799
YPK_0773		conserved hypothetical protein	878275	878790	+	NC_010465	CDS	7.54143	3.16973	-1.25048	0.332874
YPK_0774		conserved hypothetical protein	878936	879259	+	NC_010465	CDS	1.67954	0	-Inf	0.277587
YPK_0775		conserved hypothetical protein	879503	880027	+	NC_010465	CDS	0	0.109399	Inf	1
YPK_0776		conserved hypothetical protein	880302	880688	+	NC_010465	CDS	0.741999	0	-Inf	0.323319
YPK_0777		conserved hypothetical protein	881232	881645	+	NC_010465	CDS	11.4035	5.59401	-1.02752	0.458915
YPK_0778	SLC13A2_3_5	anion transporter	881824	883203	-	NC_010465	CDS	43.5079	14.7818	-1.55745	0.0209658
YPK_0779	lacI-3, galR-3	transcriptional regulator, LacI family	883418	884437	-	NC_010465	CDS	20.7186	13.9005	-0.575786	0.407684
YPK_0780		conserved hypothetical protein	884731	885804	+	NC_010465	CDS	14.9581	2.69088	-2.47477	0.0630238
YPK_0781		sugar (glycoside-pentoside-hexuronide) transporter	885966	887390	+	NC_010465	CDS	15.157	9.58033	-0.661835	0.124884
YPK_0782	iutA	TonB-dependent siderophore receptor	887665	889845	-	NC_010465	CDS	1.484	42.0332	4.82397	4.1379e-06
YPK_0783	iucD	L-lysine 6-monooxygenase (NADPH)	889917	891245	-	NC_010465	CDS	8.28343	2.34177	-1.82263	0.0901649
YPK_0784	iucC	IucA/IucC family protein	891242	892990	-	NC_010465	CDS	1.67954	1.65351	-0.0225376	1
YPK_0785	iucB	putative siderophore biosynthesis protein IucB	892987	893937	-	NC_010465	CDS	0	0.631074	Inf	1
YPK_0786	rhbC	IucA/IucC family protein	893921	895693	-	NC_010465	CDS	1.113	1.22587	0.139357	0.652738
YPK_0787		hypothetical protein YPK_0787	895690	895782	-	NC_010465	CDS	1.16368	0	-Inf	0.660734
YPK_0788		major facilitator superfamily MFS_1	895833	897056	+	NC_010465	CDS	3.49103	2.12297	-0.717566	1
YPK_0789		intradiol ring-cleavage dioxygenase	897347	898180	-	NC_010465	CDS	16.1653	175.83	3.44321	4.60726e-08
YPK_0790		conserved hypothetical protein	898556	899914	-	NC_010465	CDS	34.5035	27.5571	-0.324317	0.201378
YPK_0791	yspR	transcriptional regulator, LuxR family	900476	901219	+	NC_010465	CDS	9.31516	1.44467	-2.68884	0.103593
YPK_0792	yspI	autoinducer synthesis protein	901200	901850	-	NC_010465	CDS	65.7645	4.91172	-3.74301	9.04363e-12
YPK_0793		abortive infection protein	903021	903671	+	NC_010465	CDS	6.2023	1.62662	-1.93093	0.390097
YPK_0794		lipoprotein	904188	904517	+	NC_010465	CDS	15.309	5.06893	-1.59463	0.0582632
YPK_0795	insA-1	insertion element protein	904585	904848	+	NC_010465	CDS	11.2409	3.28013	-1.77694	0.475669
YPK_0796		conserved hypothetical protein	905005	905376	+	NC_010465	CDS	2.27667	0.328197	-2.7943	0.246033
YPK_0797		hypothetical protein YPK_0797	905419	905574	+	NC_010465	CDS	2.84322	0.469465	-2.59843	0.531456
YPK_0798	impB-2	type VI secretion protein, VC_A0107 family	906784	907284	+	NC_010465	CDS	0	0
YPK_0799	impC-2	type VI secretion protein, EvpB/VC_A0108 family	907333	908877	+	NC_010465	CDS	1.30854	0.286942	-2.18913	1
YPK_0800	impJ-2, vasE-2	type VI secretion protein, VC_A0114 family	908889	910241	+	NC_010465	CDS	1.16368	0.109399	-3.41102	0.867418
YPK_0801	impK-1, ompA-1, vasF-1, dotU-1	conserved hypothetical protein	910238	910924	+	NC_010465	CDS	1.30854	0	-Inf	0.68564
YPK_0802		OmpA/MotB domain protein	910924	912660	+	NC_010465	CDS	0	0.432615	Inf	1
YPK_0803	hcp-2	type VI secretion system effector, Hcp1 family	912664	913155	+	NC_010465	CDS	0	0.599204	Inf	1
YPK_0804	vasG-2, clpV-2	type VI secretion ATPase, ClpV1 family	913543	916185	+	NC_010465	CDS	0.371	0.4854	0.387758	0.91847
YPK_0805		type VI secretion system Vgr family protein	916188	918536	+	NC_010465	CDS	0	1.34623	Inf	0.832615
YPK_0806		peptidase M23B	918552	920849	+	NC_010465	CDS	12.1455	4.19217	-1.53465	0.152938
YPK_0807		conserved hypothetical protein	920836	921603	+	NC_010465	CDS	5.86189	0.704198	-3.05731	0.0507971
YPK_0808	insA-2	insertion element protein	921699	921974	+	NC_010465	CDS	0.371	0.432615	0.221666	0.884251
YPK_0809		conserved hypothetical protein	922895	923407	+	NC_010465	CDS	1.53468	0	-Inf	0.282017
YPK_0810		putative phage integrase	923697	923846	+	NC_010465	CDS	0.371	2.07574	2.48414	0.907827
YPK_0811	speC	ornithine decarboxylase	924843	927005	+	NC_010465	CDS	40.8707	30.5377	-0.420473	0.364463
YPK_0812	rbsB-2	ribose transport system substrate-binding protein	927586	928545	+	NC_010465	CDS	13.0122	3.39891	-1.93673	0.0264035
YPK_0813	rbsA-2	ABC transporter related	928591	930090	+	NC_010465	CDS	5.58508	7.1128	0.34884	1
YPK_0814	rbsC-2	monosaccharide-transporting ATPase	930123	931106	+	NC_010465	CDS	6.77935	11.8798	0.809298	1
YPK_0815	fhuA-2, yncD-2	TonB-dependent siderophore receptor	931351	933495	-	NC_010465	CDS	21.2345	21.369	0.00910767	0.977788
YPK_0816	fhuD-2, fepB-2, fecB-2	periplasmic binding protein	933488	934588	-	NC_010465	CDS	2.32735	1.44467	-0.687949	1
YPK_0817		hypothetical protein YPK_0817	934542	934712	-	NC_010465	CDS	0.741999	0.376002	-0.980679	0.553927
YPK_0818	mltC	lytic transglycosylase catalytic	934906	935994	-	NC_010465	CDS	37.0665	32.8986	-0.172091	1
YPK_0819	yggX	probable Fe(2+)-trafficking protein	936165	936437	-	NC_010465	CDS	37.0393	48.5888	0.391569	0.813572
YPK_0820	mutY	A/G-specific adenine glycosylase	936615	937874	-	NC_010465	CDS	29.3095	27.3053	-0.102184	0.684165
YPK_0821	trmB	tRNA (guanine-N(7)-)-methyltransferase	938143	938862	+	NC_010465	CDS	39.8662	58.1914	0.54564	0.088884
YPK_0822	yggL	protein of unknown function DUF469	938862	939188	+	NC_010465	CDS	79.283	105.046	0.405941	1
YPK_0823	glsA-1	glutaminase	939299	940225	+	NC_010465	CDS	12.3917	16.0044	0.369101	0.258128
YPK_0824		conserved hypothetical protein	940337	941071	+	NC_010465	CDS	56.8782	111.84	0.975487	0.0303153
YPK_0825		virulence determinant	941575	950907	+	NC_010465	CDS	11.9193	7.6362	-0.642375	0.665711
YPK_0826	hemN-1	oxygen-independent coproporphyrinogen III oxidase	951097	952227	-	NC_010465	CDS	8.65443	16.0451	0.890624	0.487048
YPK_0827	rdgB	non-canonical purine NTP pyrophosphatase, rdgB/HAM1 family	952220	952813	-	NC_010465	CDS	9.7746	14.2156	0.54037	0.312415
YPK_0828	yggU	protein of unknown function DUF167	952913	953203	-	NC_010465	CDS	6.70525	13.1721	0.974127	0.145516
YPK_0829	yggT	protein of unknown function YGGT	953200	953754	-	NC_010465	CDS	38.8579	62.7225	0.690773	0.161616
YPK_0830		hypothetical protein YPK_0830	953717	953902	-	NC_010465	CDS	4.10108	12.1618	1.56828	0.190191
YPK_0831	proC	pyrroline-5-carboxylate reductase	954042	954863	-	NC_010465	CDS	17.535	36.514	1.05821	0.230332
YPK_0832		alanine racemase domain protein	954996	955694	-	NC_010465	CDS	32.2163	29.762	-0.114318	0.803702
YPK_0833	pilT	twitching motility protein	955714	956838	+	NC_010465	CDS	13.4975	8.84384	-0.609949	0.302792
YPK_0834	aguA	agmatine deiminase	956947	958062	-	NC_010465	CDS	71.636	80.0317	0.159886	0.656093
YPK_0835	aguB	N-carbamoylputrescine amidase	958066	958950	-	NC_010465	CDS	122.967	100.373	-0.292902	0.648102
YPK_0836	ruvX	Holliday junction resolvase YqgF	959130	959552	-	NC_010465	CDS	6.99498	4.75667	-0.556368	1
YPK_0837	algH	putative transcriptional regulator	959552	960115	-	NC_010465	CDS	17.164	7.7379	-1.14937	0.0844321
YPK_0838	gshB	glutathione synthetase	960231	961190	-	NC_010465	CDS	38.8273	75.4799	0.95902	0.0288908
YPK_0839	rsmE	16S ribosomal RNA methyltransferase RsmE	961216	961947	-	NC_010465	CDS	19.4407	36.6524	0.914831	0.326106
YPK_0840		hypothetical protein YPK_0840	962056	962202	-	NC_010465	CDS	3.78076	1.39189	-1.44164	1
YPK_0841	endA	deoxyribonuclease I	962262	962969	-	NC_010465	CDS	5.63576	4.48508	-0.329475	0.837131
YPK_0842	SprT	protein of unknown function DUF335 SprT	963067	963630	-	NC_010465	CDS	6.62398	3.76112	-0.816535	1
YPK_0843	metK	methionine adenosyltransferase	963771	964925	-	NC_010465	CDS	14.2701	30.2047	1.08178	0.440225
YPK_0844		hypothetical protein YPK_0844	965743	965886	+	NC_010465	CDS	1.113	1.35561	0.284491	0.694224
YPK_0845	speA	arginine decarboxylase	966132	968111	+	NC_010465	CDS	35.3492	77.1293	1.1256	0.0207829
YPK_0846	tnp-1	transposase IS200-family protein	968311	968769	+	NC_010465	CDS	0	0
YPK_0847		conserved hypothetical protein	968878	969033	+	NC_010465	CDS	0	0
YPK_0848		transposase IS200-family protein	969023	969481	+	NC_010465	CDS	0	0
YPK_0849	ycaL, loiP	peptidase M48 Ste24p	969795	970547	-	NC_010465	CDS	83.4821	62.0385	-0.428304	0.172415
YPK_0850	tktA	transketolase	971021	973015	+	NC_010465	CDS	227.015	454.539	1.00162	0.00655732
YPK_0851	epd	D-erythrose-4-phosphate dehydrogenase	973430	974446	+	NC_010465	CDS	238.186	187.22	-0.347351	0.239385
YPK_0852	pgk	phosphoglycerate kinase	974549	975712	+	NC_010465	CDS	612.527	1151.66	0.91087	0.0100763
YPK_0853	fbaA-2	fructose-bisphosphate aldolase, class II	975832	976911	+	NC_010465	CDS	940.133	1914.41	1.02596	0.00352128
YPK_0854	mscS	MscS mechanosensitive ion channel	977349	978218	+	NC_010465	CDS	140.273	333.588	1.24983	0.00113389
YPK_0855	lysE, argO	L-lysine exporter	978464	979081	+	NC_010465	CDS	2.32735	5.324	1.19382	0.28604
YPK_0856	yggE	protein of unknown function DUF541	979250	980050	+	NC_010465	CDS	94.2545	152.307	0.692344	0.045215
YPK_0857	iciA	transcriptional regulator, LysR family	980061	980969	-	NC_010465	CDS	54.2941	41.0223	-0.404387	0.494774
YPK_0858	rpiA-1	ribose 5-phosphate isomerase	981311	981967	+	NC_010465	CDS	288.639	124.807	-1.20956	0.00265145
YPK_0859	serA-1	D-isomer specific 2-hydroxyacid dehydrogenase NAD-binding	982274	983515	+	NC_010465	CDS	63.2287	165.3	1.38643	0.00588136
YPK_0860	ygfA	5-formyltetrahydrofolate cyclo-ligase	983780	984376	-	NC_010465	CDS	89.1523	127.878	0.520419	0.124901
YPK_0861	zapA	Z-ring-associated protein	984740	985069	-	NC_010465	CDS	615.51	682.937	0.14997	1
YPK_0862	ygfB	YecA family protein	985406	985984	+	NC_010465	CDS	41.0027	65.6193	0.678404	0.208639
YPK_0863	pepP	peptidase M24	986072	987385	+	NC_010465	CDS	65.6163	133.828	1.02825	0.00993625
YPK_0864	ubiH	2-polyprenyl-6-methoxyphenol 4-hydroxylase	987522	988700	+	NC_010465	CDS	36.3551	125.898	1.79202	5.17671e-05
YPK_0865	visC	ubiquinone biosynthesis hydroxylase, UbiH/UbiF/VisC/COQ6 family	988750	990093	+	NC_010465	CDS	24.6112	82.496	1.74501	0.00125897
YPK_0866		hypothetical protein YPK_0866	990059	990298	+	NC_010465	CDS	3.95622	5.91822	0.581043	0.855615
YPK_0867	gcvT	glycine cleavage system T protein	990814	991911	+	NC_010465	CDS	20.2334	53.3962	1.4	0.03384
YPK_0868	gcvH	glycine cleavage system H protein	991980	992366	+	NC_010465	CDS	12.5671	22.8286	0.861185	0.160067
YPK_0869	gcvP	glycine dehydrogenase	992578	995457	+	NC_010465	CDS	29.9702	85.9122	1.51933	0.0049861
YPK_0870		conserved hypothetical protein	995835	996272	+	NC_010465	CDS	85.1148	68.8815	-0.305295	0.751543
YPK_0871	yadF	YadA domain protein	997332	999482	+	NC_010465	CDS	24.0882	59.4523	1.3034	0.0896066
YPK_0872		conserved hypothetical protein	999586	1000689	+	NC_010465	CDS	5.11989	6.03701	0.23772	0.90763
YPK_0873	yqfA, hlyIII	channel protein, hemolysin III family	1000891	1001592	+	NC_010465	CDS	49.081	60.828	0.309571	0.753725
YPK_0874		conserved hypothetical protein	1001884	1002381	+	NC_010465	CDS	6.33425	9.30334	0.554576	0.275812
YPK_0875		conserved hypothetical protein	1002454	1003446	-	NC_010465	CDS	61.0534	66.1647	0.115991	1
YPK_0876		protein of unknown function DUF339	1003763	1004029	+	NC_010465	CDS	21.2417	17.6386	-0.268159	0.898599
YPK_0877		hypothetical protein YPK_0877	1004287	1004466	+	NC_010465	CDS	12.2597	11.7319	-0.0634948	0.75001
YPK_0878	creB	two component transcriptional regulator, winged helix family	1004435	1005133	+	NC_010465	CDS	13.1031	9.09665	-0.526499	0.746415
YPK_0879	creC	integral membrane sensor signal transduction histidine kinase	1005158	1006591	+	NC_010465	CDS	24.9717	18.1581	-0.45968	0.942639
YPK_0880	creD	inner membrane CreD family protein	1006676	1008133	+	NC_010465	CDS	22.4488	15.4024	-0.543485	0.599273
YPK_0881	fldB	flavodoxin	1008218	1008736	-	NC_010465	CDS	37.6507	10.5496	-1.8355	0.0678576
YPK_0882		integrase family protein	1008807	1009748	-	NC_010465	CDS	36.4856	16.0935	-1.18085	0.0605628
YPK_0883		CI repressor	1009883	1010446	-	NC_010465	CDS	22.2332	12.3742	-0.84538	0.102976
YPK_0884		conserved hypothetical protein	1010585	1010815	+	NC_010465	CDS	0	0.412276	Inf	1
YPK_0885		regulatory CII family protein	1010818	1011351	+	NC_010465	CDS	3.16354	0.865806	-1.86942	0.204534
YPK_0886		hypothetical protein YPK_0886	1011361	1011546	+	NC_010465	CDS	1.30854	0	-Inf	0.68564
YPK_0887		gpB bacteriophage P2-like protein	1011558	1011875	+	NC_010465	CDS	0	0.125334	Inf	1
YPK_0888	dam-2	DNA adenine methylase	1011942	1012814	+	NC_010465	CDS	0.371	0.656393	0.823142	1
YPK_0889		conserved hypothetical protein	1012853	1013080	+	NC_010465	CDS	0	0.396341	Inf	1
YPK_0890		putative relication initiation protein	1013092	1013364	+	NC_010465	CDS	0	0
YPK_0891		phosphoadenosine phosphosulfate reductase	1013368	1014372	+	NC_010465	CDS	0.741999	2.98878	2.01007	0.91819
YPK_0892		replication gene A	1014369	1016648	+	NC_010465	CDS	2.05054	2.49185	0.281212	1
YPK_0893		putative GP46 protein	1016641	1017027	+	NC_010465	CDS	0	0.161608	Inf	1
YPK_0894		hypothetical protein YPK_0894	1017227	1017442	+	NC_010465	CDS	12.0441	1.66787	-2.85225	0.00230116
YPK_0895		transcriptional activator Ogr/delta	1017419	1017685	-	NC_010465	CDS	27.0223	17.5712	-0.620937	0.751154
YPK_0896		phage portal protein, PBSX family	1017736	1018761	-	NC_010465	CDS	0.371	0.990564	1.41683	1
YPK_0897		protein of unknown function DUF264	1018758	1020545	-	NC_010465	CDS	1.67954	0.647009	-1.37621	0.839485
YPK_0898		putative capsid scaffolding protein	1020712	1021566	+	NC_010465	CDS	0.371	3.49892	3.23742	0.531912
YPK_0899		phage major capsid protein, P2 family	1021621	1022652	+	NC_010465	CDS	0	5.19426	Inf	0.100169
YPK_0900		small terminase subunit	1022663	1023361	+	NC_010465	CDS	0.741999	3.28013	2.14426	0.844851
YPK_0901		head completion protein	1023457	1023909	+	NC_010465	CDS	0	2.62316	Inf	0.422513
YPK_0902		putative phage protein	1023906	1024394	+	NC_010465	CDS	0.371	1.18902	1.68029	1
YPK_0903		putative phage gene	1024397	1025068	+	NC_010465	CDS	2.05054	1.96577	-0.0609107	1
YPK_0904		putative phage gene	1025095	1026234	+	NC_010465	CDS	4.32722	6.69995	0.630711	0.871824
YPK_0905		putative phage gene	1026231	1026683	+	NC_010465	CDS	2.42154	2.83215	0.225973	1
YPK_0906		holin family 2	1026693	1026983	+	NC_010465	CDS	0.371	0.918016	1.3071	1
YPK_0907		conserved hypothetical protein	1026935	1027321	+	NC_010465	CDS	1.67954	0.954866	-0.814697	1
YPK_0908		conserved hypothetical protein	1027321	1027662	+	NC_010465	CDS	0	1.2556	Inf	0.867043
YPK_0909		putative phage gene	1027812	1028078	+	NC_010465	CDS	1.67954	0	-Inf	0.277587
YPK_0910		phage tail tape measure protein, TP901 family	1028266	1030242	+	NC_010465	CDS	4.69822	5.21901	0.151662	0.913182
YPK_0911		putative phage gene	1030242	1030574	+	NC_010465	CDS	2.47222	0.376002	-2.717	0.74611
YPK_0912		putative phage gene	1030567	1031751	+	NC_010465	CDS	0.371	1.20496	1.69949	1
YPK_0913		conserved hypothetical phage-related protein	1031744	1032379	+	NC_010465	CDS	1.30854	1.0065	-0.378614	1
YPK_0914		tail fiber repeat 2 protein	1032390	1034159	+	NC_010465	CDS	8.47898	6.76867	-0.325017	0.97631
YPK_0915		tail assembly chaperone gp38	1034170	1034598	+	NC_010465	CDS	19.1098	12.34	-0.630969	0.996951
YPK_0916		putative phage gene	1034588	1035319	+	NC_010465	CDS	3.21422	2.43523	-0.400407	1
YPK_0917		conserved hypothetical protein	1035285	1035833	+	NC_010465	CDS	0.741999	2.73869	1.884	0.977338
YPK_0918		conserved hypothetical protein	1035830	1037485	+	NC_010465	CDS	3.58522	7.83278	1.12746	0.44546
YPK_0919		conserved hypothetical protein	1037661	1037858	+	NC_010465	CDS	3.35908	0.250668	-3.74422	0.301702
YPK_0920	xerD	tyrosine recombinase XerD	1038281	1039180	+	NC_010465	CDS	68.6632	63.2367	-0.118773	0.537706
YPK_0921	dsbC	thiol:disulfide interchange protein DsbC	1039211	1039927	+	NC_010465	CDS	55.1375	93.4082	0.760516	0.0518476
YPK_0922	recJ	single-stranded-DNA-specific exonuclease RecJ	1039934	1041667	+	NC_010465	CDS	61.9168	111.951	0.854462	0.0516904
YPK_0923	prfB	peptide chain release factor 2	1042012	1042944	+	NC_010465	CDS	91.2698	180.876	0.986791	0.0257366
YPK_0924	lysS	lysyl-tRNA synthetase	1042954	1044471	+	NC_010465	CDS	118.896	243.148	1.03213	0.00537122
YPK_0925	int	integrase family protein	1044904	1046118	+	NC_010465	CDS	24.0141	10.0031	-1.26343	0.0719509
YPK_0926		conserved hypothetical protein	1046941	1048638	-	NC_010465	CDS	4.37789	3.53577	-0.308211	1
YPK_0927		conserved hypothetical protein	1048635	1049189	-	NC_010465	CDS	3.81135	1.62164	-1.23285	0.398101
YPK_0928		putative bacteriophage protein	1049182	1049892	-	NC_010465	CDS	1.113	2.84311	1.35302	1
YPK_0929		tail assembly chaperone gp38	1049889	1050407	-	NC_010465	CDS	5.86189	4.48566	-0.386046	0.696054
YPK_0930		tail fiber repeat 2 protein	1050407	1052002	-	NC_010465	CDS	3.53454	3.18724	-0.149216	0.586237
YPK_0931		putative bacteriophage protein	1052012	1052635	-	NC_010465	CDS	0.371	0.578864	0.641807	0.969097
YPK_0932		putative bacteriophage protein	1052628	1053812	-	NC_010465	CDS	2.47222	2.63867	0.0940069	0.707819
YPK_0933		conserved hypothetical protein	1053809	1054138	-	NC_010465	CDS	1.16368	0.271007	-2.10229	1
YPK_0934		putative bacteriophage tail protein	1054135	1054293	-	NC_010465	CDS	0.371	0.109399	-1.76182	0.720767
YPK_0935		conserved hypothetical protein	1054290	1054580	-	NC_010465	CDS	0	0.573884	Inf	1
YPK_0936		conserved hypothetical protein	1054583	1055749	-	NC_010465	CDS	4.74889	1.15275	-2.04251	0.325666
YPK_0937		conserved hypothetical phage-related protein	1055746	1056447	-	NC_010465	CDS	0	0.271007	Inf	1
YPK_0938		conserved hypothetical phage-related protein	1056407	1056913	-	NC_010465	CDS	0.371	0.667348	0.847021	1
YPK_0939		head completion protein	1056910	1057362	-	NC_010465	CDS	0	0.125334	Inf	1
YPK_0940		small terminase subunit	1057482	1058225	-	NC_010465	CDS	0	1.01148	Inf	0.992725
YPK_0941		phage major capsid protein, P2 family	1058243	1059415	-	NC_010465	CDS	0.371	0	-Inf	0.638927
YPK_0942		capsid scaffolding	1059498	1060433	-	NC_010465	CDS	0	0
YPK_0943		protein of unknown function DUF264	1060611	1062704	+	NC_010465	CDS	3.53454	1.24621	-1.50397	0.204061
YPK_0944		putative portal vertex protein	1062691	1063056	+	NC_010465	CDS	5.86189	3.07129	-0.932522	0.444708
YPK_0945		P4 alpha zinc-binding domain protein	1062998	1063819	-	NC_010465	CDS	2.84322	1.20994	-1.23259	0.908599
YPK_0946		conserved hypothetical protein	1064119	1064445	+	NC_010465	CDS	4.47208	2.5765	-0.795532	0.527486
YPK_0947		conserved hypothetical protein	1064438	1064590	+	NC_010465	CDS	0.371	1.28249	1.78945	1
YPK_0948		phage transcriptional regulator, AlpA	1064604	1064804	-	NC_010465	CDS	0	0.125334	Inf	1
YPK_0949		conserved hypothetical protein	1064986	1065642	-	NC_010465	CDS	1.30854	0.271007	-2.27156	1
YPK_0950		conserved hypothetical protein	1065655	1066020	-	NC_010465	CDS	2.05054	0.615139	-1.73702	0.54859
YPK_0951		filamentation induced by cAMP protein Fic	1066289	1067431	+	NC_010465	CDS	16.7318	13.7308	-0.285176	1
YPK_0952		S-type pyocin domain protein	1067938	1069470	+	NC_010465	CDS	23.9835	14.8841	-0.688267	0.48154
YPK_0953		conserved hypothetical protein	1069467	1069664	+	NC_010465	CDS	4.69822	7.41626	0.658578	0.892023
YPK_0954		conserved hypothetical protein	1070002	1070205	+	NC_010465	CDS	0	0.218798	Inf	1
YPK_0955		colicin D	1070252	1070536	+	NC_010465	CDS	0	0
YPK_0956		conserved hypothetical protein	1070946	1073105	+	NC_010465	CDS	39.9709	26.8321	-0.574989	0.298864
YPK_0957		conserved hypothetical protein	1073075	1073842	+	NC_010465	CDS	19.0592	13.0645	-0.544837	0.850933
YPK_0958		conserved hypothetical protein	1074448	1075227	+	NC_010465	CDS	2.05054	0.489805	-2.06573	0.484747
YPK_0959		PAAR repeat-containing protein	1075483	1075749	+	NC_010465	CDS	2.597	2.69686	0.0544346	0.434309
YPK_0960		conserved hypothetical protein	1075848	1076168	-	NC_010465	CDS	4.32722	6.15951	0.509376	0.979127
YPK_0961		transcriptional regulator, PadR-like family	1076168	1076848	-	NC_010465	CDS	5.86189	3.97279	-0.561213	0.598806
YPK_0962		hypothetical protein	1077291	1078148	-	NC_010465	CDS	40.6622	3.14384	-3.69309	1.68904e-08
YPK_0963		conserved hypothetical protein	1078524	1078820	-	NC_010465	CDS	1.16368	0.380406	-1.61308	1
YPK_0964	xltC	periplasmic binding protein/LacI transcriptional regulator	1079820	1080821	-	NC_010465	CDS	20.6985	16.017	-0.369928	0.283509
YPK_0965	xltB	monosaccharide-transporting ATPase	1081255	1082283	-	NC_010465	CDS	4.55335	0.489805	-3.21665	0.0439501
YPK_0966	xltA	ABC transporter related	1082330	1083838	-	NC_010465	CDS	35.3798	1.03239	-5.09886	9.65138e-11
YPK_0967	malK-1, mtlK-1, thuK-1	ABC transporter related	1084377	1085483	-	NC_010465	CDS	17.2348	6.51302	-1.40392	0.242015
YPK_0968	cycB, ganO	extracellular solute-binding protein family 1	1085839	1087074	+	NC_010465	CDS	3.73008	0.45353	-3.03994	0.248861
YPK_0969		hypothetical protein YPK_0969	1087097	1087237	+	NC_010465	CDS	0	0
YPK_0970	ganP	binding-protein-dependent transport systems inner membrane component	1087234	1088541	+	NC_010465	CDS	5.8313	1.42376	-2.03412	0.48633
YPK_0971	ganQ	binding-protein-dependent transport systems inner membrane component	1088553	1089404	+	NC_010465	CDS	6.5097	0.344132	-4.24156	0.135322
YPK_0972	ganA	arabinogalactan endo-1,4-beta-galactosidase	1089409	1090611	+	NC_010465	CDS	5.61567	2.65403	-1.08127	0.203281
YPK_0973	bgaB	beta-galactosidase	1090662	1092722	+	NC_010465	CDS	25.4675	17.9256	-0.506641	0.475221
YPK_0974	ptsG-1	phosphotransferase system PTS EIIB protein	1092834	1093145	+	NC_010465	CDS	6.83002	0.573884	-3.57306	0.0257051
YPK_0975	lamB-2	porin LamB type	1093502	1094761	-	NC_010465	CDS	10.5295	2.12795	-2.3069	0.0672775
YPK_0976	lacI-1	transcriptional regulator, LacI family	1095033	1096106	+	NC_010465	CDS	29.0398	51.1481	0.816647	0.10822
YPK_0977	malZ-1	alpha-glucosidase	1096229	1098604	-	NC_010465	CDS	14.9887	11.6073	-0.368844	0.836903
YPK_0978	exuT-2	major facilitator superfamily MFS_1	1098735	1100042	-	NC_010465	CDS	7.39657	0.380406	-4.28124	0.00514855
YPK_0979		transcriptional regulator, LacI family	1100436	1101518	+	NC_010465	CDS	16.1959	3.47916	-2.21881	0.00916795
YPK_0980		conserved hypothetical protein	1101508	1101825	+	NC_010465	CDS	3.95622	2.50338	-0.660245	0.64132
YPK_0981		ThiJ/PfpI domain protein	1101795	1102373	-	NC_010465	CDS	1.16368	3.11354	1.41987	0.496673
YPK_0982	gatY	class II aldolase, tagatose bisphosphate family	1102397	1103251	-	NC_010465	CDS	7.71689	4.04806	-0.930787	0.185463
YPK_0983		conserved hypothetical protein	1103362	1104849	-	NC_010465	CDS	7.39657	3.6089	-1.0353	0.374887
YPK_0984	ydeN, yidJ	sulfatase	1104972	1106579	-	NC_010465	CDS	11.9193	6.63338	-0.845487	0.471447
YPK_0985	ydeM-1, yidF-1, aslB-1	radical SAM domain protein	1106600	1107826	-	NC_010465	CDS	10.0643	0.755831	-3.73504	0.014083
YPK_0986		glycosyl hydrolase family 88	1108070	1109128	-	NC_010465	CDS	1.16368	13.7319	3.56077	0.0044188
YPK_0987	kduD2	2-deoxy-D-gluconate 3-dehydrogenase	1109144	1109899	-	NC_010465	CDS	2.05054	2.11202	0.0426177	1
YPK_0988	agaA	N-acetylglucosamine-6-phosphate deacetylase	1110095	1111261	-	NC_010465	CDS	1.113	3.42082	1.61989	1
YPK_0989	agaF	PTS system fructose subfamily IIA component	1111264	1111704	-	NC_010465	CDS	5.03862	3.34885	-0.589366	0.951841
YPK_0990	agaE	PTS system mannose/fructose/sorbose family IID component	1111790	1112680	-	NC_010465	CDS	10.1891	5.80384	-0.811947	0.299945
YPK_0991	agaW	phosphotransferase system PTS sorbose-specific IIC subunit	1112670	1113458	-	NC_010465	CDS	6.00676	3.18226	-0.916536	0.441426
YPK_0992	agaV	PTS system, mannose/fructose/sorbose family, IIB subunit	1113505	1114002	-	NC_010465	CDS	3.38967	1.66347	-1.02695	0.288221
YPK_0993	agaS	sugar isomerase, AgaS family	1114020	1115186	-	NC_010465	CDS	6.37776	1.74755	-1.86772	0.141125
YPK_0994	agaZ	D-tagatose-bisphosphate aldolase, class II, non-catalytic subunit	1115183	1116481	-	NC_010465	CDS	9.30224	13.9852	0.588246	0.663879
YPK_0995	agaR	transcriptional regulator, DeoR family	1116531	1117307	-	NC_010465	CDS	49.5863	30.6855	-0.692387	0.0564214
YPK_0996		sulfatase	1118147	1119700	+	NC_010465	CDS	14.0205	5.85065	-1.26087	0.377641
YPK_0997		lyase catalytic	1119977	1123051	-	NC_010465	CDS	26.8267	24.2593	-0.145134	1
YPK_0998		outer membrane autotransporter barrel domain protein	1123160	1125346	-	NC_010465	CDS	7.54143	1.02243	-2.88283	0.0275245
YPK_0999		conserved hypothetical protein	1125461	1126411	-	NC_010465	CDS	5.86189	1.28249	-2.19242	0.116857
YPK_1000		conserved hypothetical protein	1127014	1127202	-	NC_010465	CDS	0	0.286942	Inf	1
YPK_1001	cynT, can	carbonic anhydrase	1127698	1128453	+	NC_010465	CDS	546.955	30.3433	-4.17197	6.27824e-07
YPK_1002		putative transcriptional regulator, CadC	1129196	1129612	+	NC_010465	CDS	0	0
YPK_1003	gspC	general secretion pathway protein C	1129682	1130185	+	NC_010465	CDS	0.371	0	-Inf	0.638927
YPK_1004	gspD	general secretion pathway protein D	1130266	1132188	+	NC_010465	CDS	0.371	0.271007	-0.453088	0.801432
YPK_1005	gspE	type II secretion system protein E	1132185	1133696	+	NC_010465	CDS	1.484	0.740472	-1.00297	0.335216
YPK_1006	gspF	type II secretion system protein	1133683	1134885	+	NC_010465	CDS	0.371	0.562929	0.601536	0.961583
YPK_1007	gspG	general secretion pathway protein G	1134905	1135342	+	NC_010465	CDS	2.27667	0	-Inf	0.062149
YPK_1008	gspH	general secretion pathway protein H	1135347	1135889	+	NC_010465	CDS	0.371	0	-Inf	0.638927
YPK_1009	gspI	type II secretion system protein I/J	1135981	1136271	+	NC_010465	CDS	0	0
YPK_1010	gspJ	general secretion pathway protein J	1136264	1136860	+	NC_010465	CDS	0	0
YPK_1011	gspK	general secretion pathway protein K	1136869	1137825	+	NC_010465	CDS	0.371	0	-Inf	0.638927
YPK_1012	gspL	general secretion pathway protein L	1137809	1138999	+	NC_010465	CDS	2.84322	0.380406	-2.90191	0.446306
YPK_1013		conserved hypothetical protein	1138996	1139457	+	NC_010465	CDS	0	0
YPK_1014	gspO	prepilin peptidase	1139483	1140325	+	NC_010465	CDS	1.53468	0.218798	-2.81026	0.570588
YPK_1015	gspS	general secretion pathway protein S	1140309	1140674	-	NC_010465	CDS	0	0
YPK_1016		transcriptional regulator, CadC	1140958	1141710	+	NC_010465	CDS	0	0
YPK_1017		conserved hypothetical protein	1141673	1142074	+	NC_010465	CDS	0	0.234733	Inf	1
YPK_1018	cheD-1	methyl-accepting chemotaxis sensory transducer	1142229	1143920	+	NC_010465	CDS	11.8686	10.7705	-0.140071	0.779845
YPK_1019		putative protein-disulfide isomerase	1143906	1144541	-	NC_010465	CDS	17.6364	54.941	1.63933	0.00446848
YPK_1020		beta-lactamase domain protein	1144654	1145541	-	NC_010465	CDS	13.5353	27.7467	1.03559	0.136736
YPK_1021		transcriptional regulator, LysR family	1145648	1146556	+	NC_010465	CDS	62.9026	59.9267	-0.0699217	0.75221
YPK_1022	araJ	major facilitator superfamily MFS_1	1146925	1148085	+	NC_010465	CDS	1.16368	5.8929	2.34029	0.15059
YPK_1023	lysR	transcriptional regulator, LysR family	1148082	1149023	-	NC_010465	CDS	5.68644	4.6511	-0.289954	0.95026
YPK_1024	lysA	diaminopimelate decarboxylase	1149238	1150500	+	NC_010465	CDS	12.341	9.77721	-0.335964	1
YPK_1025	galR-1	transcriptional regulator, LacI family	1150497	1151519	-	NC_010465	CDS	25.4876	13.928	-0.871811	0.455511
YPK_1026	bisC	molybdopterin oxidoreductase	1151969	1154230	+	NC_010465	CDS	14.4962	52.6103	1.85967	0.0239769
YPK_1027	aas	AMP-dependent synthetase and ligase	1154679	1156835	+	NC_010465	CDS	32.9277	57.8493	0.812997	0.111833
YPK_1028	ygeD	major facilitator superfamily MFS_1	1156832	1158052	+	NC_010465	CDS	9.59197	32.0586	1.74081	0.0190308
YPK_1029		conserved hypothetical protein	1158081	1158314	-	NC_010465	CDS	6.00676	3.11411	-0.947765	0.43779
YPK_1030		conserved hypothetical protein	1158393	1158644	+	NC_010465	CDS	5.11989	2.94595	-0.797378	0.683969
YPK_1031	tas	aldo/keto reductase	1159021	1160061	-	NC_010465	CDS	68.6656	82.172	0.25906	0.590511
YPK_1032	mutH	DNA mismatch repair endonuclease mutH	1160432	1161118	-	NC_010465	CDS	9.81811	6.24144	-0.653566	0.430594
YPK_1033		NUDIX hydrolase	1161815	1162342	+	NC_010465	CDS	65.7177	88.4084	0.427902	0.18742
YPK_1034	ptsP	PTSINtr with GAF domain, PtsP	1162355	1164601	+	NC_010465	CDS	68.7187	188.026	1.45216	9.52928e-05
YPK_1035	lgt	prolipoprotein diacylglyceryl transferase	1164852	1165724	+	NC_010465	CDS	41.3431	76.3402	0.884797	0.0610347
YPK_1036	thyA	thymidylate synthase	1165731	1166525	+	NC_010465	CDS	42.2983	97.2862	1.20164	0.00906133
YPK_1037	ppdA	prepilin peptidase dependent protein A	1166769	1167338	+	NC_010465	CDS	69.954	5.01273	-3.80274	1.4292e-12
YPK_1038		putative prepilin peptidase dependent protein	1167329	1167937	+	NC_010465	CDS	13.825	4.01677	-1.78317	0.0855686
YPK_1039		conserved hypothetical protein	1167934	1168404	+	NC_010465	CDS	11.8992	15.1187	0.345466	1
YPK_1040		prepilin peptidase dependent protein-like protein	1168392	1168802	+	NC_010465	CDS	2.64767	22.5065	3.08754	0.00587194
YPK_1041	recC	exodeoxyribonuclease V, gamma subunit	1168937	1172308	+	NC_010465	CDS	124.489	298.358	1.26103	0.000354498
YPK_1042	ptrA	peptidase M16 domain protein	1172390	1175278	+	NC_010465	CDS	105.877	532.429	2.3302	1.27412e-10
YPK_1043	recB	exodeoxyribonuclease V, beta subunit	1175275	1178937	+	NC_010465	CDS	106.613	291.141	1.44933	4.27094e-05
YPK_1044	recD	exodeoxyribonuclease V, alpha subunit	1178934	1180907	+	NC_010465	CDS	21.6361	94.1288	2.1212	0.000149524
YPK_1045	argA	amino-acid N-acetyltransferase	1181062	1182387	-	NC_010465	CDS	27.9703	33.8864	0.276811	0.748632
YPK_1046	amiA-1, amiB-1, amiC-1	N-acetylmuramoyl-L-alanine amidase	1182623	1183873	+	NC_010465	CDS	23.1603	28.4498	0.296767	0.402774
YPK_1047	mltA	MltA domain protein	1184754	1185926	+	NC_010465	CDS	36.8509	76.4219	1.05229	0.0604737
YPK_1048		UBA/THIF-type NAD/FAD binding protein	1186069	1186896	+	NC_010465	CDS	4.64754	18.5501	1.99689	0.173
YPK_1049	sufE-1	cysteine desulfurase, sulfur acceptor subunit CsdE	1186932	1187372	-	NC_010465	CDS	21.2852	36.0012	0.758196	0.1775
YPK_1050	csdA	cysteine desulfurase, catalytic subunit CsdA	1187508	1188713	-	NC_010465	CDS	19.6362	24.0374	0.291762	0.868623
YPK_1051		hypothetical protein YPK_1051	1188790	1188924	+	NC_010465	CDS	7.49076	11.991	0.678766	0.824998
YPK_1052	gcvA	transcriptional regulator, LysR family	1189388	1190305	+	NC_010465	CDS	26.4381	16.558	-0.675089	0.80479
YPK_1053		hypothetical protein	1190471	1190866	+	NC_010465	CDS	12.8368	11.7134	-0.132122	0.654715
YPK_1054	rlmM	putative RNA 2'-O-ribose methyltransferase	1190859	1191965	+	NC_010465	CDS	65.2147	60.3874	-0.11095	1
YPK_1055	xni	5'-3' exonuclease	1192216	1192971	-	NC_010465	CDS	42.7893	27.6254	-0.631255	0.175246
YPK_1056	ygdH	conserved hypothetical protein	1193231	1194595	-	NC_010465	CDS	165.245	134.484	-0.297176	0.527148
YPK_1057	queF	7-cyano-7-deazaguanine reductase	1194748	1195593	-	NC_010465	CDS	21.7881	31.4692	0.530401	0.317583
YPK_1058	syd	Syd family protein	1195725	1196276	+	NC_010465	CDS	21.191	20.9973	-0.0132493	0.809283
YPK_1059		protein of unknown function DUF446	1196984	1197316	+	NC_010465	CDS	3.06935	4.79294	0.642977	0.726987
YPK_1060	truC	tRNA pseudouridine synthase C	1197316	1198089	+	NC_010465	CDS	20.4925	36.6048	0.836937	0.174514
YPK_1061		flavodoxin/nitric oxide synthase	1198117	1198566	+	NC_010465	CDS	130.861	59.4415	-1.13849	0.0554106
YPK_1062		conserved hypothetical protein	1198656	1199045	-	NC_010465	CDS	217.308	129.138	-0.75083	0.0148251
YPK_1063	dapD	2,3,4,5-tetrahydropyridine-2,6-dicarboxylate N-succinyltransferase	1199169	1199993	-	NC_010465	CDS	329.049	154.237	-1.09315	0.0102774
YPK_1064	glnD	UTP-GlnB uridylyltransferase, GlnD	1200168	1202906	-	NC_010465	CDS	15.0628	28.2889	0.909246	0.519095
YPK_1065	ampM	methionine aminopeptidase, type I	1202909	1203700	-	NC_010465	CDS	81.7768	53.279	-0.618124	0.122986
YPK_1066	rpsB	ribosomal protein S2	1204135	1204860	+	NC_010465	CDS	52.8914	202.725	1.93842	1.62182e-06
YPK_1067	tsf	translation elongation factor Ts	1204988	1205845	+	NC_010465	CDS	57.4706	213.802	1.89538	4.89353e-06
YPK_1068	pyrH	uridylate kinase	1206054	1206779	+	NC_010465	CDS	21.191	24.166	0.189528	0.553018
YPK_1069	frr	ribosome recycling factor	1206915	1207472	+	NC_010465	CDS	154.361	189.208	0.293666	0.695137
YPK_1070	dxr	1-deoxy-D-xylulose 5-phosphate reductoisomerase	1207686	1208882	+	NC_010465	CDS	137.355	73.4721	-0.902637	0.0161352
YPK_1071	uppS	undecaprenyl diphosphate synthase	1209106	1209864	+	NC_010465	CDS	254.86	260.394	0.0309925	0.737275
YPK_1072	cdsA-1	phosphatidate cytidylyltransferase	1209874	1210722	+	NC_010465	CDS	161.447	279.034	0.789383	0.0333834
YPK_1073	rscP	membrane-associated zinc metalloprotease	1210751	1212106	+	NC_010465	CDS	293.26	486.068	0.728979	0.0543507
YPK_1074	yaeT	outer membrane protein assembly complex, YaeT protein	1212143	1214530	+	NC_010465	CDS	419.443	1010.57	1.26862	0.00089436
YPK_1075	ompH	outer membrane chaperone Skp (OmpH)	1214688	1215185	+	NC_010465	CDS	390.653	1385.51	1.82646	1.02385e-07
YPK_1076	lpxD	UDP-3-O-(3-hydroxymyristoyl) glucosamine N-acyltransferase	1215189	1216211	+	NC_010465	CDS	222.253	468.94	1.0772	0.00131223
YPK_1077	fabZ-1	beta-hydroxyacyl-(acyl-carrier-protein) dehydratase FabZ	1216369	1216899	+	NC_010465	CDS	32.5672	120.79	1.89101	0.000294151
YPK_1078	lpxA	acyl-(acyl-carrier-protein)--UDP-N-acetylglucosamine O-acyltransferase	1216903	1217691	+	NC_010465	CDS	59.7343	141.326	1.2424	0.00412133
YPK_1079	lpxB	lipid-A-disaccharide synthase	1217695	1218879	+	NC_010465	CDS	56.9346	63.6456	0.160756	1
YPK_1080	rnhB	ribonuclease H	1218876	1219472	+	NC_010465	CDS	10.9311	23.3463	1.09475	0.296937
YPK_1081	dnaE	DNA polymerase III, alpha subunit	1219602	1223117	+	NC_010465	CDS	109.142	184.622	0.758368	0.0337197
YPK_1082	accA	acetyl-CoA carboxylase, carboxyl transferase, alpha subunit	1223130	1224089	+	NC_010465	CDS	54.2539	212.481	1.96953	1.30094e-05
YPK_1083	yaeR	glyoxalase/bleomycin resistance protein/dioxygenase	1224273	1224671	+	NC_010465	CDS	6.74876	12.5616	0.896322	0.560056
YPK_1084	tilS	tRNA(Ile)-lysidine synthetase	1224673	1226055	+	NC_010465	CDS	80.8345	38.7108	-1.06223	0.00879728
YPK_1085		cytochrome c class I	1226311	1226628	+	NC_010465	CDS	11.7238	5.00078	-1.22921	0.163909
YPK_1086		transcriptional antiterminator, Rof	1226893	1227153	-	NC_010465	CDS	162.671	250.18	0.621005	0.227973
YPK_1087		protein of unknown function UPF0253	1227140	1227340	-	NC_010465	CDS	579.426	240.515	-1.2685	0.0963199
YPK_1088		YaeQ family protein	1227582	1228130	+	NC_010465	CDS	24.4793	24.0217	-0.0272218	0.739118
YPK_1089	yaeJ	class I peptide chain release factor	1228109	1228549	+	NC_010465	CDS	15.68	15.1419	-0.0503757	0.844274
YPK_1090	cutF	copper resistance lipoprotein NlpE	1228634	1229317	+	NC_010465	CDS	37.9768	63.6189	0.744336	0.288088
YPK_1091	proS	prolyl-tRNA synthetase	1229451	1231169	-	NC_010465	CDS	54.2305	52.1431	-0.0566296	0.960165
YPK_1092		protein of unknown function UPF0066	1231273	1231980	-	NC_010465	CDS	22.9647	32.4401	0.498359	0.348984
YPK_1093	rcsF	putative lipoprotein	1231977	1232384	-	NC_010465	CDS	40.2912	34.9888	-0.203572	0.565297
YPK_1094	metQ-1	lipoprotein, YaeC family	1232502	1233317	-	NC_010465	CDS	74.4189	169.135	1.18443	0.0151935
YPK_1095	metI	DL-methionine transporter permease	1233381	1234034	-	NC_010465	CDS	14.8366	20.7698	0.48532	1
YPK_1096	metN-1	D-methionine ABC transporter, ATPase subunit	1234027	1235058	-	NC_010465	CDS	19.6869	12.3505	-0.67267	0.400521
YPK_1097	gmhB	D,D-heptose 1,7-bisphosphate phosphatase	1235245	1235811	+	NC_010465	CDS	46.0953	26.1967	-0.815237	0.0266604
YPK_1101	dkgB	aldo/keto reductase	1241958	1242761	+	NC_010465	CDS	10.8369	17.0159	0.650931	0.506475
YPK_1102		conserved hypothetical protein	1242814	1243260	+	NC_010465	CDS	9.02543	8.88992	-0.0218262	0.724199
YPK_1103		hypothetical protein YPK_1103	1243299	1243406	+	NC_010465	CDS	0	1.91854	Inf	0.601553
YPK_1104		endonuclease/exonuclease/phosphatase	1243642	1244403	+	NC_010465	CDS	48.689	57.8711	0.249248	0.696063
YPK_1105	mltD	lytic transglycosylase catalytic	1244446	1245864	-	NC_010465	CDS	1045.58	536.309	-0.963172	0.00336801
YPK_1106	gloB	hydroxyacylglutathione hydrolase	1245897	1246652	-	NC_010465	CDS	7.71689	4.44881	-0.7946	0.223897
YPK_1107		methyltransferase type 11	1246697	1247416	+	NC_010465	CDS	14.196	16.1753	0.188306	0.854687
YPK_1108	rnhA	ribonuclease H	1247471	1247935	-	NC_010465	CDS	19.8954	16.1866	-0.297636	0.880781
YPK_1109	dnaQ	DNA polymerase III, epsilon subunit	1248005	1248769	+	NC_010465	CDS	57.9678	84.2991	0.540266	0.122467
YPK_1110	pucI	permease for cytosine/purines uracil thiamine allantoin	1249015	1250499	-	NC_010465	CDS	19.0391	17.6767	-0.107113	0.862172
YPK_1111	hpxB	urate catabolism protein	1250820	1251770	+	NC_010465	CDS	434.626	266.535	-0.705451	0.0260298
YPK_1112		hypothetical protein YPK_1112	1251902	1252066	+	NC_010465	CDS	21.1709	15.4937	-0.450398	0.433587
YPK_1113	proX	substrate-binding region of ABC-type glycine betaine transport system	1252000	1253004	-	NC_010465	CDS	17.2348	11.2422	-0.616394	0.780083
YPK_1114	proW	binding-protein-dependent transport systems inner membrane component	1253052	1254218	-	NC_010465	CDS	1.53468	6.35241	2.04937	0.250567
YPK_1115	proV	glycine betaine/L-proline ABC transporter, ATPase subunit	1254211	1255410	-	NC_010465	CDS	7.96311	7.45793	-0.0945571	0.988837
YPK_1116	nrdF	ribonucleoside-diphosphate reductase	1256086	1257057	-	NC_010465	CDS	6.60389	2.50338	-1.39944	0.170827
YPK_1117	nrdE	ribonucleoside-diphosphate reductase, alpha subunit	1257164	1259314	-	NC_010465	CDS	1.30854	6.68674	2.35334	0.0986786
YPK_1118	nrdI	NrdI protein	1259296	1259700	-	NC_010465	CDS	1.16368	0.949886	-0.292864	1
YPK_1119	nrdH	glutaredoxin-like protein NrdH	1259714	1259950	-	NC_010465	CDS	0	0.234733	Inf	1
YPK_1120		acid shock repeat protein	1260489	1260854	+	NC_010465	CDS	23.2544	4.11678	-2.49792	0.06744
YPK_1121		conserved hypothetical protein	1261333	1261668	+	NC_010465	CDS	0	0.218798	Inf	1
YPK_1122	yicN	protein of unknown function DUF1198	1261766	1262215	-	NC_010465	CDS	3.44035	2.06636	-0.735464	0.697329
YPK_1123		conserved hypothetical protein	1262380	1262718	-	NC_010465	CDS	20.1521	6.99302	-1.52694	0.0378958
YPK_1124	cspB-1	cold-shock DNA-binding domain protein	1263226	1263438	+	NC_010465	CDS	4.69822	2.17959	-1.10806	0.301477
YPK_1125	ddpA-1	extracellular solute-binding protein family 5	1264220	1265797	+	NC_010465	CDS	92.3522	53.475	-0.788281	0.0566302
YPK_1126	ddpB-1	binding-protein-dependent transport systems inner membrane component	1265797	1266765	+	NC_010465	CDS	45.1544	15.6619	-1.52761	0.0104617
YPK_1127	ddpC-1	binding-protein-dependent transport systems inner membrane component	1266762	1267568	+	NC_010465	CDS	25.2108	26.9805	0.0978748	0.620491
YPK_1128	ddpD-1	ABC transporter related	1267568	1268374	+	NC_010465	CDS	17.2582	32.2044	0.899975	0.448462
YPK_1129	ddpF-1	ABC transporter related	1268367	1269032	+	NC_010465	CDS	18.0203	20.4106	0.179697	0.925341
YPK_1130		hypothetical protein YPK_1130	1269151	1269276	+	NC_010465	CDS	9.39643	2.02353	-2.21524	0.0270823
YPK_1131	ureA	urease, gamma subunit	1270231	1270533	+	NC_010465	CDS	38.7896	22.416	-0.791138	0.176692
YPK_1132	ureB	urease, beta subunit	1270544	1271020	+	NC_010465	CDS	54.6756	30.6855	-0.833343	0.0475475
YPK_1133	ureC	urease, alpha subunit	1271110	1272828	+	NC_010465	CDS	129.914	108.85	-0.255226	0.424698
YPK_1134	ureE	UreE urease accessory domain protein	1273124	1273819	+	NC_010465	CDS	49.0834	22.9983	-1.09371	0.00788916
YPK_1135	ureF	urease accessory protein UreF	1273841	1274527	+	NC_010465	CDS	23.3357	13.8362	-0.754088	0.351236
YPK_1136	ureG	urease accessory protein UreG	1274654	1275316	+	NC_010465	CDS	31.4107	13.4059	-1.22839	0.0483084
YPK_1137	ureD	urease accessory protein UreD	1275313	1276278	+	NC_010465	CDS	33.5353	106.052	1.66102	0.0287918
YPK_1138	utp	urea transporter	1276470	1277462	+	NC_010465	CDS	19.4302	12.1679	-0.675213	0.686693
YPK_1139	nixA	high-affinity nickel-transporter	1277611	1278669	+	NC_010465	CDS	4.32722	4.85511	0.166065	1
YPK_1140	hdeB	acid-resistance protein	1278834	1279163	-	NC_010465	CDS	364.406	319.218	-0.191004	0.438165
YPK_1141	kch	TrkA-N domain protein	1279778	1280953	+	NC_010465	CDS	129.772	94.0209	-0.464926	0.287315
YPK_1142	ccrB-1	camphor resistance CrcB protein	1281051	1281455	-	NC_010465	CDS	17.4537	4.1421	-2.0751	0.00711578
YPK_1143	ccrB-2	CrcB protein	1281471	1281851	-	NC_010465	CDS	16.0711	5.95565	-1.43214	0.234653
YPK_1144	celA	phosphotransferase system lactose/cellobiose-specific IIB subunit	1282892	1283209	+	NC_010465	CDS	14.5364	2.77937	-2.38684	0.0429576
YPK_1145	celB	PTS system, lactose/cellobiose family IIC subunit	1283220	1284581	+	NC_010465	CDS	75.0232	22.5249	-1.73582	0.000140684
YPK_1146	celC	phosphotransferase system PTS lactose/cellobiose-specific IIA subunit	1284748	1285095	+	NC_010465	CDS	2.27667	3.3901	0.5744	1
YPK_1147	celD	transcriptional regulator, AraC family	1285132	1285974	+	NC_010465	CDS	21.7374	8.98511	-1.27457	0.0991606
YPK_1148	chbG	YdjC family protein	1286026	1286787	+	NC_010465	CDS	13.2785	4.86549	-1.44844	0.360176
YPK_1149		conserved hypothetical protein	1286794	1286970	-	NC_010465	CDS	0	0.683283	Inf	1
YPK_1150		conserved hypothetical protein	1287083	1287451	-	NC_010465	CDS	26.3109	15.7767	-0.737865	0.450878
YPK_1151	seqA	SeqA family protein	1287946	1288473	+	NC_010465	CDS	66.8235	95.8456	0.520356	0.241273
YPK_1152	pgm	phosphoglucomutase, alpha-D-glucose phosphate-specific	1288546	1290189	+	NC_010465	CDS	373.791	298.864	-0.322744	0.155777
YPK_1153		conserved hypothetical protein	1290563	1290805	+	NC_010465	CDS	0.371	0.626669	0.756287	0.990897
YPK_1154		protein of unknown function DUF6 transmembrane	1290933	1291361	-	NC_010465	CDS	3.95622	2.75903	-0.519962	0.724882
YPK_1155	kdpE	two component transcriptional regulator, winged helix family	1291456	1292085	-	NC_010465	CDS	15.309	13.2971	-0.203274	0.719186
YPK_1156	kdpD	osmosensitive K+ channel signal transduction histidine kinase	1292768	1295494	-	NC_010465	CDS	15.8249	33.7418	1.09234	0.144198
YPK_1157	kdpC	potassium-transporting ATPase, C subunit	1295504	1296154	-	NC_010465	CDS	12.9075	7.75483	-0.735048	0.945867
YPK_1158	kdpB	K+-transporting ATPase, B subunit	1296318	1298384	-	NC_010465	CDS	11.5483	24.1119	1.06206	0.113422
YPK_1159	kdpA	potassium-transporting ATPase, A subunit	1298478	1300166	-	NC_010465	CDS	16.0711	17.7762	0.145476	0.606033
YPK_1160		conserved hypothetical protein	1300661	1300867	+	NC_010465	CDS	52.8101	91.3437	0.790492	0.0549049
YPK_1161		conserved hypothetical protein	1300951	1301079	+	NC_010465	CDS	1.53468	0.286942	-2.4191	0.575345
YPK_1162		protein of unknown function DUF1722	1301230	1301712	+	NC_010465	CDS	10.6108	5.21403	-1.02506	0.329549
YPK_1163	phrB	deoxyribodipyrimidine photo-lyase	1301842	1303305	+	NC_010465	CDS	87.3432	48.196	-0.857782	0.189225
YPK_1164	cpdP	cyclic-AMP phosphodiesterase	1303296	1304333	+	NC_010465	CDS	36.1419	45.7813	0.341085	0.46009
YPK_1165		protein of unknown function DUF34	1304456	1305202	+	NC_010465	CDS	49.9597	66.7065	0.417062	0.532953
YPK_1166		hypothetical protein YPK_1166	1305287	1305442	-	NC_010465	CDS	3.76067	1.77827	-1.08052	0.188003
YPK_1167		allophanate hydrolase subunit 1	1305822	1306478	+	NC_010465	CDS	23.1402	33.6722	0.541159	0.445944
YPK_1168		urea amidolyase related protein	1306472	1307422	+	NC_010465	CDS	21.2345	61.022	1.52292	0.00708553
YPK_1169	ybgL	LamB/YcsF family protein	1307419	1308156	+	NC_010465	CDS	13.083	25.2301	0.947452	0.133482
YPK_1170		protein of unknown function DUF969	1308241	1308972	+	NC_010465	CDS	11.3222	19.4631	0.781589	0.204692
YPK_1171		protein of unknown function DUF979	1308969	1309988	+	NC_010465	CDS	32.2034	41.8537	0.378143	0.506566
YPK_1172	pcp-2	pyrrolidone-carboxylate peptidase	1309998	1310645	+	NC_010465	CDS	65.2357	115.352	0.822312	0.148455
YPK_1173	ung	uracil-DNA glycosylase	1310736	1311422	-	NC_010465	CDS	25.7749	5.88137	-2.13174	0.00283455
YPK_1174	grcA	formate C-acetyltransferase glycine radical	1311774	1312157	+	NC_010465	CDS	269.728	568.724	1.07622	0.00453765
YPK_1175	yplA	phospholipase A(1)	1312336	1313298	+	NC_010465	CDS	4.32722	4.26414	-0.0211846	0.878935
YPK_1176		conserved hypothetical protein	1313291	1313389	+	NC_010465	CDS	0.371	1.03239	1.4765	1
YPK_1177	yplB	ankyrin	1313376	1314032	+	NC_010465	CDS	3.16354	6.24144	0.980339	0.884943
YPK_1178		conserved hypothetical protein	1313986	1314135	+	NC_010465	CDS	3.21422	6.65314	1.04957	0.437822
YPK_1179	srmB	DEAD/DEAH box helicase domain protein	1314163	1315488	-	NC_010465	CDS	66.3019	87.7537	0.404411	0.197036
YPK_1180	trmN	methyltransferase small	1315728	1316486	+	NC_010465	CDS	77.7522	81.7426	0.0722042	0.826353
YPK_1181	nadB	L-aspartate oxidase	1316769	1318406	-	NC_010465	CDS	93.7588	590.292	2.6544	3.29551e-09
YPK_1182	rpoE	RNA polymerase, sigma-24 subunit, ECF subfamily	1318594	1319169	+	NC_010465	CDS	587.865	612.442	0.0590871	0.920494
YPK_1183	rseA	anti sigma-E protein, RseA	1319195	1319851	+	NC_010465	CDS	316.187	490.732	0.63416	0.0977879
YPK_1184	rseB	sigma E regulatory protein, MucB/RseB	1319851	1320807	+	NC_010465	CDS	220.588	211.48	-0.0608297	0.803074
YPK_1185	rseC	positive regulator of sigma E, RseC/MucC	1320804	1321259	+	NC_010465	CDS	22.6243	11.2478	-1.00823	0.159473
YPK_1186		conserved hypothetical protein	1321280	1322134	-	NC_010465	CDS	0.371	0.813597	1.1329	1
YPK_1187	lepA	GTP-binding protein LepA	1322634	1324433	+	NC_010465	CDS	175.969	272.911	0.633112	0.12771
YPK_1188	lepB	signal peptidase I	1324443	1325441	+	NC_010465	CDS	75.4072	132.533	0.813575	0.114165
YPK_1189	rnc	ribonuclease III	1325793	1326473	+	NC_010465	CDS	50.1859	96.0487	0.936485	0.0720831
YPK_1190	era	GTP-binding protein Era	1326470	1327381	+	NC_010465	CDS	80.3081	180.271	1.16655	0.00481323
YPK_1191	recO	DNA repair protein RecO	1327391	1328116	+	NC_010465	CDS	19.4842	35.9568	0.88396	0.567983
YPK_1192	pdxJ	pyridoxal phosphate biosynthetic protein PdxJ	1328275	1329006	+	NC_010465	CDS	53.4378	135.458	1.34191	0.00237833
YPK_1193	acpS	holo-acyl-carrier-protein synthase	1329006	1329386	+	NC_010465	CDS	34.9452	139.741	1.99959	0.000241749
YPK_1194	fdx-1	iron-sulfur cluster-binding protein	1329491	1329676	-	NC_010465	CDS	14.6177	13.7406	-0.0892669	0.969355
YPK_1195		conserved hypothetical protein	1329966	1331366	+	NC_010465	CDS	44.5171	51.619	0.213542	1
YPK_1196		hypothetical protein YPK_1196	1331363	1331578	-	NC_010465	CDS	0	1.92892	Inf	0.60886
YPK_1197		conserved hypothetical protein	1331575	1332966	-	NC_010465	CDS	0.371	3.47801	3.22877	0.541291
YPK_1198		putative DNA-binding protein (Roi)	1333013	1333840	-	NC_010465	CDS	4.52276	15.0356	1.73311	0.0451676
YPK_1199		hypothetical protein YPK_1199	1333815	1333997	-	NC_010465	CDS	1.53468	0.615139	-1.31895	0.813007
YPK_1200		Arc domain protein DNA binding domain protein	1334124	1334435	+	NC_010465	CDS	22.2968	12.1147	-0.880074	0.117234
YPK_1201		Arc domain protein DNA binding domain protein	1334438	1334575	-	NC_010465	CDS	0	0.109399	Inf	1
YPK_1202		VRR-NUC domain protein	1334572	1334841	-	NC_010465	CDS	2.69835	0.234733	-3.52299	0.470252
YPK_1203		hypothetical protein YPK_1203	1334825	1335055	-	NC_010465	CDS	0	0.396341	Inf	1
YPK_1204	dpo	DNA-directed DNA polymerase	1335060	1337141	-	NC_010465	CDS	3.53454	5.09965	0.528875	1
YPK_1205		conserved hypothetical protein	1337238	1338017	-	NC_010465	CDS	5.38954	12.4691	1.21012	0.810368
YPK_1206		conserved hypothetical protein	1338075	1338452	-	NC_010465	CDS	8.00662	6.81207	-0.2331	0.538264
YPK_1207		conserved hypothetical protein	1338505	1339053	-	NC_010465	CDS	6.37776	4.28778	-0.572819	0.552671
YPK_1208		conserved hypothetical protein	1339066	1340376	-	NC_010465	CDS	3.38967	7.23698	1.09424	0.885879
YPK_1209		hypothetical protein YPK_1209	1340379	1341113	-	NC_010465	CDS	2.69835	4.89579	0.859463	0.511622
YPK_1210		transcriptional regulator, XRE family	1341572	1342201	-	NC_010465	CDS	41.9507	25.2771	-0.730866	0.0728152
YPK_1211		transcriptional regulator, XRE family	1342347	1342562	+	NC_010465	CDS	4.18235	1.15715	-1.85373	0.198973
YPK_1212		virulence-associated E family protein	1342566	1344743	+	NC_010465	CDS	5.66635	17.5027	1.62709	0.264316
YPK_1213		hypothetical protein YPK_1213	1345022	1345234	+	NC_010465	CDS	5.81121	7.13314	0.295698	0.83504
YPK_1214		conserved hypothetical protein	1345316	1345741	+	NC_010465	CDS	5.86189	23.5322	2.0052	0.0270221
YPK_1215		hypothetical protein YPK_1215	1346113	1346493	+	NC_010465	CDS	0.371	0	-Inf	0.638927
YPK_1216		hypothetical protein YPK_1216	1346756	1347187	-	NC_010465	CDS	140.158	98.2857	-0.512002	0.442425
YPK_1217		phage holin, lambda family	1347392	1347724	+	NC_010465	CDS	0	0
YPK_1218		peptidase M15B and M15C DD-carboxypeptidase VanY/endolysin	1347711	1348106	+	NC_010465	CDS	0	0.323216	Inf	1
YPK_1219		conserved hypothetical phage exported protein	1348103	1348480	+	NC_010465	CDS	0	0.271007	Inf	1
YPK_1220		terminase small subunit	1348700	1349251	+	NC_010465	CDS	0.741999	0.562929	-0.398464	0.644649
YPK_1221		transcriptional regulator, XRE family	1349275	1349634	-	NC_010465	CDS	66.7365	50.0125	-0.416187	0.650093
YPK_1222		conserved hypothetical protein	1350090	1351694	+	NC_010465	CDS	8.33411	5.73072	-0.540312	0.753354
YPK_1223		conserved hypothetical protein	1351947	1353485	+	NC_010465	CDS	3.44035	0.933951	-1.88114	0.338159
YPK_1224		putative head morphogenesis protein SPP1 gp7	1353442	1354323	+	NC_010465	CDS	1.67954	0.328197	-2.35544	0.677022
YPK_1225		conserved hypothetical protein	1354316	1355464	+	NC_010465	CDS	1.484	3.11354	1.06906	1
YPK_1226		hypothetical protein YPK_1226	1355464	1355955	+	NC_010465	CDS	0	0.501336	Inf	1
YPK_1227		hypothetical protein YPK_1227	1355969	1357102	+	NC_010465	CDS	2.42154	4.55763	0.912359	0.859274
YPK_1228		hypothetical protein YPK_1228	1357161	1357529	+	NC_010465	CDS	0	0
YPK_1229		hypothetical protein YPK_1229	1357539	1357970	+	NC_010465	CDS	1.113	2.84693	1.35496	1
YPK_1230		hypothetical protein YPK_1230	1357970	1358467	+	NC_010465	CDS	1.90568	1.27153	-0.583735	0.819057
YPK_1231		hypothetical protein YPK_1231	1358467	1358850	+	NC_010465	CDS	0	1.16811	Inf	0.919442
YPK_1232		hypothetical protein YPK_1232	1358840	1359379	+	NC_010465	CDS	3.06935	0.234733	-3.70884	0.247718
YPK_1233		hypothetical protein YPK_1233	1359392	1360906	+	NC_010465	CDS	6.99498	4.2212	-0.728665	1
YPK_1234		hypothetical protein YPK_1234	1360918	1361358	+	NC_010465	CDS	0.371	0.760812	1.03612	1
YPK_1235		hypothetical protein YPK_1235	1361358	1361813	+	NC_010465	CDS	0.371	1.3825	1.89779	1
YPK_1236		hypothetical protein YPK_1236	1361899	1363470	+	NC_010465	CDS	2.79254	2.20548	-0.340484	0.685664
YPK_1237		conserved hypothetical protein	1363470	1363979	+	NC_010465	CDS	1.16368	0.360067	-1.69235	1
YPK_1238		conserved hypothetical protein	1363981	1364283	+	NC_010465	CDS	0	0
YPK_1239		conserved hypothetical protein	1364287	1365126	+	NC_010465	CDS	7.2517	3.583	-1.01715	0.4184
YPK_1240		conserved hypothetical protein	1365108	1365785	+	NC_010465	CDS	1.113	2.26865	1.02738	1
YPK_1241		conserved hypothetical protein	1365782	1366141	+	NC_010465	CDS	0	2.64905	Inf	0.408038
YPK_1242		conserved hypothetical protein	1366125	1367324	+	NC_010465	CDS	5.66635	5.59344	-0.0186845	0.5985
YPK_1243		conserved hypothetical protein	1367390	1369201	+	NC_010465	CDS	0.371	0.396341	0.0953239	0.868613
YPK_1244		hypothetical protein YPK_1244	1369205	1369426	+	NC_010465	CDS	0	0
YPK_1245		bacterial Ig-like domain (group 2) protein	1369419	1371200	+	NC_010465	CDS	6.15162	1.56062	-1.97885	0.267671
YPK_1246		conserved hypothetical protein	1371232	1371510	-	NC_010465	CDS	7.76757	4.99638	-0.63658	0.49926
YPK_1247		conserved hypothetical protein	1371491	1372009	-	NC_010465	CDS	18.4419	9.62499	-0.938134	0.264391
YPK_1248		transcriptional regulator, RpiR family	1372457	1373296	-	NC_010465	CDS	19.9365	5.85223	-1.76835	0.0291193
YPK_1249	murQ	glucokinase regulatory-like protein	1373504	1374391	+	NC_010465	CDS	23.3228	20.3289	-0.198207	0.979211
YPK_1250	yfhB	HAD superfamily (subfamily IF) hydrolase, YfhB	1374618	1375313	+	NC_010465	CDS	14.7224	21.5763	0.551436	1
YPK_1251	tadA	tRNA-specific adenosine deaminase	1375423	1375986	+	NC_010465	CDS	6.79943	11.6979	0.782763	0.400907
YPK_1252		lytic transglycosylase catalytic	1376113	1377654	-	NC_010465	CDS	56.0573	29.8764	-0.907898	0.352041
YPK_1253	purL	phosphoribosylformylglycinamidine synthase	1377889	1381779	+	NC_010465	CDS	17.8448	17.6155	-0.0186558	0.948013
YPK_1254		conserved hypothetical protein	1382196	1382645	-	NC_010465	CDS	1.30854	0	-Inf	0.68564
YPK_1255		conserved hypothetical protein	1383097	1383657	-	NC_010465	CDS	2.98808	0.412276	-2.85754	0.589589
YPK_1256		hypothetical protein YPK_1256	1384673	1384774	+	NC_010465	CDS	17.164	28.3251	0.722694	0.513063
YPK_1257	glrK, qseE	integral membrane sensor signal transduction histidine kinase	1384852	1386288	+	NC_010465	CDS	69.4759	56.4643	-0.299173	0.485422
YPK_1258		hypothetical protein YPK_1258	1386292	1387359	+	NC_010465	CDS	67.893	109.396	0.688225	0.0848496
YPK_1259	glrR, qseF	two component, sigma54 specific, transcriptional regulator, Fis family	1387322	1388659	+	NC_010465	CDS	64.8107	88.4862	0.449221	0.243376
YPK_1260		conserved hypothetical protein	1388679	1388822	+	NC_010465	CDS	2.42154	4.5538	0.911147	0.849365
YPK_1261	nadE	NAD+ synthetase	1388819	1390441	+	NC_010465	CDS	72.1566	183.915	1.34984	0.000830075
YPK_1262	glnB	nitrogen regulatory protein P-II	1390456	1390794	+	NC_010465	CDS	28.1893	66.5807	1.23996	0.0926135
YPK_1263	yhfZ	conserved hypothetical protein	1391022	1391954	-	NC_010465	CDS	53.5827	3.87435	-3.78974	5.93504e-10
YPK_1264	hmp	globin	1392385	1393575	-	NC_010465	CDS	2.64767	2.02296	-0.388259	0.611338
YPK_1265	glyA	glycine hydroxymethyltransferase	1394116	1395369	+	NC_010465	CDS	84.4092	142.655	0.757059	0.0796199
YPK_1266		conserved hypothetical protein	1395482	1395703	+	NC_010465	CDS	0.371	0.218798	-0.76182	0.779535
YPK_1267		hypothetical protein YPK_1267	1395703	1395828	+	NC_010465	CDS	97.7063	38.7006	-1.3361	0.0359679
YPK_1268	ailA	virulence-related outer membrane protein	1395821	1396360	+	NC_010465	CDS	680.038	1390.82	1.03225	0.0103255
YPK_1269	hcaT	chloramphenicol O-acetyltransferase	1396874	1398031	+	NC_010465	CDS	9.19038	4.90732	-0.90519	0.883308
YPK_1270	csiE	stationary phase inducible protein CsiE	1398028	1399389	-	NC_010465	CDS	139.419	17.3485	-3.00654	2.78505e-07
YPK_1271		protein of unknown function DUF1007	1399531	1400205	+	NC_010465	CDS	28.2165	37.3231	0.403527	0.319434
YPK_1272		high-affinity nickel-transporter	1400196	1401218	+	NC_010465	CDS	17.0698	30.6833	0.846007	0.286868
YPK_1273	suhB	inositol-phosphate phosphatase	1401317	1402120	-	NC_010465	CDS	111.171	15.6183	-2.83147	0.000620365
YPK_1274	trmJ	RNA methyltransferase, TrmH family, group 1	1402239	1403012	+	NC_010465	CDS	44.2805	25.7217	-0.783682	0.177263
YPK_1275	iscR	transcriptional regulator, BadM/Rrf2 family	1403105	1403662	+	NC_010465	CDS	223.837	195.686	-0.193908	0.608278
YPK_1276	iscS-1	cysteine desulfurase IscS	1403716	1404945	+	NC_010465	CDS	1360.58	969.79	-0.488479	0.083569
YPK_1277	nifU	FeS cluster assembly scaffold IscU	1404976	1405362	+	NC_010465	CDS	390.958	256.421	-0.608498	0.072282
YPK_1278	iscA	iron-sulfur cluster assembly protein IscA	1405632	1405955	+	NC_010465	CDS	129.991	141.815	0.125602	0.901165
YPK_1279	hscB	co-chaperone Hsc20	1406066	1406590	+	NC_010465	CDS	57.5695	69.1036	0.263456	0.750761
YPK_1280	hscA	Fe-S protein assembly chaperone HscA	1406833	1408749	+	NC_010465	CDS	72.5453	160.007	1.14118	0.00731694
YPK_1281	fdx-2	ferredoxin, 2Fe-2S type, ISC system	1408752	1409087	+	NC_010465	CDS	16.9885	45.1671	1.41071	0.0260619
YPK_1282		FeS assembly protein IscX	1409117	1409317	+	NC_010465	CDS	7.96311	33.3645	2.06691	0.00215902
YPK_1283		hypothetical protein YPK_1283	1409314	1409412	+	NC_010465	CDS	2.64767	7.19788	1.44285	0.599805
YPK_1284	pepB	PepB aminopeptidase	1409457	1410755	+	NC_010465	CDS	89.389	203.833	1.18922	0.00370923
YPK_1285		SseB family protein	1410834	1411751	+	NC_010465	CDS	21.7609	56.7208	1.38214	0.095019
YPK_1286	yapB2	outer membrane autotransporter barrel domain protein	1412021	1413709	-	NC_010465	CDS	4.69822	6.18425	0.396486	1
YPK_1287	yapA	pertactin	1413754	1415118	-	NC_010465	CDS	1.53468	0.824552	-0.896252	0.889327
YPK_1288		beta and gamma crystallin	1415834	1418254	+	NC_010465	CDS	2.79254	1.26713	-1.14002	0.443572
YPK_1289	ndk	nucleoside-diphosphate kinase	1418581	1419009	+	NC_010465	CDS	302.636	92.8795	-1.70415	0.000304758
YPK_1290	rlmN	ribosomal RNA large subunit methyltransferase N	1419271	1420467	+	NC_010465	CDS	109.131	162.741	0.576515	0.0576699
YPK_1291	pilF	type IV pilus biogenesis	1420621	1421370	+	NC_010465	CDS	94.7737	163.325	0.785186	0.0843615
YPK_1292	yfgA	transcriptional regulator, XRE family	1421360	1422466	+	NC_010465	CDS	62.905	176.331	1.48704	0.000164698
YPK_1293	ispG	1-hydroxy-2-methyl-2-(E)-butenyl 4-diphosphate synthase	1422570	1423697	+	NC_010465	CDS	76.372	241.419	1.66042	1.32554e-05
YPK_1294	hisS	histidyl-tRNA synthetase	1423906	1425180	+	NC_010465	CDS	147.349	237.942	0.691379	0.0206728
YPK_1295	yfgM	conserved hypothetical protein	1425194	1425829	+	NC_010465	CDS	85.3008	185.897	1.12387	0.00722129
YPK_1296	yfgL	outer membrane assembly lipoprotein YfgL	1425841	1427022	+	NC_010465	CDS	156.649	332.703	1.0867	0.00443166
YPK_1297	engA	small GTP-binding protein	1427170	1428657	+	NC_010465	CDS	189.228	328.314	0.794954	0.0070759
YPK_1298		auxin efflux carrier	1429026	1429982	+	NC_010465	CDS	28.8644	32.9289	0.190065	0.510884
YPK_1299		protein of unknown function DUF1407	1430031	1430255	+	NC_010465	CDS	5.26476	6.76311	0.36132	0.792533
YPK_1300		hypothetical protein YPK_1300	1430275	1430385	+	NC_010465	CDS	7.3153	4.54227	-0.687503	0.643314
YPK_1301	xseA	exodeoxyribonuclease VII, large subunit	1430339	1431718	-	NC_010465	CDS	57.2894	30.127	-0.927208	0.221243
YPK_1302	guaB	inosine-5'-monophosphate dehydrogenase	1431888	1433351	+	NC_010465	CDS	99.2602	329.301	1.73012	2.26864e-06
YPK_1303	guaA	GMP synthase, large subunit	1433531	1435108	+	NC_010465	CDS	71.4251	286.842	2.00575	1.10027e-06
YPK_1304	yhhZ-2	type VI secretion system effector, Hcp1 family	1435392	1435871	-	NC_010465	CDS	0	0.615139	Inf	1
YPK_1305		conserved hypothetical protein	1435895	1436128	-	NC_010465	CDS	0	0.360067	Inf	1
YPK_1306		hypothetical protein YPK_1306	1436157	1436345	+	NC_010465	CDS	0	0
YPK_1307		protein of unknown function DUF1240	1436357	1436752	-	NC_010465	CDS	0.371	0.109399	-1.76182	0.720767
YPK_1308		protein of unknown function DUF1240	1436814	1437209	-	NC_010465	CDS	0.741999	0	-Inf	0.323319
YPK_1309		protein of unknown function DUF1240	1437273	1437668	-	NC_010465	CDS	0	0
YPK_1310		conserved hypothetical protein	1437665	1438585	-	NC_010465	CDS	8.7993	1.48094	-2.57087	0.0247253
YPK_1311		conserved hypothetical protein	1439041	1439775	+	NC_010465	CDS	0.371	0.125334	-1.56564	0.725702
YPK_1312		conserved hypothetical protein	1439928	1440869	+	NC_010465	CDS	14.0511	6.92928	-1.01991	0.299751
YPK_1315	invD/yeeJ	putative adhesin, Ig domain protein group 1 domain protein	1441580	1447510	-	NC_010465	CDS	36.2844	68.6876	0.920702	0.148701
YPK_1316		insertion element protein	1447960	1448121	+	NC_010465	CDS	1.53468	1.11647	-0.458984	1
YPK_1317		protein of unknown function DUF943	1448602	1449066	-	NC_010465	CDS	1.90568	2.44236	0.357974	1
YPK_1320		hypothetical protein YPK_1320	1450406	1450498	+	NC_010465	CDS	11.0961	3.11411	-1.83315	0.254687
YPK_1321	thiD	phosphomethylpyrimidine kinase	1450495	1451295	+	NC_010465	CDS	3.58522	7.16003	0.997905	0.508715
YPK_1322		conserved hypothetical protein	1451323	1452243	-	NC_010465	CDS	74.1163	4.84515	-3.93518	4.96128e-14
YPK_1323		inhibitor of vertebrate lysozyme	1452474	1452983	+	NC_010465	CDS	3.44035	15.0874	2.13272	0.054459
YPK_1324	yegS	diacylglycerol kinase catalytic region	1453270	1454160	-	NC_010465	CDS	25.3427	15.7729	-0.684129	0.639006
YPK_1325	ydcP-1, yegQ-1, yhbU-1	peptidase U32	1454797	1456191	-	NC_010465	CDS	143.363	188.42	0.394283	0.289395
YPK_1326	yegP	protein of unknown function DUF1508	1456489	1456827	-	NC_010465	CDS	801.743	226.338	-1.82466	1.87793e-08
YPK_1327	baeR	two component transcriptional regulator, winged helix family	1456964	1457683	-	NC_010465	CDS	3.21422	13.5604	2.07686	0.0476894
YPK_1328	baeS	integral membrane sensor signal transduction histidine kinase	1457693	1459078	-	NC_010465	CDS	2.42154	13.7543	2.50589	0.0571726
YPK_1329	yegB	major facilitator superfamily MFS_1	1459109	1460506	-	NC_010465	CDS	8.04438	12.0497	0.582943	0.604148
YPK_1330	yegO	acriflavin resistance protein	1460540	1463614	-	NC_010465	CDS	12.7627	25.7303	1.01154	0.048257
YPK_1331	yegN	acriflavin resistance protein	1463611	1466769	-	NC_010465	CDS	9.12679	35.6741	1.9667	0.00191236
YPK_1332	yegM	efflux transporter, RND family, MFP subunit	1466769	1468103	-	NC_010465	CDS	10.9512	44.381	2.01885	0.000495111
YPK_1333	ydcT	spermidine/putrescine ABC transporter ATPase subunit	1468491	1469576	-	NC_010465	CDS	18.2158	37.3504	1.03593	0.0769503
YPK_1334		transcriptional regulator, GntR family with aminotransferase domain	1469959	1471464	-	NC_010465	CDS	12.4352	7.66236	-0.698568	0.505499
YPK_1335	goaG	4-aminobutyrate aminotransferase	1471646	1472935	+	NC_010465	CDS	0.741999	4.30256	2.53571	0.619958
YPK_1336	ydcS-1	extracellular solute-binding protein family 1	1472988	1474016	+	NC_010465	CDS	5.76054	8.24521	0.517353	0.709586
YPK_1337	ydcU-1	binding-protein-dependent transport systems inner membrane component	1474063	1475328	+	NC_010465	CDS	2.84322	12.8161	2.17236	0.0330172
YPK_1338	ydcV-1	binding-protein-dependent transport systems inner membrane component	1475390	1476238	+	NC_010465	CDS	1.113	3.10258	1.47902	1
YPK_1339		conserved hypothetical protein	1476310	1476450	+	NC_010465	CDS	0	0.234733	Inf	1
YPK_1340	yegD	putative chaperone protein	1476509	1477861	-	NC_010465	CDS	1.484	6.7065	2.17607	0.581481
YPK_1341	mgtE	magnesium transporter	1478001	1479476	-	NC_010465	CDS	12.9075	13.9896	0.116141	0.472695
YPK_1342		conserved hypothetical protein	1479528	1479716	-	NC_010465	CDS	24.0141	19.6897	-0.28644	0.649241
YPK_1343	ppx	Ppx/GppA phosphatase	1479905	1481464	-	NC_010465	CDS	90.1157	152.207	0.756183	0.038899
YPK_1344	ppk	polyphosphate kinase	1481475	1483538	-	NC_010465	CDS	171.64	161.575	-0.0871838	0.384193
YPK_1345	pstC-1	binding-protein-dependent transport systems inner membrane component	1483881	1486040	+	NC_010465	CDS	20.5938	16.2326	-0.343317	1
YPK_1346	pstA-1	phosphate ABC transporter, inner membrane subunit PstA	1486040	1487752	+	NC_010465	CDS	13.6495	12.9992	-0.070435	0.734199
YPK_1347	pstB-1	phosphate ABC transporter, ATPase subunit	1487780	1488592	+	NC_010465	CDS	20.284	7.10127	-1.51419	0.04803
YPK_1348	fliB	protein of unknown function UPF0153	1488806	1489999	+	NC_010465	CDS	16.8872	2.37805	-2.82808	0.000293429
YPK_1349	speG	GCN5-related N-acetyltransferase	1490093	1490638	-	NC_010465	CDS	53.2423	26.6327	-0.999373	0.0498039
YPK_1350	purN	phosphoribosylglycinamide formyltransferase	1490866	1491504	-	NC_010465	CDS	10.8699	4.17282	-1.38125	0.652979
YPK_1351	purI	phosphoribosylformylglycinamidine cyclo-ligase	1491619	1492662	-	NC_010465	CDS	20.0579	19.5825	-0.0346075	0.968465
YPK_1352	upp	uracil phosphoribosyltransferase	1493097	1493723	+	NC_010465	CDS	15.8755	34.8836	1.13574	0.0704498
YPK_1353	pyrP, uraA	uracil-xanthine permease	1493850	1495136	+	NC_010465	CDS	14.7119	20.3801	0.470183	0.557143
YPK_1354	hda	DnaA regulatory inactivator Hda	1495395	1496102	+	NC_010465	CDS	92.031	61.2355	-0.58775	0.699587
YPK_1355	yfgD	arsenate reductase	1496315	1496671	-	NC_010465	CDS	38.54	38.1841	-0.013384	0.483975
YPK_1356		peptidase M48 Ste24p	1496778	1498352	-	NC_010465	CDS	85.6871	115.296	0.428191	0.268945
YPK_1357	perM	protein of unknown function UPF0118	1498593	1499657	+	NC_010465	CDS	24.3239	23.828	-0.0297185	0.689055
YPK_1358		conserved hypothetical protein	1500263	1500958	+	NC_010465	CDS	52.6992	9.38145	-2.4899	6.01303e-06
YPK_1359		conserved hypothetical protein	1500962	1501381	+	NC_010465	CDS	35.157	3.43576	-3.35511	0.00448473
YPK_1360	bcp	peroxiredoxin	1501625	1502095	-	NC_010465	CDS	123.785	111.406	-0.152011	0.896113
YPK_1361	gcvR	glycine cleavage system regulatory protein	1502098	1502712	-	NC_010465	CDS	63.8636	51.1172	-0.321186	0.228998
YPK_1362	dapA	dihydrodipicolinate synthase	1502814	1503713	+	NC_010465	CDS	111.19	188.127	0.758682	0.0598082
YPK_1363	dapX	NlpB DapX family lipoprotein	1503731	1504789	+	NC_010465	CDS	149.426	397.861	1.41283	0.000162994
YPK_1364	purC	phosphoribosylaminoimidazole-succinocarboxamide synthase	1504860	1505573	+	NC_010465	CDS	59.2868	64.3101	0.117335	0.817233
YPK_1365		hypothetical protein YPK_1365	1505570	1505746	-	NC_010465	CDS	8.33411	10.006	0.263761	0.733173
YPK_1366		protein of unknown function zinc metallopeptidase putative	1505792	1506661	+	NC_010465	CDS	47.1753	42.1679	-0.161885	0.320377
YPK_1367	yeaL	protein of unknown function DUF441	1506755	1507207	+	NC_010465	CDS	3.06935	12.7566	2.05524	0.0673057
YPK_1368	tmcA	tRNA(Met) cytidine acetyltransferase	1507209	1509260	+	NC_010465	CDS	17.1334	29.4474	0.78133	0.290666
YPK_1369		hypothetical protein YPK_1369	1509383	1509508	+	NC_010465	CDS	0.371	0.45353	0.289782	0.903383
YPK_1370		conserved hypothetical protein	1509550	1509744	-	NC_010465	CDS	17.329	20.0836	0.212837	0.677472
YPK_1371		peptidase M15B and M15C DD-carboxypeptidase VanY/endolysin	1509812	1510489	-	NC_010465	CDS	55.4683	72.3577	0.383483	0.627209
YPK_1372	dapE	succinyl-diaminopimelate desuccinylase	1510486	1511613	-	NC_010465	CDS	30.5095	79.0959	1.37435	0.120885
YPK_1373		arsenate reductase and related	1511615	1512013	-	NC_010465	CDS	14.3409	21.1216	0.558587	0.447638
YPK_1374		tetratricopeptide repeat protein	1512173	1512646	-	NC_010465	CDS	11.5918	24.376	1.07235	0.286153
YPK_1375	afuA, fbpA	extracellular solute-binding protein family 1	1512957	1514045	+	NC_010465	CDS	519.054	8.9504	-5.85779	5.96111e-47
YPK_1376	afuB, fbpB	binding-protein-dependent transport systems inner membrane component	1514140	1515909	+	NC_010465	CDS	152.25	7.24794	-4.39273	3.49133e-17
YPK_1377	afuC	ABC transporter related	1515902	1516972	+	NC_010465	CDS	177.147	10.9206	-4.01982	1.40071e-18
YPK_1378	ydeN	sulfatase	1517450	1519123	+	NC_010465	CDS	42.5808	9.52	-2.16117	0.0001324
YPK_1379	ydeM-2, yidF-2, aslB-2	radical SAM domain protein	1519180	1520355	+	NC_010465	CDS	9.35292	2.04828	-2.19101	0.215985
YPK_1380	ybcI	membrane-bound metal-dependent hydrolase	1521102	1521650	-	NC_010465	CDS	2.597	1.299	-0.999446	0.317708
YPK_1381		conserved hypothetical protein	1521939	1522523	-	NC_010465	CDS	11.3021	1.22089	-3.21058	0.00124666
YPK_1382	acrD	transporter, hydrophobe/amphiphile efflux-1 (HAE1) family	1522754	1525885	-	NC_010465	CDS	11.5282	19.1508	0.732236	0.717731
YPK_1383		conserved hypothetical protein	1526300	1526578	+	NC_010465	CDS	6.03735	3.95785	-0.609197	0.276428
YPK_1384	narP	two component transcriptional regulator, LuxR family	1526591	1527220	-	NC_010465	CDS	89.9202	35.7304	-1.33149	0.00915948
YPK_1385	napF	ferredoxin-type protein NapF	1528053	1528556	+	NC_010465	CDS	65.6163	66.949	0.0290091	0.850521
YPK_1386	napD	NapD family protein	1528546	1528812	+	NC_010465	CDS	9.67324	11.495	0.24894	1
YPK_1387	napA	periplasmic nitrate reductase, large subunit	1528809	1531301	+	NC_010465	CDS	161.297	167.146	0.0513872	0.864084
YPK_1388	napB	nitrate reductase cytochrome c-type subunit (NapB)	1531384	1531851	+	NC_010465	CDS	13.3832	22.105	0.723948	0.864561
YPK_1389	napC	periplasmic nitrate (or nitrite) reductase c-type cytochrome, NapC/NirT family	1531879	1532478	+	NC_010465	CDS	58.4765	49.1515	-0.250622	0.650478
YPK_1390		NUDIX hydrolase	1532640	1533236	+	NC_010465	CDS	11.6296	10.8524	-0.0997824	1
YPK_1391	maeB	malate dehydrogenase (oxaloacetate-decarboxylating) (NADP(+)), phosphate acetyltransferase	1533432	1535711	+	NC_010465	CDS	41.0863	27.3186	-0.588773	0.508312
YPK_1392	yaiI	protein of unknown function DUF188	1535879	1536337	-	NC_010465	CDS	0.741999	13.3393	4.16812	0.0207948
YPK_1393	hemF	coproporphyrinogen oxidase	1536337	1537266	-	NC_010465	CDS	15.68	18.0691	0.204597	1
YPK_1394		GCN5-related N-acetyltransferase	1537549	1537974	+	NC_010465	CDS	22.7998	12.5368	-0.862847	0.128089
YPK_1395		conserved hypothetical protein	1538445	1538861	+	NC_010465	CDS	3.53454	1.01646	-1.79797	0.177768
YPK_1396		outer membrane autotransporter barrel domain protein	1538953	1541232	-	NC_010465	CDS	15.4869	2.71279	-2.5132	0.372194
YPK_1397	ygiW	conserved hypothetical protein	1541737	1542150	-	NC_010465	CDS	130.603	78.2572	-0.738897	0.0262538
YPK_1398	yfeY	protein of unknown function DUF1131	1542513	1543124	+	NC_010465	CDS	22.2662	18.6996	-0.251851	0.67128
YPK_1399		Dyp-type peroxidase family	1543302	1544201	+	NC_010465	CDS	29.5485	36.2871	0.296372	0.93988
YPK_1400	nanA	dihydrodipicolinate synthetase	1544299	1545192	-	NC_010465	CDS	15.3291	16.4688	0.103461	0.576848
YPK_1401	nanE	N-acylglucosamine-6-phosphate 2-epimerase	1545255	1545956	-	NC_010465	CDS	2.69835	1.89762	-0.507884	1
YPK_1402		hypothetical protein YPK_1402	1546046	1546141	+	NC_010465	CDS	2.84322	0.844891	-1.75069	0.688991
YPK_1403		conserved hypothetical protein	1546281	1547252	-	NC_010465	CDS	1.90568	0.489805	-1.96002	0.474232
YPK_1404	nanK	N-acetylmannosamine kinase	1547521	1548393	+	NC_010465	CDS	8.00662	4.6632	-0.779873	0.292785
YPK_1405		conserved hypothetical protein	1548475	1548945	+	NC_010465	CDS	5.68644	1.95481	-1.54049	0.650027
YPK_1406		transcriptional regulator, RpiR family	1549134	1550012	+	NC_010465	CDS	35.4482	33.166	-0.0960039	0.770912
YPK_1407	nanT	major facilitator superfamily MFS_1	1550617	1552149	+	NC_010465	CDS	21.4606	8.6458	-1.31162	0.0543784
YPK_1408	cysP	sulfate ABC transporter, periplasmic sulfate-binding protein	1552482	1553519	+	NC_010465	CDS	2.79254	176.857	5.98486	8.63923e-21
YPK_1409	cysT	sulfate ABC transporter, inner membrane subunit	1553519	1554352	+	NC_010465	CDS	8.65443	80.3468	3.21473	2.54442e-07
YPK_1410	cysW	sulfate ABC transporter, inner membrane subunit CysW	1554352	1555227	+	NC_010465	CDS	2.69835	68.1197	4.65792	1.23142e-10
YPK_1411	cysA	sulfate ABC transporter, ATPase subunit	1555217	1556308	+	NC_010465	CDS	8.70511	100.661	3.5315	4.3571e-10
YPK_1412	cysM	cysteine synthase B	1556479	1557357	+	NC_010465	CDS	11.6932	50.0893	2.09883	0.000338027
YPK_1413		conserved hypothetical protein	1557603	1558835	+	NC_010465	CDS	3.58522	6.14813	0.778088	0.623564
YPK_1414		two component transcriptional regulator, winged helix family	1559216	1559923	-	NC_010465	CDS	4.60403	2.69088	-0.774817	0.794111
YPK_1415		integral membrane sensor signal transduction histidine kinase	1559920	1561464	-	NC_010465	CDS	16.958	7.99397	-1.08498	0.320874
YPK_1416	yfbK	von Willebrand factor type A	1561697	1563115	-	NC_010465	CDS	230.116	45.3657	-2.34269	3.3675e-10
YPK_1417	patB-1, malY-1	aminotransferase class I and II	1563817	1564998	+	NC_010465	CDS	13.8991	0.4854	-4.83967	8.3425e-05
YPK_1418		putative peptidase	1565032	1566252	+	NC_010465	CDS	25.5617	9.41348	-1.44118	0.0413959
YPK_1419		conserved hypothetical protein	1566395	1566592	+	NC_010465	CDS	1.855	0.412276	-2.16974	0.245134
YPK_1420	yidK	Na+/solute symporter	1566589	1568049	+	NC_010465	CDS	13.0017	4.95072	-1.39299	0.301046
YPK_1421		FAD-dependent pyridine nucleotide-disulphide oxidoreductase	1568109	1569755	+	NC_010465	CDS	4.32722	2.37862	-0.863314	0.483431
YPK_1422	macB-1	ABC transporter related	1570010	1572046	-	NC_010465	CDS	11.9193	9.41332	-0.340527	0.865061
YPK_1423	macA-1	efflux transporter, RND family, MFP subunit	1572050	1573255	-	NC_010465	CDS	10.6108	3.37359	-1.65317	0.130748
YPK_1424	yedW	two component transcriptional regulator, winged helix family	1573443	1574126	+	NC_010465	CDS	32.8947	35.1649	0.0962836	0.948752
YPK_1425	yedV	integral membrane sensor signal transduction histidine kinase	1574152	1575501	+	NC_010465	CDS	598.263	327.869	-0.867659	0.0542253
YPK_1426	crr	PTS system, glucose subfamily, IIA subunit	1575702	1576211	-	NC_010465	CDS	1487.78	1976.97	0.410128	0.939726
YPK_1427	ptsI	phosphoenolpyruvate-protein phosphotransferase	1576260	1577987	-	NC_010465	CDS	862.863	903.511	0.0664107	0.96333
YPK_1428	ptsH	phosphotransferase system, phosphocarrier protein HPr	1578036	1578293	-	NC_010465	CDS	252.514	170.164	-0.56944	0.288151
YPK_1429	cysK-2	cysteine synthase A	1578792	1579760	-	NC_010465	CDS	210.579	781.047	1.89105	3.40518e-07
YPK_1430	cysZ	putative sulfate transport protein CysZ	1579917	1580651	-	NC_010465	CDS	82.2033	308.344	1.90728	8.72371e-07
YPK_1431	zipA	cell division protein ZipA	1580900	1581886	+	NC_010465	CDS	415.745	493.005	0.245903	0.316254
YPK_1432	ligA	DNA ligase, NAD-dependent	1581977	1583989	+	NC_010465	CDS	72.3225	140.179	0.954753	0.101148
YPK_1433	ypeB	conserved hypothetical protein	1584009	1584224	+	NC_010465	CDS	9.86879	42.1756	2.09547	0.00100132
YPK_1434		conserved hypothetical protein	1584325	1584672	-	NC_010465	CDS	6.42843	5.85721	-0.134255	1
YPK_1435		protein of unknown function DUF925	1584804	1585409	-	NC_010465	CDS	10.0137	7.19788	-0.476325	0.803127
YPK_1437	gltX	glutamyl-tRNA synthetase	1586063	1587478	-	NC_010465	CDS	114.186	170.723	0.580272	0.148796
YPK_1438	nupC-1	nucleoside transporter	1589137	1590321	-	NC_010465	CDS	28.8443	297.738	3.36769	5.26265e-12
YPK_1439	mntH	Mn2+/Fe2+ transporter, NRAMP family	1590772	1592001	+	NC_010465	CDS	28.054	51.5982	0.879113	0.0375692
YPK_1440		conserved hypothetical protein	1592094	1592507	-	NC_010465	CDS	3.06935	1.70572	-0.847555	0.759312
YPK_1441		aldo/keto reductase	1592678	1593667	-	NC_010465	CDS	56.8275	4.8342	-3.55524	1.46873e-09
YPK_1442		transcriptional regulator, LysR family	1593803	1594681	-	NC_010465	CDS	12.2091	4.15034	-1.55665	0.182446
YPK_1443		transmembrane pair domain protein	1594784	1595260	+	NC_010465	CDS	11.3528	8.07747	-0.491071	0.529753
YPK_1444	glk	glucokinase	1595441	1596412	+	NC_010465	CDS	51.1645	18.2633	-1.4862	0.00147977
YPK_1445		protein of unknown function DUF1479	1596490	1597737	-	NC_010465	CDS	67.7845	78.8622	0.218379	0.915011
YPK_1446	alaC	aminotransferase class I and II	1598003	1599238	+	NC_010465	CDS	60.4457	185.988	1.62149	7.71299e-05
YPK_1447		cytochrome B561	1599502	1600026	+	NC_010465	CDS	8.0573	5.90286	-0.448881	0.656949
YPK_1448		conserved hypothetical protein	1600121	1600552	-	NC_010465	CDS	5.17057	1.3034	-1.98804	0.636305
YPK_1449		curli production assembly/transport component CsgG	1601142	1601813	+	NC_010465	CDS	13.7236	9.55742	-0.521971	0.31532
YPK_1450		putative lipoprotein	1601840	1602196	+	NC_010465	CDS	5.63576	3.97835	-0.50244	0.780303
YPK_1451		hypothetical protein	1602193	1602849	+	NC_010465	CDS	11.2715	7.61356	-0.566038	0.588956
YPK_1452		4Fe-4S ferredoxin iron-sulfur binding domain protein	1603095	1603664	-	NC_010465	CDS	3.58522	2.25271	-0.670398	0.753507
YPK_1453		cytoplasmic chaperone TorD family protein	1603661	1604257	-	NC_010465	CDS	3.73008	15.4738	2.05255	0.0461598
YPK_1454	dmsC-1	putative anaerobic dimethyl sulfoxide reductase, C subunit	1604739	1605515	-	NC_010465	CDS	0.371	2.9003	2.96671	0.668884
YPK_1455	dmsB-1	dimethylsulfoxide reductase, chain B	1605517	1606134	-	NC_010465	CDS	1.53468	0.918016	-0.741343	0.941914
YPK_1456	dmsA-1	anaerobic dimethyl sulfoxide reductase, A subunit, DmsA/YnfE family	1606146	1608572	-	NC_010465	CDS	4.18235	2.47151	-0.758922	0.479803
YPK_1457		conserved hypothetical protein	1609403	1610251	+	NC_010465	CDS	1.113	0.881741	-0.336025	0.534037
YPK_1458		hypothetical protein YPK_1458	1610358	1610603	+	NC_010465	CDS	0	0.161608	Inf	1
YPK_1459	yhhZ-3	type VI secretion system effector, Hcp1 family	1610481	1610960	-	NC_010465	CDS	6.42843	0.918016	-2.80788	0.109805
YPK_1460		conserved hypothetical protein	1611426	1611950	+	NC_010465	CDS	12.5165	11.2922	-0.148503	0.877564
YPK_1461	sfuC	ABC transporter related	1612023	1613072	-	NC_010465	CDS	6.79943	8.41777	0.308024	0.757776
YPK_1462	sfuB	binding-protein-dependent transport systems inner membrane component	1613069	1614655	-	NC_010465	CDS	28.6511	19.7122	-0.539503	0.654986
YPK_1463	sfuA	extracellular solute-binding protein family 1	1614711	1615730	-	NC_010465	CDS	85.0972	66.4752	-0.356296	0.762776
YPK_1464	mltB-1	lytic murein transglycosylase B	1616059	1617153	+	NC_010465	CDS	29.8688	42.5487	0.510476	0.787602
YPK_1465		transcriptional regulator, LuxR family	1618395	1618997	+	NC_010465	CDS	1.67954	1.74257	0.053147	1
YPK_1466		domain of unknown function DUF1795	1619370	1619852	-	NC_010465	CDS	16.9379	5.55375	-1.60872	0.0273102
YPK_1467		OmpA/MotB domain protein	1619849	1621531	-	NC_010465	CDS	10.8063	5.64779	-0.936117	0.637193
YPK_1468		conserved hypothetical protein	1621532	1622233	-	NC_010465	CDS	2.05054	4.14593	1.01569	0.729885
YPK_1469		conserved hypothetical protein	1622230	1623567	-	NC_010465	CDS	4.18235	4.40315	0.0742222	0.87837
YPK_1470		conserved hypothetical protein	1623607	1624638	-	NC_010465	CDS	0.741999	1.98228	1.41767	1
YPK_1471	impA	ImpA domain protein	1624645	1625838	-	NC_010465	CDS	4.52276	4.88866	0.112237	0.769472
YPK_1472	impH-2, vasB-2	type VI secretion protein, VC_A0111 family	1625937	1626962	-	NC_010465	CDS	2.61708	3.27955	0.325538	0.639872
YPK_1473	impG, vasA	type VI secretion protein, VC_A0110 family	1626962	1628842	-	NC_010465	CDS	10.8063	4.22944	-1.35334	0.3543
YPK_1474	vasG-3, clpV-3	type VI secretion ATPase, ClpV1 family	1629626	1632283	+	NC_010465	CDS	11.228	9.08229	-0.305974	0.850968
YPK_1475	fimA-2	fimbrial protein	1632494	1633039	+	NC_010465	CDS	12.6307	13.3746	0.0825551	0.638236
YPK_1476		pili assembly chaperone	1633196	1633957	+	NC_010465	CDS	2.27667	0.688263	-1.7259	0.392839
YPK_1477	fimD-1, fimC-1, mrkC-1, htrE-1, cssD-1	fimbrial biogenesis outer membrane usher protein	1634085	1636757	+	NC_010465	CDS	4.32722	1.95041	-1.14966	0.395182
YPK_1478		fimbrial protein	1636742	1637350	+	NC_010465	CDS	0.371	0.865806	1.22263	1
YPK_1479	impB-3	type VI secretion protein, VC_A0107 family	1637456	1637980	+	NC_010465	CDS	3.44035	1.24181	-1.47011	0.461299
YPK_1480	impC-3	type VI secretion protein, EvpB/VC_A0108 family	1638004	1639506	+	NC_010465	CDS	17.6364	7.57729	-1.2188	0.154076
YPK_1481	hcp-3	type VI secretion system effector, Hcp1 family	1639755	1640324	+	NC_010465	CDS	5.21408	6.894	0.402929	1
YPK_1482	vasD-2, lip-2	conserved hypothetical protein	1640577	1641137	+	NC_010465	CDS	3.73008	1.08901	-1.77619	0.453523
YPK_1483	impJ-3, vasE-3	type VI secretion protein, VC_A0114 family	1641141	1642490	+	NC_010465	CDS	5.26476	4.80945	-0.130495	1
YPK_1484	impK-2, ompA-2, vasF-2, dotU-2	type VI secretion system OmpA/MotB family protein	1642487	1643863	+	NC_010465	CDS	3.90554	2.81066	-0.474613	0.377658
YPK_1485	impL-2, vasK-2, icmF-2	type VI secretion protein IcmF	1643872	1647699	+	NC_010465	CDS	30.3178	15.5239	-0.965675	0.31474
YPK_1486		type VI secretion system Vgr family protein	1648026	1650794	+	NC_010465	CDS	40.8305	23.8635	-0.774841	0.0267524
YPK_1487		conserved hypothetical protein	1650893	1651153	+	NC_010465	CDS	0	0.631074	Inf	1
YPK_1488		conserved hypothetical protein	1651153	1652001	+	NC_010465	CDS	5.58508	2.16365	-1.36811	0.162177
YPK_1489	impE	virulence protein SciE type	1652021	1652827	+	NC_010465	CDS	18.071	9.36053	-0.94901	0.282546
YPK_1490	impF	type VI secretion system lysozyme-related protein	1652892	1653371	+	NC_010465	CDS	28.1659	11.5555	-1.28537	0.0739017
YPK_1491		conserved hypothetical protein	1653396	1653743	+	NC_010465	CDS	12.5801	9.37647	-0.424022	0.766575
YPK_1492	phnA	alkylphosphonate utilization operon protein PhnA	1653818	1654159	-	NC_010465	CDS	54.6685	31.1936	-0.809458	0.0255842
YPK_1493		conserved hypothetical protein	1654535	1656574	-	NC_010465	CDS	20.8941	11.9025	-0.811831	0.168185
YPK_1494	lemA	LemA family protein	1656579	1657121	-	NC_010465	CDS	7.71689	5.05897	-0.609177	0.28216
YPK_1495		conserved hypothetical protein	1657738	1658205	+	NC_010465	CDS	6.55321	15.3116	1.22435	0.572908
YPK_1496	ccmA	heme exporter protein CcmA	1658650	1659306	+	NC_010465	CDS	159.987	67.7024	-1.24068	0.00708711
YPK_1497	ccmB	heme exporter protein CcmB	1659276	1659935	+	NC_010465	CDS	19.2217	17.5094	-0.134607	1
YPK_1498	ccmC	heme exporter protein CcmC	1659998	1660735	+	NC_010465	CDS	10.5295	11.3933	0.113746	0.872258
YPK_1499	ccmD	heme exporter protein CcmD	1660732	1661034	+	NC_010465	CDS	1.16368	3.47418	1.57798	0.419699
YPK_1500	ccmE	CcmE/CycJ protein	1661031	1661525	+	NC_010465	CDS	2.42154	2.83158	0.22568	1
YPK_1501	ccmF	cytochrome c-type biogenesis protein CcmF	1661522	1663492	+	NC_010465	CDS	20.5938	19.2404	-0.0980717	0.796492
YPK_1502	ccmG	periplasmic protein thiol--disulphide oxidoreductase DsbE	1663489	1664055	+	NC_010465	CDS	4.15176	6.91434	0.735869	0.327948
YPK_1503	ccmH	cytochrome C biogenesis protein	1664052	1664564	+	NC_010465	CDS	5.49089	7.1875	0.388449	0.87745
YPK_1504	ccmI	cytochrome c-type biogenesis protein CcmI	1664564	1665790	+	NC_010465	CDS	121.888	92.7562	-0.394038	0.229104
YPK_1505	vcaJ	VacJ family lipoprotein	1665826	1666590	+	NC_010465	CDS	38.3679	53.762	0.486687	0.404342
YPK_1506	fadL	membrane protein involved in aromatic hydrocarbon degradation	1666697	1667962	-	NC_010465	CDS	372.418	34.6737	-3.42501	4.70413e-18
YPK_1507		conserved hypothetical protein	1668376	1668672	+	NC_010465	CDS	58.1361	87.5325	0.590385	0.239217
YPK_1508	fadI	acetyl-CoA C-acyltransferase FadI	1668959	1670269	+	NC_010465	CDS	64.0687	22.2413	-1.52638	0.00748761
YPK_1509	fadJ	fatty acid oxidation complex, alpha subunit FadJ	1670269	1672593	+	NC_010465	CDS	156.662	69.5511	-1.17151	0.00239639
YPK_1510		conserved hypothetical protein	1673049	1673207	+	NC_010465	CDS	51.5652	19.1234	-1.43106	0.0193551
YPK_1511	sixA	phosphohistidine phosphatase, SixA	1673194	1673670	+	NC_010465	CDS	135.409	120.812	-0.164567	0.996595
YPK_1512		Smr protein/MutS2	1673922	1674533	-	NC_010465	CDS	16.2972	16.7746	0.0416561	0.770075
YPK_1513	prmB	protein-(glutamine-N5) methyltransferase, ribosomal protein L3-specific	1674822	1675754	+	NC_010465	CDS	92.8116	173.767	0.904777	0.0279894
YPK_1514	aroC	chorismate synthase	1675831	1676916	+	NC_010465	CDS	45.7009	86.5956	0.922073	0.075476
YPK_1515	mepA	peptidase U6 penicillin-insensitive murein endopeptidase	1676943	1677749	+	NC_010465	CDS	23.5618	37.5876	0.673806	0.249723
YPK_1516	yfcA	protein of unknown function DUF81	1677753	1678559	+	NC_010465	CDS	3.21422	14.0176	2.1247	0.043562
YPK_1517	yfcM	protein of unknown function DUF462	1678659	1679201	+	NC_010465	CDS	11.8992	13.7681	0.210459	0.788703
YPK_1518		YfcL protein	1679259	1679537	+	NC_010465	CDS	11.0454	15.8213	0.518429	0.498276
YPK_1519	mnmC	tRNA U-34 5-methylaminomethyl-2-thiouridine biosynthesis protein MnmC	1679715	1681784	-	NC_010465	CDS	22.2533	35.7512	0.683972	0.282884
YPK_1520	fabB	beta-ketoacyl synthase	1681956	1683179	+	NC_010465	CDS	557.719	784.937	0.493038	0.272553
YPK_1521		aspartate racemase	1683587	1684282	-	NC_010465	CDS	1.484	7.00283	2.23845	0.534925
YPK_1522	smfA-2	fimbrial protein	1685070	1685600	+	NC_010465	CDS	0	0
YPK_1523	flk	Div-like protein	1686127	1687164	-	NC_010465	CDS	10.1384	4.23882	-1.2581	0.079029
YPK_1524		protein of unknown function DUF6 transmembrane	1687449	1688366	-	NC_010465	CDS	16.6883	5.25743	-1.66641	0.399051
YPK_1525		hypothetical protein YPK_1525	1688437	1688565	-	NC_010465	CDS	0	0
YPK_1526		transcriptional regulator, AraC family	1688592	1689377	+	NC_010465	CDS	10.8804	18.0735	0.732139	0.840296
YPK_1527	pdxB	D-isomer specific 2-hydroxyacid dehydrogenase NAD-binding	1689424	1690551	+	NC_010465	CDS	38.0782	73.6763	0.952236	0.0774935
YPK_1528	asd-2	aspartate-semialdehyde dehydrogenase	1690721	1691731	+	NC_010465	CDS	64.2676	80.1683	0.318941	0.751773
YPK_1529	truA	tRNA pseudouridine synthase A	1691731	1692612	+	NC_010465	CDS	29.299	20.3609	-0.525048	0.727364
YPK_1530	dedA	SNARE associated Golgi protein	1692769	1693431	+	NC_010465	CDS	23.1306	22.0099	-0.0716498	0.351357
YPK_1531	accD	acetyl-CoA carboxylase, carboxyl transferase, beta subunit	1693662	1694576	+	NC_010465	CDS	308.309	320.971	0.0580636	0.38261
YPK_1532	folC	FolC bifunctional protein	1694825	1696129	+	NC_010465	CDS	99.034	119.081	0.265945	0.39012
YPK_1533	dedD	phosphogluconate dehydratase	1696249	1696986	+	NC_010465	CDS	34.2032	55.2682	0.692319	0.252283
YPK_1534	cvpA	colicin V production protein	1697314	1697823	+	NC_010465	CDS	7.15035	13.0579	0.868839	0.998677
YPK_1535	purF	amidophosphoribosyltransferase	1697836	1699353	+	NC_010465	CDS	27.0328	58.8244	1.1217	0.0599313
YPK_1536	ubiX	3-octaprenyl-4-hydroxybenzoate carboxy-lyase	1699614	1700186	+	NC_010465	CDS	43.8354	26.865	-0.70637	0.46996
YPK_1537		hypothetical protein YPK_1537	1700183	1700290	-	NC_010465	CDS	5.06922	2.66556	-0.927322	0.317952
YPK_1538	hisJ	cationic amino acid ABC transporter, periplasmic binding protein	1700733	1701515	+	NC_010465	CDS	113.101	19.2476	-2.55487	1.26468e-08
YPK_1539	hisQ	polar amino acid ABC transporter, inner membrane subunit	1701611	1702297	+	NC_010465	CDS	23.4911	3.26975	-2.84486	5.1941e-05
YPK_1540	hisM	polar amino acid ABC transporter, inner membrane subunit	1702294	1703010	+	NC_010465	CDS	16.6305	3.15537	-2.39795	0.0771947
YPK_1541	hisP	ABC transporter related	1703024	1703821	+	NC_010465	CDS	24.9822	8.37553	-1.57665	0.0204453
YPK_1542	yfcH	cell division inhibitor	1703945	1704853	-	NC_010465	CDS	177.967	80.8105	-1.13899	0.0230038
YPK_1543		diguanylate phosphodiesterase	1705207	1705899	+	NC_010465	CDS	13.2279	7.02317	-0.913387	0.488526
YPK_1544		phosphodiesterase, MJ0936 family	1706087	1706638	+	NC_010465	CDS	36.9652	66.5405	0.848066	0.0912782
YPK_1545		NUDIX hydrolase	1706860	1707408	+	NC_010465	CDS	44.4559	93.0394	1.06547	0.0341837
YPK_1546	ulaA	PTS system ascorbate-specific transporter subunit IIC	1707525	1708781	-	NC_010465	CDS	14.2902	6.28809	-1.18433	0.111891
YPK_1547	ulaB	phosphotransferase system lactose/cellobiose-specific IIB subunit	1708794	1709081	-	NC_010465	CDS	7.88184	1.11149	-2.82603	0.207889
YPK_1548	ulaC	putative PTS IIA-like nitrogen-regulatory protein PtsN	1709250	1709693	-	NC_010465	CDS	5.11989	0.704198	-2.86206	0.129664
YPK_1549		transcriptional regulator, LacI family	1710060	1711094	+	NC_010465	CDS	27.498	16.6691	-0.722148	0.145748
YPK_1550	pta	phosphate acetyltransferase	1711361	1713514	-	NC_010465	CDS	30.5262	62.1383	1.02543	0.0124794
YPK_1551	ackA	acetate kinase	1713682	1714884	-	NC_010465	CDS	40.243	67.3261	0.742428	0.11429
YPK_1552		protein of unknown function DUF412	1715306	1715761	+	NC_010465	CDS	23.6431	40.5469	0.77817	0.200982
YPK_1553		YfbU family protein	1716069	1716563	+	NC_010465	CDS	20.6173	44.9668	1.12501	0.14383
YPK_1554		HAD-superfamily hydrolase, subfamily IA, variant 3	1716729	1717385	+	NC_010465	CDS	30.7935	47.7042	0.631492	0.463368
YPK_1555		citrate transporter	1717677	1719509	+	NC_010465	CDS	30.9584	25.2779	-0.292454	0.647022
YPK_1556		conserved hypothetical protein	1719933	1720175	+	NC_010465	CDS	1.53468	1.72663	0.170027	1
YPK_1557	yfbR	metal dependent phosphohydrolase	1720222	1720815	-	NC_010465	CDS	19.4101	46.3878	1.25694	0.0451379
YPK_1558	alaA	aminotransferase class I and II	1720966	1722180	-	NC_010465	CDS	36.9723	130.876	1.82368	9.83563e-06
YPK_1559	rovM	transcriptional regulator, LysR family	1723035	1723967	+	NC_010465	CDS	951.572	1396.28	0.553205	0.435506
YPK_1560	nuoA	NADH-ubiquinone/plastoquinone oxidoreductase chain 3	1724645	1725145	+	NC_010465	CDS	183.19	145.427	-0.333042	0.345907
YPK_1561	nuoB	NADH-quinone oxidoreductase, B subunit	1725247	1725924	+	NC_010465	CDS	129.162	111.92	-0.206708	0.667634
YPK_1562	nuoD	NADH dehydrogenase I, D subunit	1726067	1727863	+	NC_010465	CDS	227.91	237.17	0.0574541	0.498393
YPK_1563	nuoE	NADH-quinone oxidoreductase, E subunit	1727866	1728429	+	NC_010465	CDS	61.2159	84.0685	0.457658	0.708004
YPK_1564	nuoF	NADH-quinone oxidoreductase, F subunit	1728426	1729811	+	NC_010465	CDS	100.397	129.518	0.367443	0.481789
YPK_1565	nuoG	NADH-quinone oxidoreductase, chain G	1729898	1732642	+	NC_010465	CDS	201.906	334.247	0.727229	0.0770776
YPK_1566	nuoH	NADH dehydrogenase (quinone)	1732639	1733616	+	NC_010465	CDS	74.8244	120.159	0.68336	0.0735479
YPK_1567	nuoI	NADH-quinone oxidoreductase, chain I	1733631	1734173	+	NC_010465	CDS	48.928	72.1309	0.559957	0.343591
YPK_1568	nuoJ	NADH dehydrogenase (quinone)	1734186	1734731	+	NC_010465	CDS	38.5376	45.0023	0.223732	0.545419
YPK_1569	nuoK	NADH-ubiquinone oxidoreductase chain 4L	1734728	1735030	+	NC_010465	CDS	14.1147	18.8266	0.415573	0.515472
YPK_1570	nuoL	proton-translocating NADH-quinone oxidoreductase, chain L	1735027	1736871	+	NC_010465	CDS	94.9329	147.132	0.632132	0.0731315
YPK_1571	nuoM	proton-translocating NADH-quinone oxidoreductase, chain M	1736911	1738443	+	NC_010465	CDS	73.2768	97.0095	0.40477	0.25535
YPK_1572	nuoN	proton-translocating NADH-quinone oxidoreductase, chain N	1738450	1739913	+	NC_010465	CDS	46.2368	82.9027	0.842377	0.0620438
YPK_1573		conserved hypothetical protein	1740149	1741228	+	NC_010465	CDS	1.113	1.44907	0.38068	0.728101
YPK_1574		conserved hypothetical protein	1741700	1742167	-	NC_010465	CDS	27.869	24.882	-0.163558	0.459062
YPK_1575	idnK	carbohydrate kinase, thermoresistant glucokinase family	1742245	1742781	-	NC_010465	CDS	5.86189	1.76348	-1.73294	0.19634
YPK_1576	idnO	short-chain dehydrogenase/reductase SDR	1742830	1743699	-	NC_010465	CDS	20.4523	2.24888	-3.18498	0.00344335
YPK_1577		protein of unknown function DUF187	1744353	1745636	-	NC_010465	CDS	11.8992	27.9742	1.23323	0.258911
YPK_1578		transcriptional regulator, LacI family	1746105	1747097	+	NC_010465	CDS	43.7952	13.7193	-1.67457	0.0033984
YPK_1579	ttuD	D-isomer specific 2-hydroxyacid dehydrogenase NAD-binding	1747561	1748511	+	NC_010465	CDS	5.91257	0.771766	-2.93755	0.106508
YPK_1580		major facilitator superfamily MFS_1	1748874	1750190	+	NC_010465	CDS	0.371	1.75195	2.23947	1
YPK_1581		protein of unknown function DUF336	1750220	1750735	+	NC_010465	CDS	2.69835	0.286942	-3.23325	0.466421
YPK_1582	edd	6-phosphogluconate dehydratase	1750745	1752601	+	NC_010465	CDS	2.98808	2.22142	-0.42774	1
YPK_1583		conserved hypothetical protein	1752739	1752879	+	NC_010465	CDS	1.53468	0.109399	-3.81026	0.452378
YPK_1584		conserved hypothetical protein	1752820	1752963	-	NC_010465	CDS	0	0.286942	Inf	1
YPK_1585	elaB	protein of unknown function DUF883 ElaB	1753531	1753839	+	NC_010465	CDS	157.518	600.702	1.93114	1.58434e-06
YPK_1586		protein RhiA	1754394	1755038	+	NC_010465	CDS	28.7324	3.25324	-3.14273	0.000135834
YPK_1587		hypothetical protein YPK_1587	1755291	1755386	+	NC_010465	CDS	0	0.109399	Inf	1
YPK_1588	menF	isochorismate synthase	1755611	1756978	+	NC_010465	CDS	11.6425	7.74985	-0.587162	0.50773
YPK_1589	menD	2-succinyl-6-hydroxy-2,4-cyclohexadiene-1-carboxylic acid synthase/2-oxoglutarate decarboxylase	1757206	1758909	+	NC_010465	CDS	27.1671	37.6378	0.470318	0.186437
YPK_1590	menH	alpha/beta hydrolase fold	1758906	1759724	+	NC_010465	CDS	33.771	16.5331	-1.03043	0.193593
YPK_1591	menB	naphthoate synthase	1759738	1760595	+	NC_010465	CDS	59.076	49.5334	-0.254171	0.884485
YPK_1592	menC	mandelate racemase/muconate lactonizing protein	1760595	1761566	+	NC_010465	CDS	16.1959	36.0232	1.1533	0.121115
YPK_1593	menE	O-succinylbenzoate-CoA ligase	1761554	1762969	+	NC_010465	CDS	20.7693	16.3799	-0.342529	0.802887
YPK_1594	ybiB	glycosyl transferase family 3	1763035	1763994	+	NC_010465	CDS	9.41652	25.311	1.4265	0.0241579
YPK_1595		protein of unknown function DUF1471	1764376	1764636	-	NC_010465	CDS	0.371	1.88882	2.34799	0.975452
YPK_1596	rlmF	putative SAM-dependent methyltransferase	1764969	1765934	+	NC_010465	CDS	28.1023	15.6141	-0.847839	0.211596
YPK_1597	mcp	Pas/Pac sensor-containing methyl-accepting chemotaxis sensory transducer	1766700	1768004	+	NC_010465	CDS	18.9071	8.13466	-1.21678	0.102667
YPK_1598	glnQ	ABC transporter related	1768232	1768954	-	NC_010465	CDS	16.0204	39.8434	1.31443	0.0277222
YPK_1599	glnP	polar amino acid ABC transporter, inner membrane subunit	1768951	1769607	-	NC_010465	CDS	44.9919	76.9256	0.773799	0.0827964
YPK_1600	glnH	cationic amino acid ABC transporter, periplasmic binding protein	1769642	1770385	-	NC_010465	CDS	113.357	176.2	0.636346	0.385282
YPK_1601		protein of unknown function DUF218	1770954	1772081	-	NC_010465	CDS	379.796	10.6501	-5.15628	4.77172e-34
YPK_1602	dps	ferritin Dps family protein	1772401	1772904	-	NC_010465	CDS	2021.46	1316.97	-0.618183	0.10471
YPK_1603	tam	trans-aconitate 2-methyltransferase	1773161	1773937	-	NC_010465	CDS	6.23289	8.79262	0.496392	0.920807
YPK_1604		GCN5-related N-acetyltransferase	1773960	1774457	-	NC_010465	CDS	19.1204	14.6477	-0.384437	0.492637
YPK_1605		protein of unknown function DUF6 transmembrane	1774473	1775360	-	NC_010465	CDS	6.97489	12.3487	0.824121	0.708921
YPK_1606	ompX/ailD	virulence-related outer membrane protein	1775765	1776289	+	NC_010465	CDS	64.3288	848.452	3.7213	4.67226e-15
YPK_1607		cation diffusion facilitator family transporter	1776605	1777543	+	NC_010465	CDS	31.4743	12.2558	-1.3607	0.0387386
YPK_1608		conserved hypothetical protein	1777781	1778323	+	NC_010465	CDS	0.741999	0.250668	-1.56564	0.495974
YPK_1609		conserved hypothetical protein	1778517	1779179	+	NC_010465	CDS	0	0
YPK_1610	gutB	alcohol dehydrogenase zinc-binding domain protein	1779850	1781076	+	NC_010465	CDS	23.0661	1.38748	-4.05523	8.14705e-05
YPK_1611	rbsB-3	monosaccharide-transporting ATPase	1781251	1782168	+	NC_010465	CDS	18.8942	2.45175	-2.94606	0.000843973
YPK_1612	rbsA-3	ABC transporter related	1782225	1783715	+	NC_010465	CDS	8.47898	5.90769	-0.521297	0.773324
YPK_1613	rbsC-3	monosaccharide-transporting ATPase	1783712	1784704	+	NC_010465	CDS	10.5295	23.0543	1.1306	0.113011
YPK_1614	lacI-4, galR-4	transcriptional regulator, LacI family	1784854	1785858	-	NC_010465	CDS	61.913	7.2178	-3.10061	9.74234e-05
YPK_1615	dmlR	transcriptional regulator, LysR family	1786229	1787170	-	NC_010465	CDS	61.6979	20.4872	-1.5905	0.00967567
YPK_1616	dmlA, ttuC	tartrate dehydrogenase	1787273	1788358	+	NC_010465	CDS	18.071	3.35765	-2.42815	0.00822883
YPK_1617		conserved hypothetical protein	1788497	1788610	+	NC_010465	CDS	0	0
YPK_1618	yeaV	putative betaine/carnitine transporter	1788976	1790622	+	NC_010465	CDS	19.4101	13.2986	-0.545529	0.382953
YPK_1619		Rieske (2Fe-2S) domain protein	1790739	1791863	+	NC_010465	CDS	95.172	52.5351	-0.857255	0.100334
YPK_1620	ybbO, yohF, yeiQ, yghA	ferredoxin	1791959	1792924	+	NC_010465	CDS	17.164	13.7704	-0.317816	0.44073
YPK_1621		polypeptide-transport-associated domain protein ShlB-type	1793572	1795260	+	NC_010465	CDS	12.2091	4.97604	-1.29488	0.292477
YPK_1622	fhaB-4	filamentous haemagglutinin family outer membrane protein	1795416	1803053	+	NC_010465	CDS	22.3781	17.4676	-0.357404	0.308219
YPK_1623		conserved hypothetical protein	1803050	1803364	+	NC_010465	CDS	45.491	15.4755	-1.55559	0.0240631
YPK_1624	trp14A-1	transposase IS3/IS911 family protein	1803665	1803931	+	NC_010465	CDS	46.9482	47.4238	0.0145399	0.79411
YPK_1625		hypothetical protein YPK_1625	1804172	1805227	+	NC_010465	CDS	102.561	115.907	0.17648	0.69905
YPK_1626		conserved hypothetical protein	1805230	1805451	+	NC_010465	CDS	21.2144	26.5752	0.325038	1
YPK_1627		hypothetical protein YPK_1627	1805496	1805651	-	NC_010465	CDS	2.42154	4.2081	0.797244	0.902924
YPK_1628		transcriptional regulator, XRE family	1805723	1806124	-	NC_010465	CDS	2.84322	0.50574	-2.49106	0.533335
YPK_1629		conserved hypothetical protein	1806243	1806662	+	NC_010465	CDS	5.86189	6.89898	0.235018	1
YPK_1630		conserved hypothetical protein	1806703	1807233	+	NC_010465	CDS	9.02543	6.07658	-0.570737	0.398833
YPK_1631	mtlK	ABC transporter related	1807498	1808577	-	NC_010465	CDS	20.7894	3.32636	-2.64383	0.05722
YPK_1632	manB-1	phosphomannomutase	1808677	1810065	-	NC_010465	CDS	33.4235	45.4208	0.442492	0.632171
YPK_1633		transcriptional regulator, LacI family	1810082	1811122	-	NC_010465	CDS	34.699	30.7354	-0.174994	0.431246
YPK_1634	ycjN-2	extracellular solute-binding protein family 1	1811394	1812680	+	NC_010465	CDS	5.49089	1.24181	-2.1446	0.172078
YPK_1635	ycjO-2	binding-protein-dependent transport systems inner membrane component	1812789	1813664	+	NC_010465	CDS	3.38967	0.161608	-4.39057	0.0189469
YPK_1636	ycjP-2	binding-protein-dependent transport systems inner membrane component	1813665	1814489	+	NC_010465	CDS	0.741999	0	-Inf	0.323319
YPK_1637		glycosidase PH1107-related	1814636	1815691	+	NC_010465	CDS	8.88057	3.10756	-1.51487	0.0961233
YPK_1638		protein of unknown function DUF1861	1815718	1816656	+	NC_010465	CDS	4.55335	2.74252	-0.731428	0.413508
YPK_1639		conserved hypothetical protein	1816779	1817894	+	NC_010465	CDS	2.597	1.22587	-1.08304	0.29859
YPK_1640		conserved hypothetical protein	1817933	1819207	+	NC_010465	CDS	17.9567	8.51124	-1.07708	0.112066
YPK_1641	mscM	MscS mechanosensitive ion channel	1819765	1821009	-	NC_010465	CDS	6.79943	7.88399	0.213512	0.840754
YPK_1642		conserved hypothetical protein	1823010	1823249	+	NC_010465	CDS	1.67954	0.99114	-0.760906	1
YPK_1643		hypothetical protein YPK_1643	1823662	1824222	-	NC_010465	CDS	3.21422	0.234733	-3.77538	0.193902
YPK_1644	cas-1	CRISPR-associated protein Cas1	1824498	1825478	+	NC_010465	CDS	26.6819	2.16921	-3.62062	3.99094e-05
YPK_1645	cas-3	CRISPR-associated helicase Cas3 family	1825475	1828762	+	NC_010465	CDS	34.9653	27.6389	-0.339226	0.66394
YPK_1646	csy-1	CRISPR-associated protein, Csy1 family	1828918	1830264	+	NC_010465	CDS	18.9884	19.4012	0.0310277	0.838502
YPK_1647	csy-2	CRISPR-associated protein, Csy2 family	1830261	1831211	+	NC_010465	CDS	12.1961	6.58615	-0.888918	0.602054
YPK_1648	csy-3	CRISPR-associated protein, Csy3 family	1831229	1832233	+	NC_010465	CDS	27.9196	22.7718	-0.294032	0.458021
YPK_1649	csy-4	CRISPR-associated protein, Csy4 family	1832244	1832798	+	NC_010465	CDS	9.78752	9.86344	0.0111478	0.831465
YPK_1650		aldo/keto reductase	1832876	1833895	-	NC_010465	CDS	7.86176	11.2121	0.512131	1
YPK_1651	fae	formaldehyde-activating enzyme	1833906	1834409	-	NC_010465	CDS	0.741999	3.56707	2.26525	0.776298
YPK_1652	yaaU	general substrate transporter	1834456	1835814	-	NC_010465	CDS	3.95622	7.98401	1.01299	0.553834
YPK_1653		hypothetical protein YPK_1653	1835938	1836147	+	NC_010465	CDS	5.49089	4.50657	-0.285009	0.856432
YPK_1654		transcriptional regulator, LysR family	1836262	1837188	+	NC_010465	CDS	4.55335	7.54982	0.729514	0.89304
YPK_1655	ypsR	transcriptional regulator, LuxR family	1837676	1838413	+	NC_010465	CDS	55.387	15.2855	-1.85739	0.000400848
YPK_1656	ypsI	autoinducer synthesis protein	1838406	1839050	-	NC_010465	CDS	31.6191	3.43791	-3.2012	1.43463e-05
YPK_1657		protein of unknown function DUF6 transmembrane	1839481	1840407	+	NC_010465	CDS	17.3595	2.4974	-2.79723	0.00209526
YPK_1658	cvrA, nhaP2	sodium/hydrogen exchanger	1840539	1842266	-	NC_010465	CDS	81.1715	61.7801	-0.393831	0.605017
YPK_1659		conserved hypothetical protein	1842610	1842855	-	NC_010465	CDS	285.613	226.118	-0.336981	0.614543
YPK_1660	mdoC	osmoregulated periplasmic glucan biosynthetic protein	1843415	1843798	-	NC_010465	CDS	0	0
YPK_1661	mdoG	periplasmic glucan biosynthesis protein MdoG	1844284	1845870	+	NC_010465	CDS	75.836	126.085	0.733441	0.090683
YPK_1662	mdoH	glycosyl transferase family 2	1845863	1848472	+	NC_010465	CDS	75.1318	172.082	1.1956	0.00236746
YPK_1663		protein of unknown function DUF1375	1848505	1848837	+	NC_010465	CDS	6.79943	8.42103	0.308581	0.774468
YPK_1664	yceE	amino acid/peptide transporter	1849016	1850554	-	NC_010465	CDS	95.6477	39.6839	-1.26918	0.00363553
YPK_1665	htrB	lipid A biosynthesis lauroyl (or palmitoleoyl) acyltransferase	1851258	1852178	-	NC_010465	CDS	81.2126	151.602	0.900517	0.0425384
YPK_1666		conserved hypothetical protein	1853113	1853277	+	NC_010465	CDS	12.0948	7.7921	-0.634301	0.335642
YPK_1667		conserved hypothetical protein	1853464	1853592	+	NC_010465	CDS	3.44035	2.45557	-0.486495	0.804193
YPK_1668	yceA	hypothetical protein	1853636	1854703	+	NC_010465	CDS	28.9208	30.0904	0.057194	0.995106
YPK_1669	tqsA	AI-2 transport protein TqsA	1854852	1855910	+	NC_010465	CDS	30.5568	24.1336	-0.340454	0.842304
YPK_1670		conserved hypothetical protein	1856025	1856138	-	NC_010465	CDS	9.57189	2.73811	-1.80562	0.0359257
YPK_1671	csgD	transcriptional regulator, LuxR family	1856482	1857066	-	NC_010465	CDS	12.2396	2.38801	-2.35768	0.0176626
YPK_1672	solA	sarcosine oxidase	1857333	1858448	-	NC_010465	CDS	13.3091	10.0384	-0.406885	0.799534
YPK_1673	bssS	conserved hypothetical protein	1858699	1858953	-	NC_010465	CDS	354.275	572.214	0.691685	0.0770956
YPK_1674	dinI	DinI family protein	1859459	1859704	-	NC_010465	CDS	26.5877	15.8891	-0.742723	0.584112
YPK_1675	pyrC	dihydroorotase, homodimeric type	1860017	1861063	-	NC_010465	CDS	12.0948	11.5226	-0.0699168	0.785653
YPK_1676		antibiotic biosynthesis monooxygenase	1861298	1861585	+	NC_010465	CDS	95.3646	100.329	0.0732188	0.473162
YPK_1677	rne	ribonuclease, Rne/Rng family	1861843	1865493	-	NC_010465	CDS	335.403	820.57	1.29073	4.19045e-05
YPK_1678	rluC	pseudouridine synthase, RluA family	1866068	1867030	+	NC_010465	CDS	10.5295	17.9878	0.772582	0.286146
YPK_1679		transposase IS200-family protein	1867250	1867708	+	NC_010465	CDS	0	0
YPK_1680	maf-2	Maf protein	1867846	1868442	-	NC_010465	CDS	11.0019	3.36919	-1.70728	0.44881
YPK_1681	yceD	protein of unknown function DUF177	1868584	1869108	+	NC_010465	CDS	193.375	664.764	1.78144	1.32927e-07
YPK_1682	rpmF	ribosomal protein L32	1869121	1869288	+	NC_010465	CDS	172.894	689.68	1.99604	1.82451e-06
YPK_1683	plsX	fatty acid/phospholipid synthesis protein PlsX	1869322	1870356	+	NC_010465	CDS	38.8474	73.7043	0.923931	0.0122083
YPK_1684	fabH-1	3-oxoacyl-(acyl-carrier-protein) synthase III	1870363	1871313	+	NC_010465	CDS	49.2048	60.4589	0.297156	0.642227
YPK_1685	fabD	malonyl CoA-acyl carrier protein transacylase	1871351	1872280	+	NC_010465	CDS	52.5744	222.85	2.08364	3.97907e-06
YPK_1686	fabG	3-oxoacyl-(acyl-carrier-protein) reductase	1872294	1873028	+	NC_010465	CDS	146.122	702.391	2.2651	3.49361e-10
YPK_1687	acpP	acyl carrier protein	1873182	1873418	+	NC_010465	CDS	1539.92	1691.48	0.135425	0.662035
YPK_1688	fabF	3-oxoacyl-(acyl-carrier-protein) synthase 2	1873513	1874754	+	NC_010465	CDS	70.8538	114.814	0.696375	0.193343
YPK_1689	pabC	aminodeoxychorismate lyase	1875116	1875922	+	NC_010465	CDS	6.8807	19.328	1.49006	0.0997528
YPK_1690	yceG	aminodeoxychorismate lyase	1876211	1877236	+	NC_010465	CDS	31.6875	26.527	-0.256454	0.701602
YPK_1691	tdk-1	dTMP kinase	1877226	1877864	+	NC_010465	CDS	19.1734	20.2481	0.0786762	0.530799
YPK_1692	holB	DNA polymerase III, delta prime subunit	1877864	1878886	+	NC_010465	CDS	11.818	22.277	0.914574	0.479391
YPK_1693	tatD-1	hydrolase, TatD family	1878901	1879710	+	NC_010465	CDS	14.0641	15.0099	0.0939012	1
YPK_1694	ptsG-2	PTS system, glucose-specific IIBC subunit	1880016	1881449	+	NC_010465	CDS	27.8455	59.7105	1.10054	0.0166367
YPK_1695	aroE-2	shikimate dehydrogenase substrate binding domain protein	1881829	1882647	+	NC_010465	CDS	53.6406	50.987	-0.0731941	0.775565
YPK_1696	hinT, hit	histidine triad (HIT) protein	1882821	1883174	+	NC_010465	CDS	31.9973	24.1529	-0.405754	0.906436
YPK_1697	ycfL	protein of unknown function DUF1425	1883209	1883598	+	NC_010465	CDS	17.8754	28.6628	0.681202	0.397104
YPK_1698	ycfM	membrane lipoprotein lipid attachment site	1883639	1884214	+	NC_010465	CDS	32.0408	68.1232	1.08823	0.0236003
YPK_1699	thiK	thiamine kinase	1884195	1885061	+	NC_010465	CDS	23.2922	25.5617	0.134138	0.47801
YPK_1700	ycfO	glycoside hydrolase family 3 domain protein	1885132	1886163	+	NC_010465	CDS	17.9261	39.8003	1.15072	0.05642
YPK_1701		protein of unknown function UPF0227	1886291	1886833	+	NC_010465	CDS	20.5867	44.9668	1.12715	0.0777276
YPK_1702	ndh	FAD-dependent pyridine nucleotide-disulphide oxidoreductase	1887208	1888512	+	NC_010465	CDS	19.8318	37.5695	0.921748	0.134452
YPK_1703		conserved hypothetical protein	1889041	1889745	+	NC_010465	CDS	10.0137	4.03213	-1.31235	0.323308
YPK_1704		conserved hypothetical protein	1889753	1890166	+	NC_010465	CDS	4.15176	1.54909	-1.4223	0.843535
YPK_1705	ycfJ	17 kDa surface antigen	1890477	1891016	+	NC_010465	CDS	314.943	14.6384	-4.42726	4.31437e-12
YPK_1706	mfd	transcription-repair coupling factor	1891256	1894702	-	NC_010465	CDS	57.9735	131.28	1.17918	0.00670383
YPK_1707	lolC	lipoprotein releasing system, transmembrane protein, LolC/E family	1894972	1896174	+	NC_010465	CDS	34.4494	36.3117	0.0759545	0.805423
YPK_1708	lolD	lipoprotein releasing system, ATP-binding protein	1896167	1896871	+	NC_010465	CDS	16.0204	15.4244	-0.0546938	1
YPK_1709	lolE	lipoprotein releasing system, transmembrane protein LolE	1896871	1898118	+	NC_010465	CDS	12.8569	18.6522	0.536809	0.336134
YPK_1710	nagK	N-acetyl-D-glucosamine kinase	1898137	1899051	+	NC_010465	CDS	8.82989	31.7007	1.84405	0.0693689
YPK_1711	cobB	silent information regulator protein Sir2	1899100	1899936	+	NC_010465	CDS	16.3914	21.988	0.423775	0.55524
YPK_1712	pepT-2	peptidase T	1900266	1901501	+	NC_010465	CDS	218.87	73.8312	-1.56777	0.000670089
YPK_1713		cupin 4 family protein	1901751	1902872	-	NC_010465	CDS	49.4945	81.2543	0.715175	0.149613
YPK_1714	phoQ	integral membrane sensor signal transduction histidine kinase	1902956	1904362	-	NC_010465	CDS	62.3586	20.7627	-1.5866	0.0104269
YPK_1715	phoP	two component transcriptional regulator, winged helix family	1904416	1905087	-	NC_010465	CDS	57.6331	29.462	-0.968045	0.0475916
YPK_1716		putative lipoprotein	1905298	1905876	-	NC_010465	CDS	10.4989	6.7075	-0.646396	1
YPK_1717		conserved hypothetical protein	1905916	1906083	-	NC_010465	CDS	4.29663	0.286942	-3.90437	0.492563
YPK_1718	purB	adenylosuccinate lyase	1906113	1907483	-	NC_010465	CDS	20.5432	39.1282	0.92955	0.0758181
YPK_1719	hflD	high frequency lysogenization protein	1907544	1908170	-	NC_010465	CDS	11.7745	17.2307	0.549323	0.464322
YPK_1720	trmU	tRNA (5-methylaminomethyl-2-thiouridylate)-methyltransferase	1908228	1909343	-	NC_010465	CDS	20.1014	30.2118	0.587816	0.658093
YPK_1721	nudJ	NUDIX hydrolase	1909530	1909976	-	NC_010465	CDS	7.59211	6.40519	-0.245259	1
YPK_1722	ymfC	pseudouridine synthase	1909969	1910595	-	NC_010465	CDS	18.071	9.72941	-0.893248	0.313834
YPK_1723	icdA	isocitrate dehydrogenase, NADP-dependent	1910726	1911979	+	NC_010465	CDS	1155.74	1509.69	0.385433	0.695641
YPK_1724	cscR	transcriptional regulator, LacI family	1912121	1913167	-	NC_010465	CDS	17.2854	30.5854	0.823286	0.0546234
YPK_1725		conserved hypothetical protein	1913427	1913687	-	NC_010465	CDS	249.018	102.47	-1.28105	0.0040843
YPK_1726	aer	methyl-accepting chemotaxis sensory transducer with Pas/Pac sensor	1913807	1915387	-	NC_010465	CDS	7.13984	4.9524	-0.527764	0.965437
YPK_1727		NmrA family protein	1916307	1917164	-	NC_010465	CDS	32.0609	60.4168	0.914135	0.0213889
YPK_1728		transcriptional regulator, HxlR family	1917300	1917707	+	NC_010465	CDS	15.4409	11.5716	-0.416176	0.71254
YPK_1729		conserved hypothetical protein	1917935	1918027	-	NC_010465	CDS	88.1603	11.8487	-2.8954	7.69984e-10
YPK_1730	appA	phosphoanhydride phosphorylase	1918239	1919564	+	NC_010465	CDS	37.7755	31.4653	-0.263689	0.661554
YPK_1731		conserved hypothetical protein	1919866	1920069	-	NC_010465	CDS	128.816	35.5637	-1.85683	0.000108824
YPK_1732		conserved hypothetical protein	1920372	1921271	-	NC_010465	CDS	89.3407	46.7626	-0.933963	0.0624777
YPK_1733	lrp-1	transcriptional regulator, AsnC family	1921363	1921812	-	NC_010465	CDS	18.7058	1.95041	-3.26164	0.0815112
YPK_1734		hypothetical protein YPK_1734	1922134	1922283	+	NC_010465	CDS	7.3153	2.38303	-1.61812	0.260148
YPK_1735	ylaC	conserved hypothetical protein	1922323	1922856	-	NC_010465	CDS	84.9652	54.5011	-0.640587	0.334309
YPK_1736		hypothetical protein YPK_1736	1923025	1923186	+	NC_010465	CDS	0.741999	0.44855	-0.726148	0.567224
YPK_1737		NAD(P)H quinone oxidoreductase, PIG3 family	1923139	1924149	-	NC_010465	CDS	35.9841	59.2233	0.718804	0.120142
YPK_1738		hypothetical protein YPK_1738	1924253	1924396	-	NC_010465	CDS	1.16368	24.3912	4.3896	4.36665e-05
YPK_1739	lacZ	glycoside hydrolase family 2 TIM barrel	1924556	1927756	-	NC_010465	CDS	43.6575	43.1755	-0.0160154	0.880114
YPK_1740	cspC-1	cold-shock DNA-binding domain protein	1928297	1928509	+	NC_010465	CDS	37.3299	28.4681	-0.390984	0.261197
YPK_1741		DsrB protein	1928724	1928915	+	NC_010465	CDS	45.2792	12.9507	-1.80582	0.000855918
YPK_1742	trg	methyl-accepting chemotaxis sensory transducer	1929098	1930837	-	NC_010465	CDS	21.8895	4.77643	-2.19623	0.11095
YPK_1743	mgtC1	MgtC/SapB transporter	1931963	1932661	+	NC_010465	CDS	0	0.360067	Inf	1
YPK_1744	mgtB	magnesium-translocating P-type ATPase	1933046	1935745	+	NC_010465	CDS	14.9686	8.62006	-0.796169	0.178739
YPK_1745	flhD	flagellar transcriptional activator	1936933	1937283	+	NC_010465	CDS	513.81	4.12617	-6.96029	1.54252e-59
YPK_1746	flhC	flagellar transcriptional activator FlhC	1937287	1937868	+	NC_010465	CDS	260.569	3.97494	-6.03459	3.52581e-41
YPK_1747	motA-2	chemotaxis protein MotA	1938073	1938960	+	NC_010465	CDS	79.2893	2.20108	-5.17084	3.02114e-18
YPK_1748	motB-2	OmpA/MotB domain protein	1938957	1940312	+	NC_010465	CDS	62.4729	5.40153	-3.53179	3.06157e-07
YPK_1749	cheA	CheA signal transduction histidine kinase	1940323	1942506	+	NC_010465	CDS	85.6508	14.9402	-2.51927	1.38238e-05
YPK_1750	cheW	CheW protein	1942669	1943166	+	NC_010465	CDS	22.9953	4.70446	-2.28924	0.00277251
YPK_1751		putative integral membrane protein	1943786	1946650	+	NC_010465	CDS	15.0829	8.27976	-0.86525	0.279643
YPK_1752		putative lipoprotein	1946719	1947420	+	NC_010465	CDS	23.1708	14.6874	-0.657729	0.198642
YPK_1753	cheD-2	methyl-accepting chemotaxis sensory transducer	1947661	1949334	+	NC_010465	CDS	28.4355	4.61042	-2.62472	0.000102307
YPK_1756	cheR	MCP methyltransferase, CheR-type	1951300	1952187	+	NC_010465	CDS	0.741999	3.93709	2.40764	0.677289
YPK_1757	cheB	response regulator receiver modulated CheB methylesterase	1952187	1953236	+	NC_010465	CDS	6.79943	6.54646	-0.054699	1
YPK_1758	cheY	response regulator receiver protein	1953337	1953726	+	NC_010465	CDS	4.92435	4.54725	-0.114938	0.641155
YPK_1759	cheZ	chemotaxis phosphatase, CheZ	1953736	1954380	+	NC_010465	CDS	13.5989	9.2786	-0.551507	0.687829
YPK_1760	cwlA, xlyA, xlyB	N-acetylmuramyl-L-alanine amidase, negative regulator of AmpC, AmpD	1954937	1955701	+	NC_010465	CDS	50.1352	88.8197	0.825056	0.154295
YPK_1761	yadE	YadA domain protein	1956058	1958688	+	NC_010465	CDS	93.6985	3825.93	5.35164	4.57046e-46
YPK_1762		conserved hypothetical protein	1958788	1959741	+	NC_010465	CDS	25.5818	195.553	2.93437	9.13183e-12
YPK_1763		hypothetical protein YPK_1763	1960041	1960214	+	NC_010465	CDS	8.50957	35.1004	2.04433	0.0109924
YPK_1764	alr-1	alanine racemase	1960360	1961589	-	NC_010465	CDS	6.1387	3.28013	-0.904183	0.698296
YPK_1765		conserved hypothetical protein	1961991	1962185	-	NC_010465	CDS	135.316	60.9141	-1.15148	0.00922898
YPK_1766		hypothetical protein YPK_1766	1962211	1962330	+	NC_010465	CDS	5.17057	0.437595	-3.56265	0.299229
YPK_1767		conserved hypothetical protein	1962734	1962982	+	NC_010465	CDS	44.3651	39.0975	-0.182349	0.228763
YPK_1768		patatin	1963375	1964631	+	NC_010465	CDS	66.4396	35.9317	-0.886784	0.106659
YPK_1769		conserved hypothetical protein	1964786	1965019	+	NC_010465	CDS	179.801	78.1122	-1.20278	0.000545027
YPK_1770		conserved hypothetical protein	1965302	1965475	+	NC_010465	CDS	13.3091	0	-Inf	1.06263e-06
YPK_1771		protein of unknown function DUF437	1965827	1966216	+	NC_010465	CDS	122.528	80.3087	-0.609488	0.0648367
YPK_1772		protein of unknown function DUF1480	1966326	1966565	-	NC_010465	CDS	31.5555	80.1451	1.34472	0.00891795
YPK_1773		spore coat U domain protein	1966773	1967762	-	NC_010465	CDS	13.3221	4.7292	-1.49415	0.121854
YPK_1774	fimD-2, fimC-2, mrkC-2, htrE-2, cssD-2	fimbrial biogenesis outer membrane usher protein	1967968	1970415	-	NC_010465	CDS	11.97	7.37883	-0.69796	0.836703
YPK_1775	fimC-2	chaperone protein	1970518	1971270	-	NC_010465	CDS	5.29535	6.93085	0.388307	1
YPK_1776		spore coat U domain protein	1971301	1971858	-	NC_010465	CDS	0.371	8.59532	4.53406	0.0594609
YPK_1777		spore coat U domain protein	1971879	1972409	-	NC_010465	CDS	0.741999	12.6654	4.09333	0.0268844
YPK_1778		spore coat U domain protein	1972415	1972969	-	NC_010465	CDS	10.1963	50.0352	2.2949	1.72078e-05
YPK_1779		mammalian cell entry related domain protein	1973450	1976080	-	NC_010465	CDS	95.8633	173.993	0.859979	0.0284571
YPK_1780	pqiA-1	paraquat-inducible protein A	1976049	1977401	-	NC_010465	CDS	56.7357	43.2111	-0.392857	0.657537
YPK_1781	msrC, yebR	GAF domain-containing protein	1977528	1978025	+	NC_010465	CDS	32.8569	93.7321	1.51235	0.0070849
YPK_1782	proQ	ProQ activator of osmoprotectant transporter ProP	1978121	1978834	+	NC_010465	CDS	134.102	154.688	0.206033	0.77351
YPK_1783	prc	carboxyl-terminal protease	1978854	1980932	+	NC_010465	CDS	237.156	256.46	0.112903	0.582877
YPK_1784	htpX	HtpX domain protein	1981388	1982269	+	NC_010465	CDS	231.023	168.863	-0.452188	0.0896078
YPK_1785		hypothetical protein YPK_1785	1982205	1982393	-	NC_010465	CDS	0	0
YPK_1786	fimA-3	fimbrial protein	1982928	1983470	+	NC_010465	CDS	72.9455	15.8252	-2.20459	2.04733e-05
YPK_1787	ecpD	pili assembly chaperone	1983606	1984385	+	NC_010465	CDS	13.9192	2.11202	-2.72038	0.00534075
YPK_1788	htrE	fimbrial biogenesis outer membrane usher protein	1984467	1987079	+	NC_010465	CDS	18.9143	8.27268	-1.19305	0.340422
YPK_1789	fimA-4	fimbrial protein	1987076	1988239	+	NC_010465	CDS	36.402	16.9946	-1.09894	0.0578304
YPK_1790	fimC-3	pili assembly chaperone	1988236	1989039	+	NC_010465	CDS	14.8061	15.1469	0.0328325	0.888856
YPK_1791	yebQ	major facilitator superfamily MFS_1	1989093	1990460	-	NC_010465	CDS	36.0984	80.7794	1.16205	0.00582399
YPK_1792	ogl	oligogalacturonide lyase	1990827	1991993	+	NC_010465	CDS	122.646	22.6119	-2.43934	4.7872e-08
YPK_1793	kdgR	transcriptional regulator, IclR family	1992180	1992971	+	NC_010465	CDS	190.322	98.8379	-0.945309	0.00521729
YPK_1794	ybjR	N-acetylmuramyl-L-alanine amidase, negative regulator of AmpC, AmpD	1993338	1994189	+	NC_010465	CDS	29.0632	20.2428	-0.521783	0.161462
YPK_1795	gltP-1	sodium:dicarboxylate symporter	1994403	1995794	-	NC_010465	CDS	64.6281	72.4083	0.163994	0.710644
YPK_1796	ydjM	membrane-bound metal-dependent hydrolase	1995998	1996546	-	NC_010465	CDS	10.5601	1.12586	-3.22953	0.00431901
YPK_1797		oligogalacturonate-specific porin	1997044	1997754	-	NC_010465	CDS	12.4352	2.52927	-2.29763	0.0444911
YPK_1798	togB	extracellular solute-binding protein family 1	1998052	1999344	-	NC_010465	CDS	25.5287	12.224	-1.06241	0.041413
YPK_1799	togA	ABC transporter related	1999360	2000487	-	NC_010465	CDS	8.98192	4.9958	-0.846307	0.706725
YPK_1800	togN	binding-protein-dependent transport systems inner membrane component	2000501	2001421	-	NC_010465	CDS	9.93238	3.77051	-1.39738	0.512105
YPK_1801	togM	binding-protein-dependent transport systems inner membrane component	2001414	2002304	-	NC_010465	CDS	6.2023	2.04985	-1.59729	0.470784
YPK_1802	pelW	pectate disaccharide-lyase	2002345	2004012	-	NC_010465	CDS	4.32722	3.17571	-0.446361	0.655673
YPK_1803	kduD1	2-deoxy-D-gluconate 3-dehydrogenase	2004357	2005118	-	NC_010465	CDS	27.1165	44.9445	0.728975	0.10656
YPK_1804	kduI	4-deoxy-L-threo-5-hexosulose-uronate ketol-isomerase	2005210	2006046	-	NC_010465	CDS	9.04552	5.47622	-0.724022	0.926237
YPK_1805	kdgF	pectin degradation protein	2006382	2006714	+	NC_010465	CDS	2.98808	5.03208	0.751934	0.471407
YPK_1806		transposase mutator type	2006761	2007969	-	NC_010465	CDS	0	0
YPK_1807		transposase	2008017	2008208	-	NC_010465	CDS	1.16368	0.328197	-1.82606	1
YPK_1808		2-deoxyglucose-6-phosphatase	2008509	2009174	-	NC_010465	CDS	21.7881	18.1488	-0.263671	0.90059
YPK_1809	yfeE	conserved hypothetical protein	2009585	2010139	+	NC_010465	CDS	55.0466	26.001	-1.08209	0.0159823
YPK_1810		hypothetical protein YPK_1810	2010175	2010363	+	NC_010465	CDS	23.3228	6.3685	-1.87271	0.0341104
YPK_1811	yniA	fructosamine kinase	2010268	2011143	-	NC_010465	CDS	119.204	632.067	2.40665	2.08772e-11
YPK_1812	yfeD	ABC-3 protein	2011447	2012340	-	NC_010465	CDS	13.2785	23.696	0.835544	0.0933878
YPK_1813	yfeC	ABC-3 protein	2012337	2013221	-	NC_010465	CDS	13.5989	22.9219	0.753239	0.244605
YPK_1814	yfeB	ABC transporter related	2013221	2014111	-	NC_010465	CDS	26.6417	54.3825	1.02946	0.200055
YPK_1815	yfeA	periplasmic solute binding protein	2014108	2015076	-	NC_010465	CDS	241.924	120.209	-1.00902	0.0452885
YPK_1816	mltE	lytic transglycosylase catalytic	2015288	2015950	+	NC_010465	CDS	65.1239	78.7756	0.274563	0.72509
YPK_1817	marC	multiple antibiotic resistance (MarC)-related protein	2016072	2016755	-	NC_010465	CDS	25.1706	18.5457	-0.440658	0.225383
YPK_1818		conserved hypothetical protein	2017074	2017325	+	NC_010465	CDS	255.981	33.8065	-2.92067	1.6327e-12
YPK_1819		conserved hypothetical protein	2018084	2018296	-	NC_010465	CDS	16.5162	55.0732	1.73747	0.0125082
YPK_1820	thrS	threonyl-tRNA synthetase	2018687	2020615	+	NC_010465	CDS	742.233	1065.12	0.521074	0.15225
YPK_1821	infC	initiation factor 3	2020820	2021170	+	NC_010465	CDS	4209.06	3318.97	-0.342761	0.115483
YPK_1822	rpmI	ribosomal protein L35	2021267	2021464	+	NC_010465	CDS	184.462	557.608	1.59593	4.23048e-06
YPK_1823	rplT	ribosomal protein L20	2021502	2021858	+	NC_010465	CDS	294.015	1394.69	2.24598	1.50998e-10
YPK_1824	pheS	phenylalanyl-tRNA synthetase, alpha subunit	2022357	2023340	+	NC_010465	CDS	33.6802	83.3557	1.30738	0.0359945
YPK_1825	pheT	phenylalanyl-tRNA synthetase, beta subunit	2023354	2025741	+	NC_010465	CDS	1833.47	670.842	-1.45053	0.0109771
YPK_1826	ihfA	integration host factor, alpha subunit	2025746	2026042	+	NC_010465	CDS	2283.3	883.058	-1.37054	0.020453
YPK_1827		conserved hypothetical protein	2026376	2026834	+	NC_010465	CDS	13.3221	17.5837	0.40042	0.658179
YPK_1828	btuC	transport system permease protein	2027061	2028068	+	NC_010465	CDS	12.9816	17.3551	0.418884	0.886893
YPK_1829	btuE	glutathione peroxidase	2028138	2028692	+	NC_010465	CDS	14.7755	15.7131	0.0887643	0.88049
YPK_1830	btuD	ABC transporter related	2028717	2029475	+	NC_010465	CDS	9.44711	9.55018	0.0156556	0.997383
YPK_1831	pmrH	DegT/DnrJ/EryC1/StrS aminotransferase	2029825	2030979	+	NC_010465	CDS	10.3034	6.90438	-0.577534	0.805429
YPK_1832	pmrF	glycosyl transferase family 2	2030966	2031949	+	NC_010465	CDS	10.0949	13.9973	0.471516	0.614861
YPK_1833	pmrI	NAD-dependent epimerase/dehydratase	2031946	2033949	+	NC_010465	CDS	40.8272	76.3306	0.902731	0.0517561
YPK_1834	pmrJ	polysaccharide deacetylase	2033946	2034851	+	NC_010465	CDS	16.3407	28.7127	0.813215	0.327032
YPK_1835	arnT	glycosyl transferase family 39	2034848	2036512	+	NC_010465	CDS	33.2858	30.8874	-0.107885	0.998799
YPK_1836	pmrL	conserved hypothetical protein	2036509	2036853	+	NC_010465	CDS	2.32735	5.57965	1.26148	0.256332
YPK_1837	pmrM	conserved hypothetical protein	2036850	2037236	+	NC_010465	CDS	17.0698	5.23552	-1.70504	0.0336489
YPK_1838	nlpC	NLP/P60 protein	2037516	2037980	+	NC_010465	CDS	45.5761	20.8268	-1.12984	0.0573521
YPK_1839	lplA	lipoyltransferase and lipoate-protein ligase	2038105	2039121	+	NC_010465	CDS	47.411	49.3061	0.0565441	0.86683
YPK_1840		protein of unknown function UPF0061	2039173	2040636	+	NC_010465	CDS	48.9151	67.6661	0.468154	0.399758
YPK_1841	aroH	phospho-2-dehydro-3-deoxyheptonate aldolase	2040805	2041851	-	NC_010465	CDS	93.9127	124.997	0.412501	0.481353
YPK_1842	ppsR	protein of unknown function DUF299	2042008	2042829	-	NC_010465	CDS	50.8538	10.9273	-2.21842	0.000305838
YPK_1843	ppsA	phosphoenolpyruvate synthase	2043204	2045588	+	NC_010465	CDS	107.457	197.367	0.87713	0.00869989
YPK_1844		protein of unknown function UPF0118	2046188	2047291	-	NC_010465	CDS	87.7625	497.105	2.50187	4.75829e-12
YPK_1845	ydiJ; yhaK; yhhW	FAD linked oxidase domain protein	2047912	2050968	+	NC_010465	CDS	80.2139	137.157	0.773901	0.0615612
YPK_1846		thioesterase superfamily protein	2051106	2051522	+	NC_010465	CDS	30.0715	23.9401	-0.328972	0.677306
YPK_1847	sufA	FeS assembly scaffold SufA	2052117	2052488	+	NC_010465	CDS	16.9685	20.5598	0.276972	0.82698
YPK_1848	sufB	FeS assembly protein SufB	2052503	2054014	+	NC_010465	CDS	90.7563	105.991	0.223865	0.593769
YPK_1849	sufC	FeS assembly ATPase SufC	2054199	2054945	+	NC_010465	CDS	34.7698	42.7178	0.297003	0.623866
YPK_1850	sufD	FeS assembly protein SufD	2054920	2056245	+	NC_010465	CDS	27.1471	73.5224	1.43739	0.00444325
YPK_1851	sufS	cysteine desulfurase, SufS subfamily	2056242	2057462	+	NC_010465	CDS	35.5118	74.7717	1.0742	0.0405105
YPK_1852	sufE-2	cysteine desulfuration protein SufE	2057551	2057973	+	NC_010465	CDS	9.5413	17.7161	0.892807	0.526376
YPK_1853	erfK	ErfK/YbiS/YcfS/YnhG family protein	2058244	2059308	+	NC_010465	CDS	163.424	217.8	0.414386	0.444059
YPK_1854	lpp	LPP repeat-containing protein	2059668	2059904	-	NC_010465	CDS	6177.35	3589.61	-0.783163	0.00857497
YPK_1855	pykF	pyruvate kinase	2060225	2061637	-	NC_010465	CDS	136.663	689.935	2.33584	2.38663e-10
YPK_1856	mdtK, dinF	MATE efflux family protein	2062894	2064267	-	NC_010465	CDS	166.082	248.114	0.57911	0.0198098
YPK_1857	ribE	riboflavin synthase, alpha subunit	2064516	2065172	+	NC_010465	CDS	65.4561	69.1873	0.0799794	0.965514
YPK_1858	cfa	cyclopropane-fatty-acyl-phospholipid synthase	2065223	2066374	-	NC_010465	CDS	159.513	455.243	1.51296	0.000897224
YPK_1859		drug resistance transporter, Bcr/CflA subfamily	2066854	2068056	-	NC_010465	CDS	64.3149	32.5851	-0.98094	0.138768
YPK_1860		transcriptional regulator, LysR family	2068346	2069278	+	NC_010465	CDS	11.1773	13.9407	0.318723	0.563339
YPK_1861		hypothetical protein YPK_1861	2069220	2069381	-	NC_010465	CDS	4.32722	5.06835	0.228078	1
YPK_1862	purR	transcriptional regulator, LacI family	2069381	2070406	-	NC_010465	CDS	33.2657	74.7987	1.16898	0.0397448
YPK_1863	sodB	superoxide dismutase	2070933	2071511	-	NC_010465	CDS	755.184	806.238	0.094377	0.636976
YPK_1864		NLP/P60 protein	2071887	2072738	-	NC_010465	CDS	39.1606	87.4069	1.15835	0.0150651
YPK_1865		conserved hypothetical protein	2072857	2073078	+	NC_010465	CDS	85.8191	89.7642	0.0648417	0.745049
YPK_1866	grxD	glutaredoxin-like protein	2073178	2073528	+	NC_010465	CDS	136.443	229.561	0.750583	0.107708
YPK_1867		hypothetical protein YPK_1867	2073731	2073892	+	NC_010465	CDS	0.371	2.21644	2.57875	0.87165
YPK_1868	rnt	ribonuclease T	2073837	2074517	-	NC_010465	CDS	85.6646	151.349	0.82111	0.103291
YPK_1869	gloA	lactoylglutathione lyase	2074596	2075003	-	NC_010465	CDS	48.9658	30.4921	-0.683336	0.219492
YPK_1870	sepC	Rhs family protein-like protein	2075276	2076280	+	NC_010465	CDS	144.823	267.438	0.884908	0.013048
YPK_1871	nemA	N-ethylmaleimide reductase	2076501	2077598	-	NC_010465	CDS	9.07611	13.7988	0.604398	0.574069
YPK_1872	nemR	transcriptional regulator, TetR family	2077686	2078285	-	NC_010465	CDS	15.8014	12.0303	-0.393378	0.716205
YPK_1873		protein of unknown function DUF1705	2078508	2080145	-	NC_010465	CDS	27.9598	8.94883	-1.64358	0.107446
YPK_1874	ydhL	protein of unknown function DUF1289	2080193	2080558	+	NC_010465	CDS	36.5507	13.1382	-1.47613	0.0473164
YPK_1875		aldo/keto reductase	2080690	2081586	+	NC_010465	CDS	42.588	65.1715	0.613793	0.210106
YPK_1876	rovA	transcriptional regulator, MarR family	2082384	2082815	+	NC_010465	CDS	1145.8	68.2879	-4.06858	1.39121e-13
YPK_1877	slyB-2	17 kDa surface antigen	2082959	2083426	-	NC_010465	CDS	247.069	435.736	0.818543	0.0588615
YPK_1878	anmK	anhydro-N-acetylmuramic acid kinase	2083982	2085094	+	NC_010465	CDS	63.2124	14.5767	-2.11654	0.000156857
YPK_1879		conserved hypothetical protein	2085152	2085466	+	NC_010465	CDS	201.475	25.8787	-2.96077	9.49485e-06
YPK_1880	pdxH	pyridoxamine 5'-phosphate oxidase	2085488	2086210	+	NC_010465	CDS	81.3704	63.9509	-0.34754	0.344764
YPK_1881	tyrS	tyrosyl-tRNA synthetase	2086392	2087666	+	NC_010465	CDS	365.91	541.937	0.566637	0.329977
YPK_1882	pdxY	pyridoxal kinase	2087821	2088681	+	NC_010465	CDS	51.7172	73.2305	0.5018	0.101919
YPK_1883	gst	glutathione S-transferase domain	2088741	2089346	-	NC_010465	CDS	520.685	654.078	0.329052	0.495051
YPK_1884		conserved hypothetical protein	2089591	2089854	-	NC_010465	CDS	63.091	51.3883	-0.295993	0.348219
YPK_1885		protein of unknown function DUF1282	2090100	2090690	-	NC_010465	CDS	269.416	285.951	0.0859338	0.485973
YPK_1886	tppB	amino acid/peptide transporter	2090946	2092481	-	NC_010465	CDS	19.8012	21.2244	0.100141	0.648856
YPK_1887		conserved hypothetical protein	2093095	2094375	-	NC_010465	CDS	1.90568	14.8988	2.96682	0.0209257
YPK_1888	sapF	ABC transporter related	2094766	2095581	-	NC_010465	CDS	18.0203	34.4421	0.934553	0.198351
YPK_1889	sapD	oligopeptide/dipeptide ABC transporter, ATPase subunit	2095581	2096573	-	NC_010465	CDS	18.0002	33.2719	0.886291	0.503063
YPK_1890	sapC	binding-protein-dependent transport systems inner membrane component	2096573	2097463	-	NC_010465	CDS	19.336	27.1558	0.489971	0.176446
YPK_1891	sapB	binding-protein-dependent transport systems inner membrane component	2097450	2098415	-	NC_010465	CDS	15.7001	24.255	0.62751	0.19833
YPK_1892	sapA	extracellular solute-binding protein family 5	2098412	2100055	-	NC_010465	CDS	73.2897	66.4307	-0.141761	0.961113
YPK_1893	pspF	sigma54 specific transcriptional regulator, Fis family	2100613	2101641	-	NC_010465	CDS	10.2398	18.5464	0.85695	0.265519
YPK_1894	pspA	phage shock protein A, PspA	2101886	2102551	+	NC_010465	CDS	64.5502	114.643	0.82865	0.194399
YPK_1895	pspB	phage shock protein B	2102713	2102940	+	NC_010465	CDS	19.6563	16.4281	-0.258827	1
YPK_1896	pspC	phage shock protein C, PspC	2102940	2103299	+	NC_010465	CDS	21.1709	31.9053	0.591714	0.473543
YPK_1897	pspD	phage shock protein PspD	2103384	2103626	+	NC_010465	CDS	14.2596	24.4581	0.778377	0.207085
YPK_1898		protein of unknown function DUF463 YcjX family protein	2103607	2105004	+	NC_010465	CDS	37.3973	70.8211	0.921244	0.165591
YPK_1899	ycjF	conserved hypothetical protein	2105001	2106062	+	NC_010465	CDS	55.1786	56.7883	0.0414869	0.83743
YPK_1900		RES domain protein	2106072	2106530	-	NC_010465	CDS	24.2909	35.3499	0.54129	0.344721
YPK_1901		conserved hypothetical protein	2106592	2107038	-	NC_010465	CDS	153.34	162.173	0.0808	0.584993
YPK_1902	tyrR	transcriptional regulator, TyrR	2107375	2108952	+	NC_010465	CDS	111.398	53.1821	-1.06672	0.0186831
YPK_1903	tpx	redoxin domain protein	2109133	2109636	-	NC_010465	CDS	1641.45	1943.06	0.243359	0.361497
YPK_1904		mandelate racemase/muconate lactonizing protein	2109799	2110773	+	NC_010465	CDS	29.9974	29.4756	-0.0253168	0.534003
YPK_1905	mpaA	murein peptide amidase A	2110815	2111585	-	NC_010465	CDS	56.7534	29.2083	-0.958329	0.107141
YPK_1906	mppA	extracellular solute-binding protein family 5	2111963	2113579	+	NC_010465	CDS	261.009	379.638	0.540526	0.257574
YPK_1907	zntB	Mg2 transporter protein CorA family protein	2113792	2114805	+	NC_010465	CDS	111.925	58.9852	-0.924104	0.0177188
YPK_1908		transcriptional regulator, MerR family	2115179	2116018	-	NC_010465	CDS	6.74876	1.65351	-2.02909	0.0755302
YPK_1909		hypothetical protein YPK_1909	2116222	2116431	+	NC_010465	CDS	17.7611	41.9771	1.24088	0.120775
YPK_1910		conserved hypothetical protein	2116330	2117334	-	NC_010465	CDS	56.7424	31.3427	-0.856298	0.0834718
YPK_1911		hypothetical protein YPK_1911	2117429	2117554	+	NC_010465	CDS	5.63576	1.28249	-2.13567	0.175424
YPK_1912	ttcA	C32 tRNA thiolase	2117605	2118546	-	NC_010465	CDS	83.0299	107.889	0.377846	0.595909
YPK_1913	nifJ	pyruvate flavodoxin/ferredoxin oxidoreductase domain protein	2118831	2122364	-	NC_010465	CDS	154.373	134.337	-0.20056	0.757369
YPK_1914	qacE	small multidrug resistance protein	2122843	2123175	+	NC_010465	CDS	16.3206	24.8597	0.607108	0.953335
YPK_1915	mgtC2	MgtC/SapB transporter	2123235	2123894	-	NC_010465	CDS	42.2027	56.9344	0.431966	0.886787
YPK_1916		putative lipoprotein	2124197	2124520	+	NC_010465	CDS	22.5937	16.2561	-0.474939	0.677063
YPK_1917	hslJ	heat-inducible protein	2124578	2125030	-	NC_010465	CDS	118.724	160.303	0.43319	0.385996
YPK_1918	ldhA	D-isomer specific 2-hydroxyacid dehydrogenase NAD-binding	2125100	2126092	-	NC_010465	CDS	367.646	174.448	-1.07552	0.00658281
YPK_1919		conserved hypothetical protein	2126358	2129072	+	NC_010465	CDS	94.1603	108.012	0.198001	0.385603
YPK_1920		putative lipoprotein	2129069	2129263	+	NC_010465	CDS	4.10108	6.35084	0.630942	0.772588
YPK_1921	ydbL	conserved hypothetical protein	2129273	2129644	+	NC_010465	CDS	24.4487	25.1527	0.0409569	0.995326
YPK_1922	dalD	mannitol dehydrogenase domain	2129830	2131221	-	NC_010465	CDS	9.59197	5.90941	-0.698813	0.4849
YPK_1923		transcriptional regulator, DeoR family	2131431	2132387	+	NC_010465	CDS	27.2718	36.8523	0.434343	0.717583
YPK_1924	acpD	NAD(P)H dehydrogenase (quinone)	2132508	2133113	-	NC_010465	CDS	33.5554	67.2555	1.00311	0.0850268
YPK_1925	hrpA	ATP-dependent helicase HrpA	2133536	2137423	+	NC_010465	CDS	146.029	220.926	0.597305	0.172209
[truncated: 2,291 more rows]

## Sheet: YPIIIS25vsYP89S25 filtered
Dataset S5-2: CRP-dependent gene expression profile during 25°C stationary growth (DESeq analysis YPIII_S25 vs. YP89_S25; cut off filter log2 fold change ≤-2; ≥2; p-value ≤0,05; sorted by functional categories)
							Upregulation			DESeq mean read counts
Locus	Start	Stop	Gene name	Gene description	Strand	Accession ID	Condition	Fold Change	log2 Fold Change	YPIII_S25	YP89_S25	p-value
Virulence
pYV0072	50162	50428	yscS	putative type III secretion protein	+	NC_006153	YP89_S25	4.27882	2.09721	25.6535	109.767	0.000458903
pYV0084	58892	59389	yscH	YscH, YopR, LcrP; putative type III secretion protein	+	NC_006153	YP89_S25	4.32577	2.11296	89.8566	388.699	1.75198e-06
YPK_0051	55655	56212	fimA-1	fimbrial protein	+	NC_010465	YP89_S25	111.995	6.8073	8.15865	913.732	3.46965e-23
YPK_0052	56288	58786	yqiG	fimbrial biogenesis outer membrane usher protein	+	NC_010465	YP89_S25	6.57621	2.71726	13.2585	87.1904	1.42816e-06
YPK_0053	58879	59646	fimC-1	pili assembly chaperone	+	NC_010465	YP89_S25	4.26337	2.09199	6.9443	29.6061	0.00407294
YPK_0054	59685	60671		fimbrial protein	+	NC_010465	YP89_S25	7.33074	2.87396	4.55335	33.3794	0.00119119
YPK_0385	418592	419110	hcp-1	type VI secretion system effector, Hcp1 family	-	NC_010465	YP89_S25	11.6553	3.54291	9.25157	107.83	2.82045e-09
YPK_0387	420199	421680	impC-1	type VI secretion protein, EvpB/VC_A0108 family	+	NC_010465	YP89_S25	4.16272	2.05753	16.3785	68.1791	0.000129734
YPK_0388	421687	422127		type VI secretion system lysozyme-related protein	+	NC_010465	YP89_S25	16.653	4.05771	0.741999	12.3566	0.0296831
YPK_0389	422127	423947	impG-1, vasA-1	type VI secretion protein, VC_A0110 family	+	NC_010465	YP89_S25	30.0615	4.90985	0.741999	22.3056	0.000558256
YPK_1606	1775765	1776289	ompX/ailD	virulence-related outer membrane protein	+	NC_010465	YP89_S25	13.1893	3.7213	64.3288	848.452	4.67226e-15
YPK_1761	1956058	1958688	yadE	YadA domain protein	+	NC_010465	YP89_S25	40.8324	5.35164	93.6985	3825.93	4.57046e-46
YPK_3550	3905709	3909203	icmF	type VI secretion protein IcmF	-	NC_010465	YP89_S25	31.2696	4.96669	28.3614	886.851	3.6931e-35
YPK_3551	3909212	3910822		type IV / VI secretion system protein, DotU family	-	NC_010465	YP89_S25	159.525	7.31764	2.84322	453.565	2.23174e-39
YPK_3552	3910819	3912174		type VI secretion protein, VC_A0114 family	-	NC_010465	YP89_S25	85.0104	6.40957	6.28357	534.169	2.68147e-38
YPK_3556	3913759	3914862		pentapeptide repeat protein	-	NC_010465	YP89_S25	71.2582	6.15498	3.38967	241.542	2.96765e-24
YPK_3557	3914888	3917107		pentapeptide repeat protein	-	NC_010465	YP89_S25	90.1038	6.49352	7.9937	720.263	4.72029e-41
YPK_3558	3917120	3919468	vgrG-2	type VI secretion system Vgr family protein	-	NC_010465	YP89_S25	103.142	6.68849	10.0442	1035.98	2.32703e-22
YPK_3559	3919572	3922160	vasG-4, clpV-4	type VI secretion ATPase, ClpV1 family	-	NC_010465	YP89_S25	93.5315	6.54738	14.9686	1400.03	6.55334e-49
YPK_3560	3922178	3923161	impH-3, vasB-2	type VI secretion protein, VC_A0111 family	-	NC_010465	YP89_S25	69.8795	6.1268	6.05743	423.291	3.77718e-24
YPK_3561	3923154	3924998	impG-2, vasA-2	type VI secretion protein, VC_A0110 family	-	NC_010465	YP89_S25	55.6325	5.79786	21.2216	1180.61	2.51425e-43
YPK_3562	3925031	3925474	impH-3	type VI secretion system lysozyme-related protein	-	NC_010465	YP89_S25	99.8804	6.64213	8.3647	835.469	1.36769e-43
YPK_3563	3925548	3926066	impC-4	protein of unknown function DUF796	-	NC_010465	YP89_S25	57.5902	5.84775	278.639	16046.9	9.70085e-42
YPK_3564	3926229	3927740	impC-5	type VI secretion protein, EvpB/VC_A0108 family	-	NC_010465	YP89_S25	28.5474	4.83529	184.049	5254.12	9.87528e-37
YPK_3565	3927740	3928300		type VI secretion protein, VC_A0107 family	-	NC_010465	YP89_S25	60.0193	5.90736	22.4288	1346.16	2.60871e-44
YPK_3566	3928311	3929297		ImpA domain protein	-	NC_010465	YP89_S25	69.2345	6.11342	15.1135	1046.37	1.96522e-21
YPK_4109	4540724	4542016	raxA	secretion protein HlyD family protein	+	NC_010465	YP89_S25	14.3171	3.83966	1.67954	24.0461	0.000197548
pYV0054	36551	37471	yopD	putative Yop negative regulation/targeting component	-	NC_006153	YPIII_S25	4.08766	2.03128	334.777	81.8993	1.37595e-08
pYV0076	53369	54184	lcrF, virF	putative thermoregulatory protein	+	NC_006153	YPIII_S25	7.10442	2.82872	46.4935	6.54432	2.79666e-06
YPK_1037	1166769	1167338	ppdA	prepilin peptidase dependent protein A	+	NC_010465	YPIII_S25	13.9553	3.80274	69.954	5.01273	1.4292e-12
YPK_0792	901200	901850	yspI	autoinducer synthesis protein	-	NC_010465	YPIII_S25	13.3893	3.74301	65.7645	4.91172	9.04363e-12
YPK_1656	1838406	1839050	ypsI	autoinducer synthesis protein	-	NC_010465	YPIII_S25	9.19721	3.2012	31.6191	3.43791	1.43463e-05
YPK_1705	1890477	1891016	ycfJ	17 kDa surface antigen	+	NC_010465	YPIII_S25	21.5148	4.42726	314.943	14.6384	4.31437e-12
YPK_1786	1982928	1983470	fimA-3	fimbrial protein	+	NC_010465	YPIII_S25	4.60944	2.20459	72.9455	15.8252	2.04733e-05
YPK_1787	1983606	1984385	ecpD	pili assembly chaperone	+	NC_010465	YPIII_S25	6.59047	2.72038	13.9192	2.11202	0.00534075
YPK_1876	2082384	2082815	rovA	transcriptional regulator, MarR family	+	NC_010465	YPIII_S25	16.7789	4.06858	1145.8	68.2879	1.39121e-13
YPK_1953	2170425	2171576	srfB	putative virulence factor SrfB	-	NC_010465	YPIII_S25	8.80275	3.13795	12.712	1.44409	0.0102772
YPK_2061	2288433	2288972	ailB	virulence-related outer membrane protein	-	NC_010465	YPIII_S25	31.1611	4.96167	3.90554	0.125334	0.0187711
YPK_2429	2659892	2662801	invA	invasin	-	NC_010465	YPIII_S25	26.8132	4.74487	1404.68	52.3876	1.13733e-29
YPK_2758	3043481	3044302	psaB	pili assembly chaperone	-	NC_010465	YPIII_S25	125.611	6.97281	29.4849	0.234733	1.37553e-10
YPK_2759	3044429	3044905	psaA	pH 6 antigen precursor (antigen 4) (adhesin)	-	NC_010465	YPIII_S25	18.4124	4.20261	146.135	7.93678	3.17028e-19
YPK_2760	3045450	3045938	psaF	conserved hypothetical protein	-	NC_010465	YPIII_S25	66.5775	6.05696	231.965	3.48414	1.78312e-15
YPK_2761	3045935	3046579	psaE	transcriptional regulator, CadC	-	NC_010465	YPIII_S25	56.107	5.81011	839.455	14.9617	3.39284e-20
YPK_2826	3111584	3112888		type III effector Hrp-dependent	-	NC_010465	YPIII_S25	8.38837	3.06839	21.6127	2.5765	0.00229834
YPK_3060	3366134	3366613	yhhZ-4	type VI secretion system effector, Hcp1 family	-	NC_010465	YPIII_S25	8.17279	3.03083	23.2721	2.84751	0.00024845
YPK_3653	4033752	4034771	lsrB	autoinducer AI-2 ABC transporter, periplasmic AI-2-binding protein	+	NC_010465	YPIII_S25	8.39103	3.06885	30.453	3.62924	0.00153012
Cell motility and chemotaxis
YPK_2426	2657991	2658800	flgA-2	flagella basal body P-ring formation protein FlgA	+	NC_010465	YP89_S25	4.20484	2.07205	3.21422	13.5153	0.0498602
YPK_0034	35838	37787	tar	methyl-accepting chemotaxis sensory transducer	-	NC_010465	YPIII_S25	4.1471	2.0521	12.9511	3.12292	0.0486705
YPK_1348	1488806	1489999	fliB	protein of unknown function UPF0153	+	NC_010465	YPIII_S25	7.10129	2.82808	16.8872	2.37805	0.000293429
YPK_1745	1936933	1937283	flhD	flagellar transcriptional activator	+	NC_010465	YPIII_S25	124.525	6.96029	513.81	4.12617	1.54252e-59
YPK_1746	1937287	1937868	flhC	flagellar transcriptional activator FlhC	+	NC_010465	YPIII_S25	65.5528	6.03459	260.569	3.97494	3.52581e-41
YPK_1747	1938073	1938960	motA-2	chemotaxis protein MotA	+	NC_010465	YPIII_S25	36.0229	5.17084	79.2893	2.20108	3.02114e-18
YPK_1748	1938957	1940312	motB-2	OmpA/MotB domain protein	+	NC_010465	YPIII_S25	11.5658	3.53179	62.4729	5.40153	3.06157e-07
YPK_1749	1940323	1942506	cheA	CheA signal transduction histidine kinase	+	NC_010465	YPIII_S25	5.73291	2.51927	85.6508	14.9402	1.38238e-05
YPK_1750	1942669	1943166	cheW	CheW protein	+	NC_010465	YPIII_S25	4.88798	2.28924	22.9953	4.70446	0.00277251
YPK_1753	1947661	1949334	cheD-2	methyl-accepting chemotaxis sensory transducer	+	NC_010465	YPIII_S25	6.16767	2.62472	28.4355	4.61042	0.000102307
YPK_2378	2612881	2613390	fliZ	flagella biosynthesis protein FliZ	-	NC_010465	YPIII_S25	4.4255	2.14584	16.3407	3.6924	0.00950499
YPK_2380	2613625	2614347	fliA	RNA polymerase, sigma 28 subunit, FliA/WhiG	-	NC_010465	YPIII_S25	28.5082	4.83331	15.9061	0.557949	2.90498e-06
YPK_2381	2614694	2615803	fliC	flagellin domain protein	-	NC_010465	YPIII_S25	9.57176	3.25878	89.5492	9.35555	7.18362e-10
YPK_2382	2616100	2617500	fliD	flagellar hook-associated 2 domain protein	+	NC_010465	YPIII_S25	7.03098	2.81373	32.7828	4.66263	7.33204e-05
YPK_2383	2617511	2617909	fliS	flagellar protein FliS	+	NC_010465	YPIII_S25	Inf	Inf	8.33411	0	0.000194238
YPK_2384	2617920	2618282	fliT	flagellar export chaperone	+	NC_010465	YPIII_S25	15.7481	3.9771	10.5094	0.667348	0.000195756
YPK_2425	2657405	2657818	flgB-2	flagellar basal-body rod protein FlgB	-	NC_010465	YPIII_S25	45.7685	5.51628	7.39657	0.161608	0.000985112
Stress adaptation
YPK_0175	227483	228364	hslO	Hsp33 protein	-	NC_010465	YP89_S25	4.6835	2.22759	20.2028	94.6197	1.39456e-05
YPK_3269	3572783	3574546	ggt	gamma-glutamyltransferase	+	NC_010465	YP89_S25	14.9441	3.90151	22.7257	339.615	1.89529e-20
YPK_3445	3778490	3779095	sodC	superoxide dismutase	-	NC_010465	YP89_S25	5.29959	2.40588	63.243	335.162	1.03708e-09
YPK_0120	145022	145468	uspA	UspA domain protein	-	NC_010465	YPIII_S25	9.02022	3.17316	2898.05	321.284	2.30292e-18
YPK_1929	2139637	2139927		acid shock protein	-	NC_010465	YPIII_S25	4.83751	2.27427	35.1102	7.2579	0.00136728
YPK_2017	2247186	2249252	cstA-1	carbon starvation protein CstA	+	NC_010465	YPIII_S25	62.4734	5.96517	196.406	3.14384	5.37141e-33
YPK_2694	2975054	2975317	cspD-2	cold-shock DNA-binding domain protein	+	NC_010465	YPIII_S25	15.2643	3.93209	2171.7	142.273	2.53194e-12
YPK_3031	3332316	3332525	cspE	cold-shock DNA-binding domain protein	-	NC_010465	YPIII_S25	10.7622	3.4279	24159.4	2244.84	3.17442e-08
YPK_4131	4563793	4564281	cpxP	periplasmic stress adaptor protein CpxP	-	NC_010465	YPIII_S25	5.90997	2.56315	606.627	102.645	0.038015
Information storage and processing
Replication, cell division
YPK_1044	1178934	1180907	recD	exodeoxyribonuclease V, alpha subunit	+	NC_010465	YP89_S25	4.35055	2.1212	21.6361	94.1288	0.000149524
YPK_2488	2719920	2720771		serine/threonine protein kinase involved in cell cycle control	+	NC_010465	YP89_S25	4.27639	2.09639	105.679	451.925	4.24845e-08
pYV0007	5998	6252	repB, copB	RepB, RepA2, CopB; putative replication transcriptional regulator	-	NC_006153	YPIII_S25	6.26077	2.64634	1174.06	187.527	0.000302832
YPK_1173	1310736	1311422	ung	uracil-DNA glycosylase	-	NC_010465	YPIII_S25	4.38247	2.13174	25.7749	5.88137	0.00283455
YPK_2307	2553107	2554114		integrase family protein	-	NC_010465	YPIII_S25	7.32756	2.87333	29.876	4.07721	5.01185e-05
YPK_3668	4049912	4050721		integrase family protein	-	NC_010465	YPIII_S25	Inf	Inf	13.1265	0	1.59926e-07
General transcription, transcription factors, signal transduction
YPK_0308	331605	332594	rpoA	DNA-directed RNA polymerase, alpha subunit	+	NC_010465	YP89_S25	5.4453	2.44501	452.885	2466.1	1.42349e-12
YPK_0452	492765	493061	fis	transcriptional regulator, Fis family	-	NC_010465	YP89_S25	10.005	3.32265	26.385	263.982	1.37938e-13
YPK_0516	566177	566479	mlaB	putative anti-sigma B factor antagonist	+	NC_010465	YP89_S25	9.91804	3.31006	21.7374	215.593	3.13742e-13
YPK_1327	1456964	1457683	baeR	two component transcriptional regulator, winged helix family	-	NC_010465	YP89_S25	4.21888	2.07686	3.21422	13.5604	0.0476894
YPK_2221	2461392	2462159	hutC	transcriptional regulator, histidine utilization repressor, GntR family	+	NC_010465	YP89_S25	13.4251	3.74686	2.98808	40.1154	1.30667e-06
YPK_2470	2705155	2707236	atoS1	diguanylate cyclase with PAS/PAC sensor	+	NC_010465	YP89_S25	9.08197	3.18301	28.8065	261.62	1.11588e-12
YPK_3368	3693992	3694507	luxS	quorum-sensing autoinducer 2 (AI-2), LuxS	-	NC_010465	YP89_S25	4.51205	2.17378	376.528	1698.91	1.1817e-09
YPK_3449	3783755	3785989	relA	(p)ppGpp synthetase I, SpoT/RelA	-	NC_010465	YP89_S25	4.86782	2.28328	112.524	547.749	6.5349e-10
YPK_0131	158743	159480		two component transcriptional regulator, winged helix family	-	NC_010465	YPIII_S25	5.67679	2.50508	47.3393	8.33909	0.00184328
YPK_0248	291043	291675	crp	transcriptional regulator, Crp/Fnr family	-	NC_010465	YPIII_S25	75.9163	6.24634	504.294	6.64276	2.58945e-50
YPK_0415	455502	456368		transcriptional regulator, AraC family	+	NC_010465	YPIII_S25	6.31663	2.65916	36.1926	5.72973	0.000344165
YPK_0979	1100436	1101518		transcriptional regulator, LacI family	+	NC_010465	YPIII_S25	4.65511	2.21881	16.1959	3.47916	0.00916795
YPK_1270	1398028	1399389	csiE	stationary phase inducible protein CsiE	-	NC_010465	YPIII_S25	8.03633	3.00654	139.419	17.3485	2.78505e-07
YPK_1614	1784854	1785858	lacI-4, galR-4	transcriptional regulator, LacI family	-	NC_010465	YPIII_S25	8.57782	3.10061	61.913	7.2178	9.74234e-05
YPK_1671	1856482	1857066	csgD	transcriptional regulator, LuxR family	-	NC_010465	YPIII_S25	5.12547	2.35768	12.2396	2.38801	0.0176626
YPK_1975	2194759	2196603		GAF modulated sigma54 specific transcriptional regulator, Fis family	+	NC_010465	YPIII_S25	4.87593	2.28568	450.902	92.4749	7.65836e-08
YPK_1981	2200949	2202166	mlc	ROK family protein	-	NC_010465	YPIII_S25	8.17173	3.03064	90.6421	11.0921	1.71872e-09
YPK_1982	2202345	2203259	ynfL	transcriptional regulator, LysR family	-	NC_010465	YPIII_S25	6.70344	2.7449	104.511	15.5906	8.5181e-09
YPK_1996	2218296	2219228	araC	transcriptional regulator, AraC family	-	NC_010465	YPIII_S25	5.62947	2.493	132.084	23.463	2.93184e-08
YPK_2074	2305747	2306154	hns	histone family protein nucleoid-structuring protein H-NS	+	NC_010465	YPIII_S25	5.37508	2.42629	2636.53	490.51	2.61898e-11
YPK_3358	3684135	3684851	yehT; ypdB	two component transcriptional regulator, LytTR family	+	NC_010465	YPIII_S25	9.61787	3.26572	39.0664	4.06185	3.14261e-06
YPK_3397	3727676	3728485	fucR	transcriptional regulator, DeoR family	+	NC_010465	YPIII_S25	81.7604	6.35333	70.3815	0.860826	1.47089e-13
YPK_3661	4041861	4042736		transcriptional regulator, AraC family	-	NC_010465	YPIII_S25	5.30825	2.40824	16.9685	3.19662	0.00216262
YPK_3760	4147967	4148242	ner-2, nlp-2, sfsB-2	putative transcriptional regulator, Nlp	+	NC_010465	YPIII_S25	11.878	3.57021	59.3399	4.9958	3.87412e-08
YPK_3841	4231696	4232568	rhaR	transcriptional regulator, AraC family	-	NC_010465	YPIII_S25	77.1265	6.26915	62.3657	0.808617	4.2989e-12
YPK_3896	4297524	4298507		transcriptional regulator, LysR family	+	NC_010465	YPIII_S25	7.94379	2.98983	15.0394	1.89322	0.0227911
Translation
YPK_0117	141015	141785	rsmJ	putative methyltransferase	+	NC_010465	YP89_S25	7.82723	2.9685	3.16354	24.7617	0.00577774
YPK_0282	319345	319656	rpsJ	ribosomal protein S10	+	NC_010465	YP89_S25	6.41208	2.68079	40.4925	259.641	2.20272e-09
YPK_0283	319689	320318	rplC	ribosomal protein L3	+	NC_010465	YP89_S25	6.75193	2.7553	49.2861	332.776	1.51842e-11
YPK_0284	320335	320940	rplD	ribosomal protein L4/L1e	+	NC_010465	YP89_S25	5.48136	2.45453	66.2063	362.9	6.64575e-10
YPK_0286	321256	322080	rplB	ribosomal protein L2	+	NC_010465	YP89_S25	5.12233	2.3568	63.7178	326.384	1.25681e-10
YPK_0288	322388	322720	rplV	ribosomal protein L22	+	NC_010465	YP89_S25	6.07855	2.60373	47.225	287.06	7.00145e-10
YPK_0290	323449	323859	rplP	ribosomal protein L16	+	NC_010465	YP89_S25	6.07407	2.60266	66.2029	402.121	3.41665e-09
YPK_0291	323859	324050	rpmC	ribosomal protein L29	+	NC_010465	YP89_S25	6.58692	2.7196	22.9011	150.848	5.07759e-09
YPK_0292	324050	324304	rpsQ	ribosomal protein S17	+	NC_010465	YP89_S25	4.97169	2.31374	18.5739	92.3437	4.40734e-06
YPK_0300	327406	327909	rpsE	ribosomal protein S5	+	NC_010465	YP89_S25	4.33925	2.11745	86.4975	375.334	1.81273e-08
YPK_0301	327912	328091	rpmD	ribosomal protein L30	+	NC_010465	YP89_S25	4.39777	2.13677	47.0223	206.793	8.29407e-07
YPK_0302	328095	328529	rplO	ribosomal protein L15	+	NC_010465	YP89_S25	5.38591	2.42919	114.788	618.238	3.67502e-11
YPK_0304	329902	330018	rpmJ-1	ribosomal protein L36	+	NC_010465	YP89_S25	8.32948	3.05823	85.6235	713.2	9.75485e-17
YPK_0306	330539	330928	rpsK	ribosomal protein S11	+	NC_010465	YP89_S25	6.81156	2.76799	199.737	1360.52	2.30709e-16
YPK_0307	330959	331579	rpsD	ribosomal protein S4	+	NC_010465	YP89_S25	5.90634	2.56226	310.092	1831.51	2.66055e-12
YPK_0309	332635	333024	rplQ	ribosomal protein L17	+	NC_010465	YP89_S25	9.52956	3.25241	108.171	1030.82	3.20065e-09
YPK_1823	2021502	2021858	rplT	ribosomal protein L20	+	NC_010465	YP89_S25	4.7436	2.24598	294.015	1394.69	1.50998e-10
YPK_2668	2936501	2938174	rpsA	ribosomal protein S1	-	NC_010465	YP89_S25	6.54971	2.71143	1125.39	7370.98	2.84626e-16
YPK_3724	4113067	4115061	deaD	DEAD/DEAH box helicase domain protein	-	NC_010465	YP89_S25	20.7481	4.37491	107.928	2239.29	1.884e-16
YPK_4186	4617323	4618207	rbn	ribonuclease BN	-	NC_010465	YP89_S25	9.76371	3.28743	18.5232	180.855	4.81878e-12
YPK_0311	333984	334184	arfA	alternative ribosome-rescue factor	+	NC_010465	YPIII_S25	7.25811	2.85959	78.6567	10.8371	7.49666e-06
Posttranslational modification, protein turnover
YPK_1042	1172390	1175278	ptrA	peptidase M16 domain protein	+	NC_010465	YP89_S25	5.02876	2.3302	105.877	532.429	1.27412e-10
YPK_0242	284007	284576	ppiA	peptidyl-prolyl cis-trans isomerase cyclophilin type	+	NC_010465	YPIII_S25	4.02783	2.01	29.7641	7.38963	0.00531039
Metabolism
Amino acid transport and metabolism
YPK_0076	84883	86574	hutU	urocanate hydratase	+	NC_010465	YP89_S25	12.7226	3.66932	13.2585	168.682	4.42858e-13
YPK_0077	86571	88103	hutH	histidine ammonia-lyase	+	NC_010465	YP89_S25	12.2043	3.60931	10.1891	124.351	8.34541e-11
YPK_0116	138969	141011	opdA	oligopeptidase A	+	NC_010465	YP89_S25	4.61403	2.20603	60.7402	280.257	2.57813e-08
YPK_1181	1316769	1318406	nadB	L-aspartate oxidase	-	NC_010465	YP89_S25	6.29586	2.6544	93.7588	590.292	3.29551e-09
YPK_1337	1474063	1475328	ydcU-1	binding-protein-dependent transport systems inner membrane component	+	NC_010465	YP89_S25	4.50759	2.17236	2.84322	12.8161	0.0330172
YPK_1412	1556479	1557357	cysM	cysteine synthase B	+	NC_010465	YP89_S25	4.28363	2.09883	11.6932	50.0893	0.000338027
YPK_2222	2462363	2463583	hutI	imidazolonepropionase	+	NC_010465	YP89_S25	21.6897	4.43894	4.10108	88.9512	2.1523e-11
YPK_2223	2463580	2464386	hutG	N-formylglutamate amidohydrolase	+	NC_010465	YP89_S25	43.4773	5.44219	1.484	64.5202	2.64687e-09
YPK_2375	2610014	2610676	yecS	polar amino acid ABC transporter, inner membrane subunit	-	NC_010465	YP89_S25	5.57353	2.47859	9.20089	51.2815	0.0018781
YPK_2752	3035431	3036942	lysP	amino acid permease-associated region	-	NC_010465	YP89_S25	27.6367	4.78851	40.3042	1113.87	4.22375e-33
YPK_2867	3164245	3165660	ddc	aromatic-L-amino-acid decarboxylase	-	NC_010465	YP89_S25	18.9878	4.247	18.4525	350.372	3.25964e-19
YPK_4088	4516161	4516937	argB	acetylglutamate kinase	-	NC_010465	YP89_S25	4.71921	2.23855	11.2715	53.1927	0.000333607
YPK_4089	4517117	4518121	argC	N-acetyl-gamma-glutamyl-phosphate reductase	-	NC_010465	YP89_S25	9.97211	3.3179	5.24467	52.3004	0.000101586
YPK_4237	4676415	4677269		extracellular solute-binding protein family 3	+	NC_010465	YP89_S25	9.97509	3.31833	22.3346	222.789	1.83664e-10
YPK_0558	610549	611868	sstT	sodium:dicarboxylate symporter	-	NC_010465	YPIII_S25	11.0263	3.46287	911.492	82.6655	8.18049e-19
YPK_0599	664449	665681		aminotransferase class I and II	+	NC_010465	YPIII_S25	7.03955	2.81548	14.8366	2.10761	0.000691734
YPK_1417	1563817	1564998	patB-1, malY-1	aminotransferase class I and II	+	NC_010465	YPIII_S25	28.6343	4.83967	13.8991	0.4854	8.3425e-05
YPK_1538	1700733	1701515	hisJ	cationic amino acid ABC transporter, periplasmic binding protein	+	NC_010465	YPIII_S25	5.87613	2.55487	113.101	19.2476	1.26468e-08
YPK_1539	1701611	1702297	hisQ	polar amino acid ABC transporter, inner membrane subunit	+	NC_010465	YPIII_S25	7.18437	2.84486	23.4911	3.26975	5.1941e-05
YPK_1950	2165246	2166913	ilvB	acetolactate synthase, large subunit, biosynthetic type	-	NC_010465	YPIII_S25	9.46465	3.24255	44.1356	4.6632	5.13245e-07
YPK_1958	2176908	2177939	tauA-2	ABC transporter, periplasmic substrate-binding protein	-	NC_010465	YPIII_S25	8.5374	3.0938	5.21408	0.610734	0.0489334
YPK_2070	2296993	2298630	oppA	extracellular solute-binding protein family 5	-	NC_010465	YPIII_S25	4.54654	2.18477	1788.27	393.326	1.4238e-10
YPK_2107	2336546	2337850	dadA	D-amino-acid dehydrogenase	-	NC_010465	YPIII_S25	14.711	3.87883	220.399	14.9819	4.12779e-20
YPK_2461	2694105	2694737	hpaG-2	4-hydroxyphenylacetate degradation bifunctional isomerase/decarboxylase, HpaG1 subunit	-	NC_010465	YPIII_S25	75.7177	6.24256	8.28343	0.109399	0.000259675
YPK_2509	2744416	2745258		5-oxopent-3-ene-1,2,5-tricarboxylate decarboxylase	-	NC_010465	YPIII_S25	7.12178	2.83224	69.7174	9.78932	6.40946e-07
YPK_2688	2966867	2968633	cydD	ABC transporter, CydDC cysteine exporter (CydDC-E) family, permease/ATP-binding protein CydD	+	NC_010465	YPIII_S25	4.01798	2.00647	75.5123	18.7936	0.00341986
YPK_2739	3020635	3021936	sdaC	serine transporter	+	NC_010465	YPIII_S25	4.95175	2.30794	62.163	12.5537	8.20679e-05
YPK_2860	3154228	3156534	adiA	lysine decarboxylase	-	NC_010465	YPIII_S25	4.56252	2.18983	108.484	23.7773	8.17778e-07
YPK_2861	3156604	3157938	adiC	arginine:agmatin antiporter	-	NC_010465	YPIII_S25	10.6219	3.40898	52.7795	4.96891	3.46008e-07
YPK_3010	3311976	3312893	ybeJ/gltI	extracellular solute-binding protein family 3	+	NC_010465	YPIII_S25	21.0267	4.39415	4963.13	236.039	1.13848e-35
YPK_3011	3313067	3313807	gltJ	polar amino acid ABC transporter, inner membrane subunit	+	NC_010465	YPIII_S25	11.4878	3.52203	168.29	14.6494	5.74679e-15
YPK_3012	3313807	3314481	gltK	polar amino acid ABC transporter, inner membrane subunit	+	NC_010465	YPIII_S25	5.89286	2.55897	84.9427	14.4145	1.79291e-07
YPK_3788	4174130	4175773	aidB	acyl-CoA dehydrogenase domain protein	-	NC_010465	YPIII_S25	5.71793	2.51549	259.756	45.4283	2.66229e-11
YPK_3825	4214610	4216046	aspA	aspartate ammonia-lyase	+	NC_010465	YPIII_S25	5.75245	2.52418	555.328	96.5376	9.24003e-12
Carbohydrate transport and metabolism
YPK_0150	194817	196247	glgA	glycogen/starch synthase, ADP-glucose type	+	NC_010465	YP89_S25	4.55329	2.18691	108.103	492.224	2.84896e-09
YPK_0151	196560	199007	glgP-1	glycogen/starch/alpha-glucan phosphorylase	+	NC_010465	YP89_S25	5.77603	2.53008	1045.04	6036.18	2.42561e-14
YPK_0376	409381	410271	malG	maltose transport permease	-	NC_010465	YP89_S25	12.5049	3.64442	22.5301	281.737	5.17687e-17
YPK_0381	415268	416539	lamB-1	porin LamB type	+	NC_010465	YP89_S25	4.10026	2.03572	5.71703	23.4413	0.0298534
YPK_0494	546202	547863	treC	alpha, alpha-phosphotrehalase	-	NC_010465	YP89_S25	23.064	4.52757	20.0378	462.151	7.77163e-24
YPK_0495	547958	549373	treB	PTS system, trehalose-specific IIBC subunit	-	NC_010465	YP89_S25	15.9967	3.9997	41.6529	666.307	1.30457e-25
YPK_1811	2010268	2011143	yniA	fructosamine kinase	-	NC_010465	YP89_S25	5.3024	2.40665	119.204	632.067	2.08772e-11
YPK_3271	3575590	3577419	malZ-2	alpha amylase catalytic region	-	NC_010465	YP89_S25	16.6027	4.05335	13.0017	215.864	5.34512e-18
YPK_3371	3696742	3697308	yqaB	beta-phosphoglucomutase family hydrolase	-	NC_010465	YP89_S25	10.1205	3.3392	27.3531	276.826	1.38602e-13
YPK_3962	4370998	4372317	ugpB	extracellular solute-binding protein family 1	-	NC_010465	YP89_S25	8.8839	3.15119	8.84998	78.6223	7.2668e-08
YPK_3994	4405837	4406646	ybhA-3, ybjI-3, yidA-3, yigL-3	putative sugar phosphatase	-	NC_010465	YP89_S25	4.26849	2.09373	27.9326	119.23	4.55703e-05
YPK_4229	4668141	4669970	glmS	glucosamine--fructose-6-phosphate aminotransferase, isomerizing	+	NC_010465	YP89_S25	4.49248	2.16751	140.967	633.29	1.03255e-07
YPK_0057	64130	65125	xylF	D-xylose ABC transporter, periplasmic substrate-binding protein	+	NC_010465	YPIII_S25	14.5879	3.8667	11.8686	0.813597	0.000913101
YPK_0413	453206	454105		xylose isomerase domain protein TIM barrel	-	NC_010465	YPIII_S25	5.98811	2.5821	18.7694	3.13445	0.0131809
YPK_0431	473102	474091	yphF-1, ytfQ-1	carbohydrate uptake (CUT2 family) ABC transporter, periplasmic carbohydrate-binding protein	+	NC_010465	YPIII_S25	7.32479	2.87279	161.315	22.0231	8.94217e-11
YPK_0435	477747	479384		FGGY-family pentulose kinase	+	NC_010465	YPIII_S25	4.21894	2.07688	30.1657	7.15007	0.00201622
YPK_0693	752537	753952	chiC	glycoside hydrolase family 18	-	NC_010465	YPIII_S25	11.5509	3.52994	10.6615	0.922996	0.0157835
YPK_0762	857971	859452	gntP	gluconate transporter	+	NC_010465	YPIII_S25	7.3015	2.86819	12.7555	1.74697	0.00293924
YPK_0965	1081255	1082283	xltB	monosaccharide-transporting ATPase	-	NC_010465	YPIII_S25	9.29626	3.21665	4.55335	0.489805	0.0439501
YPK_0966	1082330	1083838	xltA	ABC transporter related	-	NC_010465	YPIII_S25	34.2697	5.09886	35.3798	1.03239	9.65138e-11
YPK_0974	1092834	1093145	ptsG-1	phosphotransferase system PTS EIIB protein	+	NC_010465	YPIII_S25	11.9014	3.57306	6.83002	0.573884	0.0257051
YPK_1144	1282892	1283209	celA	phosphotransferase system lactose/cellobiose-specific IIB subunit	+	NC_010465	YPIII_S25	5.23012	2.38684	14.5364	2.77937	0.0429576
YPK_1273	1401317	1402120	suhB	inositol-phosphate phosphatase	-	NC_010465	YPIII_S25	7.11801	2.83147	111.171	15.6183	0.000620365
YPK_1576	1742830	1743699	idnO	short-chain dehydrogenase/reductase SDR	-	NC_010465	YPIII_S25	9.09443	3.18498	20.4523	2.24888	0.00344335
YPK_1610	1779850	1781076	gutB	alcohol dehydrogenase zinc-binding domain protein	+	NC_010465	YPIII_S25	16.6	4.1	23.1	1.4	0
YPK_1611	1781251	1782168	rbsB-3	monosaccharide-transporting ATPase	+	NC_010465	YPIII_S25	7.70643	2.94606	18.8942	2.45175	0.000843973
YPK_1635	1812789	1813664	ycjO-2	binding-protein-dependent transport systems inner membrane component	+	NC_010465	YPIII_S25	20.9746	4.39057	3.38967	0.161608	0.0189469
YPK_1792	1990827	1991993	ogl	oligogalacturonide lyase	+	NC_010465	YPIII_S25	5.42395	2.43934	122.646	22.6119	4.7872e-08
YPK_1998	2220530	2222101	araG	ABC transporter related	-	NC_010465	YPIII_S25	7.18452	2.84489	33.6061	4.67757	4.83174e-05
YPK_1999	2222199	2223182	araF	monosaccharide-transporting ATPase	-	NC_010465	YPIII_S25	7.60887	2.92768	32.8134	4.31252	1.96745e-05
YPK_2410	2641677	2642672	yphF-2, ytfQ-2	putative sugar-binding periplasmic protein	-	NC_010465	YPIII_S25	4.84002	2.27501	14.0134	2.89532	0.027708
YPK_2411	2642715	2643794	yphD-5, ytfT-5, yjfF-5	monosaccharide-transporting ATPase	-	NC_010465	YPIII_S25	6.08906	2.60622	18.5739	3.05037	0.00613284
YPK_2413	2643924	2645990		short-chain dehydrogenase/reductase SDR	-	NC_010465	YPIII_S25	11.7726	3.55736	30.6888	2.6068	3.40286e-05
YPK_2496	2729478	2730470		TRAP dicarboxylate transporter, DctP subunit	+	NC_010465	YPIII_S25	8.29708	3.0526	30.9006	3.72427	0.000414509
YPK_2502	2736084	2736965		polysaccharide deacetylase	+	NC_010465	YPIII_S25	17.2589	4.10926	84.4197	4.89138	3.61515e-15
YPK_2510	2745306	2746046	ucpA	short-chain dehydrogenase/reductase SDR	-	NC_010465	YPIII_S25	8.74587	3.1286	66.3172	7.58269	0.00583529
YPK_2564	2814784	2815794	mglC	monosaccharide-transporting ATPase	-	NC_010465	YPIII_S25	10.1273	3.34018	52.0246	5.13707	9.25367e-07
YPK_2565	2815815	2817335	mglA	ABC transporter related	-	NC_010465	YPIII_S25	30.619	4.93635	114.674	3.74519	7.65961e-22
YPK_2566	2817565	2818557	mglB	periplasmic binding protein/LacI transcriptional regulator	-	NC_010465	YPIII_S25	53.0176	5.7284	397.883	7.50474	4.33889e-44
YPK_2571	2823802	2824941	frmA, adhC	S-(hydroxymethyl)glutathione dehydrogenase/class III alcohol dehydrogenase	+	NC_010465	YPIII_S25	4.56335	2.19009	282.82	61.9764	0.0302601
YPK_2762	3046904	3048604	fruA	PTS system, fructose subfamily, IIC subunit	-	NC_010465	YPIII_S25	7.59543	2.92513	119.598	15.7461	1.82011e-10
YPK_2763	3048619	3049557	fruK	1-phosphofructokinase	-	NC_010465	YPIII_S25	10.2784	3.36154	26.9515	2.62216	1.33212e-05
YPK_2764	3049554	3050687	fruB	phosphocarrier, HPr family	-	NC_010465	YPIII_S25	12.0379	3.58951	39.5387	3.28453	1.24112e-06
YPK_2778	3065320	3066513	uxuA	mannonate dehydratase	-	NC_010465	YPIII_S25	4.05647	2.02023	144.796	35.695	3.6885e-06
YPK_2825	3110856	3111587		class II aldolase/adducin family protein	-	NC_010465	YPIII_S25	6.38501	2.67469	19.8518	3.10913	0.0121271
YPK_3039	3339237	3340052	iolB	myo-inositol catabolism IolB domain protein	-	NC_010465	YPIII_S25	4.90606	2.29456	22.7998	4.64727	0.00119114
YPK_3040	3340062	3341168	iolE	xylose isomerase domain protein TIM barrel	-	NC_010465	YPIII_S25	5.09266	2.34842	34.4929	6.77307	0.00035823
YPK_3043	3344365	3345393	iatP	monosaccharide-transporting ATPase	-	NC_010465	YPIII_S25	9.37633	3.22902	10.8498	1.15715	0.003781
YPK_3044	3345405	3346952	rbsA-5	ABC transporter related	-	NC_010465	YPIII_S25	12.556	3.6503	94.1097	7.4952	6.32537e-12
YPK_3045	3347001	3347930	rbsB-5	monosaccharide-transporting ATPase	-	NC_010465	YPIII_S25	18.9012	4.24041	115.82	6.12764	1.3106e-17
YPK_3046	3348038	3349024	iolG	inositol 2-dehydrogenase	-	NC_010465	YPIII_S25	31.9846	4.99931	90.9356	2.84311	3.24422e-11
YPK_3048	3349318	3351264	iolD	thiamine pyrophosphate protein domain protein TPP-binding	-	NC_010465	YPIII_S25	9.46929	3.24326	46.1402	4.87262	0.00363051
YPK_3049	3351278	3352804	mmsA, iolA	methylmalonate-semialdehyde dehydrogenase	-	NC_010465	YPIII_S25	31.1149	4.95953	75.617	2.43025	3.42177e-16
YPK_3395	3726264	3726959	araD-2	L-ribulose-5-phosphate 4-epimerase	-	NC_010465	YPIII_S25	8.59442	3.1034	17.9768	2.09168	0.00305694
YPK_3398	3728643	3729650	yphF-5, ytfQ-5	carbohydrate uptake ABC transporter 2 (CUT2) family, periplasmic carbohydrate-binding protein	+	NC_010465	YPIII_S25	18.1788	4.18418	21.0461	1.15773	4.84681e-05
YPK_3402	3733504	3734385	sgbU	hexulose-6-phosphate isomerase	+	NC_010465	YPIII_S25	8.11157	3.01998	15.2277	1.87729	0.00239261
YPK_3639	4016327	4017412	ybhC	pectinesterase	-	NC_010465	YPIII_S25	10.8313	3.43714	54.612	5.04204	6.39551e-09
YPK_3650	4030063	4031646	ego	ABC transporter related	+	NC_010465	YPIII_S25	18.2076	4.18647	9.86879	0.542014	0.00281324
YPK_3651	4031640	4032695	ydeY	monosaccharide-transporting ATPase	+	NC_010465	YPIII_S25	18.7419	4.22819	10.7557	0.573884	0.000902848
YPK_3652	4032692	4033693	ydeZ	monosaccharide-transporting ATPase	+	NC_010465	YPIII_S25	16.1741	4.01562	9.86879	0.610158	0.00280888
YPK_3707	4093674	4094513	ycjP-4	binding-protein-dependent transport systems inner membrane component	-	NC_010465	YPIII_S25	11.8645	3.56858	51.4074	4.33286	5.65848e-08
YPK_3708	4094532	4095416	ycjO-4	binding-protein-dependent transport systems inner membrane component	-	NC_010465	YPIII_S25	22.2721	4.47717	23.3357	1.04775	1.3072e-06
YPK_3709	4095424	4096737	ycjN-4	extracellular solute-binding protein family 1	-	NC_010465	YPIII_S25	59.5234	5.89538	80.3941	1.35063	1.77613e-09
YPK_4209	4646146	4647072	rbsK-2	ribokinase	-	NC_010465	YPIII_S25	10.4224	3.38162	212.712	20.4091	4.20695e-16
YPK_4210	4647123	4647542	rbsD	RbsD or FucU transport	-	NC_010465	YPIII_S25	29.9971	4.90675	465.061	15.5035	3.55071e-33
Coenzyme transport and metabolism
YPK_0232	270092	271513	cysG-1	uroporphyrin-III C-methyltransferase	-	NC_010465	YP89_S25	4.13049	2.04631	6.28357	25.9542	0.00728452
YPK_3369	3694675	3696273	gshA	glutamate--cysteine ligase	-	NC_010465	YP89_S25	4.5267	2.17846	138.142	625.329	3.00468e-08
YPK_3437	3769409	3770827	cysG-2	uroporphyrin-III C-methyltransferase	-	NC_010465	YP89_S25	42.6457	5.41433	6.5733	280.323	6.04202e-22
YPK_3884	4284778	4285578	metF-1	methylenetetrahydrofolate reductase	+	NC_010465	YP89_S25	9.75416	3.28602	14.7931	144.295	8.58088e-11
YPK_3885	4285919	4287232	hemN-2	coproporphyrinogen dehydrogenase	+	NC_010465	YP89_S25	5.44199	2.44413	6.47911	35.2592	8.77552e-05
YPK_2930	3228122	3229273	bioF	8-amino-7-oxononanoate synthase	-	NC_010465	YPIII_S25	11.5333	3.52774	29.4744	2.55559	7.84405e-06
YPK_2931	3229273	3230310	bioB	biotin synthase	-	NC_010465	YPIII_S25	26.9204	4.75063	71.4476	2.65403	2.14736e-14
YPK_2932	3230409	3231689	bioA	adenosylmethionine-8-amino-7-oxononanoate aminotransferase	+	NC_010465	YPIII_S25	69.3717	6.11627	56.0951	0.808617	7.39244e-12
YPK_3598	3968671	3969258	mogA	molybdenum cofactor synthesis domain protein	-	NC_010465	YPIII_S25	5.5106	2.46221	81.6176	14.811	9.82633e-05
Energy production and conversion
YPK_1855	2060225	2061637	pykF	pyruvate kinase	-	NC_010465	YP89_S25	5.04843	2.33584	136.663	689.935	2.38663e-10
YPK_2702	2984862	2985884	hcr	ferredoxin	+	NC_010465	YP89_S25	4.29584	2.10294	3.21422	13.8078	0.0443463
YPK_3775	4164621	4165361	cysQ	3'(2'),5'-bisphosphate nucleotidase	-	NC_010465	YP89_S25	4.53014	2.17956	126.529	573.193	1.60857e-10
YPK_4091	4519909	4522545	ppc	phosphoenolpyruvate carboxylase	+	NC_010465	YP89_S25	6.37589	2.67263	34.8816	222.401	2.50641e-09
YPK_0152	199169	200683	glpD	FAD dependent oxidoreductase	-	NC_010465	YPIII_S25	5.26841	2.39737	27.0529	5.13493	0.00356919
YPK_0563	619074	621095	fadH	NADH:flavin oxidoreductase/NADH oxidase	-	NC_010465	YPIII_S25	4.10992	2.03911	44.5372	10.8365	0.000322353
YPK_0600	665674	667125		Na+/H+ antiporter NhaC	+	NC_010465	YPIII_S25	7.21644	2.85129	46.854	6.49268	3.18186e-05
YPK_1441	1592678	1593667		aldo/keto reductase	-	NC_010465	YPIII_S25	11.7553	3.55524	56.8275	4.8342	1.46873e-09
YPK_1616	1787273	1788358	dmlA, ttuC	tartrate dehydrogenase	+	NC_010465	YPIII_S25	5.38202	2.42815	18.071	3.35765	0.00822883
YPK_2771	3057783	3059279	gabD-2	aldehyde dehydrogenase	-	NC_010465	YPIII_S25	4.14494	2.05135	62.7941	15.1496	1.05731e-05
YPK_3761	4148676	4149614	mdh	malate dehydrogenase, NAD-dependent	-	NC_010465	YPIII_S25	4.70499	2.23419	458.372	97.4224	9.54949e-09
YPK_3814	4205991	4206725	frdB	succinate dehydrogenase and fumarate reductase iron-sulfur protein	+	NC_010465	YPIII_S25	4.29063	2.10119	221.061	51.5218	5.87869e-07
YPK_3921	4321256	4323214	acs	acetate-CoA ligase	+	NC_010465	YPIII_S25	9.11667	3.18851	1555.22	170.59	5.37982e-20
YPK_3923	4323579	4325234	actP	cation/acetate symporter ActP	+	NC_010465	YPIII_S25	9.00906	3.17138	429.201	47.6411	3.19624e-17
Inorganic ion transport and metabolism
YPK_0233	271576	272382	nirC	formate/nitrite transporter	-	NC_010465	YP89_S25	27.6291	4.78812	0.371	10.2504	0.0293148
YPK_0698	760490	761569	fepB	periplasmic binding protein	-	NC_010465	YP89_S25	31.5613	4.98009	9.64265	304.335	2.56929e-25
YPK_0782	887665	889845	iutA	TonB-dependent siderophore receptor	-	NC_010465	YP89_S25	28.3243	4.82397	1.484	42.0332	4.1379e-06
YPK_1408	1552482	1553519	cysP	sulfate ABC transporter, periplasmic sulfate-binding protein	+	NC_010465	YP89_S25	63.3319	5.98486	2.79254	176.857	8.63923e-21
YPK_1409	1553519	1554352	cysT	sulfate ABC transporter, inner membrane subunit	+	NC_010465	YP89_S25	9.28389	3.21473	8.65443	80.3468	2.54442e-07
YPK_1410	1554352	1555227	cysW	sulfate ABC transporter, inner membrane subunit CysW	+	NC_010465	YP89_S25	25.2449	4.65792	2.69835	68.1197	1.23142e-10
YPK_1411	1555217	1556308	cysA	sulfate ABC transporter, ATPase subunit	+	NC_010465	YP89_S25	11.5635	3.5315	8.70511	100.661	4.3571e-10
YPK_2750	3032743	3033825	fhuB-4, fepG-4, fepD-4, fecD-4, fecC-4	transport system permease protein	-	NC_010465	YP89_S25	4.45246	2.1546	5.49089	24.448	0.0133033
YPK_3440	3772466	3773200	cysH	phosphoadenosine phosphosulfate reductase	-	NC_010465	YP89_S25	7.36836	2.88134	65.0096	479.014	4.84465e-13
YPK_3441	3773197	3774927	cysI	sulfite reductase (NADPH) hemoprotein, beta-component	-	NC_010465	YP89_S25	5.30418	2.40713	73.981	392.409	2.22222e-10
YPK_3442	3774927	3776729	cysJ	sulfite reductase (NADPH) flavoprotein, alpha chain	-	NC_010465	YP89_S25	21.1375	4.40173	11.7745	248.882	4.92111e-20
YPK_3886	4287229	4287792	chuX	putative heme iron utilization protein	+	NC_010465	YP89_S25	6.85649	2.77747	1.30854	8.97201	0.034686
YPK_1001	1127698	1128453	cynT, can	carbonic anhydrase	+	NC_010465	YPIII_S25	18.0256	4.17197	546.955	30.3433	6.27824e-07
YPK_1375	1512957	1514045	afuA, fbpA	extracellular solute-binding protein family 1	+	NC_010465	YPIII_S25	57.9923	5.85779	519.054	8.9504	5.96111e-47
YPK_1376	1514140	1515909	afuB, fbpB	binding-protein-dependent transport systems inner membrane component	+	NC_010465	YPIII_S25	21.006	4.39273	152.25	7.24794	3.49133e-17
YPK_1377	1515902	1516972	afuC	ABC transporter related	+	NC_010465	YPIII_S25	16.2214	4.01982	177.147	10.9206	1.40071e-18
YPK_1378	1517450	1519123	ydeN	sulfatase	+	NC_010465	YPIII_S25	4.47278	2.16117	42.5808	9.52	0.0001324
YPK_2877	3175384	3176313	phnD	phosphonate ABC transporter, periplasmic phosphonate binding protein	-	NC_010465	YPIII_S25	11.4589	3.51839	8.90065	0.776747	0.0345134
YPK_2937	3235815	3236594	modA-1	molybdenum ABC transporter, periplasmic molybdate-binding protein	-	NC_010465	YPIII_S25	7.50966	2.90875	44.5348	5.93033	0.0128586
Lipid transport and metabolism
YPK_0513	564161	564943	mlaE	putative ABC transporter system permease protein	+	NC_010465	YP89_S25	10.2103	3.35195	11.6425	118.873	4.26643e-10
YPK_0514	564948	565505	yrbD	mammalian cell entry related domain protein	+	NC_010465	YP89_S25	5.07682	2.34392	46.3889	235.508	9.92492e-10
YPK_0515	565518	566141	yrbC	toluene tolerance family protein	+	NC_010465	YP89_S25	6.47299	2.69443	37.4504	242.416	5.9933e-11
YPK_0663	725134	725865	plsC	1-acyl-sn-glycerol-3-phosphate acyltransferase	+	NC_010465	YP89_S25	6.9508	2.79718	32.0279	222.619	2.83734e-11
YPK_1685	1871351	1872280	fabD	malonyl CoA-acyl carrier protein transacylase	+	NC_010465	YP89_S25	4.23875	2.08364	52.5744	222.85	3.97907e-06
YPK_1686	1872294	1873028	fabG	3-oxoacyl-(acyl-carrier-protein) reductase	+	NC_010465	YP89_S25	4.80687	2.2651	146.122	702.391	3.49361e-10
YPK_2735	3016205	3017020		membrane protein	+	NC_010465	YP89_S25	11.5224	3.52637	2.42154	27.9019	0.000405603
YPK_2736	3017020	3017625		undecaprenyl-diphosphatase	+	NC_010465	YP89_S25	33.7828	5.07822	1.30854	44.2062	1.35257e-08
YPK_1506	1666697	1667962	fadL	membrane protein involved in aromatic hydrocarbon degradation	-	NC_010465	YPIII_S25	10.7407	3.42501	372.418	34.6737	4.70413e-18
YPK_2125	2355279	2356967	fadD-1	AMP-dependent synthetase and ligase	-	NC_010465	YPIII_S25	10.1644	3.34545	1022.37	100.584	1.40829e-19
YPK_3933	4338420	4340609	fadB	fatty oxidation complex, alpha subunit FadB	+	NC_010465	YPIII_S25	25.6353	4.68006	348.752	13.6043	2.76219e-29
YPK_3934	4340621	4341784	fadA	acetyl-CoA C-acyltransferase FadA	+	NC_010465	YPIII_S25	8.76476	3.13171	144.074	16.4379	7.82937e-12
Nucleotide transport and metabolism
YPK_1303	1433531	1435108	guaA	GMP synthase, large subunit	+	NC_010465	YP89_S25	4.01598	2.00575	71.4251	286.842	1.10027e-06
YPK_1438	1589137	1590321	nupC-1	nucleoside transporter	-	NC_010465	YP89_S25	10.3223	3.36769	28.8443	297.738	5.26265e-12
YPK_3435	3766961	3768478	cysN	sulfate adenylyltransferase, large subunit	-	NC_010465	YP89_S25	44.2459	5.46747	4.37789	193.704	3.00867e-22
YPK_3436	3768490	3769398	cysD	sulfate adenylyltransferase, small subunit	-	NC_010465	YP89_S25	53.715	5.74725	3.21422	172.652	3.14898e-21
YPK_3691	4078620	4080758	nrdD	anaerobic ribonucleoside-triphosphate reductase	+	NC_010465	YP89_S25	11.277	3.49531	1.855	20.9188	0.0124733
YPK_4015	4425317	4427869	cyaA	putative adenylate cyclase	-	NC_010465	YP89_S25	5.2909	2.40351	198.238	1048.86	8.10381e-13
YPK_2073	2304407	2304997	tdk-2	thymidine kinase	-	NC_010465	YPIII_S25	7.46229	2.89962	26.385	3.53577	5.78912e-05
Secondary metabolites biosynthesis, transport and catabolism
YPK_0665	726044	727468	sufI	multicopper oxidase type 3	+	NC_010465	YP89_S25	6.43379	2.68567	19.1027	122.903	4.67872e-08
YPK_0789	897347	898180		intradiol ring-cleavage dioxygenase	-	NC_010465	YP89_S25	10.877	3.44321	16.1653	175.83	4.60726e-08
YPK_3863	4256340	4257206	ubiA	4-hydroxybenzoate polyprenyl transferase	-	NC_010465	YP89_S25	6.0453	2.59581	21.6361	130.797	5.6182e-07
YPK_2606	2859996	2860748		enoyl-CoA hydratase/isomerase	-	NC_010465	YPIII_S25	13.2567	3.72865	7.39657	0.557949	0.00886167
General membrane transport, secretion and structural proteins
YPK_0303	328537	329868	secY	preprotein translocase, SecY subunit	+	NC_010465	YP89_S25	4.11644	2.0414	632.494	2603.62	7.48846e-10
YPK_0484	536098	537033	yhcQ	secretion protein HlyD family protein	+	NC_010465	YP89_S25	6.57733	2.7175	3.58522	23.5812	0.00327659
YPK_1332	1466769	1468103	yegM	efflux transporter, RND family, MFP subunit	-	NC_010465	YP89_S25	4.05261	2.01885	10.9512	44.381	0.000495111
YPK_2839	3124680	3125795	ompC-2	porin Gram-negative type	-	NC_010465	YP89_S25	4.65502	2.21879	24.5501	114.281	8.24053e-07
YPK_3016	3318681	3319304	rlpB	rare lipoprotein B	+	NC_010465	YP89_S25	4.74569	2.24662	39.62	188.024	3.6738e-08
YPK_3028	3330686	3330943	tatE	twin-arginine translocation protein, TatA/E family subunit	-	NC_010465	YP89_S25	6.27611	2.64987	23.4982	147.478	1.98825e-08
YPK_4024	4437937	4439022	wecF, rffT	4-alpha-L-fucosyltransferase	-	NC_010465	YP89_S25	4.3817	2.13149	9.39643	41.1724	0.0061776
YPK_0978	1098735	1100042	exuT-2	major facilitator superfamily MFS_1	-	NC_010465	YPIII_S25	19.4439	4.28124	7.39657	0.380406	0.00514855
YPK_1878	2083982	2085094	anmK	anhydro-N-acetylmuramic acid kinase	+	NC_010465	YPIII_S25	4.33654	2.11654	63.2124	14.5767	0.000156857
YPK_1983	2203472	2204770	ynfM	major facilitator superfamily MFS_1	+	NC_010465	YPIII_S25	7.47329	2.90174	87.5292	11.7123	2.63218e-08
YPK_2224	2464981	2466063	ompC-1	porin Gram-negative type	-	NC_010465	YPIII_S25	6.65373	2.73416	510.717	76.7565	0.000106927
YPK_2503	2737001	2738341		major facilitator superfamily MFS_1	+	NC_010465	YPIII_S25	29.7226	4.89349	48.8209	1.64255	1.3021e-12
YPK_2512	2746943	2748247		major facilitator superfamily MFS_1	-	NC_010465	YPIII_S25	9.93771	3.31291	94.7809	9.5375	7.13709e-11
YPK_2784	3072416	3073000	spr	NLP/P60 protein	+	NC_010465	YPIII_S25	8.24661	3.0438	323.477	39.2254	4.99207e-13
YPK_2857	3151350	3152465	ompC-3	porin Gram-negative type	+	NC_010465	YPIII_S25	4.9679	2.31264	10.334	2.08015	0.0300151
Defense mechanisms
YPK_2792	3082190	3083395	bcr-2	drug resistance transporter, Bcr/CflA subfamily	-	NC_010465	YP89_S25	5.37976	2.42754	96.8692	521.133	0.00750879
YPK_2836	3121633	3122799	ampH	beta-lactamase	+	NC_010465	YP89_S25	5.9477	2.57233	30.5673	181.805	4.11544e-08
YPK_1142	1281051	1281455	ccrB-1	camphor resistance CrcB protein	-	NC_010465	YPIII_S25	4.21374	2.0751	17.4537	4.1421	0.00711578
YPK_1644	1824498	1825478	cas-1	CRISPR-associated protein Cas1	+	NC_010465	YPIII_S25	12.3003	3.62062	26.6819	2.16921	3.99094e-05
YPK_2881	3179243	3179584		HNH endonuclease	+	NC_010465	YPIII_S25	4.06364	2.02277	42.709	10.51	0.0388844
YPK_3671	4051420	4052241	mcrC	5-methylcytosine restriction system component	+	NC_010465	YPIII_S25	Inf	Inf	7.73698	0	0.000822031
YPK_3672	4052306	4055038	hsdM-2	type I restriction-modification system, M subunit	+	NC_010465	YPIII_S25	Inf	Inf	30.4296	0	5.30594e-07
YPK_3673	4055040	4056272	hsdS	restriction modification system DNA specificity domain	+	NC_010465	YPIII_S25	Inf	Inf	27.0763	0	2.58894e-14
YPK_3674	4056282	4059509	hsdR	type I site-specific deoxyribonuclease, HsdR family	+	NC_010465	YPIII_S25	Inf	Inf	29.5251	0	1.00912e-12
Others
YPK_0024	28022	28252		hypothetical protein YPK_0024	+	NC_010465	YP89_S25	4.84927	2.27777	8.33411	40.4143	0.00896729
YPK_0025	28347	29066	yiaF	putative lipoprotein	+	NC_010465	YP89_S25	11.2606	3.49321	58.2809	656.276	1.12283e-19
YPK_0255	295877	296113		protein of unknown function UPF0270	-	NC_010465	YP89_S25	6.17414	2.62624	2.47222	15.2638	0.00559127
YPK_0256	296110	297090	yheT	alpha/beta hydrolase fold	-	NC_010465	YP89_S25	6.8011	2.76577	6.00676	40.8526	0.000225328
YPK_0265	305949	306497	kefG	NAD(P)H dehydrogenase (quinone)	+	NC_010465	YP89_S25	7.18417	2.84482	3.76067	27.0173	0.00934705
YPK_0384	418431	418649		hypothetical protein YPK_0384	+	NC_010465	YP89_S25	11.4899	3.5223	4.74889	54.5645	3.00867e-07
YPK_0483	535887	536090		protein of unknown function DUF1656	+	NC_010465	YP89_S25	6.84752	2.77558	2.79254	19.122	0.0168008
YPK_0497	550971	551447		conserved hypothetical protein	-	NC_010465	YP89_S25	30.5916	4.93507	24.398	746.376	1.40958e-21
YPK_0661	721666	722250	mdaB	putative modulator of drug activity	-	NC_010465	YP89_S25	7.62016	2.92982	8.47898	64.6112	1.23592e-06
YPK_0986	1108070	1109128		glycosyl hydrolase family 88	-	NC_010465	YP89_S25	11.8005	3.56077	1.16368	13.7319	0.0044188
YPK_1040	1168392	1168802		prepilin peptidase dependent protein-like protein	+	NC_010465	YP89_S25	8.50048	3.08754	2.64767	22.5065	0.00587194
YPK_1214	1345316	1345741		conserved hypothetical protein	+	NC_010465	YP89_S25	4.01444	2.0052	5.86189	23.5322	0.0270221
YPK_1282	1409117	1409317		FeS assembly protein IscX	+	NC_010465	YP89_S25	4.18989	2.06691	7.96311	33.3645	0.00215902
YPK_1392	1535879	1536337	yaiI	protein of unknown function DUF188	-	NC_010465	YP89_S25	17.9775	4.16812	0.741999	13.3393	0.0207948
YPK_1433	1584009	1584224	ypeB	conserved hypothetical protein	+	NC_010465	YP89_S25	4.27364	2.09547	9.86879	42.1756	0.00100132
YPK_1453	1603661	1604257		cytoplasmic chaperone TorD family protein	-	NC_010465	YP89_S25	4.14838	2.05255	3.73008	15.4738	0.0461598
YPK_1516	1677753	1678559	yfcA	protein of unknown function DUF81	+	NC_010465	YP89_S25	4.36113	2.1247	3.21422	14.0176	0.043562
YPK_1738	1924253	1924396		hypothetical protein YPK_1738	-	NC_010465	YP89_S25	20.9605	4.3896	1.16368	24.3912	4.36665e-05
YPK_1762	1958788	1959741		conserved hypothetical protein	+	NC_010465	YP89_S25	7.64424	2.93437	25.5818	195.553	9.13183e-12
YPK_1763	1960041	1960214		hypothetical protein YPK_1763	+	NC_010465	YP89_S25	4.12481	2.04433	8.50957	35.1004	0.0109924
YPK_1777	1971879	1972409		spore coat U domain protein	-	NC_010465	YP89_S25	17.0693	4.09333	0.741999	12.6654	0.0268844
YPK_1778	1972415	1972969		spore coat U domain protein	-	NC_010465	YP89_S25	4.90721	2.2949	10.1963	50.0352	1.72078e-05
YPK_1844	2046188	2047291		protein of unknown function UPF0118	-	NC_010465	YP89_S25	5.66421	2.50187	87.7625	497.105	4.75829e-12
YPK_1887	2093095	2094375		conserved hypothetical protein	-	NC_010465	YP89_S25	7.8181	2.96682	1.90568	14.8988	0.0209257
YPK_1951	2167466	2168260		protein of unknown function DUF1460	+	NC_010465	YP89_S25	9.69722	3.27757	50.7089	491.735	1.58404e-08
YPK_2197	2435355	2436260		conserved hypothetical protein	+	NC_010465	YP89_S25	8.55508	3.09678	19.1132	163.515	7.10868e-05
YPK_2198	2436266	2437198		conserved hypothetical protein	+	NC_010465	YP89_S25	5.03844	2.33298	28.4556	143.372	1.21916e-06
YPK_2388	2623724	2624200	doc	death-on-curing family protein	-	NC_010465	YP89_S25	4.3095	2.10752	138.673	597.609	3.20366e-09
YPK_2744	3026584	3027651		2OG-Fe(II) oxygenase	-	NC_010465	YP89_S25	Inf	Inf	0	15.4866	0.000482821
YPK_2854	3146490	3147032		YfaZ family protein	-	NC_010465	YP89_S25	9.1036	3.18644	14.4221	131.293	5.2877e-10
YPK_2868	3165684	3166541		conserved hypothetical protein	-	NC_010465	YP89_S25	29.7555	4.89508	15.68	466.566	2.01781e-27
YPK_3120	3417340	3417639		putative bacteriophage protein	-	NC_010465	YP89_S25	9.78266	3.29023	4.69822	45.961	3.1959e-05
YPK_3121	3417641	3418015		conserved hypothetical protein	-	NC_010465	YP89_S25	47.0249	5.55535	0.371	17.4462	0.00115947
YPK_3122	3418028	3419461		Mu tail sheath family protein	-	NC_010465	YP89_S25	27.5903	4.78609	2.84322	78.4453	4.79263e-12
YPK_3123	3419458	3419802		conserved hypothetical protein	-	NC_010465	YP89_S25	5.55955	2.47497	2.61708	14.5498	0.00692657
YPK_3216	3516493	3517014	ybaY	putative lipoprotein	-	NC_010465	YP89_S25	5.92456	2.56671	43.6776	258.77	2.2421e-11
YPK_3370	3696317	3696745	yqaA	conserved hypothetical protein	-	NC_010465	YP89_S25	8.95266	3.16232	22.2767	199.436	3.22631e-09
YPK_3433	3765810	3766127	ygbE	conserved hypothetical protein	-	NC_010465	YP89_S25	4.57182	2.19277	6.18221	28.264	0.0334853
YPK_3549	3905334	3905687		conserved hypothetical protein	-	NC_010465	YP89_S25	66.6295	6.05809	9.20089	613.051	4.17707e-35
YPK_3553	3912294	3912785		putative lipoprotein	-	NC_010465	YP89_S25	56.488	5.81987	3.01867	170.519	9.77365e-17
YPK_3554	3912778	3913143		conserved hypothetical protein	-	NC_010465	YP89_S25	17.4129	4.12209	6.47911	112.82	5.16163e-12
YPK_3555	3913149	3913766		conserved hypothetical protein	-	NC_010465	YP89_S25	37.2472	5.21906	5.34603	199.124	1.45934e-20
YPK_3567	3929654	3930397		conserved hypothetical protein	+	NC_010465	YP89_S25	30.3789	4.925	112.703	3423.8	7.32541e-10
YPK_3607	3979301	3979768	creA	CreA family protein	-	NC_010465	YP89_S25	6.06009	2.59934	35.3363	214.141	6.87674e-10
YPK_3608	3979765	3979950		hypothetical protein YPK_3608	-	NC_010465	YP89_S25	4.12204	2.04336	18.5739	76.5624	0.00498572
YPK_3763	4150937	4151200	yhcN	protein of unknown function DUF1471	+	NC_010465	YP89_S25	13.8528	3.7921	7.49076	103.768	6.32912e-10
YPK_3798	4186195	4186314		hypothetical protein YPK_3798	-	NC_010465	YP89_S25	4.93646	2.30348	6.28357	31.0186	0.00177142
YPK_3879	4279606	4280742		conserved hypothetical protein	+	NC_010465	YP89_S25	26.5464	4.73044	4.00689	106.368	1.04966e-14
YPK_3880	4280735	4281547		conserved hypothetical protein	+	NC_010465	YP89_S25	12.7121	3.66813	5.11989	65.0846	4.19604e-08
YPK_3881	4281540	4282619		conserved hypothetical protein	+	NC_010465	YP89_S25	7.35281	2.8783	10.4353	76.7289	8.80816e-08
YPK_3882	4282619	4283578		hypothetical protein	+	NC_010465	YP89_S25	42.1935	5.39895	1.484	62.6151	6.32445e-09
YPK_3897	4298585	4298854		SirA family protein	-	NC_010465	YP89_S25	4.29781	2.1036	6.08803	26.1652	0.0221835
YPK_4107	4539058	4539642		conserved hypothetical protein	-	NC_010465	YP89_S25	31.3716	4.97139	66.2914	2079.67	2.94739e-42
YPK_4108	4540272	4540511		conserved hypothetical protein	-	NC_010465	YP89_S25	16.5468	4.04848	57.3032	948.183	2.28792e-12
YPK_4184	4615770	4616693		thioesterase domain protein	-	NC_010465	YP89_S25	8.09898	3.01774	9.20089	74.5178	1.3284e-05
YPK_4187	4618304	4618894	yrfG-4, yigB-4, yihX-4	HAD-superfamily hydrolase, subfamily IA, variant 3	-	NC_010465	YP89_S25	13.8895	3.79592	135.343	1879.84	3.28238e-28
pYV0044	31576	31995		hypothetical protein	+	NC_006153	YPIII_S25	5.67365	2.50428	11.4776	2.02296	0.0138016
pYV0093	63966	64145		putative transposase	+	NC_006153	YPIII_S25	5.25851	2.39465	6.55321	1.24621	0.0209329
pYV0097	66902	66994		hypothetical protein	-	NC_006153	YPIII_S25	17.0606	4.0926	4.27654	0.250668	0.0360072
YPK_0029	33619	33741		hypothetical protein YPK_0029	+	NC_010465	YPIII_S25	13.6939	3.77546	15.2889	1.11647	0.00328519
YPK_0047	51330	51533		conserved hypothetical protein	+	NC_010465	YPIII_S25	7.11518	2.8309	8.0573	1.13241	0.0297066
YPK_0560	613538	614047	ygjP	protein of unknown function DUF45	-	NC_010465	YPIII_S25	4.3541	2.12238	26.1588	6.00786	0.00219129
YPK_0623	683417	684871		hypothetical protein YPK_0623	+	NC_010465	YPIII_S25	7.49536	2.906	19.8929	2.65403	0.0178602
YPK_0631	689126	689434		hypothetical protein YPK_0631	+	NC_010465	YPIII_S25	4.24823	2.08686	44.9082	10.571	0.000250842
YPK_0632	689529	689768		putative excisionase	-	NC_010465	YPIII_S25	6.5727	2.71649	8.0573	1.22587	0.0372712
YPK_0732	790308	790904		conserved hypothetical protein	+	NC_010465	YPIII_S25	5.34354	2.4178	37.0087	6.92587	8.29295e-05
YPK_0742	802840	803427		conserved hypothetical protein	+	NC_010465	YPIII_S25	6.40084	2.67826	10.9818	1.71568	0.0186304
YPK_0894	1017227	1017442		hypothetical protein YPK_0894	+	NC_010465	YPIII_S25	7.22124	2.85225	12.0441	1.66787	0.00230116
YPK_0962	1077291	1078148		hypothetical protein	-	NC_010465	YPIII_S25	12.934	3.69309	40.6622	3.14384	1.68904e-08
YPK_0985	1106600	1107826	ydeM-1, yidF-1, aslB-1	radical SAM domain protein	-	NC_010465	YPIII_S25	13.3156	3.73504	10.0643	0.755831	0.014083
YPK_0998	1123160	1125346		outer membrane autotransporter barrel domain protein	-	NC_010465	YPIII_S25	7.37596	2.88283	7.54143	1.02243	0.0275245
YPK_1130	1269151	1269276		hypothetical protein YPK_1130	+	NC_010465	YPIII_S25	4.64357	2.21524	9.39643	2.02353	0.0270823
YPK_1263	1391022	1391954	yhfZ	conserved hypothetical protein	-	NC_010465	YPIII_S25	13.8301	3.78974	53.5827	3.87435	5.93504e-10
YPK_1310	1437665	1438585		conserved hypothetical protein	-	NC_010465	YPIII_S25	5.94168	2.57087	8.7993	1.48094	0.0247253
YPK_1322	1451323	1452243		conserved hypothetical protein	-	NC_010465	YPIII_S25	15.297	3.93518	74.1163	4.84515	4.96128e-14
YPK_1358	1500263	1500958		conserved hypothetical protein	+	NC_010465	YPIII_S25	5.61738	2.4899	52.6992	9.38145	6.01303e-06
YPK_1359	1500962	1501381		conserved hypothetical protein	+	NC_010465	YPIII_S25	10.2327	3.35511	35.157	3.43576	0.00448473
YPK_1381	1521939	1522523		conserved hypothetical protein	-	NC_010465	YPIII_S25	9.25725	3.21058	11.3021	1.22089	0.00124666
YPK_1416	1561697	1563115	yfbK	von Willebrand factor type A	-	NC_010465	YPIII_S25	5.07247	2.34269	230.116	45.3657	3.3675e-10
YPK_1586	1754394	1755038		protein RhiA	+	NC_010465	YPIII_S25	8.83195	3.14273	28.7324	3.25324	0.000135834
YPK_1601	1770954	1772081		protein of unknown function DUF218	-	NC_010465	YPIII_S25	35.6611	5.15628	379.796	10.6501	4.77172e-34
YPK_1657	1839481	1840407		protein of unknown function DUF6 transmembrane	+	NC_010465	YPIII_S25	6.95103	2.79723	17.3595	2.4974	0.00209526
YPK_1729	1917935	1918027		conserved hypothetical protein	-	NC_010465	YPIII_S25	7.44049	2.8954	88.1603	11.8487	7.69984e-10
YPK_1770	1965302	1965475		conserved hypothetical protein	+	NC_010465	YPIII_S25	Inf	Inf	13.3091	0	1.06263e-06
YPK_1796	1995998	1996546	ydjM	membrane-bound metal-dependent hydrolase	-	NC_010465	YPIII_S25	9.3796	3.22953	10.5601	1.12586	0.00431901
YPK_1797	1997044	1997754		oligogalacturonate-specific porin	-	NC_010465	YPIII_S25	4.91651	2.29763	12.4352	2.52927	0.0444911
YPK_1818	2017074	2017325		conserved hypothetical protein	+	NC_010465	YPIII_S25	7.57195	2.92067	255.981	33.8065	1.6327e-12
YPK_1842	2042008	2042829	ppsR	protein of unknown function DUF299	-	NC_010465	YPIII_S25	4.65383	2.21842	50.8538	10.9273	0.000305838
YPK_1879	2085152	2085466		conserved hypothetical protein	+	NC_010465	YPIII_S25	7.78538	2.96077	201.475	25.8787	9.49485e-06
YPK_1954	2171581	2173134		conserved hypothetical protein	-	NC_010465	YPIII_S25	8.57279	3.09976	20.5231	2.39398	0.000104115
YPK_1977	2197693	2198067		protein of unknown function DUF1283	+	NC_010465	YPIII_S25	4.33743	2.11684	69.2651	15.9692	0.00057159
YPK_1989	2211851	2211946		hypothetical protein YPK_1989	+	NC_010465	YPIII_S25	161.93	7.33923	79.3141	0.489805	1.27105e-24
YPK_1990	2211970	2212899		conserved hypothetical protein	+	NC_010465	YPIII_S25	23.7634	4.57067	399.782	16.8234	1.60732e-30
YPK_2018	2249245	2249550		protein of unknown function DUF466	+	NC_010465	YPIII_S25	14.7819	3.88576	62.13	4.20312	9.1242e-11
YPK_2059	2287950	2288213		conserved hypothetical protein	-	NC_010465	YPIII_S25	530.185	9.05035	66.4501	0.125334	1.10034e-25
YPK_2185	2423418	2423690		conserved hypothetical protein	-	NC_010465	YPIII_S25	27.5604	4.78452	2261.16	82.0439	8.42113e-44
YPK_2209	2447742	2448206		conserved hypothetical protein	+	NC_010465	YPIII_S25	7.59266	2.92461	17.7305	2.33522	0.000922096
YPK_2285	2538075	2538236		conserved hypothetical protein	+	NC_010465	YPIII_S25	Inf	Inf	2.79254	0	0.0287631
YPK_2308	2554122	2554634		hypothetical protein YPK_2308	-	NC_010465	YPIII_S25	10.5238	3.39558	17.9567	1.70629	0.000100715
YPK_2309	2554696	2555334		conserved hypothetical protein	-	NC_010465	YPIII_S25	4.24912	2.08717	47.1036	11.0855	0.000180304
YPK_2326	2565541	2566266		putative W protein (Enterobacteria phage 186)	-	NC_010465	YPIII_S25	5.37578	2.42647	20.5738	3.82712	0.00314931
YPK_2339	2574261	2574962		conserved hypothetical protein	+	NC_010465	YPIII_S25	6.81099	2.76786	9.62257	1.4128	0.00695019
YPK_2406	2637336	2637935		conserved hypothetical protein	+	NC_010465	YPIII_S25	5.70995	2.51348	32.2268	5.64396	0.000129779
YPK_2441	2673519	2673632		conserved hypothetical protein	+	NC_010465	YPIII_S25	5.89702	2.55999	3699.6	627.368	1.89918e-06
YPK_2471	2707458	2707736		conserved hypothetical protein	+	NC_010465	YPIII_S25	20.1129	4.33005	26.756	1.33029	3.68852e-08
YPK_2475	2710287	2710403		conserved hypothetical protein	-	NC_010465	YPIII_S25	6.75386	2.75571	1741.02	257.781	1.41752e-08
YPK_2483	2716467	2716580		hypothetical protein YPK_2483	-	NC_010465	YPIII_S25	20.8148	4.37954	2151.43	103.36	4.34747e-37
YPK_2522	2764445	2764540		hypothetical protein YPK_2522	+	NC_010465	YPIII_S25	20.8629	4.38287	21.343	1.02301	0.0388845
YPK_2555	2803489	2804319		conserved hypothetical protein	-	NC_010465	YPIII_S25	4.16043	2.05673	32.1149	7.71913	0.000720171
YPK_2574	2826357	2828717		putative membrane protein	+	NC_010465	YPIII_S25	11.3387	3.50319	6.97489	0.615139	0.0081439
YPK_2593	2851981	2852763		conserved hypothetical protein	-	NC_010465	YPIII_S25	4.18164	2.06407	10.705	2.55999	0.0291666
YPK_2604	2858678	2859010		conserved hypothetical protein	-	NC_010465	YPIII_S25	7.15131	2.83821	5.29535	0.740472	0.0418769
YPK_2643	2902008	2902559		protein of unknown function DUF1379	-	NC_010465	YPIII_S25	4.3531	2.12204	80.0418	18.3873	2.8655e-06
YPK_2646	2907081	2907188		hypothetical protein YPK_2646	-	NC_010465	YPIII_S25	4.65014	2.21727	43.178	9.28531	8.70494e-05
YPK_2663	2929148	2930557		protein of unknown function DUF1338	+	NC_010465	YPIII_S25	5.93167	2.56844	213.822	36.0475	1.88787e-09
YPK_2804	3093468	3093830		conserved hypothetical protein	+	NC_010465	YPIII_S25	24.6573	4.62394	63.7752	2.58646	3.10802e-11
YPK_2886	3183467	3183646		conserved hypothetical protein	+	NC_010465	YPIII_S25	7.65834	2.93703	8.4283	1.10054	0.0190327
YPK_2894	3189321	3189656		hypothetical protein YPK_2894	-	NC_010465	YPIII_S25	13.2314	3.7259	4.55335	0.344132	0.0300303
YPK_2924	3221023	3221946		protein of unknown function UPF0052 and CofD	+	NC_010465	YPIII_S25	4.53805	2.18207	21.3664	4.70829	0.00801923
YPK_3034	3334593	3335558		conserved hypothetical protein	+	NC_010465	YPIII_S25	4.0966	2.03443	46.1627	11.2685	0.00538427
YPK_3035	3335937	3336131		conserved hypothetical protein	-	NC_010465	YPIII_S25	21.9719	4.45759	267.1	12.1564	3.31196e-08
YPK_3036	3336574	3336861		antibiotic biosynthesis monooxygenase	+	NC_010465	YPIII_S25	4.74922	2.24769	40.6752	8.5646	0.000123806
YPK_3042	3343208	3344341		oxidoreductase domain protein	-	NC_010465	YPIII_S25	10.5341	3.39699	28.1257	2.66997	0.000456322
YPK_3062	3366927	3367166		conserved hypothetical protein	-	NC_010465	YPIII_S25	31.1611	4.96167	3.90554	0.125334	0.0187711
YPK_3063	3367695	3367814		hypothetical protein YPK_3063	+	NC_010465	YPIII_S25	48.8516	5.61033	11.4671	0.234733	0.00145365
YPK_3091	3394937	3395353		tail assembly chaperone gp38	-	NC_010465	YPIII_S25	10.8611	3.4411	99.3624	9.14844	3.31932e-06
YPK_3110	3407738	3408175		tail assembly chaperone gp38	-	NC_010465	YPIII_S25	6.1601	2.62295	6.74876	1.09556	0.0343588
YPK_3129	3423793	3424641		conserved hypothetical protein	-	NC_010465	YPIII_S25	9.45759	3.24147	6.65457	0.703622	0.0387228
YPK_3146	3439343	3439672		conserved hypothetical protein	+	NC_010465	YPIII_S25	7.90773	2.98326	27.1906	3.43848	0.000251454
YPK_3203	3502092	3502247		conserved hypothetical protein	+	NC_010465	YPIII_S25	4.13588	2.04819	201.232	48.6551	3.29465e-06
YPK_3218	3518337	3518429		hypothetical protein YPK_3218	-	NC_010465	YPIII_S25	12.3422	3.62553	22.6678	1.83661	7.23584e-05
YPK_3228	3529736	3530143	ybaW	thioesterase superfamily protein	-	NC_010465	YPIII_S25	6.71461	2.7473	90.5206	13.4811	2.85462e-09
YPK_3240	3543719	3543832		conserved hypothetical protein	+	NC_010465	YPIII_S25	6.24794	2.64338	13.8757	2.22084	0.0273777
YPK_3438	3771440	3771640		YcfA family protein	+	NC_010465	YPIII_S25	7.9038	2.98255	207.994	26.3157	1.0738e-12
YPK_3541	3894191	3894484		conserved hypothetical protein	-	NC_010465	YPIII_S25	9.28876	3.21549	5.86189	0.631074	0.0377861
YPK_3662	4042738	4043274		conserved hypothetical protein	-	NC_010465	YPIII_S25	4.69538	2.23124	57.0537	12.151	4.91897e-05
YPK_3675	4059413	4059643		hypothetical protein YPK_3675	-	NC_010465	YPIII_S25	Inf	Inf	2.79254	0	0.0287631
YPK_3710	4097298	4098521		conserved hypothetical protein	+	NC_010465	YPIII_S25	43.2879	5.43589	69.5324	1.60628	8.53647e-19
YPK_3922	4323271	4323582		protein of unknown function DUF485	+	NC_010465	YPIII_S25	9.83959	3.2986	151.234	15.37	5.39782e-12
YPK_3956	4365265	4365933		conserved hypothetical protein	-	NC_010465	YPIII_S25	4.76948	2.25383	112.866	23.6641	4.28047e-08
YPK_4053	4471893	4472102		conserved hypothetical protein	-	NC_010465	YPIII_S25	6.92983	2.79282	7.91243	1.14179	0.0366372
YPK_4164	4594631	4594966		phage transcriptional regulator, AlpA	+	NC_010465	YPIII_S25	13.0814	3.70945	12.6919	0.970225	0.00103104
YPK_4208	4645923	4646093		conserved hypothetical protein	-	NC_010465	YPIII_S25	23.6105	4.56136	29.4237	1.24621	3.75217e-08
inf: infinite (due to a sample with zero reads)

## Sheet: YPIIIS37vsYP89S37 raw
Dataset S5-3: CRP-dependent gene expression profile during 37°C stationary growth (DESeq analysis YPIII_S37 vs. YP89_S37; all ORFs listed).
								DESeq mean read counts
Locus	Gene name	Gene description	Start	Stop	Strand	Accession ID	Feature type	YPIII_S37	YP89_S37	log2 Fold Change	p-value
pYV0001	ypkA	putative targeted effector protein kinase	12	2210	-	NC_006153	CDS	787.169	1971.12	1.32427	3.44451e-05
pYV0002		hypothetical protein	2218	2667	-	NC_006153	CDS	767.245	831.901	0.116725	0.635341
pYV0003		putative transposase remnant	2919	3239	-	NC_006153	CDS	0	0.139375	Inf	1
pYV0004		hypothetical protein	3411	3650	-	NC_006153	CDS	10.3832	11.7753	0.181508	0.955524
pYV0005	repA, repA1	putative replication initiation protein	4823	5689	-	NC_006153	CDS	38.3211	132.545	1.79027	9.36156e-06
pYV0006		hypothetical protein	5803	5955	+	NC_006153	CDS	342.462	90.8914	-1.91373	0.00018197
pYV0007	repB, copB	RepB, RepA2, CopB; putative replication transcriptional regulator	5998	6252	-	NC_006153	CDS	435.912	128.996	-1.75671	3.80845e-07
pYV0008		possible transposase remnant	6779	7183	+	NC_006153	CDS	0	0
pYV0009		hyothetical protein	7489	7806	-	NC_006153	CDS	0	0
pYV0010		hypothetical protein	7978	8436	-	NC_006153	CDS	0	1.57267	Inf	0.466525
pYV0011		possible transposase remnant	8586	8774	+	NC_006153	CDS	0	0
pYV0012		hypothetical protein	8771	8980	-	NC_006153	CDS	1.47881	0.715822	-1.04676	0.780757
pYV0013	yadA	Yersinia adhesin A, YadA	9103	10401	-	NC_006153	CDS	48.3037	11.0104	-2.13326	3.08601e-06
pYV0016	tnpA	putative transposase protein	11386	13701	-	NC_006153	CDS	3.96072	12.754	1.68712	0.0772427
pYV0017		putative resolvase	13865	14416	+	NC_006153	CDS	150.626	60.9496	-1.30528	0.00048075
pYV0018		putative transposase	15467	15733	+	NC_006153	CDS	0	0
pYV0019		putative transposase	15757	16566	+	NC_006153	CDS	0	0
pYV0020	sycH	putative YopH targeting protein	16714	17139	-	NC_006153	CDS	71.7409	93.8114	0.386968	0.449277
pYV0021		putative transposase	17484	17915	-	NC_006153	CDS	0.816415	13.4235	4.03932	0.00092982
pYV0022		putative transposase	17915	19087	-	NC_006153	CDS	10.7914	29.6845	1.45982	0.0152337
pYV0023		possible transposase remnant	19220	19834	+	NC_006153	CDS	2.51566	15.4132	2.61516	0.00581182
pYV0024	sycE, yerA	putative YopE chaperone	19897	20289	-	NC_006153	CDS	671.804	1070	0.671504	0.0547723
pYV0025	yopE	putative outer membrane virulence protein	20483	21142	+	NC_006153	CDS	3297.98	2121.79	-0.636303	0.0697738
pYV0026		hypothetical protein	21282	21581	-	NC_006153	CDS	66.7613	322.896	2.27399	6.75783e-10
pYV0027		hypothetical protein	21574	21849	-	NC_006153	CDS	900.717	1198.83	0.412483	0.261548
pYV0028		putative transposase remnant	21960	22163	-	NC_006153	CDS	0.662391	6.73726	3.34641	0.0258771
pYV0029		hypothetical protein	22359	22532	+	NC_006153	CDS	0	0.636662	Inf	0.926459
pYV0030		hypothetical protein	22682	22975	-	NC_006153	CDS	1.47881	2.96167	1.00198	0.794342
pYV0031	sopB	putative plasmid partitioning control protein	23123	24088	-	NC_006153	CDS	125.21	60.2414	-1.05553	0.00904503
pYV0032	sopA	putative plasmid partitioning transcription repressor	24085	25251	-	NC_006153	CDS	298.112	88.8225	-1.74686	9.59119e-06
pYV0033		hypothetical protein	25800	25913	+	NC_006153	CDS	0	0.327803	Inf	1
pYV0034		putative transposase remnant	26051	26245	-	NC_006153	CDS	0	0
pYV0035		hypothetical protein	26357	26815	-	NC_006153	CDS	0	0.327803	Inf	1
pYV0036		hypothetical protein	26842	27102	-	NC_006153	CDS	0	0
pYV0039		putative transposase	28171	28353	-	NC_006153	CDS	42.2078	72.9948	0.790283	0.0350739
pYV0040	yopK/yopQ	Yop targeting protein YopK, YopQ	28491	29039	-	NC_006153	CDS	189.56	64.1742	-1.56259	4.87688e-05
pYV0041	yopT	Yop targeted effector YopT	29513	30481	+	NC_006153	CDS	13.3735	3.81046	-1.81134	0.0403227
pYV0042		YopT chaperone	30481	30873	+	NC_006153	CDS	0	0
pYV0043		transposase remnant	31368	31559	+	NC_006153	CDS	0	0
pYV0044		hypothetical protein	31576	31995	+	NC_006153	CDS	68.0986	19.5071	-1.80362	4.49447e-05
pYV0045		hypothetical protein	32524	32715	-	NC_006153	CDS	0	0
pYV0046		putative transposase remnant	32890	33189	+	NC_006153	CDS	2.48191	0.934358	-1.4094	0.520881
pYV0047	yopM	putative targeted effector protein	33232	34884	-	NC_006153	CDS	134.106	16.3125	-3.03932	6.06963e-12
pYV0048		hypothetical protein	35009	35104	-	NC_006153	CDS	3.1443	1.10549	-1.50805	0.198244
pYV0049		hypothetical protein	35209	35424	-	NC_006153	CDS	0.662391	0.771281	0.219572	1
pYV0050		hypothetical protein	35445	35567	+	NC_006153	CDS	1.32478	0	-Inf	0.57823
pYV0051		hypothetical protein	35593	35916	+	NC_006153	CDS	0.628644	0.74593	0.246797	1
pYV0052		hypothetical protein	35951	36073	+	NC_006153	CDS	0	0
pYV0053		hypothetical protein	36160	36327	+	NC_006153	CDS	0.408208	1.00098	1.29404	1
pYV0054	yopD	putative Yop negative regulation/targeting component	36551	37471	-	NC_006153	CDS	963.059	481.679	-0.999552	0.00164959
pYV0055	yopB	putative Yop targeting protein	37490	38695	-	NC_006153	CDS	813.969	550.758	-0.563554	0.0596736
pYV0056	lcrH, sycD	low calcium response protein H	38673	39179	-	NC_006153	CDS	330.479	280.481	-0.236657	0.510157
pYV0057	lcrV	putative V antigen, antihost protein/regulator	39192	40172	-	NC_006153	CDS	788.047	375.119	-1.07093	0.00193671
pYV0058	lcrG	putative Yop regulator	40174	40461	-	NC_006153	CDS	851.861	458.286	-0.894371	0.0066008
pYV0059	lcrR	hypothetical protein lcrR	40503	40943	-	NC_006153	CDS	8.97192	48.72	2.44103	4.66107e-05
pYV0060	lcrD, yscV	putative membrane-bound Yop protein	40940	43054	-	NC_006153	CDS	82.4889	690.569	3.06551	8.91446e-19
pYV0061	yscY	putative type III secretion protein	43041	43385	-	NC_006153	CDS	33.3088	215.937	2.69664	2.97025e-12
pYV0062	yscX	putative type III secretion protein	43382	43750	-	NC_006153	CDS	78.1325	137.159	0.811851	0.0245923
pYV0063	sycN	putative type III secretion protein	43747	44118	-	NC_006153	CDS	422.619	828.792	0.971653	0.00327695
pYV0064	tyeA	putative Yop secretion and targeting protein	44105	44383	-	NC_006153	CDS	205.561	553.486	1.42898	3.52247e-05
pYV0065	yopN, lcrE	putative membrane-bound Yop targeting protein	44364	45245	-	NC_006153	CDS	1289.14	1250.82	-0.0435355	1
pYV0066		hypothetical protein	45305	45409	+	NC_006153	CDS	8.20936	6.39051	-0.361339	0.539088
pYV0067	sctN	putative Yops secretion ATP synthase	45443	46762	+	NC_006153	CDS	2137.74	5380.9	1.33176	2.56018e-05
pYV0068	yscO	putative type III secretion protein	46759	47223	+	NC_006153	CDS	261.933	1036.15	1.98396	3.16043e-09
pYV0069	yscP	putative type III secretion protein	47223	48590	+	NC_006153	CDS	534.28	1240.36	1.2151	0.000187661
pYV0070	yscQ	putative type III secretion protein	48587	49510	+	NC_006153	CDS	66.3972	652.365	3.29649	1.20467e-20
pYV0071	yscR	putative Yop secretion membrane protein	49507	50160	+	NC_006153	CDS	5.03132	101.508	4.33452	2.03025e-15
pYV0072	yscS	putative type III secretion protein	50162	50428	+	NC_006153	CDS	28.787	80.7596	1.48822	0.000391179
pYV0073	yscT	putative type III secretion protein	50425	51210	+	NC_006153	CDS	37.1144	132.072	1.83128	2.77585e-06
pYV0074	yscU	putative type III secretion protein	51210	52274	+	NC_006153	CDS	24.5279	176.131	2.84415	2.29583e-11
pYV0075	virG, yscW	putative Yop targeting lipoprotein	52850	53245	+	NC_006153	CDS	78.3479	51.1579	-0.614939	0.140507
pYV0076	lcrF, virF	putative thermoregulatory protein	53369	54184	+	NC_006153	CDS	40.4688	14.2665	-1.50418	0.00173986
pYV0077	yscA	type III secretion protein YscA	54263	54361	+	NC_006153	CDS	199.587	216.564	0.117772	0.724289
pYV0078		hypothetical protein	54587	55000	+	NC_006153	CDS	207.327	244.827	0.239854	0.413968
pYV0079	yscC	putative type III secretion protein	55006	56829	+	NC_006153	CDS	189.686	581.917	1.6172	1.07812e-06
pYV0080	yscD	putative type III secretion protein	56826	58085	+	NC_006153	CDS	76.9862	247.703	1.68594	5.07708e-06
pYV0081	yscE	putative type III secretion protein	58082	58282	+	NC_006153	CDS	8.07546	27.5573	1.77082	0.0137551
pYV0082	yscF	putative type III secretion protein	58283	58546	+	NC_006153	CDS	9.71975	31.3728	1.69052	0.00336462
pYV0083	yscG	putative type III secretion protein	58548	58895	+	NC_006153	CDS	69.7113	54.9002	-0.344581	0.434882
pYV0084	yscH	YscH, YopR, LcrP; putative type III secretion protein	58892	59389	+	NC_006153	CDS	229.881	698.541	1.60346	2.15053e-06
pYV0085	yscI, lcrO	putative type III secretion protein	59390	59737	+	NC_006153	CDS	39.6154	108.39	1.45209	0.000532529
pYV0086	yscJ, ylpB	putative type III secretion lipoprotein	59744	60478	+	NC_006153	CDS	118.177	164.758	0.4794	0.154113
pYV0087	yscK	putative type III secretion protein	60457	61107	+	NC_006153	CDS	16.5853	60.8618	1.87563	8.86192e-05
pYV0088	yscL	putative type III secretion protein	61086	61718	+	NC_006153	CDS	8.34327	11.9763	0.521502	0.452894
pYV0089	yscM, lcrQ	putative type III secretion regulatory	61943	62290	+	NC_006153	CDS	127.202	53.0428	-1.26189	0.00206436
pYV0090		putative transposase	62838	63104	+	NC_006153	CDS	23.7104	15.5966	-0.604287	0.235432
pYV0091		putative transposase	63140	63562	+	NC_006153	CDS	7.80007	11.5945	0.571875	0.375658
pYV0092		putative transposase	63559	63960	+	NC_006153	CDS	5.31925	11.8386	1.15421	0.195219
pYV0093		putative transposase	63966	64145	+	NC_006153	CDS	13.2733	3.1738	-2.06425	0.0122427
pYV0094	yopH	putative protein-tyrosine phosphatase Yop effector	64366	65772	-	NC_006153	CDS	2095.2	2102.87	0.00526991	0.995599
pYV0095		putative transposase	66153	66689	+	NC_006153	CDS	0.628644	0	-Inf	0.771593
pYV0096		transposase, IS630 family	66691	66819	-	NC_006153	CDS	0	0
pYV0097		hypothetical protein	66902	66994	-	NC_006153	CDS	9.5004	2.86494	-1.72948	0.0626226
pYV0098	yopP, yopJ	putative targeted effector protein	67275	68141	-	NC_006153	CDS	31.3913	20.4491	-0.61833	0.247161
pYV0099		hypothetical protein	68142	68276	-	NC_006153	CDS	5.98164	3.97994	-0.587793	0.678614
YPK_0001	dnaA	chromosomal replication initiator protein DnaA	37	1389	+	NC_010465	CDS	17.7762	23.7279	0.416641	0.543002
YPK_0002	dnaN	DNA polymerase III, beta subunit	1394	2494	+	NC_010465	CDS	5.13148	14.8382	1.53187	0.0455001
YPK_0003	recF	DNA replication and repair protein RecF	2667	3752	+	NC_010465	CDS	0.662391	3.93867	2.57195	0.143019
YPK_0004	gyrB	DNA gyrase, B subunit	3772	6186	+	NC_010465	CDS	40.57	70.9201	0.80578	0.0868139
YPK_0005	ybhA-1, ybjI-1, yidA-1, yigL -1	sugar phosphatase	6402	7211	+	NC_010465	CDS	2.10745	4.47247	1.08557	0.489025
YPK_0006		hypothetical protein YPK_0006	7529	7696	+	NC_010465	CDS	0	0.139375	Inf	1
YPK_0007	ocd	ornithine cyclodeaminase	7806	8759	-	NC_010465	CDS	7.54697	5.74744	-0.392978	0.534792
YPK_0008	ilvA, tdcB	threonine dehydratase	8753	9715	-	NC_010465	CDS	3.58626	7.04447	0.974012	0.409649
YPK_0009	yidR	conserved hypothetical protein	9923	11224	+	NC_010465	CDS	9.97502	5.93898	-0.748104	0.529146
YPK_0010		protein of unknown function DUF1375	11264	11602	-	NC_010465	CDS	10.1955	19.8221	0.959185	0.117064
YPK_0011	ibpA	heat shock protein Hsp20	11970	12383	+	NC_010465	CDS	93.6569	30.701	-1.6091	0.000147326
YPK_0012	ibpB	heat shock protein Hsp20	12664	13128	+	NC_010465	CDS	28.6764	20.8329	-0.461003	0.241793
YPK_0013	yidE	YidE/YbjL duplication	13501	15159	+	NC_010465	CDS	3.39848	5.00792	0.55932	0.795504
YPK_0014	avtA	aminotransferase class I and II	15272	16642	-	NC_010465	CDS	3.39848	3.09464	-0.135122	1
YPK_0015		conserved hypothetical protein	16993	17436	-	NC_010465	CDS	1.22462	0.327803	-1.90143	0.593668
YPK_0016	malS	alpha amylase catalytic region	17850	19913	-	NC_010465	CDS	0.408208	1.27497	1.64309	1
YPK_0017	ghrB	D-isomer specific 2-hydroxyacid dehydrogenase NAD-binding	20183	21163	-	NC_010465	CDS	5.31816	5.12194	-0.0542365	1
YPK_0018		putative transcriptional regulator	21718	22362	+	NC_010465	CDS	5.50594	3.62203	-0.604189	0.690162
YPK_0019	yiaD	OmpA/MotB domain protein	22493	23152	-	NC_010465	CDS	1.29103	1.40794	0.12506	1
YPK_0020	yiaC	GCN5-related N-acetyltransferase	23510	23965	-	NC_010465	CDS	1.03685	2.95526	1.51108	0.510318
YPK_0021	tag	DNA-3-methyladenine glycosylase I	23962	24534	-	NC_010465	CDS	4.62311	2.96167	-0.642454	0.481394
YPK_0022	glyQ	glycyl-tRNA synthetase, alpha subunit	24881	25795	+	NC_010465	CDS	4.02713	8.83732	1.13386	0.230495
YPK_0023	glyS	glycyl-tRNA synthetase, beta subunit	25805	27874	+	NC_010465	CDS	10.0964	25.5635	1.34025	0.0504559
YPK_0024		hypothetical protein YPK_0024	28022	28252	+	NC_010465	CDS	0.408208	1.51721	1.89405	0.790429
YPK_0025	yiaF	putative lipoprotein	28347	29066	+	NC_010465	CDS	6.79697	13.1325	0.950181	0.210507
YPK_0026	mtlA	PTS system, mannitol-specific IIC subunit	29548	31479	+	NC_010465	CDS	16.4715	13.7898	-0.256373	0.441305
YPK_0027	mtlD	mannitol dehydrogenase domain	31616	32779	+	NC_010465	CDS	7.01849	9.46455	0.431374	0.646827
YPK_0028	mtlR	mannitol repressor, MtlR	32986	33540	+	NC_010465	CDS	4.84354	2.53713	-0.932863	0.467553
YPK_0029		hypothetical protein YPK_0029	33619	33741	+	NC_010465	CDS	5.18426	0.109268	-5.5682	0.04675
YPK_0030	yibL	conserved hypothetical protein	33789	34145	+	NC_010465	CDS	15.7215	24.0903	0.615714	0.332768
YPK_0031		conserved hypothetical protein	34308	34784	-	NC_010465	CDS	15.5158	6.85769	-1.17794	0.0744723
YPK_0032		hypothetical protein YPK_0032	35145	35240	+	NC_010465	CDS	0	0
YPK_0033		conserved hypothetical protein	35316	35600	-	NC_010465	CDS	0	0
YPK_0034	tar	methyl-accepting chemotaxis sensory transducer	35838	37787	-	NC_010465	CDS	3.84044	1.80237	-1.09138	0.381362
YPK_0035	sodA	superoxide dismutase	38131	38754	-	NC_010465	CDS	58.017	62.0942	0.0979826	0.812756
YPK_0036	fdhD	formate dehydrogenase family accessory protein FdhD	39189	40013	-	NC_010465	CDS	6.6092	6.68821	0.0171443	0.943793
YPK_0037	fdoG-1	molybdopterin oxidoreductase Fe4S4 region	40210	40797	+	NC_010465	CDS	64.5314	22.9137	-1.49379	0.000899634
YPK_0038	fdoG-2	formate dehydrogenase, alpha subunit	40846	43257	+	NC_010465	CDS	21.2928	33.1227	0.637459	0.206049
YPK_0039	fdoH	formate dehydrogenase, beta subunit	43270	44241	+	NC_010465	CDS	4.31506	10.7016	1.31037	0.130902
YPK_0040	fdoI	formate dehydrogenase, gamma subunit	44238	44912	+	NC_010465	CDS	4.84354	6.69607	0.467252	0.622871
YPK_0041	fdhE	formate dehydrogenase accessory protein FdhE	44912	45841	+	NC_010465	CDS	1.73299	5.92168	1.77274	0.166802
YPK_0042	selA	L-seryl-tRNA(Sec) selenium transferase	46025	47413	+	NC_010465	CDS	1.85327	15.2532	3.04097	0.00347959
YPK_0043	selB	selenocysteine-specific translation elongation factor	47410	49383	+	NC_010465	CDS	1.98717	10.6492	2.42196	0.0122574
YPK_0044		conserved hypothetical protein	50142	50474	+	NC_010465	CDS	19.5598	0.764875	-4.67652	0.00175532
YPK_0045		conserved hypothetical protein	50488	51036	-	NC_010465	CDS	1.85327	0	-Inf	0.0789753
YPK_0046		conserved hypothetical protein	51024	51209	-	NC_010465	CDS	1.95343	0.109268	-4.16007	0.316228
YPK_0047		conserved hypothetical protein	51330	51533	+	NC_010465	CDS	1.85327	0.248643	-2.89792	0.253142
YPK_0048	mdfA	major facilitator superfamily MFS_1	51682	52911	-	NC_010465	CDS	1.0706	6.42675	2.58567	0.0675083
YPK_0049		hypothetical protein YPK_0049	53310	53477	+	NC_010465	CDS	0	0
YPK_0050		acyltransferase 3	53772	54764	+	NC_010465	CDS	6.79805	4.54047	-0.58228	0.590253
YPK_0051	fimA-1	fimbrial protein	55655	56212	+	NC_010465	CDS	2.92387	1.60753	-0.863028	0.519204
YPK_0052	yqiG	fimbrial biogenesis outer membrane usher protein	56288	58786	+	NC_010465	CDS	3.55251	4.44877	0.324568	1
YPK_0053	fimC-1	pili assembly chaperone	58879	59646	+	NC_010465	CDS	1.66549	1.66299	-0.00216995	1
YPK_0054		fimbrial protein	59685	60671	+	NC_010465	CDS	1.85327	1.43805	-0.365956	0.801748
YPK_0055	xylB-1	xylulokinase	60770	62224	-	NC_010465	CDS	11.419	17.4069	0.608221	0.252269
YPK_0056	xylA	xylose isomerase	62348	63667	-	NC_010465	CDS	8.78414	6.88139	-0.352201	0.887701
YPK_0057	xylF	D-xylose ABC transporter, periplasmic substrate-binding protein	64130	65125	+	NC_010465	CDS	6.61028	0.109268	-5.91877	0.000983249
YPK_0058	xylG	D-xylose ABC transporter, ATPase subunit	65333	66865	+	NC_010465	CDS	3.80669	0.467179	-3.02649	0.118349
YPK_0059	xylH	monosaccharide-transporting ATPase	66852	68036	+	NC_010465	CDS	1.32478	0.806145	-0.716644	1
YPK_0060	lacI-1, galR-1	transcriptional regulator, AraC family	68126	69319	+	NC_010465	CDS	2.99028	2.15387	-0.473347	1
YPK_0061		integrase family protein	69706	70896	+	NC_010465	CDS	22.1114	7.34692	-1.58958	0.0169003
YPK_0062		conserved hypothetical protein	71077	72345	+	NC_010465	CDS	87.0384	9.15872	-3.24843	7.63581e-07
YPK_0063		hypothetical protein YPK_0063	72381	73151	-	NC_010465	CDS	0.408208	0	-Inf	0.770657
YPK_0064		protein of unknown function DUF262	73144	74259	-	NC_010465	CDS	1.0706	0.437071	-1.29248	0.903321
YPK_0065	hsdM-1	N4/N6-methyltransferase family protein	74300	75067	-	NC_010465	CDS	5.21909	1.68029	-1.63509	0.225575
YPK_0066		transposase IS3/IS911 family protein	75549	75815	+	NC_010465	CDS	0	0
YPK_0067		integrase catalytic region	75893	76648	+	NC_010465	CDS	0	0
YPK_0068	fhuC-1, fepC-1, fecE-1	ABC transporter related	76836	77594	-	NC_010465	CDS	0.628644	2.32976	1.88987	0.483882
YPK_0069	fhuB-1, fepG-1, fepD-1, fecD-1, fecC-1	transport system permease protein	77591	78598	-	NC_010465	CDS	0	0
YPK_0070	fhuB-2, fepG-2, fepD-2, fecD-2, fecC-2	transport system permease protein	78588	79547	-	NC_010465	CDS	0.816415	0	-Inf	0.423948
YPK_0071	fhuD-1, fepB-1, fecB-1	periplasmic binding protein	79557	80510	-	NC_010465	CDS	3.61892	2.65756	-0.445455	0.950402
YPK_0072		phosphoribosylglycinamide synthetase	81033	82277	-	NC_010465	CDS	3.1443	5.00151	0.669626	0.748822
YPK_0073		conserved hypothetical protein	82279	83208	-	NC_010465	CDS	0.662391	0.218536	-1.59981	1
YPK_0074	apt-1	phosphoribosyltransferase	83291	83839	-	NC_010465	CDS	0.408208	0.139375	-1.55033	0.937058
YPK_0075	cysK-1	pyridoxal-phosphate dependent protein	83832	84155	-	NC_010465	CDS	0.408208	0	-Inf	0.770657
YPK_0076	hutU	urocanate hydratase	84883	86574	+	NC_010465	CDS	2.29414	3.59833	0.649374	0.723561
YPK_0077	hutH	histidine ammonia-lyase	86571	88103	+	NC_010465	CDS	1.0706	2.13017	0.992551	0.814613
YPK_0078	hutT	amino acid permease-associated region	88470	89873	+	NC_010465	CDS	2.70343	2.6464	-0.0307581	0.871914
YPK_0079		conserved hypothetical protein	90341	91804	+	NC_010465	CDS	13.306	6.46299	-1.0418	0.309507
YPK_0080	eptB	phosphoethanolamine transferase	92315	94006	+	NC_010465	CDS	3.83936	8.50952	1.14821	0.17912
YPK_0081	uhpA-1	two component transcriptional regulator, LuxR family	94122	94712	+	NC_010465	CDS	8.20936	3.37814	-1.28104	0.183542
YPK_0082	uhpB	integral membrane sensor signal transduction histidine kinase	94709	96238	+	NC_010465	CDS	6.76322	10.7364	0.66673	0.477807
YPK_0083	uhpC	phosphoglycerate transporter	96333	97664	+	NC_010465	CDS	8.81789	13.9512	0.661885	0.271346
YPK_0085		filamentous haemagglutinin family outer membrane protein	98170	99561	+	NC_010465	CDS	0.662391	0	-Inf	0.771736
YPK_0086		polypeptide-transport-associated domain protein ShlB-type	99670	101433	+	NC_010465	CDS	4.21382	1.29867	-1.69809	0.485046
YPK_0087		conserved hypothetical protein	101493	101699	+	NC_010465	CDS	0	0.278751	Inf	1
YPK_0088	dppA	4-phytase	102102	103709	+	NC_010465	CDS	7.71463	14.1207	0.872143	0.229933
YPK_0089	dppB	alkaline phosphatase	103992	105011	+	NC_010465	CDS	1.22462	2.79053	1.1882	0.773963
YPK_0090	dppC	binding-protein-dependent transport systems inner membrane component	105022	105924	+	NC_010465	CDS	0	1.91163	Inf	0.353011
YPK_0091	dppD	oligopeptide/dipeptide ABC transporter, ATPase subunit	105938	106918	+	NC_010465	CDS	0.628644	2.18398	1.79665	0.475305
YPK_0092	dppF	oligopeptide/dipeptide ABC transporter, ATPase subunit	106915	107991	+	NC_010465	CDS	8.77051	11.3176	0.367838	0.844371
YPK_0093	bcsZ	endo-1,4-D-glucanase	108109	109224	+	NC_010465	CDS	2.76984	3.87397	0.48401	1
YPK_0094	yhjK	diguanylate cyclase/phosphodiesterase	109369	111555	+	NC_010465	CDS	21.855	31.1566	0.511573	0.290547
YPK_0095		oligogalacturonate-specific porin	112196	112900	+	NC_010465	CDS	4.06088	0.218536	-4.21585	0.0507161
YPK_0096	pelY	pectate lyase	113146	114864	+	NC_010465	CDS	6.16833	4.19207	-0.557216	0.833189
YPK_0097		coagulation factor 5/8 type domain protein	114989	115468	+	NC_010465	CDS	2.36163	2.74313	0.216038	1
YPK_0098	dctA	sodium:dicarboxylate symporter	115940	117229	+	NC_010465	CDS	4.2149	2.23468	-0.915429	0.369462
YPK_0099		hypothetical protein YPK_0099	117291	117407	-	NC_010465	CDS	0	0.139375	Inf	1
YPK_0100		peptidase M16 domain protein	117594	119093	+	NC_010465	CDS	27.3757	170.073	2.63519	5.04879e-11
YPK_0101	kdgK	PfkB domain protein	119257	120201	-	NC_010465	CDS	3.55143	4.47888	0.334739	0.84455
YPK_0102	praC	4-oxalocrotonate tautomerase family enzyme	120480	120680	-	NC_010465	CDS	0	1.60278	Inf	0.45871
YPK_0103		diguanylate phosphodiesterase	120899	121744	+	NC_010465	CDS	2.10745	2.39776	0.186188	1
YPK_0104	yhjG	AsmA family protein	122049	124268	+	NC_010465	CDS	9.78725	18.5407	0.921723	0.116
YPK_0105	cdh	CDP-diacylglycerol diphosphatase	124273	125070	-	NC_010465	CDS	6.38985	3.59833	-0.828454	0.386636
YPK_0106	yhjD	ribonuclease	125074	126174	-	NC_010465	CDS	2.0737	1.35248	-0.616597	0.905438
YPK_0107	yapE	outer membrane autotransporter barrel domain protein	126853	130065	+	NC_010465	CDS	7.8349	7.4453	-0.0735856	0.879539
YPK_0108		conserved hypothetical protein	130167	131036	+	NC_010465	CDS	2.58207	0.109268	-4.56259	0.170021
YPK_0109		protein of unknown function DUF943	131023	131526	+	NC_010465	CDS	0	0.443477	Inf	1
YPK_0110		protein of unknown function DUF943	131595	132101	+	NC_010465	CDS	0.628644	0.278751	-1.17327	1
YPK_0111	glxK	glycerate kinase	132347	133483	-	NC_010465	CDS	1.25729	1.457	0.212682	0.981584
YPK_0112	ygbN, yjhF	gluconate transporter	133494	134762	-	NC_010465	CDS	0.408208	0.467179	0.194672	1
YPK_0113	cdaR	transcriptional regulator, CdaR	134940	136067	-	NC_010465	CDS	2.48191	2.56249	0.0460929	0.979399
YPK_0114	gor	glutathione-disulfide reductase	136278	137630	-	NC_010465	CDS	3.29833	16.1497	2.2917	0.0154749
YPK_0115	rlmJ	23S rRNA (adenine2030-N6)-methyltransferase	137798	138640	-	NC_010465	CDS	2.76984	3.81686	0.462585	0.826307
YPK_0116	opdA	oligopeptidase A	138969	141011	+	NC_010465	CDS	14.885	40.0959	1.4296	0.00404477
YPK_0117	rsmJ	putative methyltransferase	141015	141785	+	NC_010465	CDS	0.408208	1.55207	1.92682	0.739268
YPK_0118		serralysin	141850	143184	-	NC_010465	CDS	1.03685	0.576447	-0.84695	0.984204
YPK_0119	gdhA	glutamate dehydrogenase (NADP(+))	143432	144775	-	NC_010465	CDS	28.4452	36.1157	0.344443	0.349591
YPK_0120	uspA	UspA domain protein	145022	145468	-	NC_010465	CDS	387.409	46.1757	-3.06865	1.59512e-14
YPK_0121	uspB	universal stress protein B	146159	146494	+	NC_010465	CDS	7.27267	8.89589	0.290653	0.708988
YPK_0122	pitA	phosphate transporter	146641	148236	-	NC_010465	CDS	2.51566	4.27764	0.765879	0.659313
YPK_0123	yhiN	HI0933 family protein	148262	149644	+	NC_010465	CDS	3.7392	5.10273	0.44854	0.704845
YPK_0124		multi-sensor hybrid histidine kinase	149780	152335	-	NC_010465	CDS	5.53968	3.28782	-0.752672	0.664265
YPK_0125	rbsA-1	ABC transporter related	152524	154047	+	NC_010465	CDS	0	0.467179	Inf	1
YPK_0126	rbsC-1	monosaccharide-transporting ATPase	154040	155032	+	NC_010465	CDS	0	0.218536	Inf	1
YPK_0127	rbsB-1	periplasmic binding protein/LacI transcriptional regulator	155063	156007	+	NC_010465	CDS	4.02713	2.62746	-0.616084	0.764163
YPK_0128		protein of unknown function DUF1498	156082	156765	+	NC_010465	CDS	1.73299	4.23023	1.28747	0.420526
YPK_0129	fbaA-1	ketose-bisphosphate aldolase	156791	157651	+	NC_010465	CDS	3.17805	5.08543	0.678229	0.675512
YPK_0130		PfkB domain protein	157661	158668	+	NC_010465	CDS	4.33626	6.286	0.535691	1
YPK_0131		two component transcriptional regulator, winged helix family	158743	159480	-	NC_010465	CDS	6.06817	1.92417	-1.65702	0.149136
YPK_0132		conserved hypothetical protein	159903	160115	+	NC_010465	CDS	1.03685	0.861603	-0.267113	0.984971
YPK_0133	ydiJ; yhaK; yhhW	pirin domain protein	160244	160939	+	NC_010465	CDS	2.99028	8.46852	1.50183	0.201692
YPK_0134	gntR	transcriptional regulator, LacI family	161125	162063	+	NC_010465	CDS	0.662391	1.13395	0.775599	0.854737
YPK_0135	gntT	gluconate transporter	162155	163471	-	NC_010465	CDS	1.03685	0.685715	-0.596529	1
YPK_0136	gntK, idnK	carbohydrate kinase, thermoresistant glucokinase family	163688	164191	+	NC_010465	CDS	6.95099	3.39398	-1.03424	0.23317
YPK_0137		conserved hypothetical protein	164373	164606	+	NC_010465	CDS	1.73299	0.94552	-0.874083	0.922167
YPK_0138		hypothetical protein YPK_0138	164797	164937	+	NC_010465	CDS	0	0.327803	Inf	1
YPK_0139		conserved hypothetical protein	164992	165381	+	NC_010465	CDS	2.51566	0.388019	-2.69674	0.21576
YPK_0140	yhgN	multiple antibiotic resistance (MarC)-related protein	165566	166159	-	NC_010465	CDS	2.89012	1.62007	-0.83507	0.665257
YPK_0141	asd-1	aspartate-semialdehyde dehydrogenase	166518	167621	+	NC_010465	CDS	9.78725	34.138	1.8024	0.00126136
YPK_0142		conserved hypothetical protein	168356	168664	+	NC_010465	CDS	5.31925	2.10006	-1.34079	0.22661
YPK_0143		conserved hypothetical protein	168671	168958	+	NC_010465	CDS	3.33099	0.248643	-3.7438	0.26427
YPK_0144		conserved hypothetical protein	169116	169259	+	NC_010465	CDS	0	0
YPK_0145	invC	putative adhesin, conserved repeat domain protein	170696	186709	+	NC_010465	CDS	15.8217	19.0302	0.266392	0.647727
YPK_0146	yehU, ypdA	signal transduction histidine kinase, LytS	186934	188631	-	NC_010465	CDS	2.92387	4.924	0.751955	0.939788
YPK_0147	glgB	1,4-alpha-glucan branching enzyme	189137	191320	+	NC_010465	CDS	43.1097	83.3073	0.95043	0.0151694
YPK_0148	glgX	glycogen debranching enzyme GlgX	191322	193310	+	NC_010465	CDS	11.7069	44.0764	1.91264	0.00022205
YPK_0149	glgC	glucose-1-phosphate adenylyltransferase	193320	194606	+	NC_010465	CDS	6.57653	33.2493	2.33793	0.000177098
YPK_0150	glgA	glycogen/starch synthase, ADP-glucose type	194817	196247	+	NC_010465	CDS	16.5042	55.3125	1.74477	0.000841683
YPK_0151	glgP-1	glycogen/starch/alpha-glucan phosphorylase	196560	199007	+	NC_010465	CDS	140.593	456.51	1.69912	8.9244e-07
YPK_0152	glpD	FAD dependent oxidoreductase	199169	200683	-	NC_010465	CDS	6.47637	0.546339	-3.56732	0.00974698
YPK_0153		conserved hypothetical protein	201082	201456	+	NC_010465	CDS	5.09773	0.715822	-2.83218	0.0925924
YPK_0154		protein of unknown function DUF943	201765	202229	+	NC_010465	CDS	3.02403	0.388019	-2.96227	0.228963
YPK_0155		conserved hypothetical protein	202248	202664	+	NC_010465	CDS	1.44506	0	-Inf	0.167554
YPK_0156		hypothetical protein YPK_0156	203131	203298	+	NC_010465	CDS	0	0
YPK_0157	glpR	transcriptional regulator, DeoR family	203394	204152	-	NC_010465	CDS	10.129	12.2155	0.270211	0.793857
YPK_0158	glpG	rhomboid family protein	204187	205023	-	NC_010465	CDS	11.727	11.5913	-0.0167913	1
YPK_0159	glpE	rhodanese domain protein	205041	205370	-	NC_010465	CDS	9.97394	7.1746	-0.475264	0.523321
YPK_0160	malT	ATP-dependent transcriptional regulator, MalT-like, LuxR family	205745	208456	-	NC_010465	CDS	19.3225	12.1271	-0.672049	0.156049
YPK_0161	glgP-2	glycogen/starch/alpha-glucan phosphorylase	208774	211179	+	NC_010465	CDS	4.87729	9.68639	0.989879	0.356521
YPK_0162	malQ	4-alpha-glucanotransferase	211192	213288	+	NC_010465	CDS	6.57545	9.03691	0.45874	0.53043
YPK_0163	nfuA	IscR-regulated protein YhgI	213473	214048	-	NC_010465	CDS	64.3698	90.0773	0.484779	0.159519
YPK_0164		protein GntX	214108	214809	-	NC_010465	CDS	2.1412	0.831496	-1.36464	0.458932
YPK_0165	bioH	BioH protein	214896	215672	+	NC_010465	CDS	6.32235	8.19929	0.375037	0.942182
YPK_0166		protein of unknown function DUF1471	215842	216111	+	NC_010465	CDS	7.76849	7.05728	-0.138522	0.654094
YPK_0167		protein of unknown function DUF1920	216249	216506	-	NC_010465	CDS	1.0706	1.49827	0.484875	1
YPK_0168	feoB	ferrous iron transport protein B	216542	218857	-	NC_010465	CDS	8.46355	15.4969	0.872644	0.228122
YPK_0169	feoA	FeoA family protein	218949	219176	-	NC_010465	CDS	20.2042	4.17642	-2.27432	0.000597706
YPK_0170	yhgF	RNA binding S1 domain protein	219700	222075	-	NC_010465	CDS	15.1402	22.2439	0.555023	0.313041
YPK_0171	greB	transcription elongation factor GreB	222609	223124	+	NC_010465	CDS	8.12175	5.63625	-0.527054	1
YPK_0172	ompR	two component transcriptional regulator, winged helix family	223260	223979	+	NC_010465	CDS	18.5039	68.5048	1.88838	2.1522e-05
YPK_0173	envZ	integral membrane sensor signal transduction histidine kinase	223976	225328	+	NC_010465	CDS	8.7716	50.4215	2.52313	1.21999e-05
YPK_0174	pckA	phosphoenolpyruvate carboxykinase (ATP)	225667	227286	-	NC_010465	CDS	145.793	42.8402	-1.76689	2.41552e-05
YPK_0175	hslO	Hsp33 protein	227483	228364	-	NC_010465	CDS	7.01741	8.99097	0.357539	0.561326
YPK_0176	hslR	RNA-binding S4 domain protein	228527	228934	-	NC_010465	CDS	4.02713	4.53909	0.172652	0.960799
YPK_0177	yrfG-1, yigB-1, yihX-1	HAD-superfamily hydrolase, subfamily IA, variant 3	228963	229643	-	NC_010465	CDS	12.6447	12.3373	-0.0355092	1
YPK_0178		intracellular growth attenuator IgaA	229787	231934	-	NC_010465	CDS	7.64605	13.4556	0.815418	0.235193
YPK_0179		conserved hypothetical protein	232214	232408	+	NC_010465	CDS	2.29414	2.93156	0.353716	0.960233
YPK_0180	nudE	NUDIX hydrolase	232521	233066	+	NC_010465	CDS	4.24865	9.13337	1.10414	0.252981
YPK_0181		D12 class N6 adenine-specific DNA methyltransferase	233187	233942	-	NC_010465	CDS	3.65267	0.970871	-1.9116	0.265385
YPK_0182		hypothetical protein YPK_0182	234074	234511	-	NC_010465	CDS	0.662391	0.327803	-1.01485	1
YPK_0183		tail fiber repeat 2 protein	234521	235747	-	NC_010465	CDS	5.76012	1.12919	-2.35081	0.0853456
YPK_0184		conserved hypothetical protein	235750	236319	-	NC_010465	CDS	0	0.139375	Inf	1
YPK_0185		baseplate J family protein	236316	237377	-	NC_010465	CDS	0.662391	0.636662	-0.0571562	1
YPK_0186		conserved hypothetical protein	237377	237721	-	NC_010465	CDS	0	0
YPK_0187		phage baseplate assembly protein V	237782	238432	-	NC_010465	CDS	24.9139	12.4719	-0.998268	0.0997252
YPK_0188		putative phage tail protein	238422	239645	-	NC_010465	CDS	0.662391	5.41964	3.03244	0.0651615
YPK_0189		DNA circulation family protein	239629	240948	-	NC_010465	CDS	17.4355	22.7462	0.383599	0.622231
YPK_0190		conserved hypothetical protein	240950	243157	-	NC_010465	CDS	11.9823	6.79583	-0.818185	0.276617
YPK_0191		hypothetical protein YPK_0191	243157	243291	-	NC_010465	CDS	0	0
YPK_0192		hypothetical protein YPK_0192	243312	243479	-	NC_010465	CDS	0	0
YPK_0193		hypothetical protein YPK_0193	243595	243792	-	NC_010465	CDS	0	0
YPK_0194		protein of unknown function DUF1804	243785	244285	-	NC_010465	CDS	1.03685	0.218536	-2.24627	0.694709
YPK_0195		hypothetical protein YPK_0195	244288	244575	-	NC_010465	CDS	0	0.443477	Inf	1
YPK_0196		conserved hypothetical protein	244572	244814	-	NC_010465	CDS	0	0
YPK_0197		conserved hypothetical protein	244811	245398	-	NC_010465	CDS	0	0
YPK_0198		hypothetical protein YPK_0198	245376	245630	-	NC_010465	CDS	0	0
YPK_0199		putative endolysin	245621	246259	-	NC_010465	CDS	1.29103	0.109268	-3.56259	0.572373
YPK_0200		hypothetical protein YPK_0200	246351	246620	-	NC_010465	CDS	2.95653	6.53767	1.14487	0.28902
YPK_0201		conserved hypothetical protein	246632	247069	-	NC_010465	CDS	3.36582	5.55874	0.723801	0.667119
YPK_0202		protein of unknown function DUF1018	247066	247467	-	NC_010465	CDS	8.27469	4.6846	-0.82078	0.638661
YPK_0203		hypothetical protein YPK_0203	247452	247925	-	NC_010465	CDS	1.29103	9.42493	2.86795	0.012023
YPK_0204		hypothetical protein YPK_0204	247918	248310	-	NC_010465	CDS	0	0.437071	Inf	1
YPK_0205		hypothetical protein YPK_0205	248303	248512	-	NC_010465	CDS	0	0.248643	Inf	1
YPK_0206		conserved hypothetical protein	248512	249054	-	NC_010465	CDS	0.408208	0.443477	0.119557	1
YPK_0207		hypothetical protein YPK_0207	249044	249286	-	NC_010465	CDS	0	0
YPK_0208		hypothetical protein YPK_0208	249283	249504	-	NC_010465	CDS	0	0
YPK_0209		hypothetical protein YPK_0209	249501	250001	-	NC_010465	CDS	0	0
YPK_0210		conserved hypothetical protein	250001	250699	-	NC_010465	CDS	4.40267	0.139375	-4.98133	0.00693276
YPK_0211		hypothetical protein YPK_0211	250782	250973	-	NC_010465	CDS	0	0
YPK_0212		conserved hypothetical protein	250975	251613	-	NC_010465	CDS	0	0.662013	Inf	0.953773
YPK_0213		hypothetical protein YPK_0213	251603	251803	-	NC_010465	CDS	0.628644	0	-Inf	0.771593
YPK_0214		hypothetical protein YPK_0214	251810	252043	-	NC_010465	CDS	0	0
YPK_0215		transcriptional regulator, XRE family	252062	252952	-	NC_010465	CDS	0	0
YPK_0216		transposase-like Mu	252995	255049	-	NC_010465	CDS	0	0.278751	Inf	1
YPK_0217		putative transcriptional regulator, Nlp	255051	255296	-	NC_010465	CDS	6.44263	2.87134	-1.16592	0.162191
YPK_0218		hypothetical protein YPK_0218	255478	256041	+	NC_010465	CDS	7.10502	12.6603	0.833404	0.356339
YPK_0219	mrcA	penicillin-binding protein, 1A family	256387	258942	-	NC_010465	CDS	12.7998	20.5399	0.68231	0.486917
YPK_0220	hofM	pilus assembly protein	259062	259958	+	NC_010465	CDS	0	0.139375	Inf	1
YPK_0221		fimbrial assembly family protein	259958	260563	+	NC_010465	CDS	0	0
YPK_0222		membrane protein	260511	261137	+	NC_010465	CDS	0	0.443477	Inf	1
YPK_0223		membrane protein	261103	261531	+	NC_010465	CDS	0	0
YPK_0224	hofQ	putative outer membrane porin HofQ	261722	263104	+	NC_010465	CDS	17.0452	4.60709	-1.88744	0.00992268
YPK_0225	aroK	shikimate kinase	263453	263974	+	NC_010465	CDS	14.9388	17.4433	0.223605	0.802468
YPK_0226	aroB	3-dehydroquinate synthase	264031	265119	+	NC_010465	CDS	8.99203	14.3789	0.67723	0.451673
YPK_0227		sporulation domain protein	265373	266362	+	NC_010465	CDS	30.1656	34.9344	0.211742	0.6967
YPK_0228	dam-1	DNA adenine methylase	266446	267261	+	NC_010465	CDS	11.1996	6.12265	-0.871224	0.33088
YPK_0229	rpe	ribulose-phosphate 3-epimerase	267564	268241	+	NC_010465	CDS	2.0737	6.94801	1.74439	0.188085
YPK_0230	gph	phosphoglycolate phosphatase	268234	268932	+	NC_010465	CDS	2.04104	1.97185	-0.0497529	0.751996
YPK_0231	trpS	tryptophanyl-tRNA synthetase	268934	269974	+	NC_010465	CDS	11.8947	11.6644	-0.02821	1
YPK_0232	cysG-1	uroporphyrin-III C-methyltransferase	270092	271513	-	NC_010465	CDS	0	0.666769	Inf	0.905681
YPK_0233	nirC	formate/nitrite transporter	271576	272382	-	NC_010465	CDS	0	0.357911	Inf	1
YPK_0234	nirD	nitrite reductase (NAD(P)H), small subunit	272577	272903	-	NC_010465	CDS	0.628644	0.278751	-1.17327	1
YPK_0235	nirB	nitrite reductase (NAD(P)H), large subunit	272900	275446	-	NC_010465	CDS	1.47881	4.86854	1.71906	0.382518
YPK_0236		hypothetical protein YPK_0236	275480	275593	-	NC_010465	CDS	0	0
YPK_0237	codA	N-isopropylammelide isopropylaminohydrolase	275768	277066	+	NC_010465	CDS	5.81507	10.4401	0.844268	0.725084
YPK_0238	tsgA	major facilitator superfamily MFS_1	277151	278335	-	NC_010465	CDS	0.628644	1.54732	1.29946	0.721826
YPK_0239	oprC	TonB-dependent copper receptor	278821	280866	+	NC_010465	CDS	0.628644	7.88072	3.64801	0.0101374
YPK_0240		transcriptional regulator, LacI family	280963	281949	-	NC_010465	CDS	10.0077	4.89865	-1.03065	0.212173
YPK_0241	celF	glycoside hydrolase family 4	282178	283491	-	NC_010465	CDS	21.2422	1.37784	-3.94646	9.38403e-07
YPK_0242	ppiA	peptidyl-prolyl cis-trans isomerase cyclophilin type	284007	284576	+	NC_010465	CDS	3.68642	1.21951	-1.59591	0.473328
YPK_0243		protein of unknown function DUF853 NPT hydrolase putative	284902	286443	+	NC_010465	CDS	7.3592	15.8185	1.10399	0.175574
YPK_0244	pabA	glutamine amidotransferase of anthranilate synthase	286686	287261	+	NC_010465	CDS	9.46665	13.6628	0.529323	0.438623
YPK_0245	argD	succinylornithine transaminase family	287394	288611	+	NC_010465	CDS	2.48191	8.52233	1.7798	0.179
YPK_0246		hypothetical protein YPK_0246	288750	288854	+	NC_010465	CDS	0	0.109268	Inf	1
YPK_0247		integral membrane protein, YccS/YhfK family	288837	290957	-	NC_010465	CDS	7.86865	47.9529	2.60743	5.84524e-06
YPK_0248	crp	transcriptional regulator, Crp/Fnr family	291043	291675	-	NC_010465	CDS	42.5687	2.599	-4.03376	3.5167e-12
YPK_0249		OsmC family protein	292011	292418	+	NC_010465	CDS	8.36231	10.0535	0.265731	0.785611
YPK_0250		hypothetical protein YPK_0250	292696	292833	+	NC_010465	CDS	0	0
YPK_0251	yhhZ-1	type VI secretion system effector, Hcp1 family	292863	293342	+	NC_010465	CDS	1.22462	0.139375	-3.13529	0.469869
YPK_0252		conserved hypothetical protein	293418	294290	+	NC_010465	CDS	4.33518	0.576447	-2.91083	0.127501
YPK_0253		protein of unknown function DUF1240	294250	294681	+	NC_010465	CDS	0	0.109268	Inf	1
YPK_0254	prk	phosphoribulokinase	294859	295728	-	NC_010465	CDS	5.86136	4.90954	-0.255647	1
YPK_0255		protein of unknown function UPF0270	295877	296113	-	NC_010465	CDS	0.408208	4.89535	3.58404	0.0858683
YPK_0256	yheT	alpha/beta hydrolase fold	296110	297090	-	NC_010465	CDS	1.0706	17.9183	4.06495	5.74698e-05
YPK_0257		lysine exporter protein (LYSE/YGGA)	297192	297794	+	NC_010465	CDS	1.0706	4.75122	2.14988	0.186004
YPK_0258	tauA-1	taurine ABC transporter, periplasmic binding protein	297997	299058	+	NC_010465	CDS	0.816415	0.443477	-0.880443	0.564267
YPK_0259	tauB-1	ABC transporter related	299067	299834	+	NC_010465	CDS	0	0.248643	Inf	1
YPK_0260	tauC-1	binding-protein-dependent transport systems inner membrane component	299831	300685	+	NC_010465	CDS	0	0.576447	Inf	0.971477
YPK_0261	tauD	taurine dioxygenase	300682	301530	+	NC_010465	CDS	0	0.970871	Inf	0.74372
YPK_0262	rafQ	glycosyl transferase family 9	301543	302523	-	NC_010465	CDS	9.05844	8.10566	-0.160333	0.89137
YPK_0263		glycosyl transferase family 2	302616	303641	-	NC_010465	CDS	4.62202	5.41159	0.227526	0.72899
YPK_0264	yheS	ABC transporter related	303776	305698	-	NC_010465	CDS	6.72947	15.1169	1.1676	0.110198
YPK_0265	kefG	NAD(P)H dehydrogenase (quinone)	305949	306497	+	NC_010465	CDS	0	2.40727	Inf	0.198379
YPK_0266	kefB	potassium efflux system protein	306501	308309	+	NC_010465	CDS	4.24865	4.73393	0.156033	1
YPK_0267		conserved hypothetical protein	308325	308546	+	NC_010465	CDS	0	0.576447	Inf	0.971477
YPK_0268	slyD	peptidylprolyl isomerase FKBP-type	308641	309222	+	NC_010465	CDS	3.29833	7.76835	1.23587	0.395924
YPK_0269	slyX	SlyX family protein	309423	309641	-	NC_010465	CDS	49.1305	38.6924	-0.344569	0.516199
YPK_0270	fkpA	peptidylprolyl isomerase	309956	310756	+	NC_010465	CDS	168.068	320.325	0.930493	0.0100848
YPK_0271		YheO domain protein	311010	311732	+	NC_010465	CDS	7.61339	19.7541	1.37554	0.0473038
YPK_0272	tusD	sulfur relay protein TusD/DsrE	311732	312127	+	NC_010465	CDS	7.68088	4.68012	-0.714727	0.315514
YPK_0273	tusC	sulfur relay protein TusC/DsrF	312127	312492	+	NC_010465	CDS	38.9476	133.422	1.77639	3.45648e-06
YPK_0274	tusB	sulfur relay protein TusB/DsrH	312512	312799	+	NC_010465	CDS	17.4893	147.895	3.08003	3.11801e-12
YPK_0275	rpsL	30S ribosomal protein S12	312937	313311	+	NC_010465	CDS	15.6687	127.006	3.01893	1.02e-11
YPK_0276	rpsG	ribosomal protein S7	313408	313878	+	NC_010465	CDS	30.9418	168.596	2.44594	2.77145e-10
YPK_0277	fusA	translation elongation factor G	313972	316080	+	NC_010465	CDS	173.07	791.855	2.19388	6.49575e-11
YPK_0278	tuf-1	translation elongation factor Tu	316152	317336	+	NC_010465	CDS	171.079	389.224	1.18594	0.00048766
YPK_0279		transposase IS200-family protein	317539	317997	+	NC_010465	CDS	0	0
YPK_0280	bfd	bacterioferritin-associated ferredoxin	318185	318379	+	NC_010465	CDS	27.9705	15.4575	-0.855598	0.129501
YPK_0281	bfr	bacterioferritin	318458	318931	+	NC_010465	CDS	155.488	131.602	-0.240625	0.519676
YPK_0282	rpsJ	ribosomal protein S10	319345	319656	+	NC_010465	CDS	2.10745	2.12852	0.0143532	1
YPK_0283	rplC	ribosomal protein L3	319689	320318	+	NC_010465	CDS	4.2824	8.30215	0.955067	0.416148
YPK_0284	rplD	ribosomal protein L4/L1e	320335	320940	+	NC_010465	CDS	6.44154	4.90176	-0.394107	0.795791
YPK_0285	rplW	ribosomal protein L25/L23	320937	321239	+	NC_010465	CDS	3.51876	2.00809	-0.809243	0.681593
YPK_0286	rplB	ribosomal protein L2	321256	322080	+	NC_010465	CDS	7.29171	6.76261	-0.108676	0.806676
YPK_0287	rpsS	ribosomal protein S19	322095	322373	+	NC_010465	CDS	3.95963	6.64226	0.746308	0.510822
YPK_0288	rplV	ribosomal protein L22	322388	322720	+	NC_010465	CDS	4.50175	7.30117	0.697642	0.39023
YPK_0289	rpsC	ribosomal protein S3	322738	323436	+	NC_010465	CDS	15.2594	15.9975	0.0681493	0.806645
YPK_0290	rplP	ribosomal protein L16	323449	323859	+	NC_010465	CDS	6.22219	14.9792	1.26747	0.19872
YPK_0291	rpmC	ribosomal protein L29	323859	324050	+	NC_010465	CDS	2.36163	5.5225	1.22554	0.297198
YPK_0292	rpsQ	ribosomal protein S17	324050	324304	+	NC_010465	CDS	1.95343	2.76683	0.502229	0.724131
YPK_0293	rplN	ribosomal protein L14	324485	324856	+	NC_010465	CDS	25.6373	29.6591	0.210234	0.611943
YPK_0294	rplX	ribosomal protein L24	324867	325181	+	NC_010465	CDS	31.578	40.1277	0.345678	0.579164
YPK_0295	rplE	ribosomal protein L5	325196	325735	+	NC_010465	CDS	32.9534	62.8105	0.930579	0.0477903
YPK_0296	rpsN	ribosomal protein S14	325749	326054	+	NC_010465	CDS	31.7794	61.4165	0.950534	0.0425224
YPK_0297	rpsH	ribosomal protein S8	326088	326480	+	NC_010465	CDS	27.6184	39.8316	0.528284	0.41994
YPK_0298	rplF	ribosomal protein L6	326495	327028	+	NC_010465	CDS	5.84773	56.4485	3.27099	5.48575e-08
YPK_0299	rplR	ribosomal protein L18	327038	327391	+	NC_010465	CDS	5.94789	24.2632	2.02832	0.0028504
YPK_0300	rpsE	ribosomal protein S5	327406	327909	+	NC_010465	CDS	9.31263	16.4853	0.823922	0.225285
YPK_0301	rpmD	ribosomal protein L30	327912	328091	+	NC_010465	CDS	1.03685	5.89468	2.50721	0.14883
YPK_0302	rplO	ribosomal protein L15	328095	328529	+	NC_010465	CDS	8.4298	22.9584	1.44545	0.0346335
YPK_0303	secY	preprotein translocase, SecY subunit	328537	329868	+	NC_010465	CDS	39.9338	120	1.58735	6.68878e-05
YPK_0304	rpmJ-1	ribosomal protein L36	329902	330018	+	NC_010465	CDS	7.39295	33.4631	2.17835	0.000503065
YPK_0305	rpsM	ribosomal protein S13	330166	330522	+	NC_010465	CDS	49.3395	70.082	0.506303	0.429823
YPK_0306	rpsK	ribosomal protein S11	330539	330928	+	NC_010465	CDS	9.88849	55.0261	2.4763	1.37627e-06
YPK_0307	rpsD	ribosomal protein S4	330959	331579	+	NC_010465	CDS	23.9951	74.4713	1.63394	0.000209504
YPK_0308	rpoA	DNA-directed RNA polymerase, alpha subunit	331605	332594	+	NC_010465	CDS	39.7324	96.7378	1.28376	0.00224534
YPK_0309	rplQ	ribosomal protein L17	332635	333024	+	NC_010465	CDS	9.65551	25.7045	1.4126	0.0565638
YPK_0310	zntR	transcriptional regulator, MerR family	333471	333896	+	NC_010465	CDS	12.0825	4.3331	-1.47945	0.0847506
YPK_0311	arfA	alternative ribosome-rescue factor	333984	334184	+	NC_010465	CDS	17.4218	9.74157	-0.83867	0.139457
YPK_0312	mscL	large conductance mechanosensitive channel protein	334294	334698	-	NC_010465	CDS	9.71975	0.964465	-3.33312	0.00642787
YPK_0313	trkA	TrkA-N domain protein	334846	336222	-	NC_010465	CDS	7.13877	4.05434	-0.816206	0.356255
YPK_0314	rsmB, sun	16S rRNA methyltransferase B	336278	337567	-	NC_010465	CDS	13.8481	9.96816	-0.474291	0.534344
YPK_0315	fmt	methionyl-tRNA formyltransferase	337661	338608	-	NC_010465	CDS	7.20518	33.5941	2.2211	0.000195925
YPK_0316	def	peptide deformylase	338633	339145	-	NC_010465	CDS	54.7388	58.4228	0.0939688	0.836469
YPK_0317	smf, dprA	DNA protecting protein DprA	339280	340401	+	NC_010465	CDS	18.2382	15.0662	-0.27565	0.532012
YPK_0318		protein of unknown function DUF494	340373	340846	+	NC_010465	CDS	73.2621	56.4513	-0.376061	0.273852
YPK_0319	yrdD	DNA topoisomerase type IA zn finger domain protein	340887	341426	+	NC_010465	CDS	3.55251	10.3401	1.54134	0.108982
YPK_0320		SUA5/yciO/yrdC domain	341428	342000	+	NC_010465	CDS	10.571	20.9213	0.98486	0.132196
YPK_0321	aroE-1	shikimate 5-dehydrogenase	342009	342830	+	NC_010465	CDS	13.1868	24.6891	0.904778	0.112737
YPK_0322		transferase hexapeptide repeat containing protein	342885	343427	-	NC_010465	CDS	16.2511	15.4258	-0.0751918	0.664512
YPK_0323		hypothetical protein	343731	343850	+	NC_010465	CDS	0	0
YPK_0326	murB	UDP-N-acetylenolpyruvoylglucosamine reductase	349642	350679	+	NC_010465	CDS	11.1986	8.44601	-0.406972	0.803847
YPK_0327	birA	bifunctional BirA, biotin operon repressor/biotin--acetyl-CoA-carboxylase ligase	350676	351635	+	NC_010465	CDS	8.7504	3.90856	-1.16271	0.372735
YPK_0328	coaA	pantothenate kinase	351670	352620	-	NC_010465	CDS	2.51566	1.16571	-1.10973	0.307893
YPK_0329		GCN5-related N-acetyltransferase	352831	353382	-	NC_010465	CDS	3.80669	1.91163	-0.993731	0.432447
YPK_0330		hypothetical protein YPK_0330	353606	353740	-	NC_010465	CDS	0	0
YPK_0332	tuf-2	translation elongation factor Tu	354371	355555	+	NC_010465	CDS	40.9516	34.6651	-0.240437	0.78661
YPK_0333	secE	preprotein translocase, SecE subunit	355806	356189	+	NC_010465	CDS	5.06398	10.0379	0.987113	0.277684
YPK_0334	nusG	NusG antitermination factor	356191	356736	+	NC_010465	CDS	11.1321	21.3539	0.939766	0.17086
YPK_0335	rplK	ribosomal protein L11	356927	357355	+	NC_010465	CDS	8.83801	20.698	1.2277	0.0770971
YPK_0336	rplA	ribosomal protein L1	357359	358063	+	NC_010465	CDS	34.6271	91.7458	1.40574	0.000296881
YPK_0337	rplJ	ribosomal protein L10	358428	358925	+	NC_010465	CDS	21.683	77.8972	1.84501	3.3337e-05
YPK_0338	rplL	ribosomal protein L7/L12	358992	359360	+	NC_010465	CDS	25.1027	38.3808	0.61254	0.290713
YPK_0339		hypothetical protein YPK_0339	359506	359643	-	NC_010465	CDS	1.69924	1.41435	-0.264754	0.923915
YPK_0340	rpoB	DNA-directed RNA polymerase, beta subunit	359703	363731	+	NC_010465	CDS	28.1458	120.348	2.09622	1.11126e-06
YPK_0341	rpoC	DNA-directed RNA polymerase, beta subunit	363860	368080	+	NC_010465	CDS	30.8449	110.51	1.84108	3.66606e-05
YPK_0342	thiH	thiazole biosynthesis protein ThiH	368387	369517	-	NC_010465	CDS	7.20518	2.77159	-1.37832	0.243087
YPK_0343	thiG	thiazole biosynthesis family protein	369510	370325	-	NC_010465	CDS	0	1.00098	Inf	0.731305
YPK_0344	thiS	thiamine biosynthesis protein ThiS	370327	370542	-	NC_010465	CDS	0	0
YPK_0345	thiF	UBA/THIF-type NAD/FAD binding protein	370539	371336	-	NC_010465	CDS	0	0.278751	Inf	1
YPK_0346	thiE	thiamine-phosphate pyrophosphorylase	371326	372000	-	NC_010465	CDS	0.628644	0.886954	0.496617	1
YPK_0347	thiC	thiamine biosynthesis protein ThiC	371987	374032	-	NC_010465	CDS	0.408208	0.82509	1.01525	1
YPK_0348	rsd	regulator of RpoD, Rsd/AlgQ	374407	374916	-	NC_010465	CDS	21.1736	27.6682	0.385966	0.472813
YPK_0349	nudC	NAD(+) diphosphatase	375013	375795	+	NC_010465	CDS	3.74028	4.34901	0.217542	1
YPK_0350		conserved hypothetical protein	375888	376673	+	NC_010465	CDS	3.39848	5.12973	0.59399	0.666838
YPK_0351	hemE	uroporphyrinogen decarboxylase	376792	377859	+	NC_010465	CDS	6.28752	11.384	0.856441	0.25214
YPK_0352	nfi	deoxyribonuclease V	377889	378629	+	NC_010465	CDS	9.31263	10.4638	0.168147	0.894394
YPK_0353	yjaG	protein of unknown function DUF416	378675	379265	+	NC_010465	CDS	9.94235	9.89825	-0.00641472	1
YPK_0354	hupA	histone family protein DNA-binding protein	379454	379729	+	NC_010465	CDS	52.8054	53.693	0.024047	0.8201
YPK_0355	yjaH	protein of unknown function DUF1481	379779	380432	+	NC_010465	CDS	5.06506	9.17629	0.857331	0.479711
YPK_0356	purD	phosphoribosylamine--glycine ligase	380599	381885	-	NC_010465	CDS	2.29414	3.59522	0.648128	0.944879
YPK_0357	purH	phosphoribosylaminoimidazolecarboxamide formyltransferase/IMP cyclohydrolase	381945	383534	-	NC_010465	CDS	5.38566	2.26479	-1.24975	0.311433
YPK_0358		hypothetical protein	383945	384064	+	NC_010465	CDS	0	0
YPK_0362		hypothetical protein YPK_0362	389982	390254	-	NC_010465	CDS	1.73299	0.940764	-0.881359	0.792566
YPK_0363	metA	homoserine O-succinyltransferase	390322	391251	+	NC_010465	CDS	3.61892	1.79596	-1.0108	0.692735
YPK_0364	aceB	malate synthase A	391672	393270	+	NC_010465	CDS	49.2454	376.358	2.93405	5.15723e-16
YPK_0365	aceA	isocitrate lyase	393317	394624	+	NC_010465	CDS	50.7116	338.597	2.73918	1.15829e-13
YPK_0366	aceK	(isocitrate dehydrogenase (NADP(+))) kinase	394769	396607	+	NC_010465	CDS	10.8578	148.357	3.77226	1.00689e-16
YPK_0367	iclR	transcriptional regulator, IclR family	396727	397569	-	NC_010465	CDS	57.8292	59.5077	0.0412782	0.863606
YPK_0368	metH	methionine synthase	397784	401479	+	NC_010465	CDS	4.40267	15.2992	1.79701	0.0520849
YPK_0369		hemolysin	401575	402360	-	NC_010465	CDS	24.6618	6.72948	-1.87371	0.000788927
YPK_0372	lysC	aspartate kinase	405295	406680	-	NC_010465	CDS	5.06398	7.90772	0.642991	0.529928
YPK_0373	pgi	glucose-6-phosphate isomerase	407050	408696	+	NC_010465	CDS	20.4796	54.0296	1.39956	0.00485316
YPK_0374		hypothetical protein YPK_0374	408693	408809	-	NC_010465	CDS	0	0.582853	Inf	1
YPK_0375	yjbA	phosphate-starvation-inducible E	408831	409238	+	NC_010465	CDS	1.03685	1.04363	0.00939538	1
YPK_0376	malG	maltose transport permease	409381	410271	-	NC_010465	CDS	2.1412	4.88749	1.19068	0.506246
YPK_0377	malF	fructose-bisphosphate aldolase	410285	411862	-	NC_010465	CDS	0.662391	3.84057	2.53556	0.158859
YPK_0378	malE	extracellular solute-binding protein family 1	412049	413260	-	NC_010465	CDS	3.77294	12.3994	1.71651	0.0740111
YPK_0379		glycosidase	413738	414100	+	NC_010465	CDS	0	0
YPK_0380	malK	ABC transporter related	414088	415197	+	NC_010465	CDS	0	0.248643	Inf	1
YPK_0381	lamB-1	porin LamB type	415268	416539	+	NC_010465	CDS	3.02403	2.43427	-0.312979	0.941583
YPK_0382	malM	maltose operon periplasmic	416780	417691	+	NC_010465	CDS	5.65996	22.3102	1.97884	0.00689783
YPK_0383		conserved hypothetical protein	418030	418440	+	NC_010465	CDS	0	0
YPK_0384		hypothetical protein YPK_0384	418431	418649	+	NC_010465	CDS	0	0.248643	Inf	1
YPK_0385	hcp-1	type VI secretion system effector, Hcp1 family	418592	419110	-	NC_010465	CDS	1.47881	1.74215	0.236437	1
YPK_0386	impB-1	type VI secretion protein, VC_A0107 family	419634	420131	+	NC_010465	CDS	0	0.964465	Inf	0.69842
YPK_0387	impC-1	type VI secretion protein, EvpB/VC_A0108 family	420199	421680	+	NC_010465	CDS	3.65267	4.8906	0.42106	0.627929
YPK_0388		type VI secretion system lysozyme-related protein	421687	422127	+	NC_010465	CDS	0.628644	0.248643	-1.33817	1
YPK_0389	impG-1, vasA-1	type VI secretion protein, VC_A0110 family	422127	423947	+	NC_010465	CDS	1.29103	1.13395	-0.187173	1
YPK_0390	impH-1, vasB-1	type VI secretion protein, VC_A0111 family	423911	424981	+	NC_010465	CDS	0.408208	0.327803	-0.316472	1
YPK_0391	impI, vasC	FHA domain containing protein	425107	426423	+	NC_010465	CDS	0.408208	0.388019	-0.0731768	1
YPK_0392	vasD-1, lip-1	putative lipoprotein	426423	426968	+	NC_010465	CDS	0	0.248643	Inf	1
YPK_0393	impJ-1, vasE-1	type VI secretion protein, VC_A0114 family	426971	428317	+	NC_010465	CDS	0.662391	0.467179	-0.503708	1
YPK_0394		conserved hypothetical protein	428317	429084	+	NC_010465	CDS	0	0.552745	Inf	1
YPK_0395	vasG-1, clpV-1	type VI secretion ATPase, ClpV1 family	429095	431698	+	NC_010465	CDS	0.408208	1.21951	1.57893	0.96902
YPK_0396		transcriptional regulator, Fis family	431695	432492	+	NC_010465	CDS	0	0.552745	Inf	1
YPK_0397		conserved hypothetical protein	432489	433175	+	NC_010465	CDS	0	0.109268	Inf	1
YPK_0398	vasJ	type VI secretion-associated protein, VC_A0119 family	433181	434569	+	NC_010465	CDS	0.628644	0.388019	-0.696116	1
YPK_0399	impL-1, vasK-1, icmF-1	type VI secretion protein IcmF	434601	438134	+	NC_010465	CDS	1.0706	0.994573	-0.106269	1
YPK_0400	vasL	ImpA domain protein	438259	439566	+	NC_010465	CDS	1.44506	0.218536	-2.72519	0.423408
YPK_0401		type VI secretion system Vgr family protein	439588	441810	+	NC_010465	CDS	0.408208	1.12919	1.46792	0.996448
YPK_0402		domain of unknown function DUF1795	441816	442274	+	NC_010465	CDS	0	0.443477	Inf	1
YPK_0403		YD repeat protein	442267	446439	+	NC_010465	CDS	7.10502	10.7077	0.591737	0.64577
YPK_0404		hypothetical protein YPK_0404	446442	446861	+	NC_010465	CDS	0.408208	0.940764	1.20453	1
YPK_0405		hypothetical protein YPK_0405	447145	447390	+	NC_010465	CDS	0.628644	0.248643	-1.33817	1
YPK_0406		putative cytoplasmic protein	447390	447878	+	NC_010465	CDS	3.36582	0	-Inf	0.0231686
YPK_0407		domain of unknown function DUF1813, HSP20-like protein	447924	448286	-	NC_010465	CDS	1.03685	0	-Inf	0.357782
YPK_0408		hypothetical protein YPK_0408	448319	448594	+	NC_010465	CDS	2.54941	0.552745	-2.20547	0.155125
YPK_0409		hypothetical protein YPK_0409	448579	448686	+	NC_010465	CDS	0	0
YPK_0410		YD repeat protein	448646	452215	+	NC_010465	CDS	21.8223	12.8089	-0.768655	0.319585
YPK_0411		conserved hypothetical protein	452212	452493	+	NC_010465	CDS	1.22462	0	-Inf	0.375191
YPK_0412		putative rhs accessory genetic element	452695	452916	+	NC_010465	CDS	0.408208	0	-Inf	0.770657
YPK_0413		xylose isomerase domain protein TIM barrel	453206	454105	-	NC_010465	CDS	3.24446	0.776037	-2.06378	0.49151
YPK_0414		oxidoreductase domain protein	454102	455232	-	NC_010465	CDS	4.2149	0.855198	-2.30117	0.167557
YPK_0415		transcriptional regulator, AraC family	455502	456368	+	NC_010465	CDS	9.65442	3.71235	-1.37886	0.0932681
YPK_0416	yphD-1, ytfT-1, yjfF-1	RbsD or FucU transport	456528	457031	-	NC_010465	CDS	1.47881	1.26857	-0.221233	0.982978
YPK_0417	rbsK-1	ribokinase-like domain-containing protein	457037	457966	-	NC_010465	CDS	2.89012	2.68932	-0.103886	0.660107
YPK_0418	deoC-1	deoxyribose-phosphate aldolase	458147	458848	-	NC_010465	CDS	2.54832	0.109268	-4.54361	0.284331
YPK_0421	ssuA	aliphatic sulfonates family ABC transporter, periplsmic ligand-binding protein	459914	461035	+	NC_010465	CDS	0.408208	0.327803	-0.316472	1
YPK_0422	ssuD	alkanesulfonate monooxygenase	461054	462202	+	NC_010465	CDS	0	1.0849	Inf	0.673261
YPK_0423	ssuC	binding-protein-dependent transport systems inner membrane component	462214	463008	+	NC_010465	CDS	0.662391	0.437071	-0.599815	1
YPK_0424	ssuB	ABC transporter related	463005	463820	+	NC_010465	CDS	0.408208	0.801388	0.973199	1
YPK_0425	dinJ	RelB antitoxin	464439	464642	-	NC_010465	CDS	4.02821	1.93534	-1.05755	0.414513
YPK_0426	yjcD	xanthine/uracil/vitamin C permease	465096	466451	+	NC_010465	CDS	0.408208	1.74856	2.09879	0.896775
YPK_0427		transposase mutator type	466708	467916	-	NC_010465	CDS	0	0
YPK_0428	yjcE	Na+/H+ antiporter	468170	469819	+	NC_010465	CDS	6.61028	7.63684	0.208263	0.775133
YPK_0429		conserved hypothetical protein	470036	471223	-	NC_010465	CDS	3.27821	6.50756	0.98921	0.284928
YPK_0430	ddg	lipid A biosynthesis lauroyl (or palmitoleoyl) acyltransferase	471375	472295	-	NC_010465	CDS	0	10.7727	Inf	0.000325593
YPK_0431	yphF-1, ytfQ-1	carbohydrate uptake (CUT2 family) ABC transporter, periplasmic carbohydrate-binding protein	473102	474091	+	NC_010465	CDS	16.1972	2.15552	-2.90964	4.52328e-05
YPK_0432	yphE-1; ytfR-1	ABC transporter related	474295	475791	+	NC_010465	CDS	1.0706	0	-Inf	0.356607
YPK_0433	yphD-2, ytfT-2, yjfF-2	monosaccharide-transporting ATPase	475784	476773	+	NC_010465	CDS	0	0.109268	Inf	1
YPK_0434	yphD-3, ytfT-3, yjfF-3	monosaccharide-transporting ATPase	476775	477728	+	NC_010465	CDS	0	0.139375	Inf	1
YPK_0435		FGGY-family pentulose kinase	477747	479384	+	NC_010465	CDS	3.36474	2.0446	-0.718672	0.776059
YPK_0436		sugar isomerase (SIS)	479381	479986	+	NC_010465	CDS	0	1.29867	Inf	0.550695
YPK_0437	yghU	glutathione S-transferase domain	480085	480939	-	NC_010465	CDS	11.9622	17.3692	0.538047	0.405131
YPK_0438		conserved hypothetical protein	481190	482536	+	NC_010465	CDS	11.1975	6.3033	-0.828995	0.624336
YPK_0439		hypothetical protein YPK_0439	482582	482698	-	NC_010465	CDS	0.628644	0.606554	-0.0516057	1
YPK_0440		conserved hypothetical protein	482688	483863	-	NC_010465	CDS	17.08	11.4996	-0.570722	0.348044
YPK_0441		hypothetical protein YPK_0441	484021	484173	+	NC_010465	CDS	1.88593	1.1593	-0.702024	0.999177
YPK_0442	cspA-1	cold-shock DNA-binding domain protein	484200	484412	-	NC_010465	CDS	0	0
YPK_0443	cspA-2	cold-shock DNA-binding domain protein	484672	484884	-	NC_010465	CDS	0	0
YPK_0444	cspA-3	cold-shock DNA-binding domain protein	485144	485356	-	NC_010465	CDS	0.408208	0	-Inf	0.770657
YPK_0445	pcp-1	17 kDa surface antigen	485890	486357	-	NC_010465	CDS	21.4479	12.6588	-0.7607	0.309782
YPK_0446		beta-lactamase domain protein	486833	487645	+	NC_010465	CDS	28.8735	1.85618	-3.95934	2.87563e-08
YPK_0447		3-hydroxyisobutyrate dehydrogenase	487710	488600	+	NC_010465	CDS	27.958	5.66993	-2.30186	2.68247e-05
YPK_0448	pcaC-1	carboxymuconolactone decarboxylase	488792	489187	+	NC_010465	CDS	10.1628	1.21951	-3.05892	0.00170029
YPK_0449		major facilitator superfamily MFS_1	489341	490705	+	NC_010465	CDS	13.2195	1.7405	-2.92509	0.00481443
YPK_0450		transcriptional regulator, GntR family	490795	491469	+	NC_010465	CDS	12.3894	10.6397	-0.219654	0.708091
YPK_0451		conserved hypothetical protein	491535	492011	+	NC_010465	CDS	7.54589	5.97239	-0.337384	0.653319
YPK_0452	fis	transcriptional regulator, Fis family	492765	493061	-	NC_010465	CDS	1.22462	5.30397	2.11473	0.268451
YPK_0453	dusB	tRNA-dihydrouridine synthase B	493086	494051	-	NC_010465	CDS	14.6319	21.6356	0.564295	0.384408
YPK_0454	prmA	ribosomal protein L11 methyltransferase	494640	495521	-	NC_010465	CDS	2.76984	3.96265	0.516661	0.863367
YPK_0455	panF	sodium/pantothenate symporter	495597	497051	-	NC_010465	CDS	11.9611	7.01766	-0.769289	0.37357
YPK_0456	yhdT	protein of unknown function DUF997	497041	497283	-	NC_010465	CDS	0	0.715822	Inf	0.865591
YPK_0457		hypothetical protein YPK_0457	498343	498519	+	NC_010465	CDS	1.69924	0	-Inf	0.162588
YPK_0458	accC	acetyl-CoA carboxylase, biotin carboxylase	498765	500114	-	NC_010465	CDS	3.29833	6.86217	1.05693	0.432979
YPK_0459	accB	acetyl-CoA carboxylase, biotin carboxyl carrier protein	500126	500590	-	NC_010465	CDS	7.23893	5.81407	-0.316228	0.711775
YPK_0460	aroQ	3-dehydroquinate dehydratase, type II	500748	501200	-	NC_010465	CDS	13.2407	13.3795	0.0150496	0.933846
YPK_0461	yedZ	ferric reductase domain protein transmembrane component domain	501462	502082	-	NC_010465	CDS	18.8119	34.6347	0.880567	0.0741591
YPK_0462	yedY	oxidoreductase molybdopterin binding	502082	503182	-	NC_010465	CDS	28.3461	40.9759	0.531627	0.22319
YPK_0463	yhdH	quinone oxidoreductase, YhdH/YhfP family	503405	504382	-	NC_010465	CDS	0.408208	2.572	2.65552	0.404868
YPK_0464	yhdA	diguanylate cyclase/phosphodiesterase	504783	506699	+	NC_010465	CDS	11.1332	70.5099	2.66295	2.50091e-07
YPK_0465	mreB	cell shape determining protein, MreB/Mrl family	507036	508079	+	NC_010465	CDS	5.25175	68.1729	3.69833	1.03493e-10
YPK_0466	mreC	rod shape-determining protein MreC	508283	509278	+	NC_010465	CDS	3.17805	8.56809	1.43083	0.178527
YPK_0467	mreD	rod shape-determining protein MreD	509275	509763	+	NC_010465	CDS	0.662391	5.21675	2.9774	0.0549784
YPK_0468	maf-1	Maf protein	509777	510370	+	NC_010465	CDS	3.33207	3.71876	0.158401	0.974655
YPK_0469	cafA	ribonuclease, Rne/Rng family	510360	511829	+	NC_010465	CDS	5.94789	16.034	1.43068	0.0683831
YPK_0470		conserved hypothetical protein	511923	515846	+	NC_010465	CDS	10.4698	20.1709	0.946045	0.199861
YPK_0471		Nitrilase/cyanide hydratase and apolipoprotein N-acyltransferase	515843	516712	+	NC_010465	CDS	5.76012	11.7642	1.03023	0.178128
YPK_0472	tldD	protease TldD	516724	518169	+	NC_010465	CDS	8.30844	14.5279	0.80618	0.22506
YPK_0473	tccC	insecticidal toxin complex protein TccC	518371	521229	-	NC_010465	CDS	5.53968	6.08165	0.13466	1
YPK_0474		conserved hypothetical protein	521283	521456	-	NC_010465	CDS	0	0
YPK_0475		conserved hypothetical protein	521443	521802	-	NC_010465	CDS	0	1.68834	Inf	0.51194
YPK_0476		putative phage-related protein	521799	522200	-	NC_010465	CDS	0.662391	0.248643	-1.41361	1
YPK_0477		putative phage-related protein	522213	522515	-	NC_010465	CDS	0	0.109268	Inf	1
YPK_0478	tcaC	virulence plasmid 65 kDa B protein	522649	527118	-	NC_010465	CDS	3.05777	7.04777	1.20469	0.307863
YPK_0479		insecticidal toxin complex protein	527175	530768	-	NC_010465	CDS	10.7261	3.82327	-1.48825	0.127431
YPK_0480		putative insecticidal toxin	530809	533310	-	NC_010465	CDS	10.7588	2.78578	-1.94936	0.0210266
YPK_0481		transcriptional regulator, LysR family	533546	534358	-	NC_010465	CDS	2.73609	0.557502	-2.29507	0.292453
YPK_0482		transcriptional regulator, LysR family	534673	535584	-	NC_010465	CDS	4.50283	5.59223	0.312592	0.722724
YPK_0483		protein of unknown function DUF1656	535887	536090	+	NC_010465	CDS	2.36163	1.46175	-0.692087	1
YPK_0484	yhcQ	secretion protein HlyD family protein	536098	537033	+	NC_010465	CDS	1.03685	4.81309	2.21475	0.218224
YPK_0485	yhcP	fusaric acid resistance protein conserved region	537035	538990	+	NC_010465	CDS	3.1443	8.70911	1.46979	0.19423
YPK_0486	gabD-1	succinic semialdehyde dehydrogenase	539257	540726	+	NC_010465	CDS	28.4452	131.381	2.2075	5.28389e-08
YPK_0487		guanine-specific ribonuclease N1 and T1	540921	541394	+	NC_010465	CDS	9.90752	45.7263	2.20643	5.16014e-05
YPK_0488	yhcO	barstar (barnase inhibitor)	541399	541680	+	NC_010465	CDS	2.70235	8.6963	1.68619	0.10916
YPK_0489	yjgA	ribosome-associated protein	541776	542324	-	NC_010465	CDS	9.87486	7.34381	-0.42723	0.534069
YPK_0490	pmbA	peptidase U62 modulator of DNA gyrase	542505	543845	+	NC_010465	CDS	6.67669	12.8585	0.945521	0.159017
YPK_0491		conserved hypothetical protein	544005	544613	+	NC_010465	CDS	12.8124	5.2421	-1.28932	0.174467
YPK_0492	cybC-1	cytochrome b562	544821	545207	+	NC_010465	CDS	4.65686	7.38033	0.664329	0.664117
YPK_0493	rnk	GreA/GreB family elongation factor	545439	545849	-	NC_010465	CDS	2.10745	1.96544	-0.100643	1
YPK_0494	treC	alpha, alpha-phosphotrehalase	546202	547863	-	NC_010465	CDS	2.29414	3.03277	0.402684	0.791418
YPK_0495	treB	PTS system, trehalose-specific IIBC subunit	547958	549373	-	NC_010465	CDS	8.24311	3.39068	-1.28161	0.245003
YPK_0496	treR	transcriptional regulator, LacI family	549784	550737	-	NC_010465	CDS	2.76984	2.10482	-0.396107	0.956929
YPK_0497		conserved hypothetical protein	550971	551447	-	NC_010465	CDS	0	1.21311	Inf	0.560954
YPK_0498	tdcF, ridA	endoribonuclease L-PSP	551746	552132	-	NC_010465	CDS	8.65024	8.68852	0.0063703	1
YPK_0499	pyrI	aspartate carbamoyltransferase, regulatory subunit	552270	552737	-	NC_010465	CDS	2.95761	39.7235	3.74749	1.16856e-07
YPK_0500	pyrB	aspartate carbamoyltransferase	552746	553681	-	NC_010465	CDS	2.58207	60.8062	4.55762	6.90453e-13
YPK_0501	ptsO	phosphotransferase system, phosphocarrier protein HPr	554019	554291	-	NC_010465	CDS	3.61892	14.7019	2.02237	0.00971283
YPK_0502	yhbJ	glmZ(sRNA)-inactivating NTPase, glucosamine-6-phosphate regulated	554288	555142	-	NC_010465	CDS	9.12377	45.9506	2.33238	7.01126e-06
YPK_0503	ptsN	PTS IIA-like nitrogen-regulatory protein PtsN	555448	555930	-	NC_010465	CDS	10.725	34.887	1.70171	0.00517672
YPK_0504	yhbH	sigma 54 modulation protein/ribosomal protein S30EA	556049	556336	-	NC_010465	CDS	23.1672	78.166	1.75446	0.000221596
YPK_0505	rpoN	RNA polymerase, sigma 54 subunit, RpoN	556360	557793	-	NC_010465	CDS	33.5135	238.432	2.83076	4.40287e-13
YPK_0506	yhbG	ABC transporter related	557855	558580	-	NC_010465	CDS	9.87486	99.6226	3.33464	1.41835e-11
YPK_0507	lptA	lipopolysaccharide transport periplasmic protein LptA	558587	559132	-	NC_010465	CDS	15.635	82.3649	2.39725	3.87133e-07
YPK_0508	yrbK	protein of unknown function DUF1239	559116	559679	-	NC_010465	CDS	13.2723	27.8375	1.06861	0.0566048
YPK_0509	kdsC	3-deoxy-D-manno-octulosonate 8-phosphate phosphatase, YrbI family	559676	560239	-	NC_010465	CDS	3.58626	6.32554	0.81871	0.646607
YPK_0510	kdsD	D-arabinose 5-phosphate isomerase	560789	561862	-	NC_010465	CDS	6.0143	12.5145	1.05714	0.113881
YPK_0511	yrbG	Na+/Ca+ antiporter, CaCA family	561886	562860	-	NC_010465	CDS	6.98474	8.71359	0.319061	0.682847
YPK_0512	mlaF	ABC transporter related	563125	563943	+	NC_010465	CDS	15.7036	15.6728	-0.00283099	1
YPK_0513	mlaE	putative ABC transporter system permease protein	564161	564943	+	NC_010465	CDS	4.02713	8.21493	1.0285	0.255314
YPK_0514	yrbD	mammalian cell entry related domain protein	564948	565505	+	NC_010465	CDS	4.68952	7.95988	0.763307	0.335593
YPK_0515	yrbC	toluene tolerance family protein	565518	566141	+	NC_010465	CDS	4.50283	9.65125	1.09988	0.216267
YPK_0516	mlaB	putative anti-sigma B factor antagonist	566177	566479	+	NC_010465	CDS	1.91968	6.34284	1.72426	0.124694
YPK_0517		BolA family protein	566617	566880	+	NC_010465	CDS	8.93708	10.2755	0.201326	0.618242
YPK_0518	murA	UDP-N-acetylglucosamine 1-carboxyvinyltransferase	567034	568296	+	NC_010465	CDS	21.7369	36.7891	0.759132	0.181297
YPK_0519	degS	periplasmic serine protease DegS	568477	569628	-	NC_010465	CDS	12.4558	7.06341	-0.818385	0.41981
YPK_0520	degQ	protease Do	569655	571028	-	NC_010465	CDS	136.653	238.23	0.801838	0.0242115
YPK_0521	yhcB	protein of unknown function DUF1043	571299	571703	-	NC_010465	CDS	57.8928	22.131	-1.38731	0.00538932
YPK_0522		hypothetical protein YPK_0522	571848	571970	+	NC_010465	CDS	0	0.139375	Inf	1
YPK_0523		AFG1-family ATPase	571927	573054	+	NC_010465	CDS	5.25175	6.10371	0.216887	0.893837
YPK_0524	rplM	ribosomal protein L13	573368	573796	+	NC_010465	CDS	46.8048	52.5951	0.168272	0.835551
YPK_0525	rpsI	ribosomal protein S9	573811	574203	+	NC_010465	CDS	24.1301	28.5854	0.244444	0.600261
YPK_0526	sspA	glutathione S-transferase domain	574577	575218	+	NC_010465	CDS	8.24203	29.2948	1.82957	0.00281749
YPK_0527	sspB	stringent starvation protein B; ClpXP protease specificity-enhancing factor	575224	575739	+	NC_010465	CDS	11.7945	19.0462	0.691381	0.286371
YPK_0528		conserved hypothetical protein	575892	576377	-	NC_010465	CDS	5.18534	5.14565	-0.011086	0.80787
YPK_0529	gltD	glutamate synthase, small subunit	576977	578395	-	NC_010465	CDS	6.98474	8.21328	0.233752	0.77252
YPK_0530	gltB	glutamate synthase (ferredoxin)	578405	582862	-	NC_010465	CDS	9.17872	31.8575	1.79527	0.00615228
YPK_0531		conserved hypothetical radical SAM protein	583619	584608	+	NC_010465	CDS	0.408208	1.62648	1.99438	0.735872
YPK_0532		hypothetical protein YPK_0532	584643	584861	+	NC_010465	CDS	3.39848	0.662013	-2.35996	0.141173
YPK_0533	arcB	multi-sensor hybrid histidine kinase	584892	587228	+	NC_010465	CDS	62.5981	18.3621	-1.76939	0.00183988
YPK_0534	elbB	ThiJ/PfpI domain protein	587470	588123	+	NC_010465	CDS	23.0078	28.3272	0.300066	0.557463
YPK_0535	mtgA	monofunctional biosynthetic peptidoglycan transglycosylase	588120	588845	+	NC_010465	CDS	10.3506	17.0091	0.716595	0.291814
YPK_0536		transport-associated	589052	589627	-	NC_010465	CDS	15.5495	9.53868	-0.705009	0.487078
YPK_0537	diaA	DnaA initiator-associating protein DiaA	589638	590228	-	NC_010465	CDS	16.3164	18.4237	0.175239	0.869148
YPK_0538		protein of unknown function UPF0102	590499	590852	-	NC_010465	CDS	12.2365	12.643	0.0471516	1
YPK_0539		LppC family lipoprotein	590951	592924	-	NC_010465	CDS	20.6347	22.323	0.113458	0.916698
YPK_0540	rsmI	uroporphyrin-III C/tetrapyrrole (Corrin/Porphyrin) methyltransferase	592987	593886	+	NC_010465	CDS	2.32789	9.59442	2.04317	0.0468832
YPK_0541		pirin domain protein	594484	595188	-	NC_010465	CDS	1.73299	2.40892	0.475124	0.904637
YPK_0542		transcriptional regulator, LysR family	595450	596343	+	NC_010465	CDS	16.5853	16.6118	0.00230362	0.985046
YPK_0543	yqjG	putative glutathione S-transferase	596474	597460	-	NC_010465	CDS	7.76741	25.147	1.69488	0.0139552
YPK_0544	yphA, yqjF	putative oxidoreductase	597546	597941	-	NC_010465	CDS	6.72947	29.2838	2.12154	0.000982038
YPK_0545		conserved hypothetical protein	598245	598529	-	NC_010465	CDS	3.24446	6.73561	1.05383	0.215485
YPK_0546		conserved hypothetical protein	598526	598921	-	NC_010465	CDS	17.0452	48.6815	1.51401	0.00246236
YPK_0547		protein of unknown function DUF883 ElaB	598924	599229	-	NC_010465	CDS	116.181	254.869	1.13338	0.00271102
YPK_0548		protein of unknown function DUF1090	599384	599764	-	NC_010465	CDS	9.17764	20.958	1.19131	0.103039
YPK_0549		conserved hypothetical protein	599990	600379	-	NC_010465	CDS	0	1.10384	Inf	0.618912
YPK_0550	yqjA	SNARE associated Golgi protein	600376	601074	-	NC_010465	CDS	1.66549	3.47149	1.0596	0.520764
YPK_0551		putative lipoprotein	601351	601884	-	NC_010465	CDS	7.6798	10.9592	0.512998	0.370241
YPK_0552	exuR	regulatory protein GntR HTH	602133	602927	-	NC_010465	CDS	14.498	24.6275	0.76442	0.2545
YPK_0553	exuT-1	d-galactonate transporter	603190	604494	-	NC_010465	CDS	1.47881	0.109268	-3.75849	0.308478
YPK_0554	uxaC	glucuronate isomerase	605239	606648	+	NC_010465	CDS	46.9713	3.67749	-3.67499	2.53979e-10
YPK_0555	uxaB	mannitol dehydrogenase domain	606847	608298	+	NC_010465	CDS	8.52888	4.45353	-0.937408	0.496645
YPK_0556	uxaA	altronate dehydratase	608309	609799	+	NC_010465	CDS	6.73056	1.46175	-2.20303	0.0774242
YPK_0557		conserved hypothetical protein	609952	610482	+	NC_010465	CDS	0.408208	2.06996	2.34222	0.600759
YPK_0558	sstT	sodium:dicarboxylate symporter	610549	611868	-	NC_010465	CDS	72.1193	4.62777	-3.962	4.97883e-13
YPK_0559		oxidoreductase domain protein	612340	613335	-	NC_010465	CDS	6.38876	3.37339	-0.921339	0.526998
YPK_0560	ygjP	protein of unknown function DUF45	613538	614047	-	NC_010465	CDS	8.088	1.24487	-2.69979	0.00701775
YPK_0561	yapG	outer membrane autotransporter barrel domain protein	614303	617296	-	NC_010465	CDS	3.70653	9.1481	1.3034	0.63512
YPK_0562	rsmC-1	rRNA (guanine-N(2)-)-methyltransferase	617771	618958	+	NC_010465	CDS	20.5259	14.0716	-0.544655	0.501902
YPK_0563	fadH	NADH:flavin oxidoreductase/NADH oxidase	619074	621095	-	NC_010465	CDS	39.8304	3.09464	-3.68603	2.14703e-07
YPK_0564	hdeD	acid-resistance membrane protein	621308	621877	-	NC_010465	CDS	246.527	55.1221	-2.16104	7.2205e-08
YPK_0565		putative kinase protein	622245	623744	-	NC_010465	CDS	1.32478	3.26412	1.30094	0.39542
YPK_0566		conserved hypothetical protein	623776	625524	-	NC_010465	CDS	2.51566	2.69545	0.0995932	1
YPK_0567		von Willebrand factor type A	625524	626564	-	NC_010465	CDS	3.68642	1.73575	-1.08666	0.723322
YPK_0568		von Willebrand factor type A	626666	627367	-	NC_010465	CDS	0	1.93699	Inf	0.386067
YPK_0569	terX	stress protein	627306	627947	-	NC_010465	CDS	2.76984	3.75665	0.439643	0.833822
YPK_0570	terY	von Willebrand factor type A	627980	628618	-	NC_010465	CDS	3.65267	2.42146	-0.593073	0.996594
YPK_0571		polypeptide-transport-associated domain protein ShlB-type	629333	631021	+	NC_010465	CDS	1.47881	0.69212	-1.09534	0.562955
YPK_0572		filamentous haemagglutinin family outer membrane protein	631066	633042	+	NC_010465	CDS	1.0706	3.04248	1.50683	0.690075
YPK_0573		conserved hypothetical protein	633011	633367	+	NC_010465	CDS	1.73299	0.388019	-2.15907	0.558344
YPK_0574		hypothetical protein YPK_0574	633374	633679	+	NC_010465	CDS	1.0706	1.18941	0.151824	1
YPK_0575	fhaB-1	putative adhesin	633782	637015	+	NC_010465	CDS	10.8241	5.06814	-1.09472	0.145751
YPK_0576		protein of unknown function DUF1436	637017	637550	+	NC_010465	CDS	3.65267	2.6464	-0.464919	0.989647
YPK_0577	fhaB-2	putative adhesin	637676	639475	+	NC_010465	CDS	4.02821	5.52726	0.456425	0.812727
YPK_0578		conserved hypothetical protein	639472	639705	+	NC_010465	CDS	2.39538	1.66299	-0.526474	0.878298
YPK_0579		conserved hypothetical protein	639977	640198	+	NC_010465	CDS	1.03685	1.1593	0.161044	1
YPK_0580		hypothetical protein YPK_0580	640158	640292	+	NC_010465	CDS	0.408208	0	-Inf	0.770657
YPK_0581		conserved hypothetical protein	640294	640710	+	NC_010465	CDS	132.128	14.2425	-3.21366	2.04715e-13
YPK_0582	fhaB-3	putative adhesin/hemolysin	640743	641540	+	NC_010465	CDS	5.84773	3.05034	-0.938907	0.329013
YPK_0583	yapF	outer membrane autotransporter barrel domain protein	641999	644284	-	NC_010465	CDS	26.9789	33.4425	0.309851	0.342513
YPK_0584		putative exported protein	644344	645339	-	NC_010465	CDS	2.73609	1.60753	-0.767269	0.720336
YPK_0585		conserved hypothetical protein	645441	646820	-	NC_010465	CDS	6.47637	1.35889	-2.25276	0.0307547
YPK_0586		ABC transporter related	647146	648261	+	NC_010465	CDS	11.6405	1.49827	-2.95779	0.00182986
YPK_0587		conserved hypothetical protein	648344	651697	+	NC_010465	CDS	26.7133	9.40269	-1.50641	0.0254196
YPK_0588	lacI-2, galR-2	transcriptional regulator, LacI family	651806	652792	+	NC_010465	CDS	2.76984	3.96265	0.516661	0.863367
YPK_0589	ycjN-1	extracellular solute-binding protein family 1	652869	654113	+	NC_010465	CDS	1.44506	2.0446	0.500694	1
YPK_0590	ycjO-1	binding-protein-dependent transport systems inner membrane component	654167	655048	+	NC_010465	CDS	0.408208	0.248643	-0.715226	1
YPK_0591	ycjP-1	binding-protein-dependent transport systems inner membrane component	655048	655866	+	NC_010465	CDS	0.628644	1.4397	1.19545	1
YPK_0592		conserved hypothetical protein	655866	656378	+	NC_010465	CDS	0.628644	0.940764	0.58159	1
YPK_0593	bglX	glycoside hydrolase family 3 domain protein	656429	658612	+	NC_010465	CDS	3.1443	5.16935	0.717243	0.619219
YPK_0594		outer membrane efflux protein	658676	660202	-	NC_010465	CDS	0.408208	4.23499	3.37498	0.148823
YPK_0595	mdtO	fusaric acid resistance protein conserved region	660207	662108	-	NC_010465	CDS	1.63283	2.39776	0.554312	1
YPK_0596	mdtN	multidrug resistance protein MdtN	662092	663141	-	NC_010465	CDS	1.66549	3.90719	1.23018	0.480463
YPK_0597		conserved hypothetical protein	663151	663486	-	NC_010465	CDS	2.54832	0.90425	-1.49475	0.808418
YPK_0598		conserved hypothetical protein	663483	663683	-	NC_010465	CDS	1.03685	0.964465	-0.104408	1
YPK_0599		aminotransferase class I and II	664449	665681	+	NC_010465	CDS	5.2855	0.109268	-5.5961	0.00359615
YPK_0600		Na+/H+ antiporter NhaC	665674	667125	+	NC_010465	CDS	5.91306	2.08725	-1.5023	0.531853
YPK_0601		conserved hypothetical protein	667138	667575	+	NC_010465	CDS	1.03685	0.886954	-0.225277	0.773021
YPK_0602		YheO domain protein	667709	668341	+	NC_010465	CDS	32.6339	1.29227	-4.65839	9.48557e-07
YPK_0603	tdcF	endoribonuclease L-PSP	668352	668732	+	NC_010465	CDS	28.4674	0.964465	-4.88344	8.4781e-10
YPK_0604		endoribonuclease L-PSP	669017	669421	+	NC_010465	CDS	3.1443	1.23846	-1.34419	0.415595
YPK_0605		putative mono-oxygenase YdhR	669636	669938	-	NC_010465	CDS	2.70235	2.8761	0.0899015	1
YPK_0606		putative protein-disulfide isomerase	670198	670914	-	NC_010465	CDS	2.26147	1.85142	-0.288631	0.693329
YPK_0607		transcriptional regulator, LysR family	671076	672008	+	NC_010465	CDS	12.611	9.63569	-0.388218	0.495074
YPK_0608	fic	filamentation induced by cAMP protein Fic	672399	673013	+	NC_010465	CDS	5.57235	3.86427	-0.52809	1
YPK_0609		conserved hypothetical protein	673010	673168	-	NC_010465	CDS	54.8579	25.3291	-1.11491	0.015703
YPK_0610		HNH endonuclease	673347	674525	+	NC_010465	CDS	5.25175	6.88615	0.390899	0.770171
YPK_0611		conserved hypothetical protein	674534	675064	+	NC_010465	CDS	4.62311	1.13395	-2.02751	0.17041
YPK_0612		conserved hypothetical protein	675078	675551	+	NC_010465	CDS	1.47881	1.74215	0.236437	1
YPK_0613	xtmA	putative phage terminase, small subunit	675604	676206	+	NC_010465	CDS	0.816415	0.885305	0.116872	1
YPK_0614		integrase family protein	676659	678089	+	NC_010465	CDS	21.142	20.0728	-0.0748725	0.776019
YPK_0615		hypothetical protein YPK_0615	678089	678817	+	NC_010465	CDS	1.44506	0.327803	-2.14023	0.522288
YPK_0616		conserved hypothetical protein	678961	679158	+	NC_010465	CDS	3.77294	0	-Inf	0.00786904
YPK_0617		AntA/AntB antirepressor domain protein	679173	679976	+	NC_010465	CDS	0	0.582853	Inf	1
YPK_0618		hypothetical protein YPK_0618	679966	680598	+	NC_010465	CDS	1.0706	0.109268	-3.29248	0.559104
YPK_0619		hypothetical protein YPK_0619	680644	681051	+	NC_010465	CDS	8.29481	1.42689	-2.53934	0.181561
YPK_0620		hypothetical protein YPK_0620	681044	681418	+	NC_010465	CDS	0	1.63288	Inf	0.451136
YPK_0621		hypothetical protein YPK_0621	681411	681605	+	NC_010465	CDS	0	0.388019	Inf	1
YPK_0622		phage/plasmid primase, P4 family	681605	683038	+	NC_010465	CDS	10.2482	26.2143	1.35498	0.0330675
YPK_0623		hypothetical protein YPK_0623	683417	684871	+	NC_010465	CDS	8.61649	2.8524	-1.59492	0.0634232
YPK_0624		conserved hypothetical protein	684871	685314	+	NC_010465	CDS	2.0737	2.24109	0.11199	0.896516
YPK_0625		hypothetical protein YPK_0625	685397	685945	-	NC_010465	CDS	19.0187	12.757	-0.576128	0.353042
YPK_0626		hypothetical protein YPK_0626	686112	686288	+	NC_010465	CDS	0	0.443477	Inf	1
YPK_0627		hypothetical protein YPK_0627	686292	686642	+	NC_010465	CDS	0	0
YPK_0628		hypothetical protein YPK_0628	686639	687436	+	NC_010465	CDS	0.408208	0	-Inf	0.770657
YPK_0629		hypothetical protein YPK_0629	687458	687979	+	NC_010465	CDS	0	0.801388	Inf	0.850103
YPK_0630		hypothetical protein YPK_0630	688315	688899	+	NC_010465	CDS	0	1.26857	Inf	0.561642
YPK_0631		hypothetical protein YPK_0631	689126	689434	+	NC_010465	CDS	3.55251	3.49547	-0.0233532	0.840612
YPK_0632		putative excisionase	689529	689768	-	NC_010465	CDS	0.408208	0.248643	-0.715226	1
YPK_0633		hypothetical protein YPK_0633	690045	690734	+	NC_010465	CDS	8.32856	2.94885	-1.49791	0.213789
YPK_0634	rpoD	RNA polymerase, sigma 70 subunit, RpoD	691156	692994	-	NC_010465	CDS	105.641	169.675	0.683596	0.0824203
YPK_0635	dnaG	DNA primase	693152	694900	-	NC_010465	CDS	51.2401	32.8056	-0.643333	0.164949
YPK_0636	rpsU	ribosomal protein S21	695036	695251	-	NC_010465	CDS	20.2897	32.4276	0.676477	0.175919
YPK_0637	gcp	metalloendopeptidase, glycoprotease family	695657	696670	+	NC_010465	CDS	11.1986	22.223	0.988739	0.0872668
YPK_0638		protein of unknown function DUF205	696861	697511	-	NC_010465	CDS	12.0836	6.01814	-1.00566	0.242279
YPK_0639	folB	dihydroneopterin aldolase	697619	697978	+	NC_010465	CDS	2.29522	7.38033	1.68505	0.253117
YPK_0640	uppP	undecaprenol kinase	698252	699070	+	NC_010465	CDS	0.408208	0.576447	0.497884	1
YPK_0641	cca	multifunctional tRNA nucleotidyl transferase/2'3'-cyclic phosphodiesterase/2'nucleotidase/phosphatase	699306	700544	-	NC_010465	CDS	12.4896	18.8259	0.591992	0.288169
YPK_0642	ygiM	SH3 domain protein	700704	701324	-	NC_010465	CDS	15.0929	17.6145	0.222898	0.849769
YPK_0643		adenylate cyclase	701628	702935	+	NC_010465	CDS	13.7153	31.2222	1.18679	0.0551248
YPK_0644	glnE	(glutamate--ammonia-ligase) adenylyltransferase	703107	705962	+	NC_010465	CDS	16.9924	39.1155	1.20285	0.0146846
YPK_0645	rfaE	RfaE bifunctional protein	706097	707527	+	NC_010465	CDS	8.27578	21.3458	1.36699	0.0337186
YPK_0646	asoB	amino acid permease-associated region	707564	708814	+	NC_010465	CDS	1.44506	3.89602	1.43087	0.493342
YPK_0647		protein of unknown function DUF526	709139	709420	-	NC_010465	CDS	25.1892	12.122	-1.05518	0.0305382
YPK_0648		conserved hypothetical protein	709456	709653	-	NC_010465	CDS	0	0
YPK_0649	ribB	3,4-dihydroxy-2-butanone 4-phosphate synthase	709990	710643	+	NC_010465	CDS	20.4383	67.7201	1.72831	6.55139e-05
YPK_0650		extradiol ring-cleavage dioxygenase class III protein subunit B	711102	711884	+	NC_010465	CDS	1.0706	3.5016	1.7096	0.361299
YPK_0651		glutathionylspermidine synthase	712168	713328	-	NC_010465	CDS	47.7056	29.385	-0.699075	0.10626
YPK_0652		conserved hypothetical protein	713338	714024	-	NC_010465	CDS	80.7009	27.494	-1.55347	0.000478439
YPK_0653		conserved hypothetical protein	714090	714260	+	NC_010465	CDS	35.9006	15.6616	-1.19678	0.048354
YPK_0654	tolC	type I secretion outer membrane protein, TolC family	714325	715719	-	NC_010465	CDS	28.7396	53.8503	0.905915	0.0536445
YPK_0655	nudF	ADP-ribose diphosphatase	716115	716747	+	NC_010465	CDS	4.2149	7.01766	0.735492	0.651621
YPK_0656		protein of unknown function DUF1249	716781	717206	+	NC_010465	CDS	9.58584	5.1504	-0.89622	0.430166
YPK_0657	icc	metallophosphoesterase	717215	718057	+	NC_010465	CDS	19.8172	12.9948	-0.608819	0.19666
YPK_0658		protein of unknown function UPF0227	718115	718696	+	NC_010465	CDS	11.7407	6.27484	-0.903865	0.35611
YPK_0659	parE	DNA topoisomerase IV, B subunit	718798	720693	+	NC_010465	CDS	3.61892	5.61283	0.633168	0.512641
YPK_0660		transcriptional regulator, LysR family	720697	721608	+	NC_010465	CDS	1.29103	4.20178	1.70247	0.332295
YPK_0661	mdaB	putative modulator of drug activity	721666	722250	-	NC_010465	CDS	2.0737	1.62007	-0.356151	1
YPK_0662	parC	DNA topoisomerase IV, A subunit	722554	724827	+	NC_010465	CDS	10.7914	23.5585	1.12636	0.0732318
YPK_0663	plsC	1-acyl-sn-glycerol-3-phosphate acyltransferase	725134	725865	+	NC_010465	CDS	4.06088	4.08445	0.00835162	1
YPK_0664		hypothetical protein YPK_0664	725828	725935	+	NC_010465	CDS	0	0.467179	Inf	1
YPK_0665	sufI	multicopper oxidase type 3	726044	727468	+	NC_010465	CDS	1.03685	5.4718	2.39981	0.113472
YPK_0666		radical SAM domain protein	727776	730103	+	NC_010465	CDS	2.76984	5.16624	0.899312	0.584589
YPK_0667	dkgA-1	2,5-didehydrogluconate reductase	730125	730958	-	NC_010465	CDS	21.9214	43.0497	0.973663	0.0409304
YPK_0668	yqhD	iron-containing alcohol dehydrogenase	731377	732534	-	NC_010465	CDS	13.8693	25.1899	0.860951	0.245816
YPK_0669		transcriptional regulator, AraC family	732931	733824	+	NC_010465	CDS	6.91833	5.24851	-0.398516	0.60292
YPK_0670		SNARE associated Golgi protein	733916	734578	-	NC_010465	CDS	11.3537	3.59833	-1.65776	0.0292313
YPK_0671	metC-1	cystathionine beta-lyase	734772	735983	-	NC_010465	CDS	4.40159	8.02788	0.866995	0.334551
YPK_0672	exbB	TonB-system energizer ExbB	736462	737499	+	NC_010465	CDS	10.0953	7.96318	-0.342266	0.561901
YPK_0673	exbD	TonB system transport protein ExbD	737503	737934	+	NC_010465	CDS	0.408208	3.16904	2.95667	0.301476
YPK_0674		hypothetical protein YPK_0674	737880	738065	-	NC_010465	CDS	2.1412	0.109268	-4.29248	0.168519
YPK_0677	tadF	conserved hypothetical protein	739611	740183	-	NC_010465	CDS	0	0
YPK_0678	tadE	TadE family protein	740167	740640	-	NC_010465	CDS	0	0
YPK_0679	tadD	putative lipoprotein	740637	741407	-	NC_010465	CDS	0	0.139375	Inf	1
YPK_0680	tadC	type II secretion system protein	741391	742224	-	NC_010465	CDS	0.408208	0	-Inf	0.770657
YPK_0681	tadB	type II secretion system protein	742221	743096	-	NC_010465	CDS	0	0
YPK_0682	tadA, cpaF	type II secretion system protein E	743093	744379	-	NC_010465	CDS	0.408208	0	-Inf	0.770657
YPK_0683	tadZ, cpaE	conserved hypothetical protein	744391	745518	-	NC_010465	CDS	0.408208	0	-Inf	0.770657
YPK_0684		conserved hypothetical protein	745529	745819	-	NC_010465	CDS	0	0
YPK_0685	cpaC, rcpA	type II and III secretion system protein	745816	747087	-	NC_010465	CDS	4.8098	0	-Inf	0.00181395
YPK_0686	cpaB, rcpC	putative membrane protein	747130	748011	-	NC_010465	CDS	0	0.327803	Inf	1
YPK_0687	cpaA, tadV	peptidase A24A prepilin type IV	748063	748485	-	NC_010465	CDS	0	0
YPK_0688		conserved hypothetical protein	748552	748749	-	NC_010465	CDS	1.0706	0.388019	-1.46422	0.822267
YPK_0689		putative transcriptional regulator, CadC	748971	749558	-	NC_010465	CDS	1.0706	0.801388	-0.417845	0.980127
YPK_0690		TnpA	750484	750633	-	NC_010465	CDS	1.03685	0.915413	-0.179715	1
YPK_0691		hypothetical protein YPK_0691	750764	751030	-	NC_010465	CDS	2.29522	1.55372	-0.562903	0.511721
YPK_0692	cpbD-1	fibronectin type III domain protein	751068	752465	-	NC_010465	CDS	5.25175	5.36418	0.0305596	1
YPK_0693	chiC	glycoside hydrolase family 18	752537	753952	-	NC_010465	CDS	4.02713	1.23846	-1.7012	0.316066
YPK_0694	smfA-1	fimbrial protein	755096	755626	+	NC_010465	CDS	0	0
YPK_0695		fimbrial biogenesis outer membrane usher protein	755933	758413	+	NC_010465	CDS	22.5522	24.2676	0.105761	0.856413
YPK_0696	papD	pili assembly chaperone	758431	759150	+	NC_010465	CDS	7.71354	7.92977	0.0398859	0.792089
YPK_0697		fimbrial protein	759175	760278	+	NC_010465	CDS	8.65024	10.3673	0.261235	0.927177
YPK_0698	fepB	periplasmic binding protein	760490	761569	-	NC_010465	CDS	3.70653	11.6817	1.6561	0.116129
YPK_0699		conserved hypothetical protein	762425	763420	+	NC_010465	CDS	21.4152	13.7848	-0.635554	0.295008
YPK_0700		lipoprotein	763512	764081	-	NC_010465	CDS	2.51566	0.934358	-1.42889	0.524608
YPK_0701		conserved hypothetical protein	764093	764224	+	NC_010465	CDS	0	0
YPK_0702	flhA-1	type III secretion FHIPEP protein	764293	766386	-	NC_010465	CDS	6.47529	1.88793	-1.77814	0.0834518
YPK_0703	flhB-1	flagellar biosynthetic protein FlhB	766376	767509	-	NC_010465	CDS	0.662391	0	-Inf	0.771736
YPK_0704	fliR-1	flagellar biosynthetic protein FliR	767509	768288	-	NC_010465	CDS	0	0
YPK_0705	fliQ-1	flagellar biosynthetic protein FliQ	768289	768561	-	NC_010465	CDS	0	0
YPK_0706	fliP-1	flagellar biosynthetic protein FliP	768563	769333	-	NC_010465	CDS	0.408208	0.722228	0.823152	1
YPK_0707	fliN-1	flagellar motor switch protein FliN	769330	769743	-	NC_010465	CDS	0	0.248643	Inf	1
YPK_0708	fliM-1	flagellar motor switch protein	769736	770635	-	NC_010465	CDS	2.1412	0.662013	-1.69349	0.364698
YPK_0709	fleR	sigma54 specific transcriptional regulator, Fis family	771158	772186	+	NC_010465	CDS	1.69924	0.109268	-3.95895	0.312414
YPK_0710	fliE-1	flagellar hook-basal body complex protein FliE	772203	772583	+	NC_010465	CDS	0	0.278751	Inf	1
YPK_0711	fliF-1	flagellar M-ring protein FliF	772593	774233	+	NC_010465	CDS	2.36163	1.73575	-0.444229	1
YPK_0712	fliG-1	flagellar motor switch protein FliG	774205	775248	+	NC_010465	CDS	0	0.776037	Inf	0.826091
YPK_0713	fliH-1	flagellar assembly protein FliH	775253	775969	+	NC_010465	CDS	0.628644	1.60113	1.34877	0.643249
YPK_0714	fliI-1	ATPase, FliI/YscN family	775962	777302	+	NC_010465	CDS	0.628644	0.915413	0.54218	0.994364
YPK_0715	fliJ-1	flagellar export protein FliJ	777306	777743	+	NC_010465	CDS	5.25175	0.886954	-2.56587	0.00890096
YPK_0716	flgN-1	conserved hypothetical protein	778043	778468	-	NC_010465	CDS	3.7392	2.39776	-0.641042	0.691079
YPK_0717	flgM-1	putative flagellar regulatory protein	778475	778741	-	NC_010465	CDS	3.80669	3.1295	-0.282606	0.989453
YPK_0718	flgA-1	flagella basal body P-ring formation protein FlgA	778989	779807	-	NC_010465	CDS	3.43223	1.66775	-1.04125	0.569223
YPK_0719	flgB-1	flagellar basal-body rod protein FlgB	779895	780371	+	NC_010465	CDS	0	0
YPK_0720	flgC-1	flagellar basal-body rod protein FlgC	780374	780799	+	NC_010465	CDS	0	0
YPK_0721	flgD-1	flagellar hook capping protein	780802	781458	+	NC_010465	CDS	0	0
YPK_0722	flgE-1	flagellar basal body rod protein	781513	781821	+	NC_010465	CDS	0	0.139375	Inf	1
YPK_0723		conserved hypothetical protein	781827	782603	+	NC_010465	CDS	2.51566	6.70248	1.41376	0.261641
YPK_0724		conserved hypothetical protein	782767	783213	-	NC_010465	CDS	2.48191	0.662013	-1.90652	0.222289
YPK_0725		putative transcriptional regulator, CadC	783194	784111	-	NC_010465	CDS	0.662391	0.218536	-1.59981	1
YPK_0726	flaA-1	flagellin domain protein	784867	786072	+	NC_010465	CDS	2.54941	2.75567	0.112242	1
YPK_0727		hypothetical protein YPK_0727	786326	786481	+	NC_010465	CDS	0	0.139375	Inf	1
YPK_0728	flaA-2	flagellin domain protein	786719	787486	+	NC_010465	CDS	0.408208	0.497286	0.284774	1
YPK_0729	fliK-2	putative flagellar hook-length control protein	787488	788288	+	NC_010465	CDS	3.83936	4.38855	0.192881	0.78733
YPK_0730	motA-1	MotA/TolQ/ExbB proton channel	788332	788937	+	NC_010465	CDS	0.408208	3.67914	3.17199	0.267001
YPK_0731	motB-1	OmpA/MotB domain protein	788937	789848	+	NC_010465	CDS	2.36163	5.03638	1.0926	0.39214
YPK_0732		conserved hypothetical protein	790308	790904	+	NC_010465	CDS	15.4673	2.01615	-2.93955	4.30163e-05
YPK_0733		conserved hypothetical protein	790904	791356	+	NC_010465	CDS	1.44506	0	-Inf	0.167554
YPK_0734		protein of unknown function DUF805	791340	791711	+	NC_010465	CDS	0	0.443477	Inf	1
YPK_0735		hypothetical protein YPK_0735	791712	791840	+	NC_010465	CDS	0	0.582853	Inf	1
YPK_0736	slyB-1	17 kDa surface antigen	791837	792304	-	NC_010465	CDS	18.7929	9.54061	-0.978036	0.145783
YPK_0737		diguanylate cyclase/phosphodiesterase with PAS/PAC sensor(s)	793502	796069	-	NC_010465	CDS	5.91414	6.0326	0.0286111	0.9971
YPK_0738		efflux transporter, RND family, MFP subunit	796508	797800	+	NC_010465	CDS	1.0706	2.06996	0.951182	0.826006
YPK_0739		transporter, hydrophobe/amphiphile efflux-1 (HAE1) family	797813	800713	+	NC_010465	CDS	2.80359	4.17642	0.574994	0.835491
YPK_0740		putative integral membrane efflux protein	800713	800931	+	NC_010465	CDS	1.0706	1.38424	0.370677	1
YPK_0741		ShET2 enterotoxin domain protein	801066	802562	-	NC_010465	CDS	4.36892	0.109268	-5.32134	0.00694695
YPK_0742		conserved hypothetical protein	802840	803427	+	NC_010465	CDS	0.816415	1.44446	0.823152	1
YPK_0743	yapH	outer membrane autotransporter barrel domain protein	804249	817187	+	NC_010465	CDS	16.2963	18.1912	0.1587	0.806683
YPK_0744		putative antigenic leucine-rich repeat protein	817304	819172	-	NC_010465	CDS	4.43534	3.67749	-0.270323	0.906692
YPK_0745		antigenic leucine-rich repeat protein	819734	820639	-	NC_010465	CDS	1.66549	2.46438	0.565274	0.984482
YPK_0746		antigenic leucine-rich repeat protein	820886	822733	-	NC_010465	CDS	2.29522	1.4807	-0.632357	0.763518
YPK_0747		hypothetical protein YPK_0747	823239	823373	-	NC_010465	CDS	0	0
YPK_0748	abgT	AbgT putative transporter	823482	825038	+	NC_010465	CDS	2.36163	0.576447	-2.03453	0.531488
YPK_0749	pepT-1	peptidase T	825480	826712	+	NC_010465	CDS	3.02403	7.27106	1.2657	0.225778
YPK_0750	fhuA-1, yncD-1	TonB-dependent receptor	827238	829310	+	NC_010465	CDS	10.03	0.218536	-5.5203	0.00601436
YPK_0751		amino acid adenylation domain protein	829461	841088	+	NC_010465	CDS	12.1353	25.4113	1.06627	0.0864428
YPK_0752		amino acid adenylation domain protein	841101	846794	+	NC_010465	CDS	8.87067	15.7062	0.824217	0.261115
YPK_0753		saccharopine dehydrogenase	846791	847861	+	NC_010465	CDS	0	1.74215	Inf	0.405838
YPK_0754		thiazolinyl imide reductase	847858	848985	+	NC_010465	CDS	0	2.0889	Inf	0.28433
YPK_0755		thioesterase	848978	849742	+	NC_010465	CDS	0	0.885305	Inf	0.751447
YPK_0756		major facilitator superfamily MFS_1	849732	851018	+	NC_010465	CDS	0	1.37784	Inf	0.508463
YPK_0757	mdlA-1	ABC transporter related	851018	852790	+	NC_010465	CDS	1.25729	4.12097	1.71267	0.285919
YPK_0758	mdlA-2	ABC transporter related	852783	854540	+	NC_010465	CDS	15.0063	12.7746	-0.232291	0.676148
YPK_0759		conserved hypothetical protein	854863	855738	-	NC_010465	CDS	11.0995	5.33572	-1.05674	0.0849866
YPK_0760		conserved hypothetical protein	856172	856570	-	NC_010465	CDS	3.02403	0	-Inf	0.0341781
YPK_0761		hypothetical protein YPK_0761	856807	856938	+	NC_010465	CDS	0.662391	0	-Inf	0.771736
YPK_0762	gntP	gluconate transporter	857971	859452	+	NC_010465	CDS	59.4211	1.13395	-5.71155	2.92513e-09
YPK_0763		outer membrane autotransporter barrel domain protein	860468	864232	+	NC_010465	CDS	4.2149	3.01072	-0.48539	0.65622
YPK_0764	vgrG-1	type VI secretion system Vgr family protein	864818	867043	+	NC_010465	CDS	9.85474	2.56249	-1.94327	0.0443529
YPK_0765		conserved hypothetical protein	867069	868388	+	NC_010465	CDS	3.96072	0.278751	-3.82871	0.027942
YPK_0766		YD repeat protein	868402	872802	+	NC_010465	CDS	0	1.10384	Inf	0.618912
YPK_0767		conserved hypothetical protein	872802	873215	+	NC_010465	CDS	0.408208	0	-Inf	0.770657
YPK_0768		conserved hypothetical protein	873297	873842	+	NC_010465	CDS	1.47881	0.327803	-2.17353	0.526117
YPK_0769		hypothetical protein YPK_0769	873844	874437	+	NC_010465	CDS	4.06088	0.327803	-3.63089	0.0834593
YPK_0770		YD repeat protein	874708	876789	+	NC_010465	CDS	1.44506	1.457	0.011868	1
YPK_0771		conserved hypothetical protein	876809	877171	+	NC_010465	CDS	2.76984	0.218536	-3.66386	0.153867
YPK_0772		RHS protein	877295	878278	+	NC_010465	CDS	7.54697	0.855198	-3.14157	0.00908495
YPK_0773		conserved hypothetical protein	878275	878790	+	NC_010465	CDS	5.47219	0.218536	-4.64618	0.00881863
YPK_0774		conserved hypothetical protein	878936	879259	+	NC_010465	CDS	0.662391	0.218536	-1.59981	1
YPK_0775		conserved hypothetical protein	879503	880027	+	NC_010465	CDS	0.816415	0.109268	-2.90143	0.545599
YPK_0776		conserved hypothetical protein	880302	880688	+	NC_010465	CDS	1.03685	0	-Inf	0.357782
YPK_0777		conserved hypothetical protein	881232	881645	+	NC_010465	CDS	3.77294	1.77061	-1.09144	0.581075
YPK_0778	SLC13A2_3_5	anion transporter	881824	883203	-	NC_010465	CDS	17.1791	7.97434	-1.10722	0.101977
YPK_0779	lacI-3, galR-3	transcriptional regulator, LacI family	883418	884437	-	NC_010465	CDS	11.3199	2.79694	-2.01694	0.0128933
YPK_0780		conserved hypothetical protein	884731	885804	+	NC_010465	CDS	5.37203	1.94009	-1.46934	0.333727
YPK_0781		sugar (glycoside-pentoside-hexuronide) transporter	885966	887390	+	NC_010465	CDS	5.2855	2.70662	-0.965549	0.40166
YPK_0782	iutA	TonB-dependent siderophore receptor	887665	889845	-	NC_010465	CDS	2.0737	2.09841	0.0170903	1
YPK_0783	iucD	L-lysine 6-monooxygenase (NADPH)	889917	891245	-	NC_010465	CDS	0	2.24584	Inf	0.294732
YPK_0784	iucC	IucA/IucC family protein	891242	892990	-	NC_010465	CDS	0.408208	0.388019	-0.0731768	1
YPK_0785	iucB	putative siderophore biosynthesis protein IucB	892987	893937	-	NC_010465	CDS	0	0
YPK_0786	rhbC	IucA/IucC family protein	893921	895693	-	NC_010465	CDS	1.0706	0.109268	-3.29248	0.559104
YPK_0787		hypothetical protein YPK_0787	895690	895782	-	NC_010465	CDS	0	0
YPK_0788		major facilitator superfamily MFS_1	895833	897056	+	NC_010465	CDS	0.628644	0.576447	-0.125055	1
YPK_0789		intradiol ring-cleavage dioxygenase	897347	898180	-	NC_010465	CDS	7.8349	1.82607	-2.10117	0.042177
YPK_0790		conserved hypothetical protein	898556	899914	-	NC_010465	CDS	13.287	4.14467	-1.68068	0.0937438
YPK_0791	yspR	transcriptional regulator, LuxR family	900476	901219	+	NC_010465	CDS	4.43534	1.02633	-2.11155	0.0514492
YPK_0792	yspI	autoinducer synthesis protein	901200	901850	-	NC_010465	CDS	14.3238	3.66019	-1.96843	0.00822706
YPK_0793		abortive infection protein	903021	903671	+	NC_010465	CDS	0.408208	0.582853	0.513828	1
YPK_0794		lipoprotein	904188	904517	+	NC_010465	CDS	6.57653	1.81491	-1.85743	0.139314
YPK_0795	insA-1	insertion element protein	904585	904848	+	NC_010465	CDS	4.34881	0.776037	-2.48642	0.454911
YPK_0796		conserved hypothetical protein	905005	905376	+	NC_010465	CDS	1.0706	0.139375	-2.94137	0.561098
YPK_0797		hypothetical protein YPK_0797	905419	905574	+	NC_010465	CDS	0	0.139375	Inf	1
YPK_0798	impB-2	type VI secretion protein, VC_A0107 family	906784	907284	+	NC_010465	CDS	0	0
YPK_0799	impC-2	type VI secretion protein, EvpB/VC_A0108 family	907333	908877	+	NC_010465	CDS	0	1.1356	Inf	0.728693
YPK_0800	impJ-2, vasE-2	type VI secretion protein, VC_A0114 family	908889	910241	+	NC_010465	CDS	0	0
YPK_0801	impK-1, ompA-1, vasF-1, dotU-1	conserved hypothetical protein	910238	910924	+	NC_010465	CDS	0	0
YPK_0802		OmpA/MotB domain protein	910924	912660	+	NC_010465	CDS	0	0
YPK_0803	hcp-2	type VI secretion system effector, Hcp1 family	912664	913155	+	NC_010465	CDS	1.29103	0.139375	-3.21148	0.573974
YPK_0804	vasG-2, clpV-2	type VI secretion ATPase, ClpV1 family	913543	916185	+	NC_010465	CDS	0	1.10384	Inf	0.618912
YPK_0805		type VI secretion system Vgr family protein	916188	918536	+	NC_010465	CDS	0	1.68669	Inf	0.391964
YPK_0806		peptidase M23B	918552	920849	+	NC_010465	CDS	5.81398	4.13991	-0.489927	0.461161
YPK_0807		conserved hypothetical protein	920836	921603	+	NC_010465	CDS	5.21909	0.248643	-4.39165	0.0191858
YPK_0808	insA-2	insertion element protein	921699	921974	+	NC_010465	CDS	0	0.109268	Inf	1
YPK_0809		conserved hypothetical protein	922895	923407	+	NC_010465	CDS	1.0706	0.662013	-0.693487	0.87029
YPK_0810		putative phage integrase	923697	923846	+	NC_010465	CDS	1.25729	0.771281	-0.704987	1
YPK_0811	speC	ornithine decarboxylase	924843	927005	+	NC_010465	CDS	8.17562	7.13479	-0.196456	0.800004
YPK_0812	rbsB-2	ribose transport system substrate-binding protein	927586	928545	+	NC_010465	CDS	17.0262	1.04363	-4.02808	4.19354e-05
YPK_0813	rbsA-2	ABC transporter related	928591	930090	+	NC_010465	CDS	10.417	1.29867	-3.00382	0.00272865
YPK_0814	rbsC-2	monosaccharide-transporting ATPase	930123	931106	+	NC_010465	CDS	12.7966	2.80948	-2.18738	0.127513
YPK_0815	fhuA-2, yncD-2	TonB-dependent siderophore receptor	931351	933495	-	NC_010465	CDS	7.98676	5.22316	-0.612689	0.756605
YPK_0816	fhuD-2, fepB-2, fecB-2	periplasmic binding protein	933488	934588	-	NC_010465	CDS	0.408208	0.497286	0.284774	1
YPK_0817		hypothetical protein YPK_0817	934542	934712	-	NC_010465	CDS	0	0.443477	Inf	1
YPK_0818	mltC	lytic transglycosylase catalytic	934906	935994	-	NC_010465	CDS	3.1443	7.21085	1.19743	0.348224
YPK_0819	yggX	probable Fe(2+)-trafficking protein	936165	936437	-	NC_010465	CDS	6.47637	5.7048	-0.183011	0.626555
YPK_0820	mutY	A/G-specific adenine glycosylase	936615	937874	-	NC_010465	CDS	4.2149	5.36583	0.348303	1
YPK_0821	trmB	tRNA (guanine-N(7)-)-methyltransferase	938143	938862	+	NC_010465	CDS	1.66549	4.86049	1.54515	0.276483
YPK_0822	yggL	protein of unknown function DUF469	938862	939188	+	NC_010465	CDS	8.05426	3.2039	-1.32992	0.252955
YPK_0823	glsA-1	glutaminase	939299	940225	+	NC_010465	CDS	1.0706	5.32291	2.3138	0.136551
YPK_0824		conserved hypothetical protein	940337	941071	+	NC_010465	CDS	17.8088	37.4542	1.07253	0.0343539
YPK_0825		virulence determinant	941575	950907	+	NC_010465	CDS	19.6621	5.71734	-1.782	0.00789793
YPK_0826	hemN-1	oxygen-independent coproporphyrinogen III oxidase	951097	952227	-	NC_010465	CDS	2.54832	2.86494	0.168956	0.840203
YPK_0827	rdgB	non-canonical purine NTP pyrophosphatase, rdgB/HAM1 family	952220	952813	-	NC_010465	CDS	0.628644	1.7168	1.44941	0.654508
YPK_0828	yggU	protein of unknown function DUF167	952913	953203	-	NC_010465	CDS	0.408208	3.17545	2.95958	0.337201
YPK_0829	yggT	protein of unknown function YGGT	953200	953754	-	NC_010465	CDS	4.18115	10.4923	1.32735	0.159974
YPK_0830		hypothetical protein YPK_0830	953717	953902	-	NC_010465	CDS	0.662391	1.9908	1.58759	0.588063
YPK_0831	proC	pyrroline-5-carboxylate reductase	954042	954863	-	NC_010465	CDS	3.84044	9.23458	1.26578	0.146206
YPK_0832		alanine racemase domain protein	954996	955694	-	NC_010465	CDS	1.22462	15.2181	3.63538	0.00105777
YPK_0833	pilT	twitching motility protein	955714	956838	+	NC_010465	CDS	2.89012	2.48808	-0.216094	0.809585
YPK_0834	aguA	agmatine deiminase	956947	958062	-	NC_010465	CDS	8.20828	25.3558	1.62716	0.0104826
YPK_0835	aguB	N-carbamoylputrescine amidase	958066	958950	-	NC_010465	CDS	7.01849	12.6999	0.85559	0.252863
YPK_0836	ruvX	Holliday junction resolvase YqgF	959130	959552	-	NC_010465	CDS	0	0.915413	Inf	0.734533
YPK_0837	algH	putative transcriptional regulator	959552	960115	-	NC_010465	CDS	1.73299	0.636662	-1.44466	0.750593
YPK_0838	gshB	glutathione synthetase	960231	961190	-	NC_010465	CDS	1.85327	4.86525	1.39244	0.414372
YPK_0839	rsmE	16S ribosomal RNA methyltransferase RsmE	961216	961947	-	NC_010465	CDS	0.408208	0.940764	1.20453	1
YPK_0840		hypothetical protein YPK_0840	962056	962202	-	NC_010465	CDS	1.0706	0.139375	-2.94137	0.561098
YPK_0841	endA	deoxyribonuclease I	962262	962969	-	NC_010465	CDS	1.03685	1.95428	0.91443	0.800885
YPK_0842	SprT	protein of unknown function DUF335 SprT	963067	963630	-	NC_010465	CDS	6.13458	2.2949	-1.41853	0.152856
YPK_0843	metK	methionine adenosyltransferase	963771	964925	-	NC_010465	CDS	4.99648	5.20751	0.0596805	1
YPK_0844		hypothetical protein YPK_0844	965743	965886	+	NC_010465	CDS	0	0.467179	Inf	1
YPK_0845	speA	arginine decarboxylase	966132	968111	+	NC_010465	CDS	3.80669	5.83301	0.615703	0.711222
YPK_0846	tnp-1	transposase IS200-family protein	968311	968769	+	NC_010465	CDS	0	0
YPK_0847		conserved hypothetical protein	968878	969033	+	NC_010465	CDS	0	0
YPK_0848		transposase IS200-family protein	969023	969481	+	NC_010465	CDS	0	0
YPK_0849	ycaL, loiP	peptidase M48 Ste24p	969795	970547	-	NC_010465	CDS	5.53968	8.94494	0.691269	0.422961
YPK_0850	tktA	transketolase	971021	973015	+	NC_010465	CDS	30.9124	60.1048	0.959297	0.0265603
YPK_0851	epd	D-erythrose-4-phosphate dehydrogenase	973430	974446	+	NC_010465	CDS	32.3628	27.4417	-0.237971	0.441939
YPK_0852	pgk	phosphoglycerate kinase	974549	975712	+	NC_010465	CDS	42.0266	78.0808	0.893667	0.0347714
YPK_0853	fbaA-2	fructose-bisphosphate aldolase, class II	975832	976911	+	NC_010465	CDS	54.0965	51.8997	-0.0598094	0.822715
YPK_0854	mscS	MscS mechanosensitive ion channel	977349	978218	+	NC_010465	CDS	16.4166	31.3756	0.934493	0.0760821
YPK_0855	lysE, argO	L-lysine exporter	978464	979081	+	NC_010465	CDS	2.10745	1.183	-0.833047	0.843996
YPK_0856	yggE	protein of unknown function DUF541	979250	980050	+	NC_010465	CDS	9.65334	24.6243	1.35098	0.0433129
YPK_0857	iciA	transcriptional regulator, LysR family	980061	980969	-	NC_010465	CDS	5.06398	10.9469	1.11218	0.182577
YPK_0858	rpiA-1	ribose 5-phosphate isomerase	981311	981967	+	NC_010465	CDS	28.8092	13.1339	-1.13324	0.0272869
YPK_0859	serA-1	D-isomer specific 2-hydroxyacid dehydrogenase NAD-binding	982274	983515	+	NC_010465	CDS	14.9399	16.8527	0.173804	0.967112
YPK_0860	ygfA	5-formyltetrahydrofolate cyclo-ligase	983780	984376	-	NC_010465	CDS	14.7733	21.2509	0.524529	0.845413
YPK_0861	zapA	Z-ring-associated protein	984740	985069	-	NC_010465	CDS	106.723	101.946	-0.0660604	0.757272
YPK_0862	ygfB	YecA family protein	985406	985984	+	NC_010465	CDS	14.4779	13.1992	-0.133402	0.863603
YPK_0863	pepP	peptidase M24	986072	987385	+	NC_010465	CDS	10.6902	32.5004	1.60417	0.00691965
YPK_0864	ubiH	2-polyprenyl-6-methoxyphenol 4-hydroxylase	987522	988700	+	NC_010465	CDS	9.5004	29.8996	1.65407	0.00756716
YPK_0865	visC	ubiquinone biosynthesis hydroxylase, UbiH/UbiF/VisC/COQ6 family	988750	990093	+	NC_010465	CDS	2.66968	13.8737	2.37761	0.0235081
YPK_0866		hypothetical protein YPK_0866	990059	990298	+	NC_010465	CDS	0	1.1593	Inf	0.620309
YPK_0867	gcvT	glycine cleavage system T protein	990814	991911	+	NC_010465	CDS	8.20828	7.12839	-0.203505	0.992246
YPK_0868	gcvH	glycine cleavage system H protein	991980	992366	+	NC_010465	CDS	1.0706	5.25967	2.29655	0.139936
YPK_0869	gcvP	glycine dehydrogenase	992578	995457	+	NC_010465	CDS	7.57964	14.2395	0.909695	0.209618
YPK_0870		conserved hypothetical protein	995835	996272	+	NC_010465	CDS	21.5143	18.2988	-0.233549	0.678828
YPK_0871	yadF	YadA domain protein	997332	999482	+	NC_010465	CDS	9.87378	9.7639	-0.0161446	1
YPK_0872		conserved hypothetical protein	999586	1000689	+	NC_010465	CDS	2.10745	0.880549	-1.25902	0.536078
YPK_0873	yqfA, hlyIII	channel protein, hemolysin III family	1000891	1001592	+	NC_010465	CDS	10.59	8.29574	-0.352264	0.523523
YPK_0874		conserved hypothetical protein	1001884	1002381	+	NC_010465	CDS	1.0706	3.97518	1.8926	0.296982
YPK_0875		conserved hypothetical protein	1002454	1003446	-	NC_010465	CDS	10.417	8.94027	-0.220546	0.964817
YPK_0876		protein of unknown function DUF339	1003763	1004029	+	NC_010465	CDS	2.58207	7.42298	1.52347	0.117991
YPK_0877		hypothetical protein YPK_0877	1004287	1004466	+	NC_010465	CDS	0.662391	1.183	0.836696	0.814851
YPK_0878	creB	two component transcriptional regulator, winged helix family	1004435	1005133	+	NC_010465	CDS	0	2.21409	Inf	0.247206
YPK_0879	creC	integral membrane sensor signal transduction histidine kinase	1005158	1006591	+	NC_010465	CDS	7.3592	5.35302	-0.459196	0.62138
YPK_0880	creD	inner membrane CreD family protein	1006676	1008133	+	NC_010465	CDS	2.76984	5.44169	0.974252	0.389069
YPK_0881	fldB	flavodoxin	1008218	1008736	-	NC_010465	CDS	4.72327	3.8294	-0.302666	1
YPK_0882		integrase family protein	1008807	1009748	-	NC_010465	CDS	5.43952	4.86049	-0.162378	0.827526
YPK_0883		CI repressor	1009883	1010446	-	NC_010465	CDS	4.94479	2.17922	-1.18209	0.476762
YPK_0884		conserved hypothetical protein	1010585	1010815	+	NC_010465	CDS	1.03685	0	-Inf	0.357782
YPK_0885		regulatory CII family protein	1010818	1011351	+	NC_010465	CDS	0.662391	0.582853	-0.184552	1
YPK_0886		hypothetical protein YPK_0886	1011361	1011546	+	NC_010465	CDS	0	0
YPK_0887		gpB bacteriophage P2-like protein	1011558	1011875	+	NC_010465	CDS	0	0
YPK_0888	dam-2	DNA adenine methylase	1011942	1012814	+	NC_010465	CDS	1.29103	0	-Inf	0.350207
YPK_0889		conserved hypothetical protein	1012853	1013080	+	NC_010465	CDS	1.29103	0	-Inf	0.350207
YPK_0890		putative relication initiation protein	1013092	1013364	+	NC_010465	CDS	0.408208	0	-Inf	0.770657
YPK_0891		phosphoadenosine phosphosulfate reductase	1013368	1014372	+	NC_010465	CDS	1.25729	0.497286	-1.33817	0.97125
YPK_0892		replication gene A	1014369	1016648	+	NC_010465	CDS	1.66549	0.94552	-0.816771	0.909449
YPK_0893		putative GP46 protein	1016641	1017027	+	NC_010465	CDS	0	0
YPK_0894		hypothetical protein YPK_0894	1017227	1017442	+	NC_010465	CDS	6.47637	0.806145	-3.00608	0.0150427
YPK_0895		transcriptional activator Ogr/delta	1017419	1017685	-	NC_010465	CDS	5.25175	2.67651	-0.972446	0.397862
YPK_0896		phage portal protein, PBSX family	1017736	1018761	-	NC_010465	CDS	0.628644	0.218536	-1.52437	1
YPK_0897		protein of unknown function DUF264	1018758	1020545	-	NC_010465	CDS	1.25729	0.278751	-2.17327	0.823067
YPK_0898		putative capsid scaffolding protein	1020712	1021566	+	NC_010465	CDS	1.25729	0	-Inf	0.564487
YPK_0899		phage major capsid protein, P2 family	1021621	1022652	+	NC_010465	CDS	1.95343	0	-Inf	0.15876
YPK_0900		small terminase subunit	1022663	1023361	+	NC_010465	CDS	0.408208	0.794982	0.96162	1
YPK_0901		head completion protein	1023457	1023909	+	NC_010465	CDS	0.662391	0.443477	-0.578824	1
YPK_0902		putative phage protein	1023906	1024394	+	NC_010465	CDS	1.32478	0.109268	-3.59981	0.74064
YPK_0903		putative phage gene	1024397	1025068	+	NC_010465	CDS	0.408208	0.662013	0.697556	1
YPK_0904		putative phage gene	1025095	1026234	+	NC_010465	CDS	0	1.12919	Inf	0.632522
YPK_0905		putative phage gene	1026231	1026683	+	NC_010465	CDS	1.29103	0.855198	-0.594198	1
YPK_0906		holin family 2	1026693	1026983	+	NC_010465	CDS	0	0.576447	Inf	0.971477
YPK_0907		conserved hypothetical protein	1026935	1027321	+	NC_010465	CDS	0.408208	0.278751	-0.550327	1
YPK_0908		conserved hypothetical protein	1027321	1027662	+	NC_010465	CDS	0	0.357911	Inf	1
YPK_0909		putative phage gene	1027812	1028078	+	NC_010465	CDS	1.0706	0	-Inf	0.356607
YPK_0910		phage tail tape measure protein, TP901 family	1028266	1030242	+	NC_010465	CDS	4.58936	1.57102	-1.54659	0.299182
YPK_0911		putative phage gene	1030242	1030574	+	NC_010465	CDS	0	0.109268	Inf	1
YPK_0912		putative phage gene	1030567	1031751	+	NC_010465	CDS	0.662391	1.01992	0.622706	0.998093
YPK_0913		conserved hypothetical phage-related protein	1031744	1032379	+	NC_010465	CDS	0.408208	0.278751	-0.550327	1
YPK_0914		tail fiber repeat 2 protein	1032390	1034159	+	NC_010465	CDS	2.80359	1.18941	-1.23703	0.525789
YPK_0915		tail assembly chaperone gp38	1034170	1034598	+	NC_010465	CDS	6.10191	3.00907	-1.01994	0.362973
YPK_0916		putative phage gene	1034588	1035319	+	NC_010465	CDS	1.0706	1.08014	0.0127992	1
YPK_0917		conserved hypothetical protein	1035285	1035833	+	NC_010465	CDS	0.408208	0.139375	-1.55033	0.937058
YPK_0918		conserved hypothetical protein	1035830	1037485	+	NC_010465	CDS	1.44506	1.05003	-0.460696	0.83409
YPK_0919		conserved hypothetical protein	1037661	1037858	+	NC_010465	CDS	1.69924	0.327803	-2.37399	0.549314
YPK_0920	xerD	tyrosine recombinase XerD	1038281	1039180	+	NC_010465	CDS	17.4355	12.8521	-0.440017	0.535623
YPK_0921	dsbC	thiol:disulfide interchange protein DsbC	1039211	1039927	+	NC_010465	CDS	9.87378	11.7165	0.246872	0.715506
YPK_0922	recJ	single-stranded-DNA-specific exonuclease RecJ	1039934	1041667	+	NC_010465	CDS	4.84354	22.2167	2.19751	0.00179816
YPK_0923	prfB	peptide chain release factor 2	1042012	1042944	+	NC_010465	CDS	14.652	40.1433	1.45406	0.0107685
YPK_0924	lysS	lysyl-tRNA synthetase	1042954	1044471	+	NC_010465	CDS	19.1527	45.0835	1.23506	0.0142368
YPK_0925	int	integrase family protein	1044904	1046118	+	NC_010465	CDS	10.0931	9.38842	-0.104419	0.993507
YPK_0926		conserved hypothetical protein	1046941	1048638	-	NC_010465	CDS	1.03685	1.52837	0.559788	1
YPK_0927		conserved hypothetical protein	1048635	1049189	-	NC_010465	CDS	1.03685	0.218536	-2.24627	0.694709
YPK_0928		putative bacteriophage protein	1049182	1049892	-	NC_010465	CDS	0.662391	1.32878	1.00435	0.832547
YPK_0929		tail assembly chaperone gp38	1049889	1050407	-	NC_010465	CDS	2.51566	2.71137	0.108089	1
YPK_0930		tail fiber repeat 2 protein	1050407	1052002	-	NC_010465	CDS	1.44506	1.26857	-0.187928	0.976648
YPK_0931		putative bacteriophage protein	1052012	1052635	-	NC_010465	CDS	0	0
YPK_0932		putative bacteriophage protein	1052628	1053812	-	NC_010465	CDS	0.628644	0.467179	-0.428267	1
YPK_0933		conserved hypothetical protein	1053809	1054138	-	NC_010465	CDS	0	0.582853	Inf	1
YPK_0934		putative bacteriophage tail protein	1054135	1054293	-	NC_010465	CDS	0.408208	0.218536	-0.901434	1
YPK_0935		conserved hypothetical protein	1054290	1054580	-	NC_010465	CDS	0.662391	0.109268	-2.59981	0.996679
YPK_0936		conserved hypothetical protein	1054583	1055749	-	NC_010465	CDS	0.662391	0.248643	-1.41361	1
YPK_0937		conserved hypothetical phage-related protein	1055746	1056447	-	NC_010465	CDS	0.628644	0	-Inf	0.771593
YPK_0938		conserved hypothetical phage-related protein	1056407	1056913	-	NC_010465	CDS	0	0.69212	Inf	0.940701
YPK_0939		head completion protein	1056910	1057362	-	NC_010465	CDS	0	0.139375	Inf	1
YPK_0940		small terminase subunit	1057482	1058225	-	NC_010465	CDS	1.0706	0.655607	-0.707515	1
YPK_0941		phage major capsid protein, P2 family	1058243	1059415	-	NC_010465	CDS	1.03685	0.139375	-2.89516	0.558858
YPK_0942		capsid scaffolding	1059498	1060433	-	NC_010465	CDS	0	0
YPK_0943		protein of unknown function DUF264	1060611	1062704	+	NC_010465	CDS	3.43223	0.467179	-2.8771	0.190327
YPK_0944		putative portal vertex protein	1062691	1063056	+	NC_010465	CDS	0.816415	1.57102	0.944327	0.973499
YPK_0945		P4 alpha zinc-binding domain protein	1062998	1063819	-	NC_010465	CDS	0.628644	0.771281	0.295013	1
YPK_0946		conserved hypothetical protein	1064119	1064445	+	NC_010465	CDS	4.58828	1.91639	-1.25956	0.649829
YPK_0947		conserved hypothetical protein	1064438	1064590	+	NC_010465	CDS	0.662391	0.886954	0.421176	1
YPK_0948		phage transcriptional regulator, AlpA	1064604	1064804	-	NC_010465	CDS	0	0
YPK_0949		conserved hypothetical protein	1064986	1065642	-	NC_010465	CDS	2.0737	0.139375	-3.89516	0.168374
YPK_0950		conserved hypothetical protein	1065655	1066020	-	NC_010465	CDS	0.662391	0	-Inf	0.771736
YPK_0951		filamentation induced by cAMP protein Fic	1066289	1067431	+	NC_010465	CDS	11.419	4.14467	-1.46211	0.114096
YPK_0952		S-type pyocin domain protein	1067938	1069470	+	NC_010465	CDS	7.80007	3.98324	-0.969545	0.18052
YPK_0953		conserved hypothetical protein	1069467	1069664	+	NC_010465	CDS	0	0.139375	Inf	1
YPK_0954		conserved hypothetical protein	1070002	1070205	+	NC_010465	CDS	0	0
YPK_0955		colicin D	1070252	1070536	+	NC_010465	CDS	0	0
YPK_0956		conserved hypothetical protein	1070946	1073105	+	NC_010465	CDS	19.3415	5.76309	-1.74679	0.0186911
YPK_0957		conserved hypothetical protein	1073075	1073842	+	NC_010465	CDS	3.39848	5.30067	0.641283	0.490733
YPK_0958		conserved hypothetical protein	1074448	1075227	+	NC_010465	CDS	2.80359	0.218536	-3.68133	0.252566
YPK_0959		PAAR repeat-containing protein	1075483	1075749	+	NC_010465	CDS	2.1412	0.771281	-1.47309	0.454812
YPK_0960		conserved hypothetical protein	1075848	1076168	-	NC_010465	CDS	1.0706	4.29045	2.00271	0.276573
YPK_0961		transcriptional regulator, PadR-like family	1076168	1076848	-	NC_010465	CDS	4.84463	2.84764	-0.766618	0.356548
YPK_0962		hypothetical protein	1077291	1078148	-	NC_010465	CDS	21.3951	0.831496	-4.68543	1.2547e-08
YPK_0963		conserved hypothetical protein	1078524	1078820	-	NC_010465	CDS	1.03685	0	-Inf	0.357782
YPK_0964	xltC	periplasmic binding protein/LacI transcriptional regulator	1079820	1080821	-	NC_010465	CDS	10.129	8.24193	-0.297443	0.616942
YPK_0965	xltB	monosaccharide-transporting ATPase	1081255	1082283	-	NC_010465	CDS	3.99338	0.109268	-5.19167	0.0282851
YPK_0966	xltA	ABC transporter related	1082330	1083838	-	NC_010465	CDS	30.0001	0.109268	-8.10096	2.9348e-13
YPK_0967	malK-1, mtlK-1, thuK-1	ABC transporter related	1084377	1085483	-	NC_010465	CDS	5.03132	3.23566	-0.636875	0.386205
YPK_0968	cycB, ganO	extracellular solute-binding protein family 1	1085839	1087074	+	NC_010465	CDS	4.74338	0.109268	-5.43998	0.0368355
YPK_0969		hypothetical protein YPK_0969	1087097	1087237	+	NC_010465	CDS	0	0
YPK_0970	ganP	binding-protein-dependent transport systems inner membrane component	1087234	1088541	+	NC_010465	CDS	1.25729	0.467179	-1.42827	0.96604
YPK_0971	ganQ	binding-protein-dependent transport systems inner membrane component	1088553	1089404	+	NC_010465	CDS	0	0
YPK_0972	ganA	arabinogalactan endo-1,4-beta-galactosidase	1089409	1090611	+	NC_010465	CDS	2.51566	1.85142	-0.442303	0.723004
YPK_0973	bgaB	beta-galactosidase	1090662	1092722	+	NC_010465	CDS	7.64713	5.40848	-0.499696	0.599201
YPK_0974	ptsG-1	phosphotransferase system PTS EIIB protein	1092834	1093145	+	NC_010465	CDS	2.0737	0.109268	-4.24627	0.168255
YPK_0975	lamB-2	porin LamB type	1093502	1094761	-	NC_010465	CDS	1.44506	1.62007	0.16493	1
YPK_0976	lacI-1	transcriptional regulator, LacI family	1095033	1096106	+	NC_010465	CDS	14.1034	6.0056	-1.23166	0.155838
YPK_0977	malZ-1	alpha-glucosidase	1096229	1098604	-	NC_010465	CDS	1.47881	6.12906	2.05123	0.155166
YPK_0978	exuT-2	major facilitator superfamily MFS_1	1098735	1100042	-	NC_010465	CDS	0.662391	0.218536	-1.59981	1
YPK_0979		transcriptional regulator, LacI family	1100436	1101518	+	NC_010465	CDS	1.47881	0.606554	-1.28572	0.705529
YPK_0980		conserved hypothetical protein	1101508	1101825	+	NC_010465	CDS	0.662391	1.57267	1.24746	0.775977
YPK_0981		ThiJ/PfpI domain protein	1101795	1102373	-	NC_010465	CDS	0.408208	2.01615	2.30423	0.697017
YPK_0982	gatY	class II aldolase, tagatose bisphosphate family	1102397	1103251	-	NC_010465	CDS	2.73609	1.7168	-0.672395	0.77996
YPK_0983		conserved hypothetical protein	1103362	1104849	-	NC_010465	CDS	2.76984	0.994573	-1.47765	0.557911
YPK_0984	ydeN, yidJ	sulfatase	1104972	1106579	-	NC_010465	CDS	6.28969	4.34563	-0.533421	0.583612
YPK_0985	ydeM-1, yidF-1, aslB-1	radical SAM domain protein	1106600	1107826	-	NC_010465	CDS	0.628644	0.109268	-2.52437	0.989195
YPK_0986		glycosyl hydrolase family 88	1108070	1109128	-	NC_010465	CDS	1.98717	1.57743	-0.333146	1
YPK_0987	kduD2	2-deoxy-D-gluconate 3-dehydrogenase	1109144	1109899	-	NC_010465	CDS	2.32789	0.606554	-1.94031	0.53115
YPK_0988	agaA	N-acetylglucosamine-6-phosphate deacetylase	1110095	1111261	-	NC_010465	CDS	0.628644	1.90523	1.59965	0.567997
YPK_0989	agaF	PTS system fructose subfamily IIA component	1111264	1111704	-	NC_010465	CDS	0	2.15387	Inf	0.257439
YPK_0990	agaE	PTS system mannose/fructose/sorbose family IID component	1111790	1112680	-	NC_010465	CDS	1.85327	1.87512	0.0169139	1
YPK_0991	agaW	phosphotransferase system PTS sorbose-specific IIC subunit	1112670	1113458	-	NC_010465	CDS	0	2.2949	Inf	0.272641
YPK_0992	agaV	PTS system, mannose/fructose/sorbose family, IIB subunit	1113505	1114002	-	NC_010465	CDS	1.0706	0.139375	-2.94137	0.561098
YPK_0993	agaS	sugar isomerase, AgaS family	1114020	1115186	-	NC_010465	CDS	6.64295	0.74593	-3.15471	0.0415816
YPK_0994	agaZ	D-tagatose-bisphosphate aldolase, class II, non-catalytic subunit	1115183	1116481	-	NC_010465	CDS	1.0706	1.1593	0.114835	1
YPK_0995	agaR	transcriptional regulator, DeoR family	1116531	1117307	-	NC_010465	CDS	5.06506	5.32154	0.0712624	0.936937
YPK_0996		sulfatase	1118147	1119700	+	NC_010465	CDS	5.47219	3.11834	-0.81134	0.616921
YPK_0997		lyase catalytic	1119977	1123051	-	NC_010465	CDS	4.87729	8.81032	0.853115	0.347724
YPK_0998		outer membrane autotransporter barrel domain protein	1123160	1125346	-	NC_010465	CDS	5.94789	1.26857	-2.22918	0.0717656
YPK_0999		conserved hypothetical protein	1125461	1126411	-	NC_010465	CDS	0	1.7168	Inf	0.384246
YPK_1000		conserved hypothetical protein	1127014	1127202	-	NC_010465	CDS	0	0
YPK_1001	cynT, can	carbonic anhydrase	1127698	1128453	+	NC_010465	CDS	22.8592	1.37784	-4.0523	2.21354e-07
YPK_1002		putative transcriptional regulator, CadC	1129196	1129612	+	NC_010465	CDS	0	0
YPK_1003	gspC	general secretion pathway protein C	1129682	1130185	+	NC_010465	CDS	0	0
YPK_1004	gspD	general secretion pathway protein D	1130266	1132188	+	NC_010465	CDS	1.0706	0.357911	-1.58074	0.816327
YPK_1005	gspE	type II secretion system protein E	1132185	1133696	+	NC_010465	CDS	2.76984	0.934358	-1.56776	0.551724
YPK_1006	gspF	type II secretion system protein	1133683	1134885	+	NC_010465	CDS	4.84463	0.74593	-2.69927	0.145305
YPK_1007	gspG	general secretion pathway protein G	1134905	1135342	+	NC_010465	CDS	4.75702	0.248643	-4.25791	0.12898
YPK_1008	gspH	general secretion pathway protein H	1135347	1135889	+	NC_010465	CDS	0	0.109268	Inf	1
YPK_1009	gspI	type II secretion system protein I/J	1135981	1136271	+	NC_010465	CDS	0	0
YPK_1010	gspJ	general secretion pathway protein J	1136264	1136860	+	NC_010465	CDS	0	0
YPK_1011	gspK	general secretion pathway protein K	1136869	1137825	+	NC_010465	CDS	0	0
YPK_1012	gspL	general secretion pathway protein L	1137809	1138999	+	NC_010465	CDS	0.408208	0.218536	-0.901434	1
YPK_1013		conserved hypothetical protein	1138996	1139457	+	NC_010465	CDS	0	0
YPK_1014	gspO	prepilin peptidase	1139483	1140325	+	NC_010465	CDS	1.29103	0	-Inf	0.350207
YPK_1015	gspS	general secretion pathway protein S	1140309	1140674	-	NC_010465	CDS	0	0
YPK_1016		transcriptional regulator, CadC	1140958	1141710	+	NC_010465	CDS	0.662391	0	-Inf	0.771736
YPK_1017		conserved hypothetical protein	1141673	1142074	+	NC_010465	CDS	0	0
YPK_1018	cheD-1	methyl-accepting chemotaxis sensory transducer	1142229	1143920	+	NC_010465	CDS	2.92387	3.95789	0.436854	1
YPK_1019		putative protein-disulfide isomerase	1143906	1144541	-	NC_010465	CDS	2.54941	3.91497	0.61884	0.795375
YPK_1020		beta-lactamase domain protein	1144654	1145541	-	NC_010465	CDS	0	0.357911	Inf	1
YPK_1021		transcriptional regulator, LysR family	1145648	1146556	+	NC_010465	CDS	37.5586	39.4431	0.0706301	0.890572
YPK_1022	araJ	major facilitator superfamily MFS_1	1146925	1148085	+	NC_010465	CDS	2.64957	2.68767	0.0206017	0.963453
YPK_1023	lysR	transcriptional regulator, LysR family	1148082	1149023	-	NC_010465	CDS	6.30223	2.82064	-1.15984	0.723863
YPK_1024	lysA	diaminopimelate decarboxylase	1149238	1150500	+	NC_010465	CDS	5.31816	4.69741	-0.179062	1
YPK_1025	galR-1	transcriptional regulator, LacI family	1150497	1151519	-	NC_010465	CDS	10.282	5.58272	-0.881079	0.300578
YPK_1026	bisC	molybdopterin oxidoreductase	1151969	1154230	+	NC_010465	CDS	3.99446	17.6828	2.14627	0.0122167
YPK_1027	aas	AMP-dependent synthetase and ligase	1154679	1156835	+	NC_010465	CDS	5.72745	12.0507	1.07316	0.222388
YPK_1028	ygeD	major facilitator superfamily MFS_1	1156832	1158052	+	NC_010465	CDS	4.09462	7.56546	0.885696	0.282177
YPK_1029		conserved hypothetical protein	1158081	1158314	-	NC_010465	CDS	2.29414	0.576447	-1.99269	0.628149
YPK_1030		conserved hypothetical protein	1158393	1158644	+	NC_010465	CDS	0.816415	0.964465	0.240427	1
[truncated: 3,176 more rows]

## Sheet: YPIIIS37vsYP89S37 filtered
Dataset S5-4: CRP-dependent gene expression profile during 37°C stationary growth (DESeq analysis YPIII_S37 vs. YP89_S37; cut off filter log2 fold change ≤-2; ≥2; p-value ≤0,05; sorted by functional categories).
[truncated: 448 more rows]

[truncated: 2 more sheets: Venn list raw, Venn list sorted]
