# Supplementary material for: Transcriptomic Profiling of Yersinia pseudotuberculosis Reveals Reprogramming of the Crp Regulon by Temperature and Uncovers Crp as a Master Regulator of Small RNAs
Source: PLoS Genet. 2015 Mar 27;11(3):e1005087. doi: 10.1371/journal.pgen.1005087 (PMC4376681; doi:10.1371/journal.pgen.1005087)
Supplement: S6 Dataset — Global gene expression profiles are listed in separate sheets containing either the entire set of annotated genes (S6-1, S6-3) or only genes which are defined as differentially expressed (S6-2, S6-4). Additionally, Venn lists of differentially expressed genes are included as separate sheets (S6-5, S6-6). (XLSX) [file pgen.1005087.s016.xlsx]

## Sheet: YPIIIS25vs.YPIIIS37 raw
Dataset S6-1: Global gene expression changes in response to temperature during YPIII stationary growth (DESeq analysis YPIII_S25 vs. YPIII_S37; all ORFs listed).
								DESeq mean read counts		log2 Fold
Locus	Gene name	Gene description	Start	Stop	Strand	Accession ID	Feature type	YPIII_S25	YPIII_S37	change	p-value
pYV0001	ypkA	putative targeted effector protein kinase	12	2210	-	NC_006153	CDS	126.103	810.866	2.68487	3.01952e-11
pYV0002		hypothetical protein	2218	2667	-	NC_006153	CDS	51.9632	790.057	3.92639	9.1936e-21
pYV0003		putative transposase remnant	2919	3239	-	NC_006153	CDS	0.322819	0	-Inf	1
pYV0004		hypothetical protein	3411	3650	-	NC_006153	CDS	3.98064	10.7007	1.42663	0.0781352
pYV0005	repA, repA1	putative replication initiation protein	4823	5689	-	NC_006153	CDS	18.801	39.4838	1.07045	0.059392
pYV0006		hypothetical protein	5803	5955	+	NC_006153	CDS	81.0187	352.489	2.12125	0.000748171
pYV0007	repB, copB	RepB, RepA2, CopB; putative replication transcriptional regulator	5998	6252	-	NC_006153	CDS	260.953	449.017	0.78298	0.0501756
pYV0008		possible transposase remnant	6779	7183	+	NC_006153	CDS	0	0
pYV0009		hyothetical protein	7489	7806	-	NC_006153	CDS	0	0
pYV0010		hypothetical protein	7978	8436	-	NC_006153	CDS	0.298291	0	-Inf	1
pYV0011		possible transposase remnant	8586	8774	+	NC_006153	CDS	0	0
pYV0012		hypothetical protein	8771	8980	-	NC_006153	CDS	0.641417	1.52695	1.25132	0.5655
pYV0013	yadA	Yersinia adhesin A, YadA	9103	10401	-	NC_006153	CDS	4.2246	49.7464	3.55771	8.57464e-09
pYV0016	tnpA	putative transposase protein	11386	13701	-	NC_006153	CDS	2.2919	4.07742	0.831111	0.448091
pYV0017		putative resolvase	13865	14416	+	NC_006153	CDS	39.5574	155.128	1.97144	3.9575e-05
pYV0018		putative transposase	15467	15733	+	NC_006153	CDS	0	0
pYV0019		putative transposase	15757	16566	+	NC_006153	CDS	0	0
pYV0020	sycH	putative YopH targeting protein	16714	17139	-	NC_006153	CDS	24.2433	73.9099	1.60818	0.000505066
pYV0021		putative transposase	17484	17915	-	NC_006153	CDS	0.403524	0.841252	1.05988	0.830187
pYV0022		putative transposase	17915	19087	-	NC_006153	CDS	1.97331	11.1213	2.49464	0.016975
pYV0023		possible transposase remnant	19220	19834	+	NC_006153	CDS	1.62596	2.59188	0.672705	0.584166
pYV0024	sycE, yerA	putative YopE chaperone	19897	20289	-	NC_006153	CDS	33.0559	691.929	4.38764	3.28832e-24
pYV0025	yopE	putative outer membrane virulence protein	20483	21142	+	NC_006153	CDS	119.742	3397.38	4.82642	1.16773e-30
pYV0026		hypothetical protein	21282	21581	-	NC_006153	CDS	26.8646	68.7428	1.3555	0.00334448
pYV0027		hypothetical protein	21574	21849	-	NC_006153	CDS	503.56	927.661	0.881435	0.0173224
pYV0028		putative transposase remnant	21960	22163	-	NC_006153	CDS	0.802826	0.685702	-0.227505	1
pYV0029		hypothetical protein	22359	22532	+	NC_006153	CDS	0.605548	0	-Inf	0.992766
pYV0030		hypothetical protein	22682	22975	-	NC_006153	CDS	0.378995	1.52695	2.01041	0.449724
pYV0031	sopB	putative plasmid partitioning control protein	23123	24088	-	NC_006153	CDS	14.9016	128.972	3.11352	6.17258e-11
pYV0032	sopA	putative plasmid partitioning transcription repressor	24085	25251	-	NC_006153	CDS	22.5749	307.213	3.76645	2.96579e-16
pYV0033		hypothetical protein	25800	25913	+	NC_006153	CDS	0.378995	0	-Inf	1
pYV0034		putative transposase remnant	26051	26245	-	NC_006153	CDS	0	0
pYV0035		hypothetical protein	26357	26815	-	NC_006153	CDS	0.0807047	0	-Inf	1
pYV0036		hypothetical protein	26842	27102	-	NC_006153	CDS	0	0
pYV0039		putative transposase	28171	28353	-	NC_006153	CDS	0.782519	43.5106	5.7971	8.00947e-09
pYV0040	yopK/yopQ	Yop targeting protein YopK, YopQ	28491	29039	-	NC_006153	CDS	5.42013	195.31	5.1713	3.87429e-18
pYV0041	yopT	Yop targeted effector YopT	29513	30481	+	NC_006153	CDS	0.677286	13.7813	4.34681	1.56152e-05
pYV0042		YopT chaperone	30481	30873	+	NC_006153	CDS	0	0
pYV0043		transposase remnant	31368	31559	+	NC_006153	CDS	0	0
pYV0044		hypothetical protein	31576	31995	+	NC_006153	CDS	2.53824	70.1363	4.78826	5.96772e-14
pYV0045		hypothetical protein	32524	32715	-	NC_006153	CDS	0	0
pYV0046		putative transposase remnant	32890	33189	+	NC_006153	CDS	0	2.55047	Inf	0.0429768
pYV0047	yopM	putative targeted effector protein	33232	34884	-	NC_006153	CDS	2.60154	138.168	5.73091	6.38395e-27
pYV0048		hypothetical protein	35009	35104	-	NC_006153	CDS	0	3.23617	Inf	0.0205682
pYV0049		hypothetical protein	35209	35424	-	NC_006153	CDS	0.423831	0.685702	0.694094	1
pYV0050		hypothetical protein	35445	35567	+	NC_006153	CDS	0.298291	1.3714	2.20086	0.7754
pYV0051		hypothetical protein	35593	35916	+	NC_006153	CDS	2.10597	0.644296	-1.70869	0.668744
pYV0052		hypothetical protein	35951	36073	+	NC_006153	CDS	0	0
pYV0053		hypothetical protein	36160	36327	+	NC_006153	CDS	0.0807047	0.420626	2.38181	0.930196
pYV0054	yopD	putative Yop negative regulation/targeting component	36551	37471	-	NC_006153	CDS	74.6715	991.991	3.7317	1.24441e-19
pYV0055	yopB	putative Yop targeting protein	37490	38695	-	NC_006153	CDS	37.889	838.6	4.46813	4.06217e-25
pYV0056	lcrH, sycD	low calcium response protein H	38673	39179	-	NC_006153	CDS	17.5145	340.407	4.28064	2.47666e-22
pYV0057	lcrV	putative V antigen, antihost protein/regulator	39192	40172	-	NC_006153	CDS	19.9657	811.823	5.34557	2.25969e-31
pYV0058	lcrG	putative Yop regulator	40174	40461	-	NC_006153	CDS	42.6455	877.399	4.36277	4.88649e-24
pYV0059	lcrR	hypothetical protein lcrR	40503	40943	-	NC_006153	CDS	5.61556	9.25656	0.721046	0.388613
pYV0060	lcrD, yscV	putative membrane-bound Yop protein	40940	43054	-	NC_006153	CDS	33.9972	84.978	1.32167	0.00307068
pYV0061	yscY	putative type III secretion protein	43041	43385	-	NC_006153	CDS	9.8552	34.29	1.79883	0.0060866
pYV0062	yscX	putative type III secretion protein	43382	43750	-	NC_006153	CDS	10.038	80.502	3.00356	4.10799e-09
pYV0063	sycN	putative type III secretion protein	43747	44118	-	NC_006153	CDS	14.7647	435.288	4.88174	3.54498e-27
pYV0064	tyeA	putative Yop secretion and targeting protein	44105	44383	-	NC_006153	CDS	16.2528	211.8	3.70395	2.15664e-15
pYV0065	yopN, lcrE	putative membrane-bound Yop targeting protein	44364	45245	-	NC_006153	CDS	88.2682	1327.98	3.91119	4.6952e-21
pYV0066		hypothetical protein	45305	45409	+	NC_006153	CDS	1.62121	8.46133	2.38381	0.0297935
pYV0067	sctN	putative Yops secretion ATP synthase	45443	46762	+	NC_006153	CDS	200.555	2201.25	3.45625	1.254e-17
pYV0068	yscO	putative type III secretion protein	46759	47223	+	NC_006153	CDS	45.5169	269.769	2.56725	1.99513e-09
pYV0069	yscP	putative type III secretion protein	47223	48590	+	NC_006153	CDS	70.9164	549.962	2.95514	5.21214e-10
pYV0070	yscQ	putative type III secretion protein	48587	49510	+	NC_006153	CDS	23.0517	68.3563	1.5682	0.000584299
pYV0071	yscR	putative Yop secretion membrane protein	49507	50160	+	NC_006153	CDS	5.82418	5.18375	-0.168059	0.924695
pYV0072	yscS	putative type III secretion protein	50162	50428	+	NC_006153	CDS	5.68203	29.6511	2.38361	0.00152724
pYV0073	yscT	putative type III secretion protein	50425	51210	+	NC_006153	CDS	17.3752	38.1972	1.13643	0.0392936
pYV0074	yscU	putative type III secretion protein	51210	52274	+	NC_006153	CDS	11.0969	25.2745	1.18753	0.142701
pYV0075	virG, yscW	putative Yop targeting lipoprotein	52850	53245	+	NC_006153	CDS	7.57938	80.6861	3.41217	2.001e-10
pYV0076	lcrF, virF	putative thermoregulatory protein	53369	54184	+	NC_006153	CDS	10.3895	41.6643	2.00368	0.000214375
pYV0077	yscA	type III secretion protein YscA	54263	54361	+	NC_006153	CDS	21.8952	205.588	3.23107	1.67543e-12
pYV0078		hypothetical protein	54587	55000	+	NC_006153	CDS	24.0687	213.6	3.14968	2.84897e-12
pYV0079	yscC	putative type III secretion protein	55006	56829	+	NC_006153	CDS	21.5233	195.445	3.18279	4.56518e-12
pYV0080	yscD	putative type III secretion protein	56826	58085	+	NC_006153	CDS	11.1446	79.3495	2.83187	1.51714e-07
pYV0081	yscE	putative type III secretion protein	58082	58282	+	NC_006153	CDS	4.46909	8.3104	0.894938	0.348536
pYV0082	yscF	putative type III secretion protein	58283	58546	+	NC_006153	CDS	7.29058	10.0003	0.455939	0.677258
pYV0083	yscG	putative type III secretion protein	58548	58895	+	NC_006153	CDS	21.4432	71.8142	1.74375	0.000260346
pYV0084	yscH	YscH, YopR, LcrP; putative type III secretion protein	58892	59389	+	NC_006153	CDS	20.1155	236.753	3.557	4.55697e-16
pYV0085	yscI, lcrO	putative type III secretion protein	59390	59737	+	NC_006153	CDS	13.9572	40.8579	1.54961	0.0116095
pYV0086	yscJ, ylpB	putative type III secretion lipoprotein	59744	60478	+	NC_006153	CDS	40.4581	121.8	1.59001	0.00155574
pYV0087	yscK	putative type III secretion protein	60457	61107	+	NC_006153	CDS	9.73493	17.1003	0.81278	0.249058
pYV0088	yscL	putative type III secretion protein	61086	61718	+	NC_006153	CDS	2.84787	8.61226	1.59651	0.173799
pYV0089	yscM, lcrQ	putative type III secretion regulatory	61943	62290	+	NC_006153	CDS	12.3855	131.088	3.40381	1.06995e-12
pYV0090		putative transposase	62838	63104	+	NC_006153	CDS	2.53402	24.4185	3.26848	6.91821e-06
pYV0091		putative transposase	63140	63562	+	NC_006153	CDS	0.423831	8.02601	4.24312	0.00259818
pYV0092		putative transposase	63559	63960	+	NC_006153	CDS	1.20635	5.49024	2.18622	0.148426
pYV0093		putative transposase	63966	64145	+	NC_006153	CDS	1.44846	13.6718	3.23861	0.00180997
pYV0094	yopH	putative protein-tyrosine phosphatase Yop effector	64366	65772	-	NC_006153	CDS	298.704	2158.89	2.8535	6.19485e-13
pYV0095		putative transposase	66153	66689	+	NC_006153	CDS	0	0.644296	Inf	0.81261
pYV0096		transposase, IS630 family	66691	66819	-	NC_006153	CDS	0	0
pYV0097		hypothetical protein	66902	66994	-	NC_006153	CDS	0.943929	9.79133	3.37476	0.00646278
pYV0098	yopP, yopJ	putative targeted effector protein	67275	68141	-	NC_006153	CDS	9.81458	32.3451	1.72055	0.00714274
pYV0099		hypothetical protein	68142	68276	-	NC_006153	CDS	0.62111	6.17594	3.31374	0.0429913
YPK_0001	dnaA	chromosomal replication initiator protein DnaA	37	1389	+	NC_010465	CDS	30.7305	18.3208	-0.746191	0.18166
YPK_0002	dnaN	DNA polymerase III, beta subunit	1394	2494	+	NC_010465	CDS	24.9504	5.29328	-2.23683	0.00157534
YPK_0003	recF	DNA replication and repair protein RecF	2667	3752	+	NC_010465	CDS	3.37271	0.685702	-2.29826	0.262355
YPK_0004	gyrB	DNA gyrase, B subunit	3772	6186	+	NC_010465	CDS	26.6465	41.7885	0.649161	0.204131
YPK_0005	ybhA-1, ybjI-1, yidA-1, yigL -1	sugar phosphatase	6402	7211	+	NC_010465	CDS	2.77613	2.17125	-0.354551	0.96079
YPK_0006		hypothetical protein YPK_0006	7529	7696	+	NC_010465	CDS	0	0
YPK_0007	ocd	ornithine cyclodeaminase	7806	8759	-	NC_010465	CDS	4.94012	7.77563	0.654412	0.468584
YPK_0008	ilvA, tdcB	threonine dehydratase	8753	9715	-	NC_010465	CDS	3.00506	3.6982	0.299431	0.756909
YPK_0009	yidR	conserved hypothetical protein	9923	11224	+	NC_010465	CDS	4.84149	10.2801	1.08633	0.280685
YPK_0010		protein of unknown function DUF1375	11264	11602	-	NC_010465	CDS	10.3621	10.5037	0.0195869	0.885662
YPK_0011	ibpA	heat shock protein Hsp20	11970	12383	+	NC_010465	CDS	5.48053	96.5079	4.13826	5.15677e-14
YPK_0012	ibpB	heat shock protein Hsp20	12664	13128	+	NC_010465	CDS	1.99361	29.5488	3.88964	0.000429365
YPK_0013	yidE	YidE/YbjL duplication	13501	15159	+	NC_010465	CDS	5.97847	3.50125	-0.771907	0.517919
YPK_0014	avtA	aminotransferase class I and II	15272	16642	-	NC_010465	CDS	1.79159	3.50125	0.966629	0.745201
YPK_0015		conserved hypothetical protein	16993	17436	-	NC_010465	CDS	0	1.26188	Inf	0.422416
YPK_0016	malS	alpha amylase catalytic region	17850	19913	-	NC_010465	CDS	2.28294	0.420626	-2.44028	0.584629
YPK_0017	ghrB	D-isomer specific 2-hydroxyacid dehydrogenase NAD-binding	20183	21163	-	NC_010465	CDS	2.99372	5.47554	0.871063	0.638321
YPK_0018		putative transcriptional regulator	21718	22362	+	NC_010465	CDS	3.86406	5.6725	0.553866	0.562202
YPK_0019	yiaD	OmpA/MotB domain protein	22493	23152	-	NC_010465	CDS	1.39281	1.33	-0.0665759	1
YPK_0020	yiaC	GCN5-related N-acetyltransferase	23510	23965	-	NC_010465	CDS	1.14595	1.06492	-0.1058	1
YPK_0021	tag	DNA-3-methyladenine glycosylase I	23962	24534	-	NC_010465	CDS	5.16008	4.76313	-0.115486	1
YPK_0022	glyQ	glycyl-tRNA synthetase, alpha subunit	24881	25795	+	NC_010465	CDS	9.3285	4.14554	-1.17008	0.190202
YPK_0023	glyS	glycyl-tRNA synthetase, beta subunit	25805	27874	+	NC_010465	CDS	25.6271	10.4089	-1.29985	0.0663868
YPK_0024		hypothetical protein YPK_0024	28022	28252	+	NC_010465	CDS	1.86807	0.420626	-2.15094	0.722305
YPK_0025	yiaF	putative lipoprotein	28347	29066	+	NC_010465	CDS	13.0312	7.0025	-0.896024	0.242541
YPK_0026	mtlA	PTS system, mannitol-specific IIC subunit	29548	31479	+	NC_010465	CDS	15.0941	16.954	0.167637	0.638411
YPK_0027	mtlD	mannitol dehydrogenase domain	31616	32779	+	NC_010465	CDS	5.55939	7.24086	0.381235	0.658115
YPK_0028	mtlR	mannitol repressor, MtlR	32986	33540	+	NC_010465	CDS	4.53897	4.9868	0.135747	0.919421
YPK_0029		hypothetical protein YPK_0029	33619	33741	+	NC_010465	CDS	3.3859	5.32461	0.653135	0.707548
YPK_0030	yibL	conserved hypothetical protein	33789	34145	+	NC_010465	CDS	17.5773	16.1809	-0.119421	1
YPK_0031		conserved hypothetical protein	34308	34784	-	NC_010465	CDS	4.81696	16.0087	1.73266	0.0222924
YPK_0032		hypothetical protein YPK_0032	35145	35240	+	NC_010465	CDS	0.605548	0	-Inf	0.992766
YPK_0033		conserved hypothetical protein	35316	35600	-	NC_010465	CDS	0.964236	0	-Inf	0.757316
YPK_0034	tar	methyl-accepting chemotaxis sensory transducer	35838	37787	-	NC_010465	CDS	2.90405	3.96328	0.44863	0.805312
YPK_0035	sodA	superoxide dismutase	38131	38754	-	NC_010465	CDS	172.542	59.7789	-1.52924	8.55894e-05
YPK_0036	fdhD	formate dehydrogenase family accessory protein FdhD	39189	40013	-	NC_010465	CDS	4.46249	6.80554	0.608861	0.818162
YPK_0037	fdoG-1	molybdopterin oxidoreductase Fe4S4 region	40210	40797	+	NC_010465	CDS	96.2933	66.428	-0.535642	0.240539
YPK_0038	fdoG-2	formate dehydrogenase, alpha subunit	40846	43257	+	NC_010465	CDS	203.9	21.9068	-3.21841	1.46886e-14
YPK_0039	fdoH	formate dehydrogenase, beta subunit	43270	44241	+	NC_010465	CDS	93.4327	4.45203	-4.39139	5.62668e-15
YPK_0040	fdoI	formate dehydrogenase, gamma subunit	44238	44912	+	NC_010465	CDS	31.4131	4.9868	-2.65518	0.000121774
YPK_0041	fdhE	formate dehydrogenase accessory protein FdhE	44912	45841	+	NC_010465	CDS	24.0371	1.79203	-3.74559	1.61777e-05
YPK_0042	selA	L-seryl-tRNA(Sec) selenium transferase	46025	47413	+	NC_010465	CDS	13.7646	1.90617	-2.85221	0.0100311
YPK_0043	selB	selenocysteine-specific translation elongation factor	47410	49383	+	NC_010465	CDS	13.5159	2.05711	-2.71597	0.00425825
YPK_0044		conserved hypothetical protein	50142	50474	+	NC_010465	CDS	4.10328	20.1148	2.29341	0.0797838
YPK_0045		conserved hypothetical protein	50488	51036	-	NC_010465	CDS	0.0807047	1.90617	4.56188	0.180322
YPK_0046		conserved hypothetical protein	51024	51209	-	NC_010465	CDS	0.0807047	2.0157	4.64248	0.338898
YPK_0047		conserved hypothetical protein	51330	51533	+	NC_010465	CDS	1.80293	1.90617	0.0803353	0.934349
YPK_0048	mdfA	major facilitator superfamily MFS_1	51682	52911	-	NC_010465	CDS	2.54061	1.10633	-1.1994	0.655128
YPK_0049		hypothetical protein YPK_0049	53310	53477	+	NC_010465	CDS	0	0
YPK_0050		acyltransferase 3	53772	54764	+	NC_010465	CDS	4.71172	7.01719	0.574638	0.455259
YPK_0051	fimA-1	fimbrial protein	55655	56212	+	NC_010465	CDS	1.84355	3.0125	0.708479	0.438097
YPK_0052	yqiG	fimbrial biogenesis outer membrane usher protein	56288	58786	+	NC_010465	CDS	2.95785	3.6568	0.306032	0.827978
YPK_0053	fimC-1	pili assembly chaperone	58879	59646	+	NC_010465	CDS	1.56082	1.70922	0.131035	1
YPK_0054		fimbrial protein	59685	60671	+	NC_010465	CDS	1.00907	1.90617	0.917652	0.660324
YPK_0055	xylB-1	xylulokinase	60770	62224	-	NC_010465	CDS	10.8134	11.7509	0.119959	1
YPK_0056	xylA	xylose isomerase	62348	63667	-	NC_010465	CDS	4.35251	9.0596	1.0576	0.430878
YPK_0057	xylF	D-xylose ABC transporter, periplasmic substrate-binding protein	64130	65125	+	NC_010465	CDS	2.65059	6.82023	1.36351	0.266577
YPK_0058	xylG	D-xylose ABC transporter, ATPase subunit	65333	66865	+	NC_010465	CDS	1.08081	3.92187	1.85943	0.296178
YPK_0059	xylH	monosaccharide-transporting ATPase	66852	68036	+	NC_010465	CDS	0.984543	1.3714	0.478129	1
YPK_0060	lacI-1, galR-1	transcriptional regulator, AraC family	68126	69319	+	NC_010465	CDS	3.52278	3.08062	-0.193494	0.822652
YPK_0061		integrase family protein	69706	70896	+	NC_010465	CDS	6.41074	22.7774	1.82904	0.0138302
YPK_0062		conserved hypothetical protein	71077	72345	+	NC_010465	CDS	7.65771	89.7243	3.55051	2.58821e-06
YPK_0063		hypothetical protein YPK_0063	72381	73151	-	NC_010465	CDS	0.0807047	0.420626	2.38181	0.930196
YPK_0064		protein of unknown function DUF262	73144	74259	-	NC_010465	CDS	3.2717	1.10633	-1.56426	0.462316
YPK_0065	hsdM-1	N4/N6-methyltransferase family protein	74300	75067	-	NC_010465	CDS	5.64431	5.38071	-0.0690015	0.920688
YPK_0066		transposase IS3/IS911 family protein	75549	75815	+	NC_010465	CDS	0	0
YPK_0067		integrase catalytic region	75893	76648	+	NC_010465	CDS	0	0
YPK_0068	fhuC-1, fepC-1, fecE-1	ABC transporter related	76836	77594	-	NC_010465	CDS	0.847662	0.644296	-0.395766	1
YPK_0069	fhuB-1, fepG-1, fepD-1, fecD-1, fecC-1	transport system permease protein	77591	78598	-	NC_010465	CDS	1.36354	0	-Inf	0.583954
YPK_0070	fhuB-2, fepG-2, fepD-2, fecD-2, fecC-2	transport system permease protein	78588	79547	-	NC_010465	CDS	0.939707	0.841252	-0.159673	0.946654
YPK_0071	fhuD-1, fepB-1, fecB-1	periplasmic binding protein	79557	80510	-	NC_010465	CDS	3.63039	3.72492	0.0370839	0.945483
YPK_0072		phosphoribosylglycinamide synthetase	81033	82277	-	NC_010465	CDS	4.20007	3.23617	-0.376125	0.882991
YPK_0073		conserved hypothetical protein	82279	83208	-	NC_010465	CDS	1.33189	0.685702	-0.95782	0.78703
YPK_0074	apt-1	phosphoribosyltransferase	83291	83839	-	NC_010465	CDS	0.722121	0.420626	-0.779704	1
YPK_0075	cysK-1	pyridoxal-phosphate dependent protein	83832	84155	-	NC_010465	CDS	0.757991	0.420626	-0.849642	1
YPK_0076	hutU	urocanate hydratase	84883	86574	+	NC_010465	CDS	2.95785	2.35351	-0.329733	0.900223
YPK_0077	hutH	histidine ammonia-lyase	86571	88103	+	NC_010465	CDS	2.2716	1.10633	-1.03793	0.743288
YPK_0078	hutT	amino acid permease-associated region	88470	89873	+	NC_010465	CDS	4.15339	2.78883	-0.574627	1
YPK_0079		conserved hypothetical protein	90341	91804	+	NC_010465	CDS	8.41148	13.6985	0.703588	0.434397
YPK_0080	eptB	phosphoethanolamine transferase	92315	94006	+	NC_010465	CDS	3.36375	3.94859	0.231267	1
YPK_0081	uhpA-1	two component transcriptional regulator, LuxR family	94122	94712	+	NC_010465	CDS	7.13814	8.46133	0.245337	0.666454
YPK_0082	uhpB	integral membrane sensor signal transduction histidine kinase	94709	96238	+	NC_010465	CDS	9.45879	6.96109	-0.442343	0.611975
YPK_0083	uhpC	phosphoglycerate transporter	96333	97664	+	NC_010465	CDS	7.83943	9.10101	0.215279	1
YPK_0085		filamentous haemagglutinin family outer membrane protein	98170	99561	+	NC_010465	CDS	0	0.685702	Inf	0.812812
YPK_0086		polypeptide-transport-associated domain protein ShlB-type	99670	101433	+	NC_010465	CDS	2.5902	4.32781	0.740575	0.772768
YPK_0087		conserved hypothetical protein	101493	101699	+	NC_010465	CDS	0.540405	0	-Inf	1
YPK_0088	dppA	4-phytase	102102	103709	+	NC_010465	CDS	21.4276	7.96797	-1.42719	0.0428178
YPK_0089	dppB	alkaline phosphatase	103992	105011	+	NC_010465	CDS	2.85262	1.26188	-1.17671	0.912633
YPK_0090	dppC	binding-protein-dependent transport systems inner membrane component	105022	105924	+	NC_010465	CDS	1.02041	0	-Inf	0.752827
YPK_0091	dppD	oligopeptide/dipeptide ABC transporter, ATPase subunit	105938	106918	+	NC_010465	CDS	1.62596	0.644296	-1.3355	0.804126
YPK_0092	dppF	oligopeptide/dipeptide ABC transporter, ATPase subunit	106915	107991	+	NC_010465	CDS	16.4403	9.02281	-0.865584	0.348045
YPK_0093	bcsZ	endo-1,4-D-glucanase	108109	109224	+	NC_010465	CDS	5.47446	2.85695	-0.93824	0.627944
YPK_0094	yhjK	diguanylate cyclase/phosphodiesterase	109369	111555	+	NC_010465	CDS	24.1141	22.483	-0.101043	0.929926
YPK_0095		oligogalacturonate-specific porin	112196	112900	+	NC_010465	CDS	0.242114	4.18695	4.11214	0.0912282
YPK_0096	pelY	pectate lyase	113146	114864	+	NC_010465	CDS	4.41343	6.3582	0.526717	0.637203
YPK_0097		coagulation factor 5/8 type domain protein	114989	115468	+	NC_010465	CDS	2.78747	2.43633	-0.194251	0.98609
YPK_0098	dctA	sodium:dicarboxylate symporter	115940	117229	+	NC_010465	CDS	7.02341	4.3425	-0.693646	0.590718
YPK_0099		hypothetical protein YPK_0099	117291	117407	-	NC_010465	CDS	0.0807047	0	-Inf	1
YPK_0100		peptidase M16 domain protein	117594	119093	+	NC_010465	CDS	17.4327	28.2069	0.694252	0.342259
YPK_0101	kdgK	PfkB domain protein	119257	120201	-	NC_010465	CDS	6.70059	3.6421	-0.879517	0.438412
YPK_0102	praC	4-oxalocrotonate tautomerase family enzyme	120480	120680	-	NC_010465	CDS	2.89745	0	-Inf	0.176811
YPK_0103		diguanylate phosphodiesterase	120899	121744	+	NC_010465	CDS	6.21162	2.17125	-1.51644	0.274826
YPK_0104	yhjG	AsmA family protein	122049	124268	+	NC_010465	CDS	20.4053	10.0831	-1.017	0.128516
YPK_0105	cdh	CDP-diacylglycerol diphosphatase	124273	125070	-	NC_010465	CDS	3.89281	6.59656	0.760902	0.535593
YPK_0106	yhjD	ribonuclease	125074	126174	-	NC_010465	CDS	1.61462	2.12984	0.399554	0.909727
YPK_0107	yapE	outer membrane autotransporter barrel domain protein	126853	130065	+	NC_010465	CDS	3.82345	8.08211	1.07986	0.237147
YPK_0108		conserved hypothetical protein	130167	131036	+	NC_010465	CDS	0.928366	2.66	1.51866	0.714866
YPK_0109		protein of unknown function DUF943	131023	131526	+	NC_010465	CDS	0	0
YPK_0110		protein of unknown function DUF943	131595	132101	+	NC_010465	CDS	0	0.644296	Inf	0.81261
YPK_0111	glxK	glycerate kinase	132347	133483	-	NC_010465	CDS	2.11019	1.28859	-0.711577	0.777515
YPK_0112	ygbN, yjhF	gluconate transporter	133494	134762	-	NC_010465	CDS	1.11008	0.420626	-1.40006	1
YPK_0113	cdaR	transcriptional regulator, CdaR	134940	136067	-	NC_010465	CDS	3.31654	2.55047	-0.378915	0.986519
YPK_0114	gor	glutathione-disulfide reductase	136278	137630	-	NC_010465	CDS	13.1525	3.39172	-1.95524	0.0669683
YPK_0115	rlmJ	23S rRNA (adenine2030-N6)-methyltransferase	137798	138640	-	NC_010465	CDS	4.91797	2.85695	-0.783586	0.636513
YPK_0116	opdA	oligopeptidase A	138969	141011	+	NC_010465	CDS	13.5853	15.335	0.174784	0.960738
YPK_0117	rsmJ	putative methyltransferase	141015	141785	+	NC_010465	CDS	0.701814	0.420626	-0.738551	1
YPK_0118		serralysin	141850	143184	-	NC_010465	CDS	1.06525	1.06492	-0.000441458	1
YPK_0119	gdhA	glutamate dehydrogenase (NADP(+))	143432	144775	-	NC_010465	CDS	7.51898	29.2986	1.96222	0.00467344
YPK_0120	uspA	UspA domain protein	145022	145468	-	NC_010465	CDS	648.966	399.22	-0.700958	0.0451706
YPK_0121	uspB	universal stress protein B	146159	146494	+	NC_010465	CDS	21.3139	7.50594	-1.50569	0.0398413
YPK_0122	pitA	phosphate transporter	146641	148236	-	NC_010465	CDS	6.5434	2.59188	-1.33604	0.330189
YPK_0123	yhiN	HI0933 family protein	148262	149644	+	NC_010465	CDS	8.9052	3.83906	-1.21389	0.279576
YPK_0124		multi-sensor hybrid histidine kinase	149780	152335	-	NC_010465	CDS	5.73636	5.71391	-0.0056578	1
YPK_0125	rbsA-1	ABC transporter related	152524	154047	+	NC_010465	CDS	0	0
YPK_0126	rbsC-1	monosaccharide-transporting ATPase	154040	155032	+	NC_010465	CDS	0.560712	0	-Inf	1
YPK_0127	rbsB-1	periplasmic binding protein/LacI transcriptional regulator	155063	156007	+	NC_010465	CDS	1.80293	4.14554	1.20122	0.513116
YPK_0128		protein of unknown function DUF1498	156082	156765	+	NC_010465	CDS	1.30736	1.79203	0.454937	1
YPK_0129	fbaA-1	ketose-bisphosphate aldolase	156791	157651	+	NC_010465	CDS	0.807047	3.27758	2.02191	0.444219
YPK_0130		PfkB domain protein	157661	158668	+	NC_010465	CDS	5.08834	4.47134	-0.18649	0.853307
YPK_0131		two component transcriptional regulator, winged helix family	158743	159480	-	NC_010465	CDS	10.6411	6.24867	-0.768031	0.596518
YPK_0132		conserved hypothetical protein	159903	160115	+	NC_010465	CDS	0.807047	1.06492	0.400022	1
YPK_0133	ydiJ; yhaK; yhhW	pirin domain protein	160244	160939	+	NC_010465	CDS	4.2449	3.08062	-0.46251	0.663343
YPK_0134	gntR	transcriptional regulator, LacI family	161125	162063	+	NC_010465	CDS	1.3725	0.685702	-1.00116	0.856653
YPK_0135	gntT	gluconate transporter	162155	163471	-	NC_010465	CDS	0.847662	1.06492	0.329187	1
YPK_0136	gntK, idnK	carbohydrate kinase, thermoresistant glucokinase family	163688	164191	+	NC_010465	CDS	5.29696	7.15805	0.4344	0.611123
YPK_0137		conserved hypothetical protein	164373	164606	+	NC_010465	CDS	0.9194	1.79203	0.962831	0.846056
YPK_0138		hypothetical protein YPK_0138	164797	164937	+	NC_010465	CDS	0.343126	0	-Inf	1
YPK_0139		conserved hypothetical protein	164992	165381	+	NC_010465	CDS	1.28705	2.59188	1.00992	0.659443
YPK_0140	yhgN	multiple antibiotic resistance (MarC)-related protein	165566	166159	-	NC_010465	CDS	3.34819	2.9711	-0.172385	0.993956
YPK_0141	asd-1	aspartate-semialdehyde dehydrogenase	166518	167621	+	NC_010465	CDS	21.2174	10.0831	-1.07331	0.0639962
YPK_0142		conserved hypothetical protein	168356	168664	+	NC_010465	CDS	4.61968	5.49024	0.249076	0.816074
YPK_0143		conserved hypothetical protein	168671	168958	+	NC_010465	CDS	1.76706	3.41843	0.951983	0.689348
YPK_0144		conserved hypothetical protein	169116	169259	+	NC_010465	CDS	0	0
YPK_0145	invC	putative adhesin, conserved repeat domain protein	170696	186709	+	NC_010465	CDS	9.25966	16.2904	0.814989	0.217566
YPK_0146	yehU, ypdA	signal transduction histidine kinase, LytS	186934	188631	-	NC_010465	CDS	3.58793	3.0125	-0.252188	1
YPK_0147	glgB	1,4-alpha-glucan branching enzyme	189137	191320	+	NC_010465	CDS	31.7799	44.4099	0.482765	0.354791
YPK_0148	glgX	glycogen debranching enzyme GlgX	191322	193310	+	NC_010465	CDS	15.4468	12.0574	-0.357383	0.555397
YPK_0149	glgC	glucose-1-phosphate adenylyltransferase	193320	194606	+	NC_010465	CDS	16.3147	6.77883	-1.26707	0.116408
YPK_0150	glgA	glycogen/starch synthase, ADP-glucose type	194817	196247	+	NC_010465	CDS	24.19	16.9807	-0.510516	0.540533
YPK_0151	glgP-1	glycogen/starch/alpha-glucan phosphorylase	196560	199007	+	NC_010465	CDS	233.731	144.844	-0.690349	0.0661404
YPK_0152	glpD	FAD dependent oxidoreductase	199169	200683	-	NC_010465	CDS	6.06392	6.6693	0.137284	0.730537
YPK_0153		conserved hypothetical protein	201082	201456	+	NC_010465	CDS	0.0807047	5.25187	6.02403	0.00867201
YPK_0154		protein of unknown function DUF943	201765	202229	+	NC_010465	CDS	0.605548	3.12203	2.36617	0.249116
YPK_0155		conserved hypothetical protein	202248	202664	+	NC_010465	CDS	0	1.48555	Inf	0.18682
YPK_0156		hypothetical protein YPK_0156	203131	203298	+	NC_010465	CDS	0	0
YPK_0157	glpR	transcriptional regulator, DeoR family	203394	204152	-	NC_010465	CDS	8.44023	10.4356	0.306163	0.834615
YPK_0158	glpG	rhomboid family protein	204187	205023	-	NC_010465	CDS	6.85778	12.062	0.814659	0.246232
YPK_0159	glpE	rhodanese domain protein	205041	205370	-	NC_010465	CDS	4.7046	10.2654	1.12564	0.370242
YPK_0160	malT	ATP-dependent transcriptional regulator, MalT-like, LuxR family	205745	208456	-	NC_010465	CDS	26.675	19.9305	-0.420506	0.544515
YPK_0161	glgP-2	glycogen/starch/alpha-glucan phosphorylase	208774	211179	+	NC_010465	CDS	6.44714	5.0282	-0.358616	0.797896
YPK_0162	malQ	4-alpha-glucanotransferase	211192	213288	+	NC_010465	CDS	3.55865	6.76413	0.926574	0.646818
YPK_0163	nfuA	IscR-regulated protein YhgI	213473	214048	-	NC_010465	CDS	50.4116	66.29	0.395034	0.342603
YPK_0164		protein GntX	214108	214809	-	NC_010465	CDS	0.928366	2.21266	1.25301	0.654535
YPK_0165	bioH	BioH protein	214896	215672	+	NC_010465	CDS	6.46745	6.51375	0.0102925	0.996993
YPK_0166		protein of unknown function DUF1471	215842	216111	+	NC_010465	CDS	77.4986	8.01399	-3.27358	5.69412e-09
YPK_0167		protein of unknown function DUF1920	216249	216506	-	NC_010465	CDS	4.15049	1.10633	-1.9075	0.275524
YPK_0168	feoB	ferrous iron transport protein B	216542	218857	-	NC_010465	CDS	26.5249	8.72641	-1.60389	0.0202144
YPK_0169	feoA	FeoA family protein	218949	219176	-	NC_010465	CDS	20.3283	20.8252	0.0348404	1
YPK_0170	yhgF	RNA binding S1 domain protein	219700	222075	-	NC_010465	CDS	33.4995	15.6148	-1.10123	0.0338796
YPK_0171	greB	transcription elongation factor GreB	222609	223124	+	NC_010465	CDS	6.52784	8.3739	0.359294	0.90483
YPK_0172	ompR	two component transcriptional regulator, winged helix family	223260	223979	+	NC_010465	CDS	17.1629	19.0599	0.151247	0.85617
YPK_0173	envZ	integral membrane sensor signal transduction histidine kinase	223976	225328	+	NC_010465	CDS	12.1745	9.03751	-0.429869	0.823393
YPK_0174	pckA	phosphoenolpyruvate carboxykinase (ATP)	225667	227286	-	NC_010465	CDS	182.372	150.235	-0.279664	0.475224
YPK_0175	hslO	Hsp33 protein	227483	228364	-	NC_010465	CDS	4.51867	7.22617	0.677333	0.656903
YPK_0176	hslR	RNA-binding S4 domain protein	228527	228934	-	NC_010465	CDS	2.14606	4.14554	0.949873	0.616145
YPK_0177	yrfG-1, yigB-1, yihX-1	HAD-superfamily hydrolase, subfamily IA, variant 3	228963	229643	-	NC_010465	CDS	5.61793	13.0275	1.21345	0.0719007
YPK_0178		intracellular growth attenuator IgaA	229787	231934	-	NC_010465	CDS	3.9627	7.87046	0.989965	0.394198
YPK_0179		conserved hypothetical protein	232214	232408	+	NC_010465	CDS	1.36354	2.35351	0.787461	0.761646
YPK_0180	nudE	NUDIX hydrolase	232521	233066	+	NC_010465	CDS	3.1306	4.38391	0.485778	0.70079
YPK_0181		D12 class N6 adenine-specific DNA methyltransferase	233187	233942	-	NC_010465	CDS	3.1037	3.76632	0.27917	1
YPK_0182		hypothetical protein YPK_0182	234074	234511	-	NC_010465	CDS	0.161409	0.685702	2.08686	1
YPK_0183		tail fiber repeat 2 protein	234521	235747	-	NC_010465	CDS	0.701814	5.93758	3.08071	0.0669351
YPK_0184		conserved hypothetical protein	235750	236319	-	NC_010465	CDS	0.298291	0	-Inf	1
YPK_0185		baseplate J family protein	236316	237377	-	NC_010465	CDS	0.686252	0.685702	-0.00115623	1
YPK_0186		conserved hypothetical protein	237377	237721	-	NC_010465	CDS	0.262421	0	-Inf	1
YPK_0187		phage baseplate assembly protein V	237782	238432	-	NC_010465	CDS	40.4807	25.6611	-0.657653	0.263974
YPK_0188		putative phage tail protein	238422	239645	-	NC_010465	CDS	2.11019	0.685702	-1.62172	0.548895
YPK_0189		DNA circulation family protein	239629	240948	-	NC_010465	CDS	10.6274	17.983	0.758839	0.261393
YPK_0190		conserved hypothetical protein	240950	243157	-	NC_010465	CDS	3.61905	12.3418	1.76987	0.062045
YPK_0191		hypothetical protein YPK_0191	243157	243291	-	NC_010465	CDS	0.298291	0	-Inf	1
YPK_0192		hypothetical protein YPK_0192	243312	243479	-	NC_010465	CDS	0	0
YPK_0193		hypothetical protein YPK_0193	243595	243792	-	NC_010465	CDS	0	0
YPK_0194		protein of unknown function DUF1804	243785	244285	-	NC_010465	CDS	0	1.06492	Inf	0.388335
YPK_0195		hypothetical protein YPK_0195	244288	244575	-	NC_010465	CDS	0	0
YPK_0196		conserved hypothetical protein	244572	244814	-	NC_010465	CDS	0	0
YPK_0197		conserved hypothetical protein	244811	245398	-	NC_010465	CDS	0	0
YPK_0198		hypothetical protein YPK_0198	245376	245630	-	NC_010465	CDS	0	0
YPK_0199		putative endolysin	245621	246259	-	NC_010465	CDS	0.161409	1.33	3.04263	0.73488
YPK_0200		hypothetical protein YPK_0200	246351	246620	-	NC_010465	CDS	8.04857	3.03922	-1.40503	0.192102
YPK_0201		conserved hypothetical protein	246632	247069	-	NC_010465	CDS	5.08782	3.47453	-0.550228	0.794488
YPK_0202		protein of unknown function DUF1018	247066	247467	-	NC_010465	CDS	4.16657	8.51476	1.0311	0.398243
YPK_0203		hypothetical protein YPK_0203	247452	247925	-	NC_010465	CDS	3.63514	1.33	-1.45058	0.37943
YPK_0204		hypothetical protein YPK_0204	247918	248310	-	NC_010465	CDS	0.161409	0	-Inf	1
YPK_0205		hypothetical protein YPK_0205	248303	248512	-	NC_010465	CDS	0.161409	0	-Inf	1
YPK_0206		conserved hypothetical protein	248512	249054	-	NC_010465	CDS	0.722121	0.420626	-0.779704	1
YPK_0207		hypothetical protein YPK_0207	249044	249286	-	NC_010465	CDS	0	0
YPK_0208		hypothetical protein YPK_0208	249283	249504	-	NC_010465	CDS	0	0
YPK_0209		hypothetical protein YPK_0209	249501	250001	-	NC_010465	CDS	0.802826	0	-Inf	0.860519
YPK_0210		conserved hypothetical protein	250001	250699	-	NC_010465	CDS	1.84355	4.53946	1.30004	0.158344
YPK_0211		hypothetical protein YPK_0211	250782	250973	-	NC_010465	CDS	0.298291	0	-Inf	1
YPK_0212		conserved hypothetical protein	250975	251613	-	NC_010465	CDS	0.939707	0	-Inf	0.811976
YPK_0213		hypothetical protein YPK_0213	251603	251803	-	NC_010465	CDS	0.262421	0.644296	1.29584	1
YPK_0214		hypothetical protein YPK_0214	251810	252043	-	NC_010465	CDS	0.262421	0	-Inf	1
YPK_0215		transcriptional regulator, XRE family	252062	252952	-	NC_010465	CDS	0.298291	0	-Inf	1
YPK_0216		transposase-like Mu	252995	255049	-	NC_010465	CDS	0.378995	0	-Inf	1
YPK_0217		putative transcriptional regulator, Nlp	255051	255296	-	NC_010465	CDS	0.74665	6.62789	3.15005	0.0231193
YPK_0218		hypothetical protein YPK_0218	255478	256041	+	NC_010465	CDS	5.13266	7.3136	0.510875	0.657728
YPK_0219	mrcA	penicillin-binding protein, 1A family	256387	258942	-	NC_010465	CDS	10.1545	13.1977	0.378167	0.356243
YPK_0220	hofM	pilus assembly protein	259062	259958	+	NC_010465	CDS	0.0807047	0	-Inf	1
YPK_0221		fimbrial assembly family protein	259958	260563	+	NC_010465	CDS	0	0
YPK_0222		membrane protein	260511	261137	+	NC_010465	CDS	0.859003	0	-Inf	0.884003
YPK_0223		membrane protein	261103	261531	+	NC_010465	CDS	0.298291	0	-Inf	1
YPK_0224	hofQ	putative outer membrane porin HofQ	261722	263104	+	NC_010465	CDS	5.50743	17.5376	1.671	0.0393024
YPK_0225	aroK	shikimate kinase	263453	263974	+	NC_010465	CDS	17.5804	15.381	-0.192819	0.748778
YPK_0226	aroB	3-dehydroquinate synthase	264031	265119	+	NC_010465	CDS	20.3397	9.26118	-1.13503	0.170582
YPK_0227		sporulation domain protein	265373	266362	+	NC_010465	CDS	30.12	31.0685	0.0447333	0.840981
YPK_0228	dam-1	DNA adenine methylase	266446	267261	+	NC_010465	CDS	7.63318	11.542	0.596531	0.517352
YPK_0229	rpe	ribulose-phosphate 3-epimerase	267564	268241	+	NC_010465	CDS	3.42889	2.12984	-0.686995	0.861743
YPK_0230	gph	phosphoglycolate phosphatase	268234	268932	+	NC_010465	CDS	4.15576	2.10313	-0.982573	1
YPK_0231	trpS	tryptophanyl-tRNA synthetase	268934	269974	+	NC_010465	CDS	6.17338	12.2544	0.989165	0.355372
YPK_0232	cysG-1	uroporphyrin-III C-methyltransferase	270092	271513	-	NC_010465	CDS	1.40837	0	-Inf	0.554091
YPK_0233	nirC	formate/nitrite transporter	271576	272382	-	NC_010465	CDS	0.0807047	0	-Inf	1
YPK_0234	nirD	nitrite reductase (NAD(P)H), small subunit	272577	272903	-	NC_010465	CDS	0.423831	0.644296	0.604234	1
YPK_0235	nirB	nitrite reductase (NAD(P)H), large subunit	272900	275446	-	NC_010465	CDS	6.21399	1.52695	-2.02486	0.186778
YPK_0236		hypothetical protein YPK_0236	275480	275593	-	NC_010465	CDS	0	0
YPK_0237	codA	N-isopropylammelide isopropylaminohydrolase	275768	277066	+	NC_010465	CDS	3.15987	5.99829	0.924685	0.426801
YPK_0238	tsgA	major facilitator superfamily MFS_1	277151	278335	-	NC_010465	CDS	1.96012	0.644296	-1.60515	0.697535
YPK_0239	oprC	TonB-dependent copper receptor	278821	280866	+	NC_010465	CDS	1.10112	0.644296	-0.773173	1
YPK_0240		transcriptional regulator, LacI family	280963	281949	-	NC_010465	CDS	7.87819	10.3068	0.387658	0.755199
YPK_0241	celF	glycoside hydrolase family 4	282178	283491	-	NC_010465	CDS	7.93622	21.9048	1.46473	0.0339399
YPK_0242	ppiA	peptidyl-prolyl cis-trans isomerase cyclophilin type	284007	284576	+	NC_010465	CDS	6.67606	3.80773	-0.810066	0.41672
YPK_0243		protein of unknown function DUF853 NPT hydrolase putative	284902	286443	+	NC_010465	CDS	9.06239	7.57867	-0.257946	0.9892
YPK_0244	pabA	glutamine amidotransferase of anthranilate synthase	286686	287261	+	NC_010465	CDS	3.19996	9.74992	1.60734	0.100423
YPK_0245	argD	succinylornithine transaminase family	287394	288611	+	NC_010465	CDS	4.21615	2.55047	-0.725165	0.875079
YPK_0246		hypothetical protein YPK_0246	288750	288854	+	NC_010465	CDS	0.0807047	0	-Inf	1
YPK_0247		integral membrane protein, YccS/YhfK family	288837	290957	-	NC_010465	CDS	13.4149	8.12352	-0.723659	0.449362
YPK_0248	crp	transcriptional regulator, Crp/Fnr family	291043	291675	-	NC_010465	CDS	112.767	43.853	-1.3626	0.000938677
YPK_0249		OsmC family protein	292011	292418	+	NC_010465	CDS	4.43796	8.60219	0.954806	0.270729
YPK_0250		hypothetical protein YPK_0250	292696	292833	+	NC_010465	CDS	0	0
YPK_0251	yhhZ-1	type VI secretion system effector, Hcp1 family	292863	293342	+	NC_010465	CDS	0	1.26188	Inf	0.422416
YPK_0252		conserved hypothetical protein	293418	294290	+	NC_010465	CDS	1.48908	4.45664	1.58154	0.21797
YPK_0253		protein of unknown function DUF1240	294250	294681	+	NC_010465	CDS	0.605548	0	-Inf	0.992766
YPK_0254	prk	phosphoribulokinase	294859	295728	-	NC_010465	CDS	1.89682	6.0618	1.67616	0.668562
YPK_0255		protein of unknown function UPF0270	295877	296113	-	NC_010465	CDS	0.560712	0.420626	-0.414722	1
YPK_0256	yheT	alpha/beta hydrolase fold	296110	297090	-	NC_010465	CDS	1.34323	1.10633	-0.279928	1
YPK_0257		lysine exporter protein (LYSE/YGGA)	297192	297794	+	NC_010465	CDS	2.51609	1.10633	-1.1854	0.715042
YPK_0258	tauA-1	taurine ABC transporter, periplasmic binding protein	297997	299058	+	NC_010465	CDS	0.939707	0.841252	-0.159673	0.946654
YPK_0259	tauB-1	ABC transporter related	299067	299834	+	NC_010465	CDS	0.504536	0	-Inf	1
YPK_0260	tauC-1	binding-protein-dependent transport systems inner membrane component	299831	300685	+	NC_010465	CDS	0	0
YPK_0261	tauD	taurine dioxygenase	300682	301530	+	NC_010465	CDS	0.686252	0	-Inf	0.935901
YPK_0262	rafQ	glycosyl transferase family 9	301543	302523	-	NC_010465	CDS	8.02352	9.3293	0.217534	0.834321
YPK_0263		glycosyl transferase family 2	302616	303641	-	NC_010465	CDS	2.80778	4.74843	0.758021	0.597137
YPK_0264	yheS	ABC transporter related	303776	305698	-	NC_010465	CDS	5.15534	6.91968	0.424639	0.826017
YPK_0265	kefG	NAD(P)H dehydrogenase (quinone)	305949	306497	+	NC_010465	CDS	0.827355	0	-Inf	0.839913
YPK_0266	kefB	potassium efflux system protein	306501	308309	+	NC_010465	CDS	3.14616	4.38391	0.478624	0.755517
YPK_0267		conserved hypothetical protein	308325	308546	+	NC_010465	CDS	0.62111	0	-Inf	0.980904
YPK_0268	slyD	peptidylprolyl isomerase FKBP-type	308641	309222	+	NC_010465	CDS	10.255	3.39172	-1.59624	0.188928
YPK_0269	slyX	SlyX family protein	309423	309641	-	NC_010465	CDS	31.6977	50.5804	0.674202	0.196315
YPK_0270	fkpA	peptidylprolyl isomerase	309956	310756	+	NC_010465	CDS	160.705	173.165	0.107736	0.73844
YPK_0271		YheO domain protein	311010	311732	+	NC_010465	CDS	12.7716	7.84375	-0.703328	0.484242
YPK_0272	tusD	sulfur relay protein TusD/DsrE	311732	312127	+	NC_010465	CDS	2.9895	7.92656	1.40679	0.123374
YPK_0273	tusC	sulfur relay protein TusC/DsrF	312127	312492	+	NC_010465	CDS	15.8149	40.0987	1.34227	0.0126485
YPK_0274	tusB	sulfur relay protein TusB/DsrH	312512	312799	+	NC_010465	CDS	14.256	18.029	0.338753	0.427333
YPK_0275	rpsL	30S ribosomal protein S12	312937	313311	+	NC_010465	CDS	48.6382	16.1495	-1.5906	0.00305796
YPK_0276	rpsG	ribosomal protein S7	313408	313878	+	NC_010465	CDS	60.3984	31.9005	-0.920931	0.0347443
YPK_0277	fusA	translation elongation factor G	313972	316080	+	NC_010465	CDS	250.646	178.227	-0.491936	0.162969
YPK_0278	tuf-1	translation elongation factor Tu	316152	317336	+	NC_010465	CDS	342.308	176.231	-0.957824	0.00625821
YPK_0279		transposase IS200-family protein	317539	317997	+	NC_010465	CDS	0	0
YPK_0280	bfd	bacterioferritin-associated ferredoxin	318185	318379	+	NC_010465	CDS	68.5823	28.8098	-1.25128	0.00522969
YPK_0281	bfr	bacterioferritin	318458	318931	+	NC_010465	CDS	319.077	160.191	-0.994109	0.044732
YPK_0282	rpsJ	ribosomal protein S10	319345	319656	+	NC_010465	CDS	9.02784	2.17125	-2.05586	0.0705654
YPK_0283	rplC	ribosomal protein L3	319689	320318	+	NC_010465	CDS	11.0106	4.42531	-1.31505	0.167887
YPK_0284	rplD	ribosomal protein L4/L1e	320335	320940	+	NC_010465	CDS	14.8048	6.6132	-1.16265	0.154633
YPK_0285	rplW	ribosomal protein L25/L23	320937	321239	+	NC_010465	CDS	7.51951	3.61539	-1.05649	0.512172
YPK_0286	rplB	ribosomal protein L2	321256	322080	+	NC_010465	CDS	14.3055	7.49586	-0.932409	0.350472
YPK_0287	rpsS	ribosomal protein S19	322095	322373	+	NC_010465	CDS	15.182	4.06273	-1.90184	0.0252129
YPK_0288	rplV	ribosomal protein L22	322388	322720	+	NC_010465	CDS	10.5939	4.63429	-1.19282	0.139329
YPK_0289	rpsC	ribosomal protein S3	322738	323436	+	NC_010465	CDS	42.794	15.7142	-1.44534	0.00391745
YPK_0290	rplP	ribosomal protein L16	323449	323859	+	NC_010465	CDS	14.8729	6.40422	-1.21559	0.273035
YPK_0291	rpmC	ribosomal protein L29	323859	324050	+	NC_010465	CDS	5.12421	2.43633	-1.07262	0.417804
YPK_0292	rpsQ	ribosomal protein S17	324050	324304	+	NC_010465	CDS	4.15998	2.0157	-1.04529	0.441388
YPK_0293	rplN	ribosomal protein L14	324485	324856	+	NC_010465	CDS	32.592	26.4618	-0.300608	0.483329
YPK_0294	rplX	ribosomal protein L24	324867	325181	+	NC_010465	CDS	58.4278	32.5273	-0.845001	0.092385
YPK_0295	rplE	ribosomal protein L5	325196	325735	+	NC_010465	CDS	57.8562	33.9007	-0.771158	0.107081
YPK_0296	rpsN	ribosomal protein S14	325749	326054	+	NC_010465	CDS	64.791	32.7611	-0.983811	0.0397734
YPK_0297	rpsH	ribosomal protein S8	326088	326480	+	NC_010465	CDS	80.7798	28.4646	-1.50482	0.00524033
YPK_0298	rplF	ribosomal protein L6	326495	327028	+	NC_010465	CDS	43.6778	6.025	-2.85787	1.36702e-05
YPK_0299	rplR	ribosomal protein L18	327038	327391	+	NC_010465	CDS	30.6216	6.13453	-2.31952	0.000579069
YPK_0300	rpsE	ribosomal protein S5	327406	327909	+	NC_010465	CDS	19.3575	9.59437	-1.01263	0.151178
YPK_0301	rpmD	ribosomal protein L30	327912	328091	+	NC_010465	CDS	10.5127	1.06492	-3.30331	0.00922239
YPK_0302	rplO	ribosomal protein L15	328095	328529	+	NC_010465	CDS	25.6678	8.685	-1.56336	0.022268
YPK_0303	secY	preprotein translocase, SecY subunit	328537	329868	+	NC_010465	CDS	141.583	41.1617	-1.78228	1.12647e-05
YPK_0304	rpmJ-1	ribosomal protein L36	329902	330018	+	NC_010465	CDS	19.1668	7.62008	-1.33073	0.0823671
YPK_0305	rpsM	ribosomal protein S13	330166	330522	+	NC_010465	CDS	108.581	50.7966	-1.09596	0.0104875
YPK_0306	rpsK	ribosomal protein S11	330539	330928	+	NC_010465	CDS	44.7932	10.2073	-2.13367	0.000126461
YPK_0307	rpsD	ribosomal protein S4	330959	331579	+	NC_010465	CDS	69.3569	24.6809	-1.49064	0.00127511
YPK_0308	rpoA	DNA-directed RNA polymerase, alpha subunit	331605	332594	+	NC_010465	CDS	101.201	40.928	-1.30607	0.00209509
YPK_0309	rplQ	ribosomal protein L17	332635	333024	+	NC_010465	CDS	24.1924	9.96157	-1.28011	0.107822
YPK_0310	zntR	transcriptional regulator, MerR family	333471	333896	+	NC_010465	CDS	4.77634	12.4513	1.38232	0.138759
YPK_0311	arfA	alternative ribosome-rescue factor	333984	334184	+	NC_010465	CDS	17.5248	17.9462	0.0342812	1
YPK_0312	mscL	large conductance mechanosensitive channel protein	334294	334698	-	NC_010465	CDS	19.1592	10.0003	-0.937991	0.119144
YPK_0313	trkA	TrkA-N domain protein	334846	336222	-	NC_010465	CDS	7.77718	7.355	-0.0805216	0.956353
YPK_0314	rsmB, sun	16S rRNA methyltransferase B	336278	337567	-	NC_010465	CDS	8.62721	14.2701	0.726026	0.409766
YPK_0315	fmt	methionyl-tRNA formyltransferase	337661	338608	-	NC_010465	CDS	23.5349	7.42312	-1.6647	0.0132316
YPK_0316	def	peptide deformylase	338633	339145	-	NC_010465	CDS	56.8387	56.3918	-0.0113891	1
YPK_0317	smf, dprA	DNA protecting protein DprA	339280	340401	+	NC_010465	CDS	18.6939	18.7874	0.00719778	0.756776
YPK_0318		protein of unknown function DUF494	340373	340846	+	NC_010465	CDS	84.5536	75.4755	-0.163858	1
YPK_0319	yrdD	DNA topoisomerase type IA zn finger domain protein	340887	341426	+	NC_010465	CDS	9.69484	3.6568	-1.40664	0.251243
YPK_0320		SUA5/yciO/yrdC domain	341428	342000	+	NC_010465	CDS	17.5343	10.8977	-0.686159	0.389182
YPK_0321	aroE-1	shikimate 5-dehydrogenase	342009	342830	+	NC_010465	CDS	16.7088	13.5991	-0.297097	0.639057
YPK_0322		transferase hexapeptide repeat containing protein	342885	343427	-	NC_010465	CDS	23.6618	16.7303	-0.500092	0.565979
YPK_0323		hypothetical protein	343731	343850	+	NC_010465	CDS	0	0
YPK_0326	murB	UDP-N-acetylenolpyruvoylglucosamine reductase	349642	350679	+	NC_010465	CDS	7.28583	11.5273	0.661884	0.502958
YPK_0327	birA	bifunctional BirA, biotin operon repressor/biotin--acetyl-CoA-carboxylase ligase	350676	351635	+	NC_010465	CDS	2.77139	9.0182	1.70223	0.23266
YPK_0328	coaA	pantothenate kinase	351670	352620	-	NC_010465	CDS	5.29459	2.59188	-1.03052	0.545453
YPK_0329		GCN5-related N-acetyltransferase	352831	353382	-	NC_010465	CDS	2.37261	3.92187	0.725069	0.649747
YPK_0330		hypothetical protein YPK_0330	353606	353740	-	NC_010465	CDS	0	0
YPK_0332	tuf-2	translation elongation factor Tu	354371	355555	+	NC_010465	CDS	109.238	42.2367	-1.3709	0.000655458
YPK_0333	secE	preprotein translocase, SecE subunit	355806	356189	+	NC_010465	CDS	11.0716	5.21047	-1.08737	0.234216
YPK_0334	nusG	NusG antitermination factor	356191	356736	+	NC_010465	CDS	27.65	11.4591	-1.27078	0.0479149
YPK_0335	rplK	ribosomal protein L11	356927	357355	+	NC_010465	CDS	29.1731	9.10563	-1.67981	0.0132746
YPK_0336	rplA	ribosomal protein L1	357359	358063	+	NC_010465	CDS	84.1438	35.6936	-1.23719	0.00358339
YPK_0337	rplJ	ribosomal protein L10	358428	358925	+	NC_010465	CDS	85.7787	22.3522	-1.9402	1.30363e-05
YPK_0338	rplL	ribosomal protein L7/L12	358992	359360	+	NC_010465	CDS	63.1659	25.8727	-1.28771	0.00968965
YPK_0339		hypothetical protein YPK_0339	359506	359643	-	NC_010465	CDS	0.161409	1.75062	3.43907	0.450185
YPK_0340	rpoB	DNA-directed RNA polymerase, beta subunit	359703	363731	+	NC_010465	CDS	183.199	28.9847	-2.66005	3.54778e-10
YPK_0341	rpoC	DNA-directed RNA polymerase, beta subunit	363860	368080	+	NC_010465	CDS	144.575	31.8351	-2.18313	3.06148e-07
YPK_0342	thiH	thiazole biosynthesis protein ThiH	368387	369517	-	NC_010465	CDS	3.53412	7.42312	1.07067	0.367718
YPK_0343	thiG	thiazole biosynthesis family protein	369510	370325	-	NC_010465	CDS	0.4597	0	-Inf	1
YPK_0344	thiS	thiamine biosynthesis protein ThiS	370327	370542	-	NC_010465	CDS	0	0
YPK_0345	thiF	UBA/THIF-type NAD/FAD binding protein	370539	371336	-	NC_010465	CDS	1.12142	0	-Inf	0.746689
YPK_0346	thiE	thiamine-phosphate pyrophosphorylase	371326	372000	-	NC_010465	CDS	0	0.644296	Inf	0.81261
YPK_0347	thiC	thiamine biosynthesis protein ThiC	371987	374032	-	NC_010465	CDS	2.00495	0.420626	-2.25296	0.709094
YPK_0348	rsd	regulator of RpoD, Rsd/AlgQ	374407	374916	-	NC_010465	CDS	95.1046	21.8073	-2.1247	1.91155e-06
YPK_0349	nudC	NAD(+) diphosphatase	375013	375795	+	NC_010465	CDS	2.08988	3.85375	0.882844	0.462601
YPK_0350		conserved hypothetical protein	375888	376673	+	NC_010465	CDS	0.766957	3.50125	2.19065	0.258103
YPK_0351	hemE	uroporphyrinogen decarboxylase	376792	377859	+	NC_010465	CDS	10.1767	6.45765	-0.656187	0.481263
YPK_0352	nfi	deoxyribonuclease V	377889	378629	+	NC_010465	CDS	3.19522	9.59437	1.58627	0.182506
YPK_0353	yjaG	protein of unknown function DUF416	378675	379265	+	NC_010465	CDS	17.3412	10.2534	-0.758107	0.352559
YPK_0354	hupA	histone family protein DNA-binding protein	379454	379729	+	NC_010465	CDS	52.7265	54.3807	0.044567	0.778225
YPK_0355	yjaH	protein of unknown function DUF1481	379779	380432	+	NC_010465	CDS	10.0016	5.22516	-0.936679	0.409227
YPK_0356	purD	phosphoribosylamine--glycine ligase	380599	381885	-	NC_010465	CDS	2.18667	2.35351	0.106079	0.996574
YPK_0357	purH	phosphoribosylaminoimidazolecarboxamide formyltransferase/IMP cyclohydrolase	381945	383534	-	NC_010465	CDS	2.02052	5.55836	1.45993	0.349679
YPK_0358		hypothetical protein	383945	384064	+	NC_010465	CDS	0	0
YPK_0362		hypothetical protein YPK_0362	389982	390254	-	NC_010465	CDS	0.9194	1.79203	0.962831	0.846056
YPK_0363	metA	homoserine O-succinyltransferase	390322	391251	+	NC_010465	CDS	0.847662	3.72492	2.13565	0.322579
YPK_0364	aceB	malate synthase A	391672	393270	+	NC_010465	CDS	103.235	50.7414	-1.0247	0.00886599
YPK_0365	aceA	isocitrate lyase	393317	394624	+	NC_010465	CDS	105.508	52.2462	-1.01395	0.0170463
YPK_0366	aceK	(isocitrate dehydrogenase (NADP(+))) kinase	394769	396607	+	NC_010465	CDS	21.6853	11.1894	-0.954577	0.116607
YPK_0367	iclR	transcriptional regulator, IclR family	396727	397569	-	NC_010465	CDS	71.2972	59.5819	-0.258971	0.55116
YPK_0368	metH	methionine synthase	397784	401479	+	NC_010465	CDS	14.6302	4.53946	-1.68836	0.0777782
YPK_0369		hemolysin	401575	402360	-	NC_010465	CDS	12.8866	25.4254	0.980395	0.126113
YPK_0372	lysC	aspartate kinase	405295	406680	-	NC_010465	CDS	2.61472	5.21047	0.994754	0.526701
YPK_0373	pgi	glucose-6-phosphate isomerase	407050	408696	+	NC_010465	CDS	38.6768	21.1096	-0.873567	0.139492
YPK_0374		hypothetical protein YPK_0374	408693	408809	-	NC_010465	CDS	0	0
YPK_0375	yjbA	phosphate-starvation-inducible E	408831	409238	+	NC_010465	CDS	2.49815	1.06492	-1.23011	0.687515
YPK_0376	malG	maltose transport permease	409381	410271	-	NC_010465	CDS	5.04351	2.21266	-1.18865	0.460588
YPK_0377	malF	fructose-bisphosphate aldolase	410285	411862	-	NC_010465	CDS	1.73357	0.685702	-1.33809	0.797738
YPK_0378	malE	extracellular solute-binding protein family 1	412049	413260	-	NC_010465	CDS	6.37777	3.88047	-0.716823	0.618883
YPK_0379		glycosidase	413738	414100	+	NC_010465	CDS	0	0
YPK_0380	malK	ABC transporter related	414088	415197	+	NC_010465	CDS	0.161409	0	-Inf	1
YPK_0381	lamB-1	porin LamB type	415268	416539	+	NC_010465	CDS	1.27149	3.12203	1.29596	0.65085
YPK_0382	malM	maltose operon periplasmic	416780	417691	+	NC_010465	CDS	7.78378	5.82805	-0.417458	0.868322
YPK_0383		conserved hypothetical protein	418030	418440	+	NC_010465	CDS	0	0
YPK_0384		hypothetical protein YPK_0384	418431	418649	+	NC_010465	CDS	1.06525	0	-Inf	0.716256
YPK_0385	hcp-1	type VI secretion system effector, Hcp1 family	418592	419110	-	NC_010465	CDS	2.05401	1.52695	-0.427787	1
YPK_0386	impB-1	type VI secretion protein, VC_A0107 family	419634	420131	+	NC_010465	CDS	1.56504	0	-Inf	0.456947
YPK_0387	impC-1	type VI secretion protein, EvpB/VC_A0108 family	420199	421680	+	NC_010465	CDS	3.66441	3.76632	0.0395768	1
YPK_0388		type VI secretion system lysozyme-related protein	421687	422127	+	NC_010465	CDS	0.161409	0.644296	1.997	1
YPK_0389	impG-1, vasA-1	type VI secretion protein, VC_A0110 family	422127	423947	+	NC_010465	CDS	0.161409	1.33	3.04263	0.73488
YPK_0390	impH-1, vasB-1	type VI secretion protein, VC_A0111 family	423911	424981	+	NC_010465	CDS	0.161409	0.420626	1.38181	0.994551
YPK_0391	impI, vasC	FHA domain containing protein	425107	426423	+	NC_010465	CDS	0.0807047	0.420626	2.38181	0.930196
YPK_0392	vasD-1, lip-1	putative lipoprotein	426423	426968	+	NC_010465	CDS	0.423831	0	-Inf	1
YPK_0393	impJ-1, vasE-1	type VI secretion protein, VC_A0114 family	426971	428317	+	NC_010465	CDS	0.298291	0.685702	1.20086	1
YPK_0394		conserved hypothetical protein	428317	429084	+	NC_010465	CDS	0.262421	0	-Inf	1
YPK_0395	vasG-1, clpV-1	type VI secretion ATPase, ClpV1 family	429095	431698	+	NC_010465	CDS	0.984543	0.420626	-1.22692	1
YPK_0396		transcriptional regulator, Fis family	431695	432492	+	NC_010465	CDS	0.298291	0	-Inf	1
YPK_0397		conserved hypothetical protein	432489	433175	+	NC_010465	CDS	0	0
YPK_0398	vasJ	type VI secretion-associated protein, VC_A0119 family	433181	434569	+	NC_010465	CDS	0.0807047	0.644296	2.997	1
YPK_0399	impL-1, vasK-1, icmF-1	type VI secretion protein IcmF	434601	438134	+	NC_010465	CDS	1.30736	1.10633	-0.240879	1
YPK_0400	vasL	ImpA domain protein	438259	439566	+	NC_010465	CDS	0.0807047	1.48555	4.2022	0.324642
YPK_0401		type VI secretion system Vgr family protein	439588	441810	+	NC_010465	CDS	0.540405	0.420626	-0.361503	1
YPK_0402		domain of unknown function DUF1795	441816	442274	+	NC_010465	CDS	0	0
YPK_0403		YD repeat protein	442267	446439	+	NC_010465	CDS	6.04361	7.3136	0.275169	0.674805
YPK_0404		hypothetical protein YPK_0404	446442	446861	+	NC_010465	CDS	0.58524	0.420626	-0.476491	1
YPK_0405		hypothetical protein YPK_0405	447145	447390	+	NC_010465	CDS	0	0.644296	Inf	0.81261
YPK_0406		putative cytoplasmic protein	447390	447878	+	NC_010465	CDS	0.322819	3.47453	3.42802	0.169481
YPK_0407		domain of unknown function DUF1813, HSP20-like protein	447924	448286	-	NC_010465	CDS	0.62111	1.06492	0.777828	0.972248
YPK_0408		hypothetical protein YPK_0408	448319	448594	+	NC_010465	CDS	0.0807047	2.63328	5.02807	0.100297
YPK_0409		hypothetical protein YPK_0409	448579	448686	+	NC_010465	CDS	0	0
YPK_0410		YD repeat protein	448646	452215	+	NC_010465	CDS	10.9819	22.4562	1.03199	0.0730344
YPK_0411		conserved hypothetical protein	452212	452493	+	NC_010465	CDS	1.66183	1.26188	-0.397199	0.977752
YPK_0412		putative rhs accessory genetic element	452695	452916	+	NC_010465	CDS	0	0.420626	Inf	0.811511
YPK_0413		xylose isomerase domain protein TIM barrel	453206	454105	-	NC_010465	CDS	4.21615	3.3457	-0.33362	0.776589
YPK_0414		oxidoreductase domain protein	454102	455232	-	NC_010465	CDS	4.38179	4.3425	-0.0129929	1
YPK_0415		transcriptional regulator, AraC family	455502	456368	+	NC_010465	CDS	8.12031	9.94688	0.292709	0.560735
YPK_0416	yphD-1, ytfT-1, yjfF-1	RbsD or FucU transport	456528	457031	-	NC_010465	CDS	1.95774	1.52695	-0.358536	1
YPK_0417	rbsK-1	ribokinase-like domain-containing protein	457037	457966	-	NC_010465	CDS	2.33674	2.9711	0.346498	0.747216
YPK_0418	deoC-1	deoxyribose-phosphate aldolase	458147	458848	-	NC_010465	CDS	2.04505	2.61859	0.356657	1
YPK_0421	ssuA	aliphatic sulfonates family ABC transporter, periplsmic ligand-binding protein	459914	461035	+	NC_010465	CDS	0.4597	0.420626	-0.128155	1
YPK_0422	ssuD	alkanesulfonate monooxygenase	461054	462202	+	NC_010465	CDS	0.0807047	0	-Inf	1
YPK_0423	ssuC	binding-protein-dependent transport systems inner membrane component	462214	463008	+	NC_010465	CDS	0.161409	0.685702	2.08686	1
YPK_0424	ssuB	ABC transporter related	463005	463820	+	NC_010465	CDS	0.161409	0.420626	1.38181	0.994551
YPK_0425	dinJ	RelB antitoxin	464439	464642	-	NC_010465	CDS	3.55443	4.16024	0.227047	0.801056
YPK_0426	yjcD	xanthine/uracil/vitamin C permease	465096	466451	+	NC_010465	CDS	0.802826	0.420626	-0.93255	1
YPK_0427		transposase mutator type	466708	467916	-	NC_010465	CDS	0	0
YPK_0428	yjcE	Na+/H+ antiporter	468170	469819	+	NC_010465	CDS	7.8389	6.82023	-0.20083	0.710843
YPK_0429		conserved hypothetical protein	470036	471223	-	NC_010465	CDS	3.17121	3.38711	0.0950175	1
YPK_0430	ddg	lipid A biosynthesis lauroyl (or palmitoleoyl) acyltransferase	471375	472295	-	NC_010465	CDS	0.0807047	0	-Inf	1
YPK_0431	yphF-1, ytfQ-1	carbohydrate uptake (CUT2 family) ABC transporter, periplasmic carbohydrate-binding protein	473102	474091	+	NC_010465	CDS	36.0955	16.6843	-1.11333	0.0650205
YPK_0432	yphE-1; ytfR-1	ABC transporter related	474295	475791	+	NC_010465	CDS	4.46961	1.10633	-2.01437	0.31181
YPK_0433	yphD-2, ytfT-2, yjfF-2	monosaccharide-transporting ATPase	475784	476773	+	NC_010465	CDS	1.30736	0	-Inf	0.581649
YPK_0434	yphD-3, ytfT-3, yjfF-3	monosaccharide-transporting ATPase	476775	477728	+	NC_010465	CDS	1.19079	0	-Inf	0.638905
YPK_0435		FGGY-family pentulose kinase	477747	479384	+	NC_010465	CDS	6.74543	3.45984	-0.963204	0.403711
YPK_0436		sugar isomerase (SIS)	479381	479986	+	NC_010465	CDS	1.64152	0	-Inf	0.457608
YPK_0437	yghU	glutathione S-transferase domain	480085	480939	-	NC_010465	CDS	40.2814	12.3372	-1.7071	0.00144019
YPK_0438		conserved hypothetical protein	481190	482536	+	NC_010465	CDS	4.55876	11.5126	1.3365	0.427269
YPK_0439		hypothetical protein YPK_0439	482582	482698	-	NC_010465	CDS	0.4597	0.644296	0.48703	1
YPK_0440		conserved hypothetical protein	482688	483863	-	NC_010465	CDS	9.01465	17.5937	0.964713	0.191912
YPK_0441		hypothetical protein YPK_0441	484021	484173	+	NC_010465	CDS	1.60987	1.93289	0.26381	1
YPK_0442	cspA-1	cold-shock DNA-binding domain protein	484200	484412	-	NC_010465	CDS	0.0807047	0	-Inf	1
YPK_0443	cspA-2	cold-shock DNA-binding domain protein	484672	484884	-	NC_010465	CDS	0	0
YPK_0444	cspA-3	cold-shock DNA-binding domain protein	485144	485356	-	NC_010465	CDS	0.378995	0.420626	0.150358	1
YPK_0445	pcp-1	17 kDa surface antigen	485890	486357	-	NC_010465	CDS	28.1401	22.077	-0.350079	0.71337
YPK_0446		beta-lactamase domain protein	486833	487645	+	NC_010465	CDS	3.41333	29.7238	3.12237	1.75273e-06
YPK_0447		3-hydroxyisobutyrate dehydrogenase	487710	488600	+	NC_010465	CDS	5.58154	28.7877	2.36672	0.000337913
YPK_0448	pcaC-1	carboxymuconolactone decarboxylase	488792	489187	+	NC_010465	CDS	0.242114	10.477	5.4354	0.000186742
YPK_0449		major facilitator superfamily MFS_1	489341	490705	+	NC_010465	CDS	1.46877	13.6258	3.21366	0.00239482
YPK_0450		transcriptional regulator, GntR family	490795	491469	+	NC_010465	CDS	5.8822	12.7477	1.11581	0.147993
YPK_0451		conserved hypothetical protein	491535	492011	+	NC_010465	CDS	2.43301	7.76094	1.67349	0.152282
YPK_0452	fis	transcriptional regulator, Fis family	492765	493061	-	NC_010465	CDS	5.88643	1.26188	-2.22182	0.228659
YPK_0453	dusB	tRNA-dihydrouridine synthase B	493086	494051	-	NC_010465	CDS	26.935	15.0846	-0.836407	0.186591
YPK_0454	prmA	ribosomal protein L11 methyltransferase	494640	495521	-	NC_010465	CDS	5.72976	2.85695	-1.004	0.469569
YPK_0455	panF	sodium/pantothenate symporter	495597	497051	-	NC_010465	CDS	7.28346	12.3225	0.758598	0.606733
YPK_0456	yhdT	protein of unknown function DUF997	497041	497283	-	NC_010465	CDS	0.0807047	0	-Inf	1
YPK_0457		hypothetical protein YPK_0457	498343	498519	+	NC_010465	CDS	0.343126	1.75062	2.35106	0.463236
YPK_0458	accC	acetyl-CoA carboxylase, biotin carboxylase	498765	500114	-	NC_010465	CDS	8.28778	3.39172	-1.28897	0.306037
YPK_0459	accB	acetyl-CoA carboxylase, biotin carboxyl carrier protein	500126	500590	-	NC_010465	CDS	6.79501	7.46453	0.135576	0.95204
YPK_0460	aroQ	3-dehydroquinate dehydratase, type II	500748	501200	-	NC_010465	CDS	11.2688	13.6451	0.276042	0.542863
YPK_0461	yedZ	ferric reductase domain protein transmembrane component domain	501462	502082	-	NC_010465	CDS	12.5337	19.371	0.628082	0.318297
YPK_0462	yedY	oxidoreductase molybdopterin binding	502082	503182	-	NC_010465	CDS	11.8253	29.2037	1.30427	0.0184773
YPK_0463	yhdH	quinone oxidoreductase, YhdH/YhfP family	503405	504382	-	NC_010465	CDS	5.91385	0.420626	-3.81349	0.074675
YPK_0464	yhdA	diguanylate cyclase/phosphodiesterase	504783	506699	+	NC_010465	CDS	8.1269	11.4738	0.49757	0.427286
YPK_0465	mreB	cell shape determining protein, MreB/Mrl family	507036	508079	+	NC_010465	CDS	13.3653	5.40742	-1.30548	0.149098
YPK_0466	mreC	rod shape-determining protein MreC	508283	509278	+	NC_010465	CDS	2.52505	3.27758	0.376317	0.842239
YPK_0467	mreD	rod shape-determining protein MreD	509275	509763	+	NC_010465	CDS	1.48011	0.685702	-1.11005	0.82917
YPK_0468	maf-1	Maf protein	509777	510370	+	NC_010465	CDS	1.3187	3.43313	1.3804	0.209477
YPK_0469	cafA	ribonuclease, Rne/Rng family	510360	511829	+	NC_010465	CDS	4.92641	6.13453	0.316416	0.939836
YPK_0470		conserved hypothetical protein	511923	515846	+	NC_010465	CDS	12.1925	10.7734	-0.178511	0.950823
YPK_0471		Nitrilase/cyanide hydratase and apolipoprotein N-acyltransferase	515843	516712	+	NC_010465	CDS	13.235	5.93758	-1.15642	0.124534
YPK_0472	tldD	protease TldD	516724	518169	+	NC_010465	CDS	6.52784	8.55616	0.390358	0.920188
YPK_0473	tccC	insecticidal toxin complex protein TccC	518371	521229	-	NC_010465	CDS	3.93343	5.71391	0.538691	0.678745
YPK_0474		conserved hypothetical protein	521283	521456	-	NC_010465	CDS	0	0
YPK_0475		conserved hypothetical protein	521443	521802	-	NC_010465	CDS	0.0807047	0	-Inf	1
YPK_0476		putative phage-related protein	521799	522200	-	NC_010465	CDS	0.0807047	0.685702	3.08686	1
YPK_0477		putative phage-related protein	522213	522515	-	NC_010465	CDS	0.161409	0	-Inf	1
YPK_0478	tcaC	virulence plasmid 65 kDa B protein	522649	527118	-	NC_010465	CDS	2.14606	3.16344	0.559804	0.982861
YPK_0479		insecticidal toxin complex protein	527175	530768	-	NC_010465	CDS	4.15101	11.0679	1.41485	0.164551
YPK_0480		putative insecticidal toxin	530809	533310	-	NC_010465	CDS	5.59526	11.0946	0.987584	0.148602
YPK_0481		transcriptional regulator, LysR family	533546	534358	-	NC_010465	CDS	0.863224	2.81555	1.70561	0.524543
YPK_0482		transcriptional regulator, LysR family	534673	535584	-	NC_010465	CDS	4.60412	4.64898	0.013991	1
YPK_0483		protein of unknown function DUF1656	535887	536090	+	NC_010465	CDS	0.62111	2.43633	1.97179	0.535693
YPK_0484	yhcQ	secretion protein HlyD family protein	536098	537033	+	NC_010465	CDS	0.802826	1.06492	0.407588	1
YPK_0485	yhcP	fusaric acid resistance protein conserved region	537035	538990	+	NC_010465	CDS	3.09948	3.23617	0.0622639	0.875068
YPK_0486	gabD-1	succinic semialdehyde dehydrogenase	539257	540726	+	NC_010465	CDS	56.6776	29.2986	-0.951948	0.02482
YPK_0487		guanine-specific ribonuclease N1 and T1	540921	541394	+	NC_010465	CDS	14.3361	10.1973	-0.491475	0.484849
YPK_0488	yhcO	barstar (barnase inhibitor)	541399	541680	+	NC_010465	CDS	5.20439	2.77414	-0.90769	0.472072
YPK_0489	yjgA	ribosome-associated protein	541776	542324	-	NC_010465	CDS	6.24089	10.1705	0.704573	0.35612
YPK_0490	pmbA	peptidase U62 modulator of DNA gyrase	542505	543845	+	NC_010465	CDS	8.55021	6.88835	-0.3118	0.519889
YPK_0491		conserved hypothetical protein	544005	544613	+	NC_010465	CDS	4.07875	13.2198	1.69651	0.107782
YPK_0492	cybC-1	cytochrome b562	544821	545207	+	NC_010465	CDS	17.3383	4.80453	-1.85149	0.0220721
YPK_0493	rnk	GreA/GreB family elongation factor	545439	545849	-	NC_010465	CDS	7.10649	2.17125	-1.71061	0.183434
YPK_0494	treC	alpha, alpha-phosphotrehalase	546202	547863	-	NC_010465	CDS	4.45115	2.35351	-0.919362	0.484009
YPK_0495	treB	PTS system, trehalose-specific IIBC subunit	547958	549373	-	NC_010465	CDS	9.35831	8.50274	-0.13832	0.995751
YPK_0496	treR	transcriptional regulator, LacI family	549784	550737	-	NC_010465	CDS	3.77202	2.85695	-0.400859	0.915853
YPK_0497		conserved hypothetical protein	550971	551447	-	NC_010465	CDS	5.45363	0	-Inf	0.0231869
YPK_0498	tdcF, ridA	endoribonuclease L-PSP	551746	552132	-	NC_010465	CDS	36.3316	8.90867	-2.02794	0.000995181
YPK_0499	pyrI	aspartate carbamoyltransferase, regulatory subunit	552270	552737	-	NC_010465	CDS	1.00907	3.05391	1.59763	0.374721
YPK_0500	pyrB	aspartate carbamoyltransferase	552746	553681	-	NC_010465	CDS	1.14595	2.66	1.21488	0.741619
YPK_0501	ptsO	phosphotransferase system, phosphocarrier protein HPr	554019	554291	-	NC_010465	CDS	6.48301	3.72492	-0.799455	0.411865
YPK_0502	yhbJ	glmZ(sRNA)-inactivating NTPase, glucosamine-6-phosphate regulated	554288	555142	-	NC_010465	CDS	14.8992	9.38272	-0.667159	0.253107
YPK_0503	ptsN	PTS IIA-like nitrogen-regulatory protein PtsN	555448	555930	-	NC_010465	CDS	16.3561	11.0532	-0.565367	0.492918
YPK_0504	yhbH	sigma 54 modulation protein/ribosomal protein S30EA	556049	556336	-	NC_010465	CDS	151.408	23.8323	-2.66746	0.00638862
YPK_0505	rpoN	RNA polymerase, sigma 54 subunit, RpoN	556360	557793	-	NC_010465	CDS	81.0538	34.5678	-1.22945	0.00807793
YPK_0506	yhbG	ABC transporter related	557855	558580	-	NC_010465	CDS	13.9978	10.1705	-0.460799	0.649652
YPK_0507	lptA	lipopolysaccharide transport periplasmic protein LptA	558587	559132	-	NC_010465	CDS	10.9025	16.1081	0.563128	0.529065
YPK_0508	yrbK	protein of unknown function DUF1239	559116	559679	-	NC_010465	CDS	3.99805	13.6571	1.77228	0.0722272
YPK_0509	kdsC	3-deoxy-D-manno-octulosonate 8-phosphate phosphatase, YrbI family	559676	560239	-	NC_010465	CDS	2.45279	3.6982	0.592401	0.86243
YPK_0510	kdsD	D-arabinose 5-phosphate isomerase	560789	561862	-	NC_010465	CDS	6.20502	6.20265	-0.000551688	0.922856
YPK_0511	yrbG	Na+/Ca+ antiporter, CaCA family	561886	562860	-	NC_010465	CDS	7.23203	7.19945	-0.0065137	1
YPK_0512	mlaF	ABC transporter related	563125	563943	+	NC_010465	CDS	13.1322	16.2056	0.30339	0.586804
YPK_0513	mlaE	putative ABC transporter system permease protein	564161	564943	+	NC_010465	CDS	2.60576	4.14554	0.669859	0.762287
YPK_0514	yrbD	mammalian cell entry related domain protein	564948	565505	+	NC_010465	CDS	10.417	4.83125	-1.10847	0.23532
YPK_0515	yrbC	toluene tolerance family protein	565518	566141	+	NC_010465	CDS	8.39829	4.64898	-0.85318	0.411232
YPK_0516	mlaB	putative anti-sigma B factor antagonist	566177	566479	+	NC_010465	CDS	4.86179	1.97429	-1.30015	0.31272
YPK_0517		BolA family protein	566617	566880	+	NC_010465	CDS	7.55537	9.20046	0.284203	0.850205
YPK_0518	murA	UDP-N-acetylglucosamine 1-carboxyvinyltransferase	567034	568296	+	NC_010465	CDS	54.5268	22.3982	-1.28358	0.00962623
YPK_0519	degS	periplasmic serine protease DegS	568477	569628	-	NC_010465	CDS	13.5834	12.8159	-0.0839182	1
YPK_0520	degQ	protease Do	569655	571028	-	NC_010465	CDS	36.5958	140.771	1.9436	6.98098e-06
YPK_0521	yhcB	protein of unknown function DUF1043	571299	571703	-	NC_010465	CDS	116.399	59.6399	-0.964726	0.0671842
YPK_0522		hypothetical protein YPK_0522	571848	571970	+	NC_010465	CDS	0.0807047	0	-Inf	1
YPK_0523		AFG1-family ATPase	571927	573054	+	NC_010465	CDS	3.46239	5.40742	0.643175	0.60785
YPK_0524	rplM	ribosomal protein L13	573368	573796	+	NC_010465	CDS	48.7429	48.2148	-0.0157162	0.974982
YPK_0525	rpsI	ribosomal protein S9	573811	574203	+	NC_010465	CDS	38.7604	24.8466	-0.641537	0.212153
YPK_0526	sspA	glutathione S-transferase domain	574577	575218	+	NC_010465	CDS	29.1264	8.48804	-1.77883	0.00665722
YPK_0527	sspB	stringent starvation protein B; ClpXP protease specificity-enhancing factor	575224	575739	+	NC_010465	CDS	29.6025	12.1448	-1.28538	0.0336488
YPK_0528		conserved hypothetical protein	575892	576377	-	NC_010465	CDS	8.71451	5.3393	-0.706769	0.740106
YPK_0529	gltD	glutamate synthase, small subunit	576977	578395	-	NC_010465	CDS	4.63524	7.19945	0.635243	0.544642
YPK_0530	gltB	glutamate synthase (ferredoxin)	578405	582862	-	NC_010465	CDS	14.4646	9.44344	-0.61514	0.59537
YPK_0531		conserved hypothetical radical SAM protein	583619	584608	+	NC_010465	CDS	2.63741	0.420626	-2.64851	0.531422
YPK_0532		hypothetical protein YPK_0532	584643	584861	+	NC_010465	CDS	0.504536	3.50125	2.79484	0.199504
YPK_0533	arcB	multi-sensor hybrid histidine kinase	584892	587228	+	NC_010465	CDS	38.8767	64.417	0.728535	0.148647
YPK_0534	elbB	ThiJ/PfpI domain protein	587470	588123	+	NC_010465	CDS	23.9097	23.7236	-0.0112716	0.919818
YPK_0535	mtgA	monofunctional biosynthetic peptidoglycan transglycosylase	588120	588845	+	NC_010465	CDS	9.9053	10.674	0.107826	0.806135
YPK_0536		transport-associated	589052	589627	-	NC_010465	CDS	21.8546	16.0501	-0.445357	0.454806
YPK_0537	diaA	DnaA initiator-associating protein DiaA	589638	590228	-	NC_010465	CDS	16.1486	16.7837	0.0556585	0.824445
YPK_0538		protein of unknown function UPF0102	590499	590852	-	NC_010465	CDS	9.26863	12.6069	0.443783	0.483095
YPK_0539		LppC family lipoprotein	590951	592924	-	NC_010465	CDS	16.7876	21.2799	0.342091	0.389609
YPK_0540	rsmI	uroporphyrin-III C/tetrapyrrole (Corrin/Porphyrin) methyltransferase	592987	593886	+	NC_010465	CDS	5.87086	2.39492	-1.2936	0.296241
YPK_0541		pirin domain protein	594484	595188	-	NC_010465	CDS	0.322819	1.79203	2.4728	0.633932
YPK_0542		transcriptional regulator, LysR family	595450	596343	+	NC_010465	CDS	18.3192	17.1003	-0.0993306	0.899827
YPK_0543	yqjG	putative glutathione S-transferase	596474	597460	-	NC_010465	CDS	20.226	7.9993	-1.33827	0.103077
YPK_0544	yphA, yqjF	putative oxidoreductase	597546	597941	-	NC_010465	CDS	19.0909	6.91968	-1.4641	0.0655109
YPK_0545		conserved hypothetical protein	598245	598529	-	NC_010465	CDS	6.31738	3.3457	-0.917018	0.364354
YPK_0546		conserved hypothetical protein	598526	598921	-	NC_010465	CDS	30.8972	17.5376	-0.817027	0.143814
YPK_0547		protein of unknown function DUF883 ElaB	598924	599229	-	NC_010465	CDS	412.984	119.644	-1.78733	7.86134e-07
YPK_0548		protein of unknown function DUF1090	599384	599764	-	NC_010465	CDS	35.1809	9.42875	-1.89965	0.00209742
YPK_0549		conserved hypothetical protein	599990	600379	-	NC_010465	CDS	2.34334	0	-Inf	0.256811
YPK_0550	yqjA	SNARE associated Golgi protein	600376	601074	-	NC_010465	CDS	3.53887	1.70922	-1.04995	0.640018
YPK_0551		putative lipoprotein	601351	601884	-	NC_010465	CDS	20.1268	7.91187	-1.34703	0.0419182
YPK_0552	exuR	regulatory protein GntR HTH	602133	602927	-	NC_010465	CDS	19.8483	14.9337	-0.410448	0.658735
YPK_0553	exuT-1	d-galactonate transporter	603190	604494	-	NC_010465	CDS	0.984543	1.52695	0.633131	0.755819
YPK_0554	uxaC	glucuronate isomerase	605239	606648	+	NC_010465	CDS	5.31015	48.3925	3.18796	2.22362e-07
YPK_0555	uxaB	mannitol dehydrogenase domain	606847	608298	+	NC_010465	CDS	4.21141	8.77983	1.05989	0.439936
YPK_0556	uxaA	altronate dehydratase	608309	609799	+	NC_010465	CDS	2.30035	6.93438	1.59191	0.270755
YPK_0557		conserved hypothetical protein	609952	610482	+	NC_010465	CDS	0.948674	0.420626	-1.17337	1
YPK_0558	sstT	sodium:dicarboxylate symporter	610549	611868	-	NC_010465	CDS	204.337	74.314	-1.45924	0.000126074
YPK_0559		oxidoreductase domain protein	612340	613335	-	NC_010465	CDS	13.0826	6.58187	-0.991078	0.179073
YPK_0560	ygjP	protein of unknown function DUF45	613538	614047	-	NC_010465	CDS	5.84159	8.33249	0.512387	0.776299
YPK_0561	yapG	outer membrane autotransporter barrel domain protein	614303	617296	-	NC_010465	CDS	1.3522	3.81235	1.49537	0.334214
YPK_0562	rsmC-1	rRNA (guanine-N(2)-)-methyltransferase	617771	618958	+	NC_010465	CDS	11.3335	21.1731	0.901645	0.282962
YPK_0563	fadH	NADH:flavin oxidoreductase/NADH oxidase	619074	621095	-	NC_010465	CDS	9.94539	41.0081	2.04381	0.00119012
YPK_0564	hdeD	acid-resistance membrane protein	621308	621877	-	NC_010465	CDS	256.53	253.848	-0.0151639	0.997371
YPK_0565		putative kinase protein	622245	623744	-	NC_010465	CDS	3.55443	1.3714	-1.37396	0.395107
YPK_0566		conserved hypothetical protein	623776	625524	-	NC_010465	CDS	2.56989	2.59188	0.0122912	1
YPK_0567		von Willebrand factor type A	625524	626564	-	NC_010465	CDS	2.44909	3.80773	0.636684	0.747202
YPK_0568		von Willebrand factor type A	626666	627367	-	NC_010465	CDS	1.93322	0	-Inf	0.382982
YPK_0569	terX	stress protein	627306	627947	-	NC_010465	CDS	4.13071	2.85695	-0.531911	0.786021
YPK_0570	terY	von Willebrand factor type A	627980	628618	-	NC_010465	CDS	5.80572	3.76632	-0.624318	0.498341
YPK_0571		polypeptide-transport-associated domain protein ShlB-type	629333	631021	+	NC_010465	CDS	1.58112	1.52695	-0.0502935	0.964886
YPK_0572		filamentous haemagglutinin family outer membrane protein	631066	633042	+	NC_010465	CDS	0.605548	1.10633	0.869468	0.86332
YPK_0573		conserved hypothetical protein	633011	633367	+	NC_010465	CDS	0.262421	1.79203	2.77164	0.344294
YPK_0574		hypothetical protein YPK_0574	633374	633679	+	NC_010465	CDS	1.38807	1.10633	-0.327297	1
YPK_0575	fhaB-1	putative adhesin	633782	637015	+	NC_010465	CDS	7.73419	11.148	0.527468	0.699338
YPK_0576		protein of unknown function DUF1436	637017	637550	+	NC_010465	CDS	3.51856	3.76632	0.0981716	1
YPK_0577	fhaB-2	putative adhesin	637676	639475	+	NC_010465	CDS	2.21542	4.16024	0.909085	0.554551
YPK_0578		conserved hypothetical protein	639472	639705	+	NC_010465	CDS	1.41259	2.47773	0.810673	0.98257
YPK_0579		conserved hypothetical protein	639977	640198	+	NC_010465	CDS	0.722121	1.06492	0.560434	0.947991
YPK_0580		hypothetical protein YPK_0580	640158	640292	+	NC_010465	CDS	0.161409	0.420626	1.38181	0.994551
YPK_0581		conserved hypothetical protein	640294	640710	+	NC_010465	CDS	32.0811	136.122	2.08511	6.39383e-06
YPK_0582	fhaB-3	putative adhesin/hemolysin	640743	641540	+	NC_010465	CDS	3.76542	6.025	0.678151	0.345546
YPK_0583	yapF	outer membrane autotransporter barrel domain protein	641999	644284	-	NC_010465	CDS	25.3993	27.7937	0.129972	1
YPK_0584		putative exported protein	644344	645339	-	NC_010465	CDS	1.59009	2.81555	0.824306	0.603471
YPK_0585		conserved hypothetical protein	645441	646820	-	NC_010465	CDS	0.74665	6.6693	3.15903	0.0229244
YPK_0586		ABC transporter related	647146	648261	+	NC_010465	CDS	1.40837	11.9893	3.08964	0.00159723
YPK_0587		conserved hypothetical protein	648344	651697	+	NC_010465	CDS	9.71936	27.5212	1.50161	0.0151149
YPK_0588	lacI-2, galR-2	transcriptional regulator, LacI family	651806	652792	+	NC_010465	CDS	3.25192	2.85695	-0.186814	1
YPK_0589	ycjN-1	extracellular solute-binding protein family 1	652869	654113	+	NC_010465	CDS	1.30736	1.48555	0.184336	0.986945
YPK_0590	ycjO-1	binding-protein-dependent transport systems inner membrane component	654167	655048	+	NC_010465	CDS	0.939707	0.420626	-1.15967	1
YPK_0591	ycjP-1	binding-protein-dependent transport systems inner membrane component	655048	655866	+	NC_010465	CDS	1.32767	0.644296	-1.0431	0.91309
YPK_0592		conserved hypothetical protein	655866	656378	+	NC_010465	CDS	0.802826	0.644296	-0.317365	1
YPK_0593	bglX	glycoside hydrolase family 3 domain protein	656429	658612	+	NC_010465	CDS	2.26738	3.23617	0.513264	0.62908
YPK_0594		outer membrane efflux protein	658676	660202	-	NC_010465	CDS	2.7917	0.420626	-2.73053	0.388411
YPK_0595	mdtO	fusaric acid resistance protein conserved region	660207	662108	-	NC_010465	CDS	2.65481	1.6825	-0.658001	1
YPK_0596	mdtN	multidrug resistance protein MdtN	662092	663141	-	NC_010465	CDS	6.54393	1.70922	-1.93682	0.173976
YPK_0597		conserved hypothetical protein	663151	663486	-	NC_010465	CDS	1.90394	2.61859	0.4598	1
YPK_0598		conserved hypothetical protein	663483	663683	-	NC_010465	CDS	1.94878	1.06492	-0.871823	0.907298
YPK_0599		aminotransferase class I and II	664449	665681	+	NC_010465	CDS	3.29623	5.44883	0.725129	0.637733
YPK_0600		Na+/H+ antiporter NhaC	665674	667125	+	NC_010465	CDS	10.5132	6.07843	-0.790434	0.351522
YPK_0601		conserved hypothetical protein	667138	667575	+	NC_010465	CDS	0.343126	1.06492	1.63394	0.722299
YPK_0602		YheO domain protein	667709	668341	+	NC_010465	CDS	1.73119	33.5822	4.27786	2.44443e-06
YPK_0603	tdcF	endoribonuclease L-PSP	668352	668732	+	NC_010465	CDS	1.50464	29.3326	4.28501	2.64046e-08
YPK_0604		endoribonuclease L-PSP	669017	669421	+	NC_010465	CDS	0.883531	3.23617	1.87294	0.297748
YPK_0605		putative mono-oxygenase YdhR	669636	669938	-	NC_010465	CDS	1.51598	2.77414	0.871788	0.644688
YPK_0606		putative protein-disulfide isomerase	670198	670914	-	NC_010465	CDS	0.242114	2.3268	3.26459	0.257598
YPK_0607		transcriptional regulator, LysR family	671076	672008	+	NC_010465	CDS	2.45331	12.9861	2.40416	0.00610467
YPK_0608	fic	filamentation induced by cAMP protein Fic	672399	673013	+	NC_010465	CDS	4.15523	5.74062	0.466277	1
YPK_0609		conserved hypothetical protein	673010	673168	-	NC_010465	CDS	22.1624	56.4912	1.34991	0.00829428
YPK_0610		HNH endonuclease	673347	674525	+	NC_010465	CDS	6.95405	5.40742	-0.362912	0.880461
YPK_0611		conserved hypothetical protein	674534	675064	+	NC_010465	CDS	3.92446	4.76313	0.279415	0.738192
YPK_0612		conserved hypothetical protein	675078	675551	+	NC_010465	CDS	1.56978	1.52695	-0.0399083	1
YPK_0613	xtmA	putative phage terminase, small subunit	675604	676206	+	NC_010465	CDS	1.48908	0.841252	-0.82381	1
YPK_0614		integrase family protein	676659	678089	+	NC_010465	CDS	16.0017	21.7953	0.445796	0.535724
YPK_0615		hypothetical protein YPK_0615	678089	678817	+	NC_010465	CDS	1.56082	1.48555	-0.0713064	1
YPK_0616		conserved hypothetical protein	678961	679158	+	NC_010465	CDS	0	3.88047	Inf	0.00997927
YPK_0617		AntA/AntB antirepressor domain protein	679173	679976	+	NC_010465	CDS	0	0
YPK_0618		hypothetical protein YPK_0618	679966	680598	+	NC_010465	CDS	0	1.10633	Inf	0.387079
YPK_0619		hypothetical protein YPK_0619	680644	681051	+	NC_010465	CDS	0.242114	8.51937	5.13699	0.0833192
YPK_0620		hypothetical protein YPK_0620	681044	681418	+	NC_010465	CDS	0.641417	0	-Inf	0.974429
YPK_0621		hypothetical protein YPK_0621	681411	681605	+	NC_010465	CDS	0	0
YPK_0622		phage/plasmid primase, P4 family	681605	683038	+	NC_010465	CDS	1.40363	10.5351	2.90797	0.0520556
YPK_0623		hypothetical protein YPK_0623	683417	684871	+	NC_010465	CDS	4.41528	8.86726	1.00598	0.37222
YPK_0624		conserved hypothetical protein	684871	685314	+	NC_010465	CDS	1.25119	2.12984	0.767452	0.843466
YPK_0625		hypothetical protein YPK_0625	685397	685945	-	NC_010465	CDS	6.94455	19.5579	1.4938	0.129422
YPK_0626		hypothetical protein YPK_0626	686112	686288	+	NC_010465	CDS	0.343126	0	-Inf	1
YPK_0627		hypothetical protein YPK_0627	686292	686642	+	NC_010465	CDS	0	0
YPK_0628		hypothetical protein YPK_0628	686639	687436	+	NC_010465	CDS	0.262421	0.420626	0.680653	0.989323
YPK_0629		hypothetical protein YPK_0629	687458	687979	+	NC_010465	CDS	0.378995	0	-Inf	1
YPK_0630		hypothetical protein YPK_0630	688315	688899	+	NC_010465	CDS	1.20213	0	-Inf	0.683617
YPK_0631		hypothetical protein YPK_0631	689126	689434	+	NC_010465	CDS	10.0261	3.6568	-1.45511	0.177777
YPK_0632		putative excisionase	689529	689768	-	NC_010465	CDS	1.80293	0.420626	-2.09973	0.723495
YPK_0633		hypothetical protein YPK_0633	690045	690734	+	NC_010465	CDS	9.67348	8.56078	-0.176292	0.913342
YPK_0634	rpoD	RNA polymerase, sigma 70 subunit, RpoD	691156	692994	-	NC_010465	CDS	204.969	108.879	-0.912682	0.019382
YPK_0635	dnaG	DNA primase	693152	694900	-	NC_010465	CDS	68.9012	52.781	-0.38451	0.391788
YPK_0636	rpsU	ribosomal protein S21	695036	695251	-	NC_010465	CDS	27.4981	20.8833	-0.396985	0.464301
YPK_0637	gcp	metalloendopeptidase, glycoprotease family	695657	696670	+	NC_010465	CDS	15.5681	11.5273	-0.433541	0.60154
YPK_0638		protein of unknown function DUF205	696861	697511	-	NC_010465	CDS	19.0969	12.466	-0.61534	0.419044
YPK_0639	folB	dihydroneopterin aldolase	697619	697978	+	NC_010465	CDS	4.20481	2.36821	-0.828247	0.843796
YPK_0640	uppP	undecaprenol kinase	698252	699070	+	NC_010465	CDS	1.06525	0.420626	-1.34058	1
YPK_0641	cca	multifunctional tRNA nucleotidyl transferase/2'3'-cyclic phosphodiesterase/2'nucleotidase/phosphatase	699306	700544	-	NC_010465	CDS	9.24832	12.8573	0.475319	0.617426
YPK_0642	ygiM	SH3 domain protein	700704	701324	-	NC_010465	CDS	7.90694	15.5366	0.974476	0.158273
YPK_0643		adenylate cyclase	701628	702935	+	NC_010465	CDS	14.3145	14.1338	-0.0183263	0.889744
YPK_0644	glnE	(glutamate--ammonia-ligase) adenylyltransferase	703107	705962	+	NC_010465	CDS	22.8449	17.5062	-0.384005	0.517979
YPK_0645	rfaE	RfaE bifunctional protein	706097	707527	+	NC_010465	CDS	15.2447	8.52945	-0.837786	0.265047
YPK_0646	asoB	amino acid permease-associated region	707564	708814	+	NC_010465	CDS	5.95631	1.48555	-2.00342	0.230067
YPK_0647		protein of unknown function DUF526	709139	709420	-	NC_010465	CDS	13.0467	25.9455	0.991796	0.071682
YPK_0648		conserved hypothetical protein	709456	709653	-	NC_010465	CDS	0	0
YPK_0649	ribB	3,4-dihydroxy-2-butanone 4-phosphate synthase	709990	710643	+	NC_010465	CDS	56.2081	21.0857	-1.41451	0.00133709
YPK_0650		extradiol ring-cleavage dioxygenase class III protein subunit B	711102	711884	+	NC_010465	CDS	0.903838	1.10633	0.291643	0.993523
YPK_0651		glutathionylspermidine synthase	712168	713328	-	NC_010465	CDS	76.6541	49.0994	-0.642656	0.124733
YPK_0652		conserved hypothetical protein	713338	714024	-	NC_010465	CDS	52.5817	83.1252	0.660726	0.141984
YPK_0653		conserved hypothetical protein	714090	714260	+	NC_010465	CDS	14.886	36.9619	1.31208	0.0455507
YPK_0654	tolC	type I secretion outer membrane protein, TolC family	714325	715719	-	NC_010465	CDS	56.9229	29.5729	-0.944733	0.0710505
YPK_0655	nudF	ADP-ribose diphosphatase	716115	716747	+	NC_010465	CDS	5.31912	4.3425	-0.292661	0.886036
YPK_0656		protein of unknown function DUF1249	716781	717206	+	NC_010465	CDS	6.62226	9.84937	0.572708	0.58931
YPK_0657	icc	metallophosphoesterase	717215	718057	+	NC_010465	CDS	16.2	20.4239	0.334266	0.505499
YPK_0658		protein of unknown function UPF0227	718115	718696	+	NC_010465	CDS	9.46961	12.0988	0.35349	0.984044
YPK_0659	parE	DNA topoisomerase IV, B subunit	718798	720693	+	NC_010465	CDS	12.4227	3.72492	-1.7377	0.0334414
YPK_0660		transcriptional regulator, LysR family	720697	721608	+	NC_010465	CDS	2.91724	1.33	-1.13318	0.474334
YPK_0661	mdaB	putative modulator of drug activity	721666	722250	-	NC_010465	CDS	1.90394	2.12984	0.161757	0.958006
YPK_0662	parC	DNA topoisomerase IV, A subunit	722554	724827	+	NC_010465	CDS	16.3524	11.1213	-0.556177	0.471772
YPK_0663	plsC	1-acyl-sn-glycerol-3-phosphate acyltransferase	725134	725865	+	NC_010465	CDS	7.174	4.18695	-0.776879	0.471012
YPK_0664		hypothetical protein YPK_0664	725828	725935	+	NC_010465	CDS	0.564933	0	-Inf	1
YPK_0665	sufI	multicopper oxidase type 3	726044	727468	+	NC_010465	CDS	4.28315	1.06492	-2.00792	0.30051
YPK_0666		radical SAM domain protein	727776	730103	+	NC_010465	CDS	3.72481	2.85695	-0.382688	0.860402
YPK_0667	dkgA-1	2,5-didehydrogluconate reductase	730125	730958	-	NC_010465	CDS	11.9498	22.5511	0.916207	0.278588
YPK_0668	yqhD	iron-containing alcohol dehydrogenase	731377	732534	-	NC_010465	CDS	14.8125	14.2894	-0.0518675	0.859285
YPK_0669		transcriptional regulator, AraC family	732931	733824	+	NC_010465	CDS	2.22676	7.13133	1.67922	0.094156
YPK_0670		SNARE associated Golgi protein	733916	734578	-	NC_010465	CDS	10.2933	11.6975	0.1845	0.712925
YPK_0671	metC-1	cystathionine beta-lyase	734772	735983	-	NC_010465	CDS	4.10618	4.52476	0.140047	0.927155
YPK_0672	exbB	TonB-system energizer ExbB	736462	737499	+	NC_010465	CDS	10.4075	10.3942	-0.00183779	0.993875
YPK_0673	exbD	TonB system transport protein ExbD	737503	737934	+	NC_010465	CDS	1.90394	0.420626	-2.17838	0.712738
YPK_0674		hypothetical protein YPK_0674	737880	738065	-	NC_010465	CDS	1.02041	2.21266	1.11663	0.553499
YPK_0677	tadF	conserved hypothetical protein	739611	740183	-	NC_010465	CDS	0	0
YPK_0678	tadE	TadE family protein	740167	740640	-	NC_010465	CDS	0	0
YPK_0679	tadD	putative lipoprotein	740637	741407	-	NC_010465	CDS	0	0
YPK_0680	tadC	type II secretion system protein	741391	742224	-	NC_010465	CDS	0	0.420626	Inf	0.811511
YPK_0681	tadB	type II secretion system protein	742221	743096	-	NC_010465	CDS	0	0
YPK_0682	tadA, cpaF	type II secretion system protein E	743093	744379	-	NC_010465	CDS	0.423831	0.420626	-0.0109506	1
YPK_0683	tadZ, cpaE	conserved hypothetical protein	744391	745518	-	NC_010465	CDS	0	0.420626	Inf	0.811511
YPK_0684		conserved hypothetical protein	745529	745819	-	NC_010465	CDS	0	0
YPK_0685	cpaC, rcpA	type II and III secretion system protein	745816	747087	-	NC_010465	CDS	0.0807047	4.94539	5.93729	0.00864434
YPK_0686	cpaB, rcpC	putative membrane protein	747130	748011	-	NC_010465	CDS	0.0807047	0	-Inf	1
YPK_0687	cpaA, tadV	peptidase A24A prepilin type IV	748063	748485	-	NC_010465	CDS	0.161409	0	-Inf	1
YPK_0688		conserved hypothetical protein	748552	748749	-	NC_010465	CDS	1.18182	1.10633	-0.0952324	1
YPK_0689		putative transcriptional regulator, CadC	748971	749558	-	NC_010465	CDS	0.322819	1.10633	1.77698	0.858915
YPK_0690		TnpA	750484	750633	-	NC_010465	CDS	2.2112	1.06492	-1.05408	0.825968
YPK_0691		hypothetical protein YPK_0691	750764	751030	-	NC_010465	CDS	2.75583	2.36821	-0.21869	1
YPK_0692	cpbD-1	fibronectin type III domain protein	751068	752465	-	NC_010465	CDS	9.68297	5.40742	-0.840509	0.412274
YPK_0693	chiC	glycoside hydrolase family 18	752537	753952	-	NC_010465	CDS	2.39292	4.14554	0.792791	0.602759
YPK_0694	smfA-1	fimbrial protein	755096	755626	+	NC_010465	CDS	0	0
YPK_0695		fimbrial biogenesis outer membrane usher protein	755933	758413	+	NC_010465	CDS	29.2145	23.2248	-0.331023	0.544137
YPK_0696	papD	pili assembly chaperone	758431	759150	+	NC_010465	CDS	20.106	7.95328	-1.338	0.0332659
YPK_0697		fimbrial protein	759175	760278	+	NC_010465	CDS	14.8974	8.90867	-0.741777	0.399739
YPK_0698	fepB	periplasmic binding protein	760490	761569	-	NC_010465	CDS	2.16636	3.81235	0.815404	0.375665
YPK_0699		conserved hypothetical protein	762425	763420	+	NC_010465	CDS	15.7129	22.0503	0.488852	0.415884
YPK_0700		lipoprotein	763512	764081	-	NC_010465	CDS	1.3522	2.59188	0.938691	0.635238
YPK_0701		conserved hypothetical protein	764093	764224	+	NC_010465	CDS	0.0807047	0	-Inf	1
YPK_0702	flhA-1	type III secretion FHIPEP protein	764293	766386	-	NC_010465	CDS	1.73119	6.65461	1.94259	0.156028
YPK_0703	flhB-1	flagellar biosynthetic protein FlhB	766376	767509	-	NC_010465	CDS	0.0807047	0.685702	3.08686	1
YPK_0704	fliR-1	flagellar biosynthetic protein FliR	767509	768288	-	NC_010465	CDS	0.0807047	0	-Inf	1
YPK_0705	fliQ-1	flagellar biosynthetic protein FliQ	768289	768561	-	NC_010465	CDS	0	0
YPK_0706	fliP-1	flagellar biosynthetic protein FliP	768563	769333	-	NC_010465	CDS	0	0.420626	Inf	0.811511
YPK_0707	fliN-1	flagellar motor switch protein FliN	769330	769743	-	NC_010465	CDS	0.298291	0	-Inf	1
YPK_0708	fliM-1	flagellar motor switch protein	769736	770635	-	NC_010465	CDS	0.262421	2.21266	3.07582	0.185409
YPK_0709	fleR	sigma54 specific transcriptional regulator, Fis family	771158	772186	+	NC_010465	CDS	0.4597	1.75062	1.9291	0.570032
YPK_0710	fliE-1	flagellar hook-basal body complex protein FliE	772203	772583	+	NC_010465	CDS	0.298291	0	-Inf	1
YPK_0711	fliF-1	flagellar M-ring protein FliF	772593	774233	+	NC_010465	CDS	1.2111	2.43633	1.0084	0.66205
YPK_0712	fliG-1	flagellar motor switch protein FliG	774205	775248	+	NC_010465	CDS	0	0
YPK_0713	fliH-1	flagellar assembly protein FliH	775253	775969	+	NC_010465	CDS	0.975577	0.644296	-0.598532	1
YPK_0714	fliI-1	ATPase, FliI/YscN family	775962	777302	+	NC_010465	CDS	0	0.644296	Inf	0.81261
YPK_0715	fliJ-1	flagellar export protein FliJ	777306	777743	+	NC_010465	CDS	0.948674	5.40742	2.51096	0.0477248
YPK_0716	flgN-1	conserved hypothetical protein	778043	778468	-	NC_010465	CDS	2.1508	3.83906	0.835878	0.5143
YPK_0717	flgM-1	putative flagellar regulatory protein	778475	778741	-	NC_010465	CDS	1.60565	3.92187	1.28838	0.404993
YPK_0718	flgA-1	flagella basal body P-ring formation protein FlgA	778989	779807	-	NC_010465	CDS	1.02041	3.54266	1.79568	0.270147
YPK_0719	flgB-1	flagellar basal-body rod protein FlgB	779895	780371	+	NC_010465	CDS	0	0
YPK_0720	flgC-1	flagellar basal-body rod protein FlgC	780374	780799	+	NC_010465	CDS	0	0
YPK_0721	flgD-1	flagellar hook capping protein	780802	781458	+	NC_010465	CDS	0	0
YPK_0722	flgE-1	flagellar basal body rod protein	781513	781821	+	NC_010465	CDS	0.0807047	0	-Inf	1
YPK_0723		conserved hypothetical protein	781827	782603	+	NC_010465	CDS	4.24728	2.59188	-0.712542	0.788998
YPK_0724		conserved hypothetical protein	782767	783213	-	NC_010465	CDS	1.10534	2.55047	1.20628	0.625028
YPK_0725		putative transcriptional regulator, CadC	783194	784111	-	NC_010465	CDS	1.52495	0.685702	-1.15311	0.788077
YPK_0726	flaA-1	flagellin domain protein	784867	786072	+	NC_010465	CDS	3.28067	2.63328	-0.317127	0.979069
YPK_0727		hypothetical protein YPK_0727	786326	786481	+	NC_010465	CDS	0	0
YPK_0728	flaA-2	flagellin domain protein	786719	787486	+	NC_010465	CDS	0.540405	0.420626	-0.361503	1
YPK_0729	fliK-2	putative flagellar hook-length control protein	787488	788288	+	NC_010465	CDS	1.63018	3.94859	1.2763	0.750209
YPK_0730	motA-1	MotA/TolQ/ExbB proton channel	788332	788937	+	NC_010465	CDS	0.645638	0.420626	-0.618187	1
YPK_0731	motB-1	OmpA/MotB domain protein	788937	789848	+	NC_010465	CDS	1.90394	2.43633	0.355717	1
YPK_0732		conserved hypothetical protein	790308	790904	+	NC_010465	CDS	8.26563	15.9158	0.945261	0.164536
YPK_0733		conserved hypothetical protein	790904	791356	+	NC_010465	CDS	0.4597	1.48555	1.69223	0.5397
YPK_0734		protein of unknown function DUF805	791340	791711	+	NC_010465	CDS	0	0
YPK_0735		hypothetical protein YPK_0735	791712	791840	+	NC_010465	CDS	0	0
YPK_0736	slyB-1	17 kDa surface antigen	791837	792304	-	NC_010465	CDS	19.2349	19.3811	0.0109262	1
YPK_0737		diguanylate cyclase/phosphodiesterase with PAS/PAC sensor(s)	793502	796069	-	NC_010465	CDS	4.20007	6.09312	0.536769	0.706136
YPK_0738		efflux transporter, RND family, MFP subunit	796508	797800	+	NC_010465	CDS	2.00918	1.10633	-0.860824	0.820193
YPK_0739		transporter, hydrophobe/amphiphile efflux-1 (HAE1) family	797813	800713	+	NC_010465	CDS	1.52917	2.89836	0.922489	0.83825
YPK_0740		putative integral membrane efflux protein	800713	800931	+	NC_010465	CDS	1.16151	1.10633	-0.0702272	1
YPK_0741		ShET2 enterotoxin domain protein	801066	802562	-	NC_010465	CDS	0.262421	4.49805	4.09934	0.00862128
YPK_0742		conserved hypothetical protein	802840	803427	+	NC_010465	CDS	2.45331	0.841252	-1.54412	0.761769
YPK_0743	yapH	outer membrane autotransporter barrel domain protein	804249	817187	+	NC_010465	CDS	26.9865	16.7791	-0.685568	0.217125
YPK_0744		putative antigenic leucine-rich repeat protein	817304	819172	-	NC_010465	CDS	6.01909	4.56617	-0.39856	0.830377
YPK_0745		antigenic leucine-rich repeat protein	819734	820639	-	NC_010465	CDS	2.16636	1.70922	-0.34194	1
YPK_0746		antigenic leucine-rich repeat protein	820886	822733	-	NC_010465	CDS	2.04505	2.36821	0.211662	0.858015
YPK_0747		hypothetical protein YPK_0747	823239	823373	-	NC_010465	CDS	0	0
YPK_0748	abgT	AbgT putative transporter	823482	825038	+	NC_010465	CDS	1.88838	2.43633	0.367558	0.914921
YPK_0749	pepT-1	peptidase T	825480	826712	+	NC_010465	CDS	2.63029	3.12203	0.247265	1
YPK_0750	fhuA-1, yncD-1	TonB-dependent receptor	827238	829310	+	NC_010465	CDS	0.161409	10.3408	6.00148	0.00909538
YPK_0751		amino acid adenylation domain protein	829461	841088	+	NC_010465	CDS	7.86026	12.4827	0.667276	0.315296
YPK_0752		amino acid adenylation domain protein	841101	846794	+	NC_010465	CDS	4.88632	9.13234	0.902236	0.414324
YPK_0753		saccharopine dehydrogenase	846791	847861	+	NC_010465	CDS	0.605548	0	-Inf	0.992766
YPK_0754		thiazolinyl imide reductase	847858	848985	+	NC_010465	CDS	1.08555	0	-Inf	0.7584
YPK_0755		thioesterase	848978	849742	+	NC_010465	CDS	0	0
YPK_0756		major facilitator superfamily MFS_1	849732	851018	+	NC_010465	CDS	0.0807047	0	-Inf	1
YPK_0757	mdlA-1	ABC transporter related	851018	852790	+	NC_010465	CDS	1.11008	1.28859	0.215127	1
YPK_0758	mdlA-2	ABC transporter related	852783	854540	+	NC_010465	CDS	18.7844	15.4638	-0.280638	0.623363
YPK_0759		conserved hypothetical protein	854863	855738	-	NC_010465	CDS	2.90167	11.4324	1.97817	0.0286831
YPK_0760		conserved hypothetical protein	856172	856570	-	NC_010465	CDS	0.0807047	3.12203	5.27369	0.101991
YPK_0761		hypothetical protein YPK_0761	856807	856938	+	NC_010465	CDS	0	0.685702	Inf	0.812812
YPK_0762	gntP	gluconate transporter	857971	859452	+	NC_010465	CDS	2.84787	61.1541	4.42449	5.93213e-07
YPK_0763		outer membrane autotransporter barrel domain protein	860468	864232	+	NC_010465	CDS	2.72233	4.3425	0.673683	0.626878
YPK_0764	vgrG-1	type VI secretion system Vgr family protein	864818	867043	+	NC_010465	CDS	1.92847	10.1659	2.39821	0.0405308
YPK_0765		conserved hypothetical protein	867069	868388	+	NC_010465	CDS	2.12153	4.07742	0.942554	0.342047
YPK_0766		YD repeat protein	868402	872802	+	NC_010465	CDS	1.85911	0	-Inf	0.400033
YPK_0767		conserved hypothetical protein	872802	873215	+	NC_010465	CDS	0.540405	0.420626	-0.361503	1
YPK_0768		conserved hypothetical protein	873297	873842	+	NC_010465	CDS	0.0807047	1.52695	4.24186	0.325961
YPK_0769		hypothetical protein YPK_0769	873844	874437	+	NC_010465	CDS	0.161409	4.18695	4.6971	0.0578288
YPK_0770		YD repeat protein	874708	876789	+	NC_010465	CDS	2.02052	1.48555	-0.44373	1
YPK_0771		conserved hypothetical protein	876809	877171	+	NC_010465	CDS	0.322819	2.85695	3.14568	0.289697
YPK_0772		RHS protein	877295	878278	+	NC_010465	CDS	2.87662	7.77563	1.43458	0.237835
YPK_0773		conserved hypothetical protein	878275	878790	+	NC_010465	CDS	1.68636	5.63109	1.7395	0.190298
YPK_0774		conserved hypothetical protein	878936	879259	+	NC_010465	CDS	0.378995	0.685702	0.855403	1
YPK_0775		conserved hypothetical protein	879503	880027	+	NC_010465	CDS	0	0.841252	Inf	0.465708
YPK_0776		conserved hypothetical protein	880302	880688	+	NC_010465	CDS	0.161409	1.06492	2.72195	0.691593
YPK_0777		conserved hypothetical protein	881232	881645	+	NC_010465	CDS	2.55433	3.88047	0.603288	0.664426
YPK_0778	SLC13A2_3_5	anion transporter	881824	883203	-	NC_010465	CDS	9.76183	17.6885	0.857589	0.257709
YPK_0779	lacI-3, galR-3	transcriptional regulator, LacI family	883418	884437	-	NC_010465	CDS	4.63524	11.6561	1.33037	0.089973
YPK_0780		conserved hypothetical protein	884731	885804	+	NC_010465	CDS	3.36849	5.52156	0.712974	0.364617
YPK_0781		sugar (glycoside-pentoside-hexuronide) transporter	885966	887390	+	NC_010465	CDS	3.35663	5.44883	0.698933	0.700445
YPK_0782	iutA	TonB-dependent siderophore receptor	887665	889845	-	NC_010465	CDS	0.322819	2.12984	2.72195	0.41427
YPK_0783	iucD	L-lysine 6-monooxygenase (NADPH)	889917	891245	-	NC_010465	CDS	1.84777	0	-Inf	0.377603
YPK_0784	iucC	IucA/IucC family protein	891242	892990	-	NC_010465	CDS	0.378995	0.420626	0.150358	1
YPK_0785	iucB	putative siderophore biosynthesis protein IucB	892987	893937	-	NC_010465	CDS	0	0
YPK_0786	rhbC	IucA/IucC family protein	893921	895693	-	NC_010465	CDS	0.242114	1.10633	2.19202	0.787317
YPK_0787		hypothetical protein YPK_0787	895690	895782	-	NC_010465	CDS	0.262421	0	-Inf	1
YPK_0788		major facilitator superfamily MFS_1	895833	897056	+	NC_010465	CDS	0.787264	0.644296	-0.289125	1
YPK_0789		intradiol ring-cleavage dioxygenase	897347	898180	-	NC_010465	CDS	3.62617	8.08211	1.15629	0.199047
YPK_0790		conserved hypothetical protein	898556	899914	-	NC_010465	CDS	7.66668	13.7086	0.838407	0.540828
YPK_0791	yspR	transcriptional regulator, LuxR family	900476	901219	+	NC_010465	CDS	2.08091	4.56617	1.13377	0.50135
YPK_0792	yspI	autoinducer synthesis protein	901200	901850	-	NC_010465	CDS	14.6722	14.7735	0.0099318	0.852971
YPK_0793		abortive infection protein	903021	903671	+	NC_010465	CDS	1.39941	0.420626	-1.73421	0.953816
YPK_0794		lipoprotein	904188	904517	+	NC_010465	CDS	3.41755	6.77883	0.988073	0.412379
YPK_0795	insA-1	insertion element protein	904585	904848	+	NC_010465	CDS	2.53639	4.49343	0.82504	0.787737
YPK_0796		conserved hypothetical protein	905005	905376	+	NC_010465	CDS	0.504536	1.10633	1.13275	0.906955
YPK_0797		hypothetical protein YPK_0797	905419	905574	+	NC_010465	CDS	0.641417	0	-Inf	0.974429
YPK_0798	impB-2	type VI secretion protein, VC_A0107 family	906784	907284	+	NC_010465	CDS	0	0
YPK_0799	impC-2	type VI secretion protein, EvpB/VC_A0108 family	907333	908877	+	NC_010465	CDS	0.298291	0	-Inf	1
YPK_0800	impJ-2, vasE-2	type VI secretion protein, VC_A0114 family	908889	910241	+	NC_010465	CDS	0.262421	0	-Inf	1
YPK_0801	impK-1, ompA-1, vasF-1, dotU-1	conserved hypothetical protein	910238	910924	+	NC_010465	CDS	0.298291	0	-Inf	1
YPK_0802		OmpA/MotB domain protein	910924	912660	+	NC_010465	CDS	0	0
YPK_0803	hcp-2	type VI secretion system effector, Hcp1 family	912664	913155	+	NC_010465	CDS	0	1.33	Inf	0.381443
YPK_0804	vasG-2, clpV-2	type VI secretion ATPase, ClpV1 family	913543	916185	+	NC_010465	CDS	0.0807047	0	-Inf	1
YPK_0805		type VI secretion system Vgr family protein	916188	918536	+	NC_010465	CDS	0	0
YPK_0806		peptidase M23B	918552	920849	+	NC_010465	CDS	2.71574	5.9836	1.13967	0.214207
YPK_0807		conserved hypothetical protein	920836	921603	+	NC_010465	CDS	1.30736	5.38071	2.04114	0.109834
YPK_0808	insA-2	insertion element protein	921699	921974	+	NC_010465	CDS	0.0807047	0	-Inf	1
YPK_0809		conserved hypothetical protein	922895	923407	+	NC_010465	CDS	0.343126	1.10633	1.68897	0.728655
YPK_0810		putative phage integrase	923697	923846	+	NC_010465	CDS	0.0807047	1.28859	3.997	0.768379
YPK_0811	speC	ornithine decarboxylase	924843	927005	+	NC_010465	CDS	9.1336	8.41992	-0.117376	1
YPK_0812	rbsB-2	ribose transport system substrate-binding protein	927586	928545	+	NC_010465	CDS	2.88137	17.5476	2.60645	0.00638068
YPK_0813	rbsA-2	ABC transporter related	928591	930090	+	NC_010465	CDS	1.24222	10.7421	3.11229	0.00669529
YPK_0814	rbsC-2	monosaccharide-transporting ATPase	930123	931106	+	NC_010465	CDS	1.4933	13.1537	3.13889	0.0790159
YPK_0815	fhuA-2, yncD-2	TonB-dependent siderophore receptor	931351	933495	-	NC_010465	CDS	4.75181	8.20827	0.7886	0.579512
YPK_0816	fhuD-2, fepB-2, fecB-2	periplasmic binding protein	933488	934588	-	NC_010465	CDS	0.524843	0.420626	-0.319347	1
YPK_0817		hypothetical protein YPK_0817	934542	934712	-	NC_010465	CDS	0.161409	0	-Inf	1
YPK_0818	mltC	lytic transglycosylase catalytic	934906	935994	-	NC_010465	CDS	8.31099	3.23617	-1.36073	0.271028
YPK_0819	yggX	probable Fe(2+)-trafficking protein	936165	936437	-	NC_010465	CDS	8.25429	6.6693	-0.307609	0.896759
YPK_0820	mutY	A/G-specific adenine glycosylase	936615	937874	-	NC_010465	CDS	6.53681	4.3425	-0.590061	0.661087
YPK_0821	trmB	tRNA (guanine-N(7)-)-methyltransferase	938143	938862	+	NC_010465	CDS	8.95715	1.70922	-2.3897	0.0588245
YPK_0822	yggL	protein of unknown function DUF469	938862	939188	+	NC_010465	CDS	17.5955	8.29109	-1.08557	0.0773697
YPK_0823	glsA-1	glutaminase	939299	940225	+	NC_010465	CDS	2.79222	1.10633	-1.33563	0.710505
YPK_0824		conserved hypothetical protein	940337	941071	+	NC_010465	CDS	12.7173	18.3475	0.52879	0.495308
YPK_0825		virulence determinant	941575	950907	+	NC_010465	CDS	2.6709	20.2537	2.92279	0.000152351
YPK_0826	hemN-1	oxygen-independent coproporphyrinogen III oxidase	951097	952227	-	NC_010465	CDS	1.92847	2.61859	0.441332	1
YPK_0827	rdgB	non-canonical purine NTP pyrophosphatase, rdgB/HAM1 family	952220	952813	-	NC_010465	CDS	2.19564	0.644296	-1.76885	0.594918
YPK_0828	yggU	protein of unknown function DUF167	952913	953203	-	NC_010465	CDS	1.50939	0.420626	-1.84335	0.923949
YPK_0829	yggT	protein of unknown function YGGT	953200	953754	-	NC_010465	CDS	8.68761	4.30109	-1.01426	0.384785
YPK_0830		hypothetical protein YPK_0830	953717	953902	-	NC_010465	CDS	0.9194	0.685702	-0.42311	1
YPK_0831	proC	pyrroline-5-carboxylate reductase	954042	954863	-	NC_010465	CDS	3.90178	3.96328	0.0225635	1
YPK_0832		alanine racemase domain protein	954996	955694	-	NC_010465	CDS	7.20513	1.26188	-2.51345	0.128594
YPK_0833	pilT	twitching motility protein	955714	956838	+	NC_010465	CDS	3.00928	2.9711	-0.0184239	1
YPK_0834	aguA	agmatine deiminase	956947	958062	-	NC_010465	CDS	16.0542	8.44664	-0.926498	0.230553
YPK_0835	aguB	N-carbamoylputrescine amidase	958066	958950	-	NC_010465	CDS	27.543	7.24086	-1.92745	0.00466863
YPK_0836	ruvX	Holliday junction resolvase YqgF	959130	959552	-	NC_010465	CDS	1.58112	0	-Inf	0.517517
YPK_0837	algH	putative transcriptional regulator	959552	960115	-	NC_010465	CDS	3.82107	1.79203	-1.09238	0.47862
YPK_0838	gshB	glutathione synthetase	960231	961190	-	NC_010465	CDS	8.69895	1.90617	-2.19016	0.112251
YPK_0839	rsmE	16S ribosomal RNA methyltransferase RsmE	961216	961947	-	NC_010465	CDS	4.32561	0.420626	-3.36229	0.153725
YPK_0840		hypothetical protein YPK_0840	962056	962202	-	NC_010465	CDS	0.859003	1.10633	0.365045	0.905802
YPK_0841	endA	deoxyribonuclease I	962262	962969	-	NC_010465	CDS	1.26253	1.06492	-0.245566	1
YPK_0842	SprT	protein of unknown function DUF335 SprT	963067	963630	-	NC_010465	CDS	1.50042	6.31679	2.07383	0.0481923
YPK_0843	metK	methionine adenosyltransferase	963771	964925	-	NC_010465	CDS	3.15935	5.12765	0.698671	0.820091
YPK_0844		hypothetical protein YPK_0844	965743	965886	+	NC_010465	CDS	0.242114	0	-Inf	1
YPK_0845	speA	arginine decarboxylase	966132	968111	+	NC_010465	CDS	7.91828	3.92187	-1.01364	0.371922
YPK_0846	tnp-1	transposase IS200-family protein	968311	968769	+	NC_010465	CDS	0	0
YPK_0847		conserved hypothetical protein	968878	969033	+	NC_010465	CDS	0	0
YPK_0848		transposase IS200-family protein	969023	969481	+	NC_010465	CDS	0	0
YPK_0849	ycaL, loiP	peptidase M48 Ste24p	969795	970547	-	NC_010465	CDS	18.6235	5.71391	-1.70458	0.02077
YPK_0850	tktA	transketolase	971021	973015	+	NC_010465	CDS	50.7347	31.7976	-0.674057	0.149811
YPK_0851	epd	D-erythrose-4-phosphate dehydrogenase	973430	974446	+	NC_010465	CDS	53.2252	33.3566	-0.674139	0.261969
YPK_0852	pgk	phosphoglycerate kinase	974549	975712	+	NC_010465	CDS	136.943	43.2815	-1.66175	4.96667e-05
YPK_0853	fbaA-2	fructose-bisphosphate aldolase, class II	975832	976911	+	NC_010465	CDS	210.126	55.7107	-1.91523	1.36156e-06
YPK_0854	mscS	MscS mechanosensitive ion channel	977349	978218	+	NC_010465	CDS	31.3503	16.8933	-0.892031	0.116248
YPK_0855	lysE, argO	L-lysine exporter	978464	979081	+	NC_010465	CDS	0.524843	2.17125	2.04857	0.283585
YPK_0856	yggE	protein of unknown function DUF541	979250	980050	+	NC_010465	CDS	21.1317	9.93219	-1.08922	0.138657
YPK_0857	iciA	transcriptional regulator, LysR family	980061	980969	-	NC_010465	CDS	12.159	5.21047	-1.22254	0.158857
YPK_0858	rpiA-1	ribose 5-phosphate isomerase	981311	981967	+	NC_010465	CDS	64.5914	29.6851	-1.1216	0.0321521
YPK_0859	serA-1	D-isomer specific 2-hydroxyacid dehydrogenase NAD-binding	982274	983515	+	NC_010465	CDS	14.0845	15.3957	0.128416	0.850487
YPK_0860	ygfA	5-formyltetrahydrofolate cyclo-ligase	983780	984376	-	NC_010465	CDS	19.9678	15.2181	-0.39189	0.969216
YPK_0861	zapA	Z-ring-associated protein	984740	985069	-	NC_010465	CDS	137.322	109.892	-0.321485	0.540051
YPK_0862	ygfB	YecA family protein	985406	985984	+	NC_010465	CDS	9.16287	14.9291	0.704251	0.404881
YPK_0863	pepP	peptidase M24	986072	987385	+	NC_010465	CDS	14.7043	10.9971	-0.419117	0.675493
YPK_0864	ubiH	2-polyprenyl-6-methoxyphenol 4-hydroxylase	987522	988700	+	NC_010465	CDS	8.13824	9.79133	0.266788	0.694541
YPK_0865	visC	ubiquinone biosynthesis hydroxylase, UbiH/UbiF/VisC/COQ6 family	988750	990093	+	NC_010465	CDS	5.49187	2.74743	-0.999217	0.681036
YPK_0866		hypothetical protein YPK_0866	990059	990298	+	NC_010465	CDS	0.883531	0	-Inf	0.807925
YPK_0867	gcvT	glycine cleavage system T protein	990814	991911	+	NC_010465	CDS	4.50733	8.44664	0.906105	0.421017
YPK_0868	gcvH	glycine cleavage system H protein	991980	992366	+	NC_010465	CDS	2.81675	1.10633	-1.34825	0.636263
YPK_0869	gcvP	glycine dehydrogenase	992578	995457	+	NC_010465	CDS	6.68925	7.80234	0.222062	0.90046
YPK_0870		conserved hypothetical protein	995835	996272	+	NC_010465	CDS	19.0753	22.1451	0.215285	0.71802
YPK_0871	yadF	YadA domain protein	997332	999482	+	NC_010465	CDS	5.35024	10.1559	0.924636	0.422947
YPK_0872		conserved hypothetical protein	999586	1000689	+	NC_010465	CDS	1.14595	2.17125	0.921979	0.679204
YPK_0873	yqfA, hlyIII	channel protein, hemolysin III family	1000891	1001592	+	NC_010465	CDS	10.8798	10.8876	0.00102773	1
YPK_0874		conserved hypothetical protein	1001884	1002381	+	NC_010465	CDS	1.42868	1.10633	-0.368904	1
YPK_0875		conserved hypothetical protein	1002454	1003446	-	NC_010465	CDS	13.6206	10.7421	-0.342515	0.61585
YPK_0876		protein of unknown function DUF339	1003763	1004029	+	NC_010465	CDS	4.77687	2.66	-0.84464	0.523328
YPK_0877		hypothetical protein YPK_0877	1004287	1004466	+	NC_010465	CDS	2.76295	0.685702	-2.01055	0.428883
YPK_0878	creB	two component transcriptional regulator, winged helix family	1004435	1005133	+	NC_010465	CDS	2.96497	0	-Inf	0.204441
YPK_0879	creC	integral membrane sensor signal transduction histidine kinase	1005158	1006591	+	NC_010465	CDS	5.61556	7.57867	0.432515	0.512018
YPK_0880	creD	inner membrane CreD family protein	1006676	1008133	+	NC_010465	CDS	5.03454	2.85695	-0.817384	0.607825
YPK_0881	fldB	flavodoxin	1008218	1008736	-	NC_010465	CDS	8.42994	4.87265	-0.790814	0.401613
YPK_0882		integrase family protein	1008807	1009748	-	NC_010465	CDS	8.124	5.60438	-0.535637	0.693951
YPK_0883		CI repressor	1009883	1010446	-	NC_010465	CDS	4.94672	5.11102	0.0471384	1
YPK_0884		conserved hypothetical protein	1010585	1010815	+	NC_010465	CDS	0	1.06492	Inf	0.388335
YPK_0885		regulatory CII family protein	1010818	1011351	+	NC_010465	CDS	0.701814	0.685702	-0.0335066	1
YPK_0886		hypothetical protein YPK_0886	1011361	1011546	+	NC_010465	CDS	0.298291	0	-Inf	1
YPK_0887		gpB bacteriophage P2-like protein	1011558	1011875	+	NC_010465	CDS	0	0
YPK_0888	dam-2	DNA adenine methylase	1011942	1012814	+	NC_010465	CDS	0.0807047	1.33	4.04263	0.595673
YPK_0889		conserved hypothetical protein	1012853	1013080	+	NC_010465	CDS	0	1.33	Inf	0.381443
YPK_0890		putative relication initiation protein	1013092	1013364	+	NC_010465	CDS	0	0.420626	Inf	0.811511
YPK_0891		phosphoadenosine phosphosulfate reductase	1013368	1014372	+	NC_010465	CDS	0.161409	1.28859	2.997	0.843575
YPK_0892		replication gene A	1014369	1016648	+	NC_010465	CDS	0.4597	1.70922	1.89457	0.56556
YPK_0893		putative GP46 protein	1016641	1017027	+	NC_010465	CDS	0	0
YPK_0894		hypothetical protein YPK_0894	1017227	1017442	+	NC_010465	CDS	2.67512	6.6693	1.31793	0.23196
YPK_0895		transcriptional activator Ogr/delta	1017419	1017685	-	NC_010465	CDS	6.07526	5.40742	-0.168006	1
YPK_0896		phage portal protein, PBSX family	1017736	1018761	-	NC_010465	CDS	0.0807047	0.644296	2.997	1
YPK_0897		protein of unknown function DUF264	1018758	1020545	-	NC_010465	CDS	0.378995	1.28859	1.76554	0.848718
YPK_0898		putative capsid scaffolding protein	1020712	1021566	+	NC_010465	CDS	0.0807047	1.28859	3.997	0.768379
YPK_0899		phage major capsid protein, P2 family	1021621	1022652	+	NC_010465	CDS	0	2.0157	Inf	0.178852
YPK_0900		small terminase subunit	1022663	1023361	+	NC_010465	CDS	0.161409	0.420626	1.38181	0.994551
YPK_0901		head completion protein	1023457	1023909	+	NC_010465	CDS	0	0.685702	Inf	0.812812
YPK_0902		putative phage protein	1023906	1024394	+	NC_010465	CDS	0.0807047	1.3714	4.08686	0.791602
YPK_0903		putative phage gene	1024397	1025068	+	NC_010465	CDS	0.4597	0.420626	-0.128155	1
YPK_0904		putative phage gene	1025095	1026234	+	NC_010465	CDS	0.964236	0	-Inf	0.757316
YPK_0905		putative phage gene	1026231	1026683	+	NC_010465	CDS	0.540405	1.33	1.29931	0.965773
YPK_0906		holin family 2	1026693	1026983	+	NC_010465	CDS	0.0807047	0	-Inf	1
YPK_0907		conserved hypothetical protein	1026935	1027321	+	NC_010465	CDS	0.378995	0.420626	0.150358	1
YPK_0908		conserved hypothetical protein	1027321	1027662	+	NC_010465	CDS	0	0
YPK_0909		putative phage gene	1027812	1028078	+	NC_010465	CDS	0.378995	1.10633	1.54553	0.73399
YPK_0910		phage tail tape measure protein, TP901 family	1028266	1030242	+	NC_010465	CDS	1.04494	4.72172	2.17589	0.141732
YPK_0911		putative phage gene	1030242	1030574	+	NC_010465	CDS	0.560712	0	-Inf	1
YPK_0912		putative phage gene	1030567	1031751	+	NC_010465	CDS	0.0807047	0.685702	3.08686	1
YPK_0913		conserved hypothetical phage-related protein	1031744	1032379	+	NC_010465	CDS	0.298291	0.420626	0.495819	0.998828
YPK_0914		tail fiber repeat 2 protein	1032390	1034159	+	NC_010465	CDS	1.90394	2.89836	0.606246	0.78712
YPK_0915		tail assembly chaperone gp38	1034170	1034598	+	NC_010465	CDS	4.3082	6.29008	0.545993	0.391148
YPK_0916		putative phage gene	1034588	1035319	+	NC_010465	CDS	0.722121	1.10633	0.615466	0.956946
YPK_0917		conserved hypothetical protein	1035285	1035833	+	NC_010465	CDS	0.161409	0.420626	1.38181	0.994551
YPK_0918		conserved hypothetical protein	1035830	1037485	+	NC_010465	CDS	0.802826	1.48555	0.887835	0.718944
YPK_0919		conserved hypothetical protein	1037661	1037858	+	NC_010465	CDS	0.757991	1.75062	1.20762	0.686699
YPK_0920	xerD	tyrosine recombinase XerD	1038281	1039180	+	NC_010465	CDS	15.3093	17.983	0.232218	0.824298
YPK_0921	dsbC	thiol:disulfide interchange protein DsbC	1039211	1039927	+	NC_010465	CDS	12.361	10.1559	-0.283483	0.804291
YPK_0922	recJ	single-stranded-DNA-specific exonuclease RecJ	1039934	1041667	+	NC_010465	CDS	13.8543	4.9868	-1.47415	0.0928591
YPK_0923	prfB	peptide chain release factor 2	1042012	1042944	+	NC_010465	CDS	20.3864	15.0892	-0.434085	0.663237
YPK_0924	lysS	lysyl-tRNA synthetase	1042954	1044471	+	NC_010465	CDS	26.6122	19.7088	-0.433247	0.484727
YPK_0925	int	integrase family protein	1044904	1046118	+	NC_010465	CDS	5.36633	10.3648	0.949689	0.676905
YPK_0926		conserved hypothetical protein	1046941	1048638	-	NC_010465	CDS	0.984543	1.06492	0.113221	1
YPK_0927		conserved hypothetical protein	1048635	1049189	-	NC_010465	CDS	0.847662	1.06492	0.329187	1
YPK_0928		putative bacteriophage protein	1049182	1049892	-	NC_010465	CDS	0.242114	0.685702	1.50189	1
YPK_0929		tail assembly chaperone gp38	1049889	1050407	-	NC_010465	CDS	1.30736	2.59188	0.987338	0.591641
YPK_0930		tail fiber repeat 2 protein	1050407	1052002	-	NC_010465	CDS	0.782519	1.48555	0.924797	0.802537
YPK_0931		putative bacteriophage protein	1052012	1052635	-	NC_010465	CDS	0.0807047	0	-Inf	1
YPK_0932		putative bacteriophage protein	1052628	1053812	-	NC_010465	CDS	0.560712	0.644296	0.200463	1
YPK_0933		conserved hypothetical protein	1053809	1054138	-	NC_010465	CDS	0.262421	0	-Inf	1
YPK_0934		putative bacteriophage tail protein	1054135	1054293	-	NC_010465	CDS	0.0807047	0.420626	2.38181	0.930196
YPK_0935		conserved hypothetical protein	1054290	1054580	-	NC_010465	CDS	0	0.685702	Inf	0.812812
YPK_0936		conserved hypothetical protein	1054583	1055749	-	NC_010465	CDS	1.06525	0.685702	-0.635534	1
YPK_0937		conserved hypothetical phage-related protein	1055746	1056447	-	NC_010465	CDS	0	0.644296	Inf	0.81261
YPK_0938		conserved hypothetical phage-related protein	1056407	1056913	-	NC_010465	CDS	0.0807047	0	-Inf	1
YPK_0939		head completion protein	1056910	1057362	-	NC_010465	CDS	0	0
YPK_0940		small terminase subunit	1057482	1058225	-	NC_010465	CDS	0	1.10633	Inf	0.387079
YPK_0941		phage major capsid protein, P2 family	1058243	1059415	-	NC_010465	CDS	0.0807047	1.06492	3.72195	0.575008
YPK_0942		capsid scaffolding	1059498	1060433	-	NC_010465	CDS	0	0
YPK_0943		protein of unknown function DUF264	1060611	1062704	+	NC_010465	CDS	0.782519	3.54266	2.17863	0.354643
YPK_0944		putative portal vertex protein	1062691	1063056	+	NC_010465	CDS	1.30736	0.841252	-0.636049	1
YPK_0945		P4 alpha zinc-binding domain protein	1062998	1063819	-	NC_010465	CDS	0.641417	0.644296	0.00646094	1
YPK_0946		conserved hypothetical protein	1064119	1064445	+	NC_010465	CDS	1.0001	4.70703	2.23466	0.524397
YPK_0947		conserved hypothetical protein	1064438	1064590	+	NC_010465	CDS	0.0807047	0.685702	3.08686	1
YPK_0948		phage transcriptional regulator, AlpA	1064604	1064804	-	NC_010465	CDS	0	0
YPK_0949		conserved hypothetical protein	1064986	1065642	-	NC_010465	CDS	0.298291	2.12984	2.83596	0.184977
YPK_0950		conserved hypothetical protein	1065655	1066020	-	NC_010465	CDS	0.4597	0.685702	0.57689	1
YPK_0951		filamentation induced by cAMP protein Fic	1066289	1067431	+	NC_010465	CDS	3.76305	11.7509	1.6428	0.0632045
YPK_0952		S-type pyocin domain protein	1067938	1069470	+	NC_010465	CDS	5.37767	8.02601	0.577702	0.566786
YPK_0953		conserved hypothetical protein	1069467	1069664	+	NC_010465	CDS	1.04494	0	-Inf	0.708884
YPK_0954		conserved hypothetical protein	1070002	1070205	+	NC_010465	CDS	0	0
YPK_0955		colicin D	1070252	1070536	+	NC_010465	CDS	0	0
YPK_0956		conserved hypothetical protein	1070946	1073105	+	NC_010465	CDS	8.92973	19.9205	1.15756	0.0676309
YPK_0957		conserved hypothetical protein	1073075	1073842	+	NC_010465	CDS	4.28789	3.50125	-0.2924	0.978256
YPK_0958		conserved hypothetical protein	1074448	1075227	+	NC_010465	CDS	0.4597	2.89836	2.65647	0.332572
YPK_0959		PAAR repeat-containing protein	1075483	1075749	+	NC_010465	CDS	0.564933	2.21266	1.96963	0.599529
YPK_0960		conserved hypothetical protein	1075848	1076168	-	NC_010465	CDS	0.964236	1.10633	0.198322	1
YPK_0961		transcriptional regulator, PadR-like family	1076168	1076848	-	NC_010465	CDS	1.30736	5.00149	1.9357	0.207985
YPK_0962		hypothetical protein	1077291	1078148	-	NC_010465	CDS	9.07083	22.0457	1.28119	0.0718693
YPK_0963		conserved hypothetical protein	1078524	1078820	-	NC_010465	CDS	0.262421	1.06492	2.02079	0.589726
YPK_0964	xltC	periplasmic binding protein/LacI transcriptional regulator	1079820	1080821	-	NC_010465	CDS	4.60359	10.4356	1.18068	0.234907
YPK_0965	xltB	monosaccharide-transporting ATPase	1081255	1082283	-	NC_010465	CDS	1.00907	4.10414	2.02405	0.302365
YPK_0966	xltA	ABC transporter related	1082330	1083838	-	NC_010465	CDS	7.90694	30.9056	1.96667	0.000730819
YPK_0967	malK-1, mtlK-1, thuK-1	ABC transporter related	1084377	1085483	-	NC_010465	CDS	3.87303	5.18375	0.420535	0.552331
YPK_0968	cycB, ganO	extracellular solute-binding protein family 1	1085839	1087074	+	NC_010465	CDS	0.838695	4.87727	2.53985	0.134695
YPK_0969		hypothetical protein YPK_0969	1087097	1087237	+	NC_010465	CDS	0	0
YPK_0970	ganP	binding-protein-dependent transport systems inner membrane component	1087234	1088541	+	NC_010465	CDS	1.3187	1.28859	-0.0333245	1
YPK_0971	ganQ	binding-protein-dependent transport systems inner membrane component	1088553	1089404	+	NC_010465	CDS	1.45321	0	-Inf	0.527369
YPK_0972	ganA	arabinogalactan endo-1,4-beta-galactosidase	1089409	1090611	+	NC_010465	CDS	1.23088	2.59188	1.07431	0.70633
YPK_0973	bgaB	beta-galactosidase	1090662	1092722	+	NC_010465	CDS	5.70049	7.88516	0.468054	0.65739
YPK_0974	ptsG-1	phosphotransferase system PTS EIIB protein	1092834	1093145	+	NC_010465	CDS	1.51361	2.12984	0.492757	0.922101
YPK_0975	lamB-2	porin LamB type	1093502	1094761	-	NC_010465	CDS	2.36364	1.48555	-0.670017	1
YPK_0976	lacI-1	transcriptional regulator, LacI family	1095033	1096106	+	NC_010465	CDS	6.49672	14.5498	1.16322	0.15717
YPK_0977	malZ-1	alpha-glucosidase	1096229	1098604	-	NC_010465	CDS	3.35715	1.52695	-1.13658	0.696213
YPK_0978	exuT-2	major facilitator superfamily MFS_1	1098735	1100042	-	NC_010465	CDS	1.65049	0.685702	-1.26724	0.709681
YPK_0979		transcriptional regulator, LacI family	1100436	1101518	+	NC_010465	CDS	3.61483	1.52695	-1.24327	0.581319
YPK_0980		conserved hypothetical protein	1101508	1101825	+	NC_010465	CDS	0.883531	0.685702	-0.365698	1
YPK_0981		ThiJ/PfpI domain protein	1101795	1102373	-	NC_010465	CDS	0.262421	0.420626	0.680653	0.989323
YPK_0982	gatY	class II aldolase, tagatose bisphosphate family	1102397	1103251	-	NC_010465	CDS	1.71089	2.81555	0.718671	0.850183
YPK_0983		conserved hypothetical protein	1103362	1104849	-	NC_010465	CDS	1.65049	2.85695	0.791585	0.748817
YPK_0984	ydeN, yidJ	sulfatase	1104972	1106579	-	NC_010465	CDS	2.6709	6.48704	1.28023	0.151795
YPK_0985	ydeM-1, yidF-1, aslB-1	radical SAM domain protein	1106600	1107826	-	NC_010465	CDS	2.26738	0.644296	-1.81523	0.581032
YPK_0986		glycosyl hydrolase family 88	1108070	1109128	-	NC_010465	CDS	0.262421	2.05711	2.97066	0.686824
YPK_0987	kduD2	2-deoxy-D-gluconate 3-dehydrogenase	1109144	1109899	-	NC_010465	CDS	0.4597	2.39492	2.38121	0.37636
YPK_0988	agaA	N-acetylglucosamine-6-phosphate deacetylase	1110095	1111261	-	NC_010465	CDS	0.242114	0.644296	1.41204	1
YPK_0989	agaF	PTS system fructose subfamily IIA component	1111264	1111704	-	NC_010465	CDS	1.13699	0	-Inf	0.685519
YPK_0990	agaE	PTS system mannose/fructose/sorbose family IID component	1111790	1112680	-	NC_010465	CDS	2.2716	1.90617	-0.253028	1
YPK_0991	agaW	phosphotransferase system PTS sorbose-specific IIC subunit	1112670	1113458	-	NC_010465	CDS	1.34323	0	-Inf	0.567494
YPK_0992	agaV	PTS system, mannose/fructose/sorbose family, IIB subunit	1113505	1114002	-	NC_010465	CDS	0.74665	1.10633	0.567276	1
YPK_0993	agaS	sugar isomerase, AgaS family	1114020	1115186	-	NC_010465	CDS	1.42394	6.84695	2.26558	0.127714
YPK_0994	agaZ	D-tagatose-bisphosphate aldolase, class II, non-catalytic subunit	1115183	1116481	-	NC_010465	CDS	2.07432	1.10633	-0.906858	0.824263
YPK_0995	agaR	transcriptional regulator, DeoR family	1116531	1117307	-	NC_010465	CDS	11.0394	5.22516	-1.07911	0.267313
YPK_0996		sulfatase	1118147	1119700	+	NC_010465	CDS	3.15091	5.63109	0.837647	0.423423
YPK_0997		lyase catalytic	1119977	1123051	-	NC_010465	CDS	6.01909	5.0282	-0.259502	0.968162
YPK_0998		outer membrane autotransporter barrel domain protein	1123160	1125346	-	NC_010465	CDS	1.68636	6.13453	1.86304	0.138481
YPK_0999		conserved hypothetical protein	1125461	1126411	-	NC_010465	CDS	1.30736	0	-Inf	0.581649
YPK_1000		conserved hypothetical protein	1127014	1127202	-	NC_010465	CDS	0	0
YPK_1001	cynT, can	carbonic anhydrase	1127698	1128453	+	NC_010465	CDS	121.515	23.5212	-2.3691	0.000536881
YPK_1002		putative transcriptional regulator, CadC	1129196	1129612	+	NC_010465	CDS	0	0
YPK_1003	gspC	general secretion pathway protein C	1129682	1130185	+	NC_010465	CDS	0.0807047	0	-Inf	1
YPK_1004	gspD	general secretion pathway protein D	1130266	1132188	+	NC_010465	CDS	0.0807047	1.10633	3.77698	0.578599
YPK_1005	gspE	type II secretion system protein E	1132185	1133696	+	NC_010465	CDS	0.322819	2.85695	3.14568	0.289697
YPK_1006	gspF	type II secretion system protein	1133683	1134885	+	NC_010465	CDS	0.0807047	5.00149	5.95356	0.0467954
YPK_1007	gspG	general secretion pathway protein G	1134905	1135342	+	NC_010465	CDS	0.504536	4.91406	3.28389	0.242479
YPK_1008	gspH	general secretion pathway protein H	1135347	1135889	+	NC_010465	CDS	0.0807047	0	-Inf	1
YPK_1009	gspI	type II secretion system protein I/J	1135981	1136271	+	NC_010465	CDS	0	0
YPK_1010	gspJ	general secretion pathway protein J	1136264	1136860	+	NC_010465	CDS	0	0
YPK_1011	gspK	general secretion pathway protein K	1136869	1137825	+	NC_010465	CDS	0.0807047	0	-Inf	1
YPK_1012	gspL	general secretion pathway protein L	1137809	1138999	+	NC_010465	CDS	0.641417	0.420626	-0.608724	1
YPK_1013		conserved hypothetical protein	1138996	1139457	+	NC_010465	CDS	0	0
YPK_1014	gspO	prepilin peptidase	1139483	1140325	+	NC_010465	CDS	0.343126	1.33	1.95461	0.759602
YPK_1015	gspS	general secretion pathway protein S	1140309	1140674	-	NC_010465	CDS	0	0
YPK_1016		transcriptional regulator, CadC	1140958	1141710	+	NC_010465	CDS	0	0.685702	Inf	0.812812
YPK_1017		conserved hypothetical protein	1141673	1142074	+	NC_010465	CDS	0	0
YPK_1018	cheD-1	methyl-accepting chemotaxis sensory transducer	1142229	1143920	+	NC_010465	CDS	2.65059	3.0125	0.184647	0.877287
YPK_1019		putative protein-disulfide isomerase	1143906	1144541	-	NC_010465	CDS	3.94239	2.63328	-0.582209	0.86127
YPK_1020		beta-lactamase domain protein	1144654	1145541	-	NC_010465	CDS	3.02299	0	-Inf	0.155786
YPK_1021		transcriptional regulator, LysR family	1145648	1146556	+	NC_010465	CDS	14.0426	38.6886	1.4621	0.00889499
YPK_1022	araJ	major facilitator superfamily MFS_1	1146925	1148085	+	NC_010465	CDS	0.262421	2.74281	3.3857	0.632779
YPK_1023	lysR	transcriptional regulator, LysR family	1148082	1149023	-	NC_010465	CDS	1.28283	6.50913	2.34313	0.361688
YPK_1024	lysA	diaminopimelate decarboxylase	1149238	1150500	+	NC_010465	CDS	2.77191	5.47554	0.98212	0.46663
YPK_1025	galR-1	transcriptional regulator, LacI family	1150497	1151519	-	NC_010465	CDS	5.73214	10.5765	0.883715	0.228783
YPK_1026	bisC	molybdopterin oxidoreductase	1151969	1154230	+	NC_010465	CDS	3.20419	4.11883	0.362277	0.872446
YPK_1027	aas	AMP-dependent synthetase and ligase	1154679	1156835	+	NC_010465	CDS	7.37788	5.91086	-0.319838	0.912998
YPK_1028	ygeD	major facilitator superfamily MFS_1	1156832	1158052	+	NC_010465	CDS	2.14606	4.22836	0.978409	0.624279
YPK_1029		conserved hypothetical protein	1158081	1158314	-	NC_010465	CDS	1.34323	2.35351	0.809108	0.843725
YPK_1030		conserved hypothetical protein	1158393	1158644	+	NC_010465	CDS	0.802826	0	-Inf	0.860519
YPK_1031	tas	aldo/keto reductase	1159021	1160061	-	NC_010465	CDS	15.3589	40.476	1.39799	0.0147138
YPK_1032	mutH	DNA mismatch repair endonuclease mutH	1160432	1161118	-	NC_010465	CDS	2.19089	2.17125	-0.0129929	1
YPK_1033		NUDIX hydrolase	1161815	1162342	+	NC_010465	CDS	14.7449	8.10883	-0.862655	0.27742
YPK_1034	ptsP	PTSINtr with GAF domain, PtsP	1162355	1164601	+	NC_010465	CDS	15.4288	8.59757	-0.843627	0.217284
YPK_1035	lgt	prolipoprotein diacylglyceryl transferase	1164852	1165724	+	NC_010465	CDS	9.25492	5.3614	-0.787611	0.265863
YPK_1036	thyA	thymidylate synthase	1165731	1166525	+	NC_010465	CDS	9.45457	4.9868	-0.922898	0.374977
YPK_1037	ppdA	prepilin peptidase dependent protein A	1166769	1167338	+	NC_010465	CDS	15.6256	13.5162	-0.209215	0.762865
YPK_1038		putative prepilin peptidase dependent protein	1167329	1167937	+	NC_010465	CDS	3.09473	3.92187	0.341729	0.851205
YPK_1039		conserved hypothetical protein	1167934	1168404	+	NC_010465	CDS	2.63925	1.28859	-1.03433	0.561608
YPK_1040		prepilin peptidase dependent protein-like protein	1168392	1168802	+	NC_010465	CDS	0.58524	1.97429	1.75424	0.763307
YPK_1041	recC	exodeoxyribonuclease V, gamma subunit	1168937	1172308	+	NC_010465	CDS	27.8795	27.707	-0.00895199	0.930482
YPK_1042	ptrA	peptidase M16 domain protein	1172390	1175278	+	NC_010465	CDS	23.7058	14.4523	-0.713937	0.18702
YPK_1043	recB	exodeoxyribonuclease V, beta subunit	1175275	1178937	+	NC_010465	CDS	23.8857	11.1527	-1.09876	0.142694
YPK_1044	recD	exodeoxyribonuclease V, alpha subunit	1178934	1180907	+	NC_010465	CDS	4.82118	4.41062	-0.128404	0.786244
YPK_1045	argA	amino-acid N-acetyltransferase	1181062	1182387	-	NC_010465	CDS	6.24986	8.13554	0.380414	0.962807
YPK_1046	amiA-1, amiB-1, amiC-1	N-acetylmuramoyl-L-alanine amidase	1182623	1183873	+	NC_010465	CDS	5.20729	4.00469	-0.378844	0.894981
YPK_1047	mltA	MltA domain protein	1184754	1185926	+	NC_010465	CDS	8.22317	7.3136	-0.169113	1
YPK_1048		UBA/THIF-type NAD/FAD binding protein	1186069	1186896	+	NC_010465	CDS	1.02463	1.26188	0.300465	0.875698
YPK_1049	sufE-1	cysteine desulfurase, sulfur acceptor subunit CsdE	1186932	1187372	-	NC_010465	CDS	4.77212	5.6725	0.249353	0.87085
YPK_1050	csdA	cysteine desulfurase, catalytic subunit CsdA	1187508	1188713	-	NC_010465	CDS	4.38179	14.3474	1.7112	0.100131
YPK_1051		hypothetical protein YPK_1051	1188790	1188924	+	NC_010465	CDS	1.66605	10.4503	2.64904	0.0178895
YPK_1052	gcvA	transcriptional regulator, LysR family	1189388	1190305	+	NC_010465	CDS	5.95632	7.71491	0.373229	0.935673
YPK_1053		hypothetical protein	1190471	1190866	+	NC_010465	CDS	2.85684	2.43633	-0.229712	0.882824
YPK_1054	rlmM	putative RNA 2'-O-ribose methyltransferase	1190859	1191965	+	NC_010465	CDS	14.635	9.28789	-0.655996	0.497129
YPK_1055	xni	5'-3' exonuclease	1192216	1192971	-	NC_010465	CDS	9.56403	2.85695	-1.74314	0.0927268
YPK_1056	ygdH	conserved hypothetical protein	1193231	1194595	-	NC_010465	CDS	36.9659	16.0814	-1.2008	0.0469824
YPK_1057	queF	7-cyano-7-deazaguanine reductase	1194748	1195593	-	NC_010465	CDS	4.8821	4.6757	-0.0623204	0.856741
YPK_1058	syd	Syd family protein	1195725	1196276	+	NC_010465	CDS	4.75656	4.38391	-0.117701	1
YPK_1059		protein of unknown function DUF446	1196984	1197316	+	NC_010465	CDS	0.686252	0	-Inf	0.935901
YPK_1060	truC	tRNA pseudouridine synthase C	1197316	1198089	+	NC_010465	CDS	4.59041	3.92187	-0.227078	0.974135
YPK_1061		flavodoxin/nitric oxide synthase	1198117	1198566	+	NC_010465	CDS	29.0431	15.4785	-0.907928	0.285089
YPK_1062		conserved hypothetical protein	1198656	1199045	-	NC_010465	CDS	48.504	32.138	-0.593822	0.274384
YPK_1063	dapD	2,3,4,5-tetrahydropyridine-2,6-dicarboxylate N-succinyltransferase	1199169	1199993	-	NC_010465	CDS	73.7218	140.299	0.928346	0.0302781
YPK_1064	glnD	UTP-GlnB uridylyltransferase, GlnD	1200168	1202906	-	NC_010465	CDS	3.34107	3.88047	0.215922	1
YPK_1065	ampM	methionine aminopeptidase, type I	1202909	1203700	-	NC_010465	CDS	18.2313	11.6975	-0.640219	0.416669
YPK_1066	rpsB	ribosomal protein S2	1204135	1204860	+	NC_010465	CDS	11.8451	17.2512	0.542408	0.583547
YPK_1067	tsf	translation elongation factor Ts	1204988	1205845	+	NC_010465	CDS	12.8674	8.03609	-0.679153	0.374034
YPK_1068	pyrH	uridylate kinase	1206054	1206779	+	NC_010465	CDS	4.75656	5.93758	0.319955	0.848032
YPK_1069	frr	ribosome recycling factor	1206915	1207472	+	NC_010465	CDS	34.4601	14.4256	-1.25629	0.0202946
YPK_1070	dxr	1-deoxy-D-xylulose 5-phosphate reductoisomerase	1207686	1208882	+	NC_010465	CDS	30.6815	42.4328	0.467813	0.293968
YPK_1071	uppS	undecaprenyl diphosphate synthase	1209106	1209864	+	NC_010465	CDS	57.104	50.9329	-0.164996	0.828402
YPK_1072	cdsA-1	phosphatidate cytidylyltransferase	1209874	1210722	+	NC_010465	CDS	36.1248	27.9419	-0.370561	0.460933
YPK_1073	rscP	membrane-associated zinc metalloprotease	1210751	1212106	+	NC_010465	CDS	65.5593	38.6104	-0.763811	0.136972
YPK_1074	yaeT	outer membrane protein assembly complex, YaeT protein	1212143	1214530	+	NC_010465	CDS	93.5891	47.3828	-0.981977	0.0380605
YPK_1075	ompH	outer membrane chaperone Skp (OmpH)	1214688	1215185	+	NC_010465	CDS	87.3857	23.8791	-1.87165	3.64348e-05
YPK_1076	lpxD	UDP-3-O-(3-hydroxymyristoyl) glucosamine N-acyltransferase	1215189	1216211	+	NC_010465	CDS	49.7866	19.0792	-1.38375	0.0108723
YPK_1077	fabZ-1	beta-hydroxyacyl-(acyl-carrier-protein) dehydratase FabZ	1216369	1216899	+	NC_010465	CDS	7.25419	1.26188	-2.52324	0.113407
YPK_1078	lpxA	acyl-(acyl-carrier-protein)--UDP-N-acetylglucosamine O-acyltransferase	1216903	1217691	+	NC_010465	CDS	13.3653	7.0025	-0.932553	0.225338
YPK_1079	lpxB	lipid-A-disaccharide synthase	1217695	1218879	+	NC_010465	CDS	12.7192	2.9711	-2.09794	0.0436313
YPK_1080	rnhB	ribonuclease H	1218876	1219472	+	NC_010465	CDS	2.43301	2.0157	-0.271459	0.808559
YPK_1081	dnaE	DNA polymerase III, alpha subunit	1219602	1223117	+	NC_010465	CDS	24.4482	25.8434	0.0800638	0.88037
YPK_1082	accA	acetyl-CoA carboxylase, carboxyl transferase, alpha subunit	1223130	1224089	+	NC_010465	CDS	12.0957	14.0878	0.219956	1
YPK_1083	yaeR	glyoxalase/bleomycin resistance protein/dioxygenase	1224273	1224671	+	NC_010465	CDS	1.50464	2.66	0.822005	0.978637
YPK_1084	tilS	tRNA(Ile)-lysidine synthetase	1224673	1226055	+	NC_010465	CDS	18.0383	27.0205	0.582992	0.298834
YPK_1085		cytochrome c class I	1226311	1226628	+	NC_010465	CDS	2.61472	2.63328	0.0102041	1
YPK_1086		transcriptional antiterminator, Rof	1226893	1227153	-	NC_010465	CDS	36.3645	25.4641	-0.514066	0.316871
YPK_1087		protein of unknown function UPF0253	1227140	1227340	-	NC_010465	CDS	127.862	53.6002	-1.25428	0.325365
YPK_1088		YaeQ family protein	1227582	1228130	+	NC_010465	CDS	5.4626	6.09312	0.157596	0.976161
YPK_1089	yaeJ	class I peptide chain release factor	1228109	1228549	+	NC_010465	CDS	3.49825	16.8473	2.26781	0.0127718
YPK_1090	cutF	copper resistance lipoprotein NlpE	1228634	1229317	+	NC_010465	CDS	8.47188	27.3556	1.69108	0.0151628
YPK_1091	proS	prolyl-tRNA synthetase	1229451	1231169	-	NC_010465	CDS	12.1321	15.6148	0.364085	0.694728
YPK_1092		protein of unknown function UPF0066	1231273	1231980	-	NC_010465	CDS	5.15112	3.23617	-0.670597	0.744524
YPK_1093	rcsF	putative lipoprotein	1231977	1232384	-	NC_010465	CDS	8.99012	8.41992	-0.0945336	1
YPK_1094	metQ-1	lipoprotein, YaeC family	1232502	1233317	-	NC_010465	CDS	16.6006	8.41531	-0.98015	0.11966
YPK_1095	metI	DL-methionine transporter permease	1233381	1234034	-	NC_010465	CDS	3.29623	6.13453	0.896136	0.548205
YPK_1096	metN-1	D-methionine ABC transporter, ATPase subunit	1234027	1235058	-	NC_010465	CDS	4.40209	3.6568	-0.267609	1
YPK_1097	gmhB	D,D-heptose 1,7-bisphosphate phosphatase	1235245	1235811	+	NC_010465	CDS	10.2521	8.22297	-0.318192	0.697328
YPK_1101	dkgB	aldo/keto reductase	1241958	1242761	+	NC_010465	CDS	2.41744	7.42312	1.61854	0.167523
YPK_1102		conserved hypothetical protein	1242814	1243260	+	NC_010465	CDS	2.00918	1.26188	-0.671032	1
YPK_1103		hypothetical protein YPK_1103	1243299	1243406	+	NC_010465	CDS	0	1.06492	Inf	0.388335
YPK_1104		endonuclease/exonuclease/phosphatase	1243642	1244403	+	NC_010465	CDS	10.8851	8.03609	-0.437789	0.485396
YPK_1105	mltD	lytic transglycosylase catalytic	1244446	1245864	-	NC_010465	CDS	233.756	23.0011	-3.34523	1.73017e-15
YPK_1106	gloB	hydroxyacylglutathione hydrolase	1245897	1246652	-	NC_010465	CDS	1.71089	4.52476	1.4031	0.437015
YPK_1107		methyltransferase type 11	1246697	1247416	+	NC_010465	CDS	3.17544	6.79352	1.0972	0.34854
YPK_1108	rnhA	ribonuclease H	1247471	1247935	-	NC_010465	CDS	4.46486	2.7014	-0.724908	0.521005
YPK_1109	dnaQ	DNA polymerase III, epsilon subunit	1248005	1248769	+	NC_010465	CDS	12.9958	12.6483	-0.0391054	0.970629
YPK_1110	pucI	permease for cytosine/purines uracil thiamine allantoin	1249015	1250499	-	NC_010465	CDS	4.25625	3.0125	-0.498619	0.93926
YPK_1111	hpxB	urate catabolism protein	1250820	1251770	+	NC_010465	CDS	96.6802	98.6744	0.0294556	1
YPK_1112		hypothetical protein YPK_1112	1251902	1252066	+	NC_010465	CDS	4.72491	3.54266	-0.415456	0.743405
YPK_1113	proX	substrate-binding region of ABC-type glycine betaine transport system	1252000	1253004	-	NC_010465	CDS	3.87303	2.0157	-0.942181	0.535855
YPK_1114	proW	binding-protein-dependent transport systems inner membrane component	1253052	1254218	-	NC_010465	CDS	0.343126	0.685702	0.998844	1
YPK_1115	proV	glycine betaine/L-proline ABC transporter, ATPase subunit	1254211	1255410	-	NC_010465	CDS	1.78737	1.48555	-0.266843	1
YPK_1116	nrdF	ribonucleoside-diphosphate reductase	1256086	1257057	-	NC_010465	CDS	1.46877	4.64898	1.66231	0.337077
YPK_1117	nrdE	ribonucleoside-diphosphate reductase, alpha subunit	1257164	1259314	-	NC_010465	CDS	0.298291	4.9868	4.06332	0.00866764
YPK_1118	nrdI	NrdI protein	1259296	1259700	-	NC_010465	CDS	0.262421	0	-Inf	1
YPK_1119	nrdH	glutaredoxin-like protein NrdH	1259714	1259950	-	NC_010465	CDS	0	0.685702	Inf	0.812812
YPK_1120		acid shock repeat protein	1260489	1260854	+	NC_010465	CDS	5.22286	4.3425	-0.266313	1
YPK_1121		conserved hypothetical protein	1261333	1261668	+	NC_010465	CDS	0	2.17125	Inf	0.087996
YPK_1122	yicN	protein of unknown function DUF1198	1261766	1262215	-	NC_010465	CDS	0.766957	0.644296	-0.251423	1
YPK_1123		conserved hypothetical protein	1262380	1262718	-	NC_010465	CDS	4.49836	7.53727	0.744642	0.454749
YPK_1124	cspB-1	cold-shock DNA-binding domain protein	1263226	1263438	+	NC_010465	CDS	1.04494	2.10313	1.00912	0.604692
YPK_1125	ddpA-1	extracellular solute-binding protein family 5	1264220	1265797	+	NC_010465	CDS	20.6398	2.39492	-3.10738	0.000258821
YPK_1126	ddpB-1	binding-protein-dependent transport systems inner membrane component	1265797	1266765	+	NC_010465	CDS	10.1026	1.06492	-3.2459	0.0124605
YPK_1127	ddpC-1	binding-protein-dependent transport systems inner membrane component	1266762	1267568	+	NC_010465	CDS	5.66699	0	-Inf	0.0230656
YPK_1128	ddpD-1	ABC transporter related	1267568	1268374	+	NC_010465	CDS	3.83664	2.7014	-0.506133	0.559101
YPK_1129	ddpF-1	ABC transporter related	1268367	1269032	+	NC_010465	CDS	4.02969	2.81555	-0.517255	0.78815
YPK_1130		hypothetical protein YPK_1130	1269151	1269276	+	NC_010465	CDS	2.08988	0.841252	-1.31281	0.849861
YPK_1131	ureA	urease, gamma subunit	1270231	1270533	+	NC_010465	CDS	8.68524	1.26188	-2.78299	0.0640341
YPK_1132	ureB	urease, beta subunit	1270544	1271020	+	NC_010465	CDS	12.1967	3.72492	-1.71121	0.0420802
YPK_1133	ureC	urease, alpha subunit	1271110	1272828	+	NC_010465	CDS	29.0357	5.06961	-2.51788	0.000294378
YPK_1134	ureE	UreE urease accessory domain protein	1273124	1273819	+	NC_010465	CDS	10.9294	3.23617	-1.75586	0.0758775
YPK_1135	ureF	urease accessory protein UreF	1273841	1274527	+	NC_010465	CDS	5.23182	1.52695	-1.77666	0.312236
YPK_1136	ureG	urease accessory protein UreG	1274654	1275316	+	NC_010465	CDS	7.01682	1.33	-2.39939	0.060606
YPK_1137	ureD	urease accessory protein UreD	1275313	1276278	+	NC_010465	CDS	7.46043	6.77883	-0.138223	0.854503
YPK_1138	utp	urea transporter	1276470	1277462	+	NC_010465	CDS	4.3686	1.06492	-2.03642	0.316293
YPK_1139	nixA	high-affinity nickel-transporter	1277611	1278669	+	NC_010465	CDS	0.964236	1.52695	0.663199	0.851146
YPK_1140	hdeB	acid-resistance protein	1278834	1279163	-	NC_010465	CDS	81.3864	25.0536	-1.69977	0.000115505
YPK_1141	kch	TrkA-N domain protein	1279778	1280953	+	NC_010465	CDS	29.0494	15.427	-0.913049	0.215271
YPK_1142	ccrB-1	camphor resistance CrcB protein	1281051	1281455	-	NC_010465	CDS	3.89281	2.89836	-0.425576	0.779717
YPK_1143	ccrB-2	CrcB protein	1281471	1281851	-	NC_010465	CDS	3.61061	2.85695	-0.337764	0.986418
YPK_1144	celA	phosphotransferase system lactose/cellobiose-specific IIB subunit	1282892	1283209	+	NC_010465	CDS	3.26748	3.12203	-0.065695	1
YPK_1145	celB	PTS system, lactose/cellobiose family IIC subunit	1283220	1284581	+	NC_010465	CDS	16.7512	13.1684	-0.347191	0.655018
YPK_1146	celC	phosphotransferase system PTS lactose/cellobiose-specific IIA subunit	1284748	1285095	+	NC_010465	CDS	0.504536	0.685702	0.442627	1
YPK_1147	celD	transcriptional regulator, AraC family	1285132	1285974	+	NC_010465	CDS	4.86179	2.9711	-0.710493	0.813911
YPK_1148	chbG	YdjC family protein	1286026	1286787	+	NC_010465	CDS	2.9895	0	-Inf	0.17802
YPK_1149		conserved hypothetical protein	1286794	1286970	-	NC_010465	CDS	0	0
YPK_1150		conserved hypothetical protein	1287083	1287451	-	NC_010465	CDS	5.90251	7.62008	0.368477	0.614786
YPK_1151	seqA	SeqA family protein	1287946	1288473	+	NC_010465	CDS	14.962	21.2605	0.506875	0.420689
YPK_1152	pgm	phosphoglucomutase, alpha-D-glucose phosphate-specific	1288546	1290189	+	NC_010465	CDS	83.3581	41.7959	-0.99596	0.0167426
YPK_1153		conserved hypothetical protein	1290563	1290805	+	NC_010465	CDS	0.0807047	0.644296	2.997	1
YPK_1154		protein of unknown function DUF6 transmembrane	1290933	1291361	-	NC_010465	CDS	0.883531	0.685702	-0.365698	1
YPK_1155	kdpE	two component transcriptional regulator, winged helix family	1291456	1292085	-	NC_010465	CDS	3.41755	2.39492	-0.512985	0.763629
YPK_1156	kdpD	osmosensitive K+ channel signal transduction histidine kinase	1292768	1295494	-	NC_010465	CDS	3.53412	3.54266	0.00347845	1
YPK_1157	kdpC	potassium-transporting ATPase, C subunit	1295504	1296154	-	NC_010465	CDS	2.90879	0	-Inf	0.19295
YPK_1158	kdpB	K+-transporting ATPase, B subunit	1296318	1298384	-	NC_010465	CDS	2.5902	5.36602	1.05079	0.319932
YPK_1159	kdpA	potassium-transporting ATPase, A subunit	1298478	1300166	-	NC_010465	CDS	3.61061	1.06492	-1.76149	0.452959
YPK_1160		conserved hypothetical protein	1300661	1300867	+	NC_010465	CDS	11.8361	7.11664	-0.733932	0.465524
YPK_1161		conserved hypothetical protein	1300951	1301079	+	NC_010465	CDS	0.343126	0	-Inf	1
YPK_1162		protein of unknown function DUF1722	1301230	1301712	+	NC_010465	CDS	2.37261	2.89836	0.288762	0.992086
YPK_1163	phrB	deoxyribodipyrimidine photo-lyase	1301842	1303305	+	NC_010465	CDS	19.6091	29.1376	0.571356	0.339262
YPK_1164	cpdP	cyclic-AMP phosphodiesterase	1303296	1304333	+	NC_010465	CDS	8.1	3.92187	-1.04638	0.358704
YPK_1165		protein of unknown function DUF34	1304456	1305202	+	NC_010465	CDS	11.1697	12.1135	0.11703	1
YPK_1166		hypothetical protein YPK_1166	1305287	1305442	-	NC_010465	CDS	0.827355	0.841252	0.0240323	1
YPK_1167		allophanate hydrolase subunit 1	1305822	1306478	+	NC_010465	CDS	5.17565	9.70852	0.907512	0.284391
YPK_1168		urea amidolyase related protein	1306472	1307422	+	NC_010465	CDS	4.75181	5.49024	0.20839	0.891896
YPK_1169	ybgL	LamB/YcsF family protein	1307419	1308156	+	NC_010465	CDS	2.93332	1.06492	-1.46179	0.604814
YPK_1170		protein of unknown function DUF969	1308241	1308972	+	NC_010465	CDS	2.54536	3.23617	0.346419	0.775126
YPK_1171		protein of unknown function DUF979	1308969	1309988	+	NC_010465	CDS	7.19853	5.85476	-0.298093	0.771478
YPK_1172	pcp-2	pyrrolidone-carboxylate peptidase	1309998	1310645	+	NC_010465	CDS	14.549	8.33249	-0.804098	0.216509
YPK_1173	ung	uracil-DNA glycosylase	1310736	1311422	-	NC_010465	CDS	5.75429	4.9868	-0.206525	0.949032
YPK_1174	grcA	formate C-acetyltransferase glycine radical	1311774	1312157	+	NC_010465	CDS	60.2713	63.3529	0.0719387	0.927531
YPK_1175	yplA	phospholipase A(1)	1312336	1313298	+	NC_010465	CDS	0.964236	3.23617	1.74683	0.346019
YPK_1176		conserved hypothetical protein	1313291	1313389	+	NC_010465	CDS	0.0807047	0	-Inf	1
YPK_1177	yplB	ankyrin	1313376	1314032	+	NC_010465	CDS	0.701814	2.43633	1.79555	0.60346
YPK_1178		conserved hypothetical protein	1313986	1314135	+	NC_010465	CDS	0.722121	1.93289	1.42044	0.849716
YPK_1179	srmB	DEAD/DEAH box helicase domain protein	1314163	1315488	-	NC_010465	CDS	14.8639	14.9144	0.00489129	1
YPK_1180	trmN	methyltransferase small	1315728	1316486	+	NC_010465	CDS	17.3454	10.467	-0.728714	0.383375
YPK_1181	nadB	L-aspartate oxidase	1316769	1318406	-	NC_010465	CDS	21.0468	14.6272	-0.524945	0.669003
YPK_1182	rpoE	RNA polymerase, sigma-24 subunit, ECF subfamily	1318594	1319169	+	NC_010465	CDS	131.393	382.18	1.54036	4.63069e-05
YPK_1183	rseA	anti sigma-E protein, RseA	1319195	1319851	+	NC_010465	CDS	70.6967	209.29	1.56578	0.000140156
YPK_1184	rseB	sigma E regulatory protein, MucB/RseB	1319851	1320807	+	NC_010465	CDS	49.4577	67.1119	0.440374	0.414524
YPK_1185	rseC	positive regulator of sigma E, RseC/MucC	1320804	1321259	+	NC_010465	CDS	5.05907	6.6693	0.398663	0.592258
YPK_1186		conserved hypothetical protein	1321280	1322134	-	NC_010465	CDS	0.0807047	4.38391	5.76342	0.0160148
YPK_1187	lepA	GTP-binding protein LepA	1322634	1324433	+	NC_010465	CDS	39.3422	22.7894	-0.787711	0.117026
YPK_1188	lepB	signal peptidase I	1324443	1325441	+	NC_010465	CDS	16.8385	8.50274	-0.985766	0.216439
YPK_1189	rnc	ribonuclease III	1325793	1326473	+	NC_010465	CDS	11.2145	8.36382	-0.423133	0.632609
YPK_1190	era	GTP-binding protein Era	1326470	1327381	+	NC_010465	CDS	17.9647	12.2958	-0.547001	0.368116
YPK_1191	recO	DNA repair protein RecO	1327391	1328116	+	NC_010465	CDS	4.32086	6.47234	0.582968	0.702317
YPK_1192	pdxJ	pyridoxal phosphate biosynthetic protein PdxJ	1328275	1329006	+	NC_010465	CDS	11.9503	10.4356	-0.195536	0.903497
YPK_1193	acpS	holo-acyl-carrier-protein synthase	1329006	1329386	+	NC_010465	CDS	7.79934	10.3896	0.413717	0.885012
YPK_1194	fdx-1	iron-sulfur cluster-binding protein	1329491	1329676	-	NC_010465	CDS	3.27645	4.41062	0.428849	0.926745
YPK_1195		conserved hypothetical protein	1329966	1331366	+	NC_010465	CDS	9.91374	12.9815	0.388953	0.854817
YPK_1196		hypothetical protein YPK_1196	1331363	1331578	-	NC_010465	CDS	0	0
YPK_1197		conserved hypothetical protein	1331575	1332966	-	NC_010465	CDS	0.0807047	2.17125	4.74973	0.183259
YPK_1198		putative DNA-binding protein (Roi)	1333013	1333840	-	NC_010465	CDS	1.02041	0.420626	-1.27854	1
YPK_1199		hypothetical protein YPK_1199	1333815	1333997	-	NC_010465	CDS	0.343126	0	-Inf	1
YPK_1200		Arc domain protein DNA binding domain protein	1334124	1334435	+	NC_010465	CDS	4.97362	8.01399	0.688224	0.433842
YPK_1201		Arc domain protein DNA binding domain protein	1334438	1334575	-	NC_010465	CDS	0	0
YPK_1202		VRR-NUC domain protein	1334572	1334841	-	NC_010465	CDS	0.605548	0	-Inf	0.992766
YPK_1203		hypothetical protein YPK_1203	1334825	1335055	-	NC_010465	CDS	0	0
YPK_1204	dpo	DNA-directed DNA polymerase	1335060	1337141	-	NC_010465	CDS	0.782519	0.420626	-0.895588	1
YPK_1205		conserved hypothetical protein	1337238	1338017	-	NC_010465	CDS	1.18604	0	-Inf	0.621942
YPK_1206		conserved hypothetical protein	1338075	1338452	-	NC_010465	CDS	1.78262	0	-Inf	0.389466
YPK_1207		conserved hypothetical protein	1338505	1339053	-	NC_010465	CDS	1.42394	0	-Inf	0.529121
YPK_1208		conserved hypothetical protein	1339066	1340376	-	NC_010465	CDS	0.74665	0	-Inf	0.895822
YPK_1209		hypothetical protein YPK_1209	1340379	1341113	-	NC_010465	CDS	0.605548	0	-Inf	0.992766
YPK_1210		transcriptional regulator, XRE family	1341572	1342201	-	NC_010465	CDS	9.33747	32.1795	1.78504	0.00336474
YPK_1211		transcriptional regulator, XRE family	1342347	1342562	+	NC_010465	CDS	0.928366	1.10633	0.253013	1
YPK_1212		virulence-associated E family protein	1342566	1344743	+	NC_010465	CDS	1.25119	6.39961	2.35469	0.13436
YPK_1213		hypothetical protein YPK_1213	1345022	1345234	+	NC_010465	CDS	1.28705	0.644296	-0.998278	0.829667
YPK_1214		conserved hypothetical protein	1345316	1345741	+	NC_010465	CDS	1.30736	3.16805	1.27694	0.418216
YPK_1215		hypothetical protein YPK_1215	1346113	1346493	+	NC_010465	CDS	0.0807047	0	-Inf	1
YPK_1216		hypothetical protein YPK_1216	1346756	1347187	-	NC_010465	CDS	31.4207	74.9483	1.25418	0.00628326
YPK_1217		phage holin, lambda family	1347392	1347724	+	NC_010465	CDS	0	0
YPK_1218		peptidase M15B and M15C DD-carboxypeptidase VanY/endolysin	1347711	1348106	+	NC_010465	CDS	0	0
YPK_1219		conserved hypothetical phage exported protein	1348103	1348480	+	NC_010465	CDS	0	0
YPK_1220		terminase small subunit	1348700	1349251	+	NC_010465	CDS	0.161409	0	-Inf	1
YPK_1221		transcriptional regulator, XRE family	1349275	1349634	-	NC_010465	CDS	14.9715	9.21977	-0.699416	0.578024
YPK_1222		conserved hypothetical protein	1350090	1351694	+	NC_010465	CDS	1.86807	0.841252	-1.15094	1
YPK_1223		conserved hypothetical protein	1351947	1353485	+	NC_010465	CDS	0.766957	0.685702	-0.161563	1
YPK_1224		putative head morphogenesis protein SPP1 gp7	1353442	1354323	+	NC_010465	CDS	0.378995	0	-Inf	1
YPK_1225		conserved hypothetical protein	1354316	1355464	+	NC_010465	CDS	0.322819	0	-Inf	1
YPK_1226		hypothetical protein YPK_1226	1355464	1355955	+	NC_010465	CDS	0	0
YPK_1227		hypothetical protein YPK_1227	1355969	1357102	+	NC_010465	CDS	0.540405	0	-Inf	1
YPK_1228		hypothetical protein YPK_1228	1357161	1357529	+	NC_010465	CDS	0	0
YPK_1229		hypothetical protein YPK_1229	1357539	1357970	+	NC_010465	CDS	0.242114	2.0157	3.05752	0.575049
YPK_1230		hypothetical protein YPK_1230	1357970	1358467	+	NC_010465	CDS	0.423831	0	-Inf	1
YPK_1231		hypothetical protein YPK_1231	1358467	1358850	+	NC_010465	CDS	0	0
YPK_1232		hypothetical protein YPK_1232	1358840	1359379	+	NC_010465	CDS	0.686252	0	-Inf	0.935901
YPK_1233		hypothetical protein YPK_1233	1359392	1360906	+	NC_010465	CDS	1.58112	2.99781	0.922958	0.721332
YPK_1234		hypothetical protein YPK_1234	1360918	1361358	+	NC_010465	CDS	0.0807047	1.10633	3.77698	0.578599
YPK_1235		hypothetical protein YPK_1235	1361358	1361813	+	NC_010465	CDS	0.0807047	1.28859	3.997	0.768379
YPK_1236		hypothetical protein YPK_1236	1361899	1363470	+	NC_010465	CDS	0.62111	1.48555	1.25808	0.686112
YPK_1237		conserved hypothetical protein	1363470	1363979	+	NC_010465	CDS	0.262421	0.644296	1.29584	1
YPK_1238		conserved hypothetical protein	1363981	1364283	+	NC_010465	CDS	0	0
YPK_1239		conserved hypothetical protein	1364287	1365126	+	NC_010465	CDS	1.61462	0	-Inf	0.457223
YPK_1240		conserved hypothetical protein	1365108	1365785	+	NC_010465	CDS	0.242114	0	-Inf	1
YPK_1241		conserved hypothetical protein	1365782	1366141	+	NC_010465	CDS	0	0.420626	Inf	0.811511
YPK_1242		conserved hypothetical protein	1366125	1367324	+	NC_010465	CDS	1.25119	7.42312	2.56873	0.0696768
YPK_1243		conserved hypothetical protein	1367390	1369201	+	NC_010465	CDS	0.0807047	0.685702	3.08686	1
YPK_1244		hypothetical protein YPK_1244	1369205	1369426	+	NC_010465	CDS	0	0
YPK_1245		bacterial Ig-like domain (group 2) protein	1369419	1371200	+	NC_010465	CDS	1.3791	0.841252	-0.713117	1
YPK_1246		conserved hypothetical protein	1371232	1371510	-	NC_010465	CDS	1.73119	3.6982	1.09506	0.466852
YPK_1247		conserved hypothetical protein	1371491	1372009	-	NC_010465	CDS	4.13071	8.83593	1.09699	0.315888
YPK_1248		transcriptional regulator, RpiR family	1372457	1373296	-	NC_010465	CDS	4.41054	4.14554	-0.0893922	0.829671
YPK_1249	murQ	glucokinase regulatory-like protein	1373504	1374391	+	NC_010465	CDS	5.22523	5.40742	0.0494475	0.931752
YPK_1250	yfhB	HAD superfamily (subfamily IF) hydrolase, YfhB	1374618	1375313	+	NC_010465	CDS	3.24902	4.9868	0.618108	0.812776
YPK_1251	tadA	tRNA-specific adenosine deaminase	1375423	1375986	+	NC_010465	CDS	1.52495	1.3714	-0.153105	1
YPK_1252		lytic transglycosylase catalytic	1376113	1377654	-	NC_010465	CDS	12.5965	11.4738	-0.134677	0.934586
YPK_1253	purL	phosphoribosylformylglycinamidine synthase	1377889	1381779	+	NC_010465	CDS	4.00516	2.85695	-0.487384	0.841243
YPK_1254		conserved hypothetical protein	1382196	1382645	-	NC_010465	CDS	0.298291	1.10633	1.89099	0.595254
YPK_1255		conserved hypothetical protein	1383097	1383657	-	NC_010465	CDS	0.677286	2.3268	1.78051	0.258167
YPK_1256		hypothetical protein YPK_1256	1384673	1384774	+	NC_010465	CDS	3.82107	1.10633	-1.7882	0.342709
YPK_1257	glrK, qseE	integral membrane sensor signal transduction histidine kinase	1384852	1386288	+	NC_010465	CDS	15.5227	15.7188	0.018113	0.941906
YPK_1258		hypothetical protein YPK_1258	1386292	1387359	+	NC_010465	CDS	15.2089	15.1427	-0.00629446	1
YPK_1259	glrR, qseF	two component, sigma54 specific, transcriptional regulator, Fis family	1387322	1388659	+	NC_010465	CDS	14.516	5.91086	-1.29621	0.149664
YPK_1260		conserved hypothetical protein	1388679	1388822	+	NC_010465	CDS	0.540405	0.420626	-0.361503	1
YPK_1261	nadE	NAD+ synthetase	1388819	1390441	+	NC_010465	CDS	16.1462	9.41211	-0.778604	0.325326
YPK_1262	glnB	nitrogen regulatory protein P-II	1390456	1390794	+	NC_010465	CDS	6.26964	4.05071	-0.630208	0.921435
YPK_1263	yhfZ	conserved hypothetical protein	1391022	1391954	-	NC_010465	CDS	11.9862	10.0417	-0.255371	0.688298
YPK_1264	hmp	globin	1392385	1393575	-	NC_010465	CDS	0.58524	7.39179	3.65882	0.288376
YPK_1265	glyA	glycine hydroxymethyltransferase	1394116	1395369	+	NC_010465	CDS	18.8841	21.4621	0.184621	0.595826
YPK_1266		conserved hypothetical protein	1395482	1395703	+	NC_010465	CDS	0.0807047	0	-Inf	1
YPK_1267		hypothetical protein YPK_1267	1395703	1395828	+	NC_010465	CDS	21.738	15.1628	-0.519684	0.456362
YPK_1268	ailA	virulence-related outer membrane protein	1395821	1396360	+	NC_010465	CDS	151.668	88.3631	-0.7794	0.0355092
YPK_1269	hcaT	chloramphenicol O-acetyltransferase	1396874	1398031	+	NC_010465	CDS	2.07669	3.12203	0.588196	0.788214
YPK_1270	csiE	stationary phase inducible protein CsiE	1398028	1399389	-	NC_010465	CDS	31.3089	37.5242	0.261249	0.460405
YPK_1271		protein of unknown function DUF1007	1399531	1400205	+	NC_010465	CDS	6.32634	12.9668	1.03538	0.28326
YPK_1272		high-affinity nickel-transporter	1400196	1401218	+	NC_010465	CDS	3.80551	7.9993	1.07178	0.263925
YPK_1273	suhB	inositol-phosphate phosphatase	1401317	1402120	-	NC_010465	CDS	24.9939	6.51375	-1.94002	0.00971518
YPK_1274	trmJ	RNA methyltransferase, TrmH family, group 1	1402239	1403012	+	NC_010465	CDS	9.9119	16.918	0.77133	0.283975
YPK_1275	iscR	transcriptional regulator, BadM/Rrf2 family	1403105	1403662	+	NC_010465	CDS	50.1065	114.892	1.19721	0.00640398
YPK_1276	iscS-1	cysteine desulfurase IscS	1403716	1404945	+	NC_010465	CDS	304.022	476.286	0.647655	0.0721594
YPK_1277	nifU	FeS cluster assembly scaffold IscU	1404976	1405362	+	NC_010465	CDS	87.3899	90.6919	0.0535063	0.963878
YPK_1278	iscA	iron-sulfur cluster assembly protein IscA	1405632	1405955	+	NC_010465	CDS	29.0692	35.0879	0.271481	0.576437
YPK_1279	hscB	co-chaperone Hsc20	1406066	1406590	+	NC_010465	CDS	12.8584	6.47234	-0.990352	0.269612
YPK_1280	hscA	Fe-S protein assembly chaperone HscA	1406833	1408749	+	NC_010465	CDS	16.209	5.64579	-1.52155	0.0866495
YPK_1281	fdx-2	ferredoxin, 2Fe-2S type, ISC system	1408752	1409087	+	NC_010465	CDS	3.79655	1.90617	-0.994008	0.747668
YPK_1282		FeS assembly protein IscX	1409117	1409317	+	NC_010465	CDS	1.78737	0.685702	-1.38218	0.697904
YPK_1283		hypothetical protein YPK_1283	1409314	1409412	+	NC_010465	CDS	0.58524	0	-Inf	1
YPK_1284	pepB	PepB aminopeptidase	1409457	1410755	+	NC_010465	CDS	19.9696	10.5719	-0.917578	0.104872
YPK_1285		SseB family protein	1410834	1411751	+	NC_010465	CDS	4.8254	5.17914	0.102063	0.90397
YPK_1286	yapB2	outer membrane autotransporter barrel domain protein	1412021	1413709	-	NC_010465	CDS	1.04494	2.35351	1.1714	0.772167
YPK_1287	yapA	pertactin	1413754	1415118	-	NC_010465	CDS	0.343126	1.26188	1.87876	0.547012
YPK_1288		beta and gamma crystallin	1415834	1418254	+	NC_010465	CDS	0.62111	3.16805	2.35068	0.329986
YPK_1289	ndk	nucleoside-diphosphate kinase	1418581	1419009	+	NC_010465	CDS	67.7412	56.0005	-0.274594	0.614722
YPK_1290	rlmN	ribosomal RNA large subunit methyltransferase N	1419271	1420467	+	NC_010465	CDS	24.4912	10.5037	-1.22136	0.0589362
YPK_1291	pilF	type IV pilus biogenesis	1420621	1421370	+	NC_010465	CDS	21.1802	12.675	-0.740732	0.219837
YPK_1292	yfgA	transcriptional regulator, XRE family	1421360	1422466	+	NC_010465	CDS	14.0922	8.3739	-0.750923	0.293615
YPK_1293	ispG	1-hydroxy-2-methyl-2-(E)-butenyl 4-diphosphate synthase	1422570	1423697	+	NC_010465	CDS	17.1128	6.48704	-1.39944	0.131853
YPK_1294	hisS	histidyl-tRNA synthetase	1423906	1425180	+	NC_010465	CDS	33.058	30.4021	-0.120829	0.879103
YPK_1295	yfgM	conserved hypothetical protein	1425194	1425829	+	NC_010465	CDS	19.0568	12.3418	-0.626756	0.431006
YPK_1296	yfgL	outer membrane assembly lipoprotein YfgL	1425841	1427022	+	NC_010465	CDS	35.0888	25.2819	-0.472909	0.403042
YPK_1297	engA	small GTP-binding protein	1427170	1428657	+	NC_010465	CDS	42.4612	12.4366	-1.77155	0.00131893
YPK_1298		auxin efflux carrier	1429026	1429982	+	NC_010465	CDS	6.47219	3.19477	-1.01854	0.522094
YPK_1299		protein of unknown function DUF1407	1430031	1430255	+	NC_010465	CDS	1.18182	0.644296	-0.875217	0.952109
YPK_1300		hypothetical protein YPK_1300	1430275	1430385	+	NC_010465	CDS	1.64152	0	-Inf	0.457608
YPK_1301	xseA	exodeoxyribonuclease VII, large subunit	1430339	1431718	-	NC_010465	CDS	12.8613	9.52164	-0.433756	0.586137
YPK_1302	guaB	inosine-5'-monophosphate dehydrogenase	1431888	1433351	+	NC_010465	CDS	22.2304	11.3036	-0.975754	0.147743
YPK_1303	guaA	GMP synthase, large subunit	1433531	1435108	+	NC_010465	CDS	15.9418	5.78203	-1.46317	0.0330345
YPK_1304	yhhZ-2	type VI secretion system effector, Hcp1 family	1435392	1435871	-	NC_010465	CDS	0	0.420626	Inf	0.811511
YPK_1305		conserved hypothetical protein	1435895	1436128	-	NC_010465	CDS	0	0
YPK_1306		hypothetical protein YPK_1306	1436157	1436345	+	NC_010465	CDS	0	0
YPK_1307		protein of unknown function DUF1240	1436357	1436752	-	NC_010465	CDS	0.0807047	0.420626	2.38181	0.930196
YPK_1308		protein of unknown function DUF1240	1436814	1437209	-	NC_010465	CDS	0.161409	0	-Inf	1
YPK_1309		protein of unknown function DUF1240	1437273	1437668	-	NC_010465	CDS	0	3.6982	Inf	0.0101204
YPK_1310		conserved hypothetical protein	1437665	1438585	-	NC_010465	CDS	1.96434	8.56078	2.1237	0.102783
YPK_1311		conserved hypothetical protein	1439041	1439775	+	NC_010465	CDS	0.0807047	0	-Inf	1
YPK_1312		conserved hypothetical protein	1439928	1440869	+	NC_010465	CDS	3.13957	9.35601	1.57533	0.137107
YPK_1315	invD/yeeJ	putative adhesin, Ig domain protein group 1 domain protein	1441580	1447510	-	NC_010465	CDS	8.08629	14.1605	0.808328	0.364595
YPK_1316		insertion element protein	1447960	1448121	+	NC_010465	CDS	0.343126	2.39492	2.80317	0.28495
YPK_1317		protein of unknown function DUF943	1448602	1449066	-	NC_010465	CDS	0.423831	1.75062	2.04631	0.566163
YPK_1320		hypothetical protein YPK_1320	1450406	1450498	+	NC_010465	CDS	2.50052	0.420626	-2.57162	0.538413
YPK_1321	thiD	phosphomethylpyrimidine kinase	1450495	1451295	+	NC_010465	CDS	0.802826	0.644296	-0.317365	1
YPK_1322		conserved hypothetical protein	1451323	1452243	-	NC_010465	CDS	16.5223	74.0021	2.16315	3.14668e-05
YPK_1323		inhibitor of vertebrate lysozyme	1452474	1452983	+	NC_010465	CDS	0.766957	3.54266	2.20761	0.259833
YPK_1324	yegS	diacylglycerol kinase catalytic region	1453270	1454160	-	NC_010465	CDS	5.69627	6.31679	0.149176	0.885363
YPK_1325	ydcP-1, yegQ-1, yhbU-1	peptidase U32	1454797	1456191	-	NC_010465	CDS	32.0682	7.72961	-2.05268	0.000866753
YPK_1326	yegP	protein of unknown function DUF1508	1456489	1456827	-	NC_010465	CDS	178.84	10.5765	-4.07974	2.31023e-18
YPK_1327	baeR	two component transcriptional regulator, winged helix family	1456964	1457683	-	NC_010465	CDS	0.722121	0.420626	-0.779704	1
YPK_1328	baeS	integral membrane sensor signal transduction histidine kinase	1457693	1459078	-	NC_010465	CDS	0.540405	4.76313	3.1398	0.0496125
YPK_1329	yegB	major facilitator superfamily MFS_1	1459109	1460506	-	NC_010465	CDS	1.79634	2.47773	0.463964	1
YPK_1330	yegO	acriflavin resistance protein	1460540	1463614	-	NC_010465	CDS	2.87292	2.39492	-0.262542	1
YPK_1331	yegN	acriflavin resistance protein	1463611	1466769	-	NC_010465	CDS	2.04979	2.12984	0.0552709	0.980955
YPK_1332	yegM	efflux transporter, RND family, MFP subunit	1466769	1468103	-	NC_010465	CDS	2.46466	1.10633	-1.15561	0.767882
YPK_1333	ydcT	spermidine/putrescine ABC transporter ATPase subunit	1468491	1469576	-	NC_010465	CDS	4.08587	7.42312	0.861383	0.420434
YPK_1334		transcriptional regulator, GntR family with aminotransferase domain	1469959	1471464	-	NC_010465	CDS	2.78747	3.45984	0.311748	0.929312
YPK_1335	goaG	4-aminobutyrate aminotransferase	1471646	1472935	+	NC_010465	CDS	0.161409	0.420626	1.38181	0.994551
YPK_1336	ydcS-1	extracellular solute-binding protein family 1	1472988	1474016	+	NC_010465	CDS	1.26675	4.90398	1.95282	0.436865
YPK_1337	ydcU-1	binding-protein-dependent transport systems inner membrane component	1474063	1475328	+	NC_010465	CDS	0.641417	0	-Inf	0.974429
YPK_1338	ydcV-1	binding-protein-dependent transport systems inner membrane component	1475390	1476238	+	NC_010465	CDS	0.242114	0.685702	1.50189	1
YPK_1339		conserved hypothetical protein	1476310	1476450	+	NC_010465	CDS	0	0
YPK_1340	yegD	putative chaperone protein	1476509	1477861	-	NC_010465	CDS	0.322819	0	-Inf	1
YPK_1341	mgtE	magnesium transporter	1478001	1479476	-	NC_010465	CDS	2.90879	3.68351	0.340661	0.865545
YPK_1342		conserved hypothetical protein	1479528	1479716	-	NC_010465	CDS	5.36633	4.36921	-0.296562	0.729587
YPK_1343	ppx	Ppx/GppA phosphatase	1479905	1481464	-	NC_010465	CDS	20.1986	11.9212	-0.760727	0.335428
YPK_1344	ppk	polyphosphate kinase	1481475	1483538	-	NC_010465	CDS	38.2107	92.8502	1.28093	0.00486499
YPK_1345	pstC-1	binding-protein-dependent transport systems inner membrane component	1483881	1486040	+	NC_010465	CDS	4.63102	5.64117	0.284664	0.989838
YPK_1346	pstA-1	phosphate ABC transporter, inner membrane subunit PstA	1486040	1487752	+	NC_010465	CDS	3.0702	2.17125	-0.499808	1
YPK_1347	pstB-1	phosphate ABC transporter, ATPase subunit	1487780	1488592	+	NC_010465	CDS	4.52763	3.6568	-0.308176	0.996168
YPK_1348	fliB	protein of unknown function UPF0153	1488806	1489999	+	NC_010465	CDS	3.75593	2.59188	-0.535174	0.831443
YPK_1349	speG	GCN5-related N-acetyltransferase	1490093	1490638	-	NC_010465	CDS	11.8942	20.2997	0.771203	0.191187
YPK_1350	purN	phosphoribosylglycinamide formyltransferase	1490866	1491504	-	NC_010465	CDS	2.45569	2.05711	-0.255511	0.95708
YPK_1351	purI	phosphoribosylformylglycinamidine cyclo-ligase	1491619	1492662	-	NC_010465	CDS	4.4828	4.14554	-0.112838	0.960307
YPK_1352	upp	uracil phosphoribosyltransferase	1493097	1493723	+	NC_010465	CDS	3.55443	3.92187	0.141925	0.984619
YPK_1353	pyrP, uraA	uracil-xanthine permease	1493850	1495136	+	NC_010465	CDS	3.29201	1.79203	-0.877373	0.647077
YPK_1354	hda	DnaA regulatory inactivator Hda	1495395	1496102	+	NC_010465	CDS	20.697	3.23617	-2.67706	0.00366391
YPK_1355	yfgD	arsenate reductase	1496315	1496671	-	NC_010465	CDS	8.6768	3.98999	-1.12078	0.235484
YPK_1356		peptidase M48 Ste24p	1496778	1498352	-	NC_010465	CDS	19.1937	29.0381	0.597314	0.278173
YPK_1357	perM	protein of unknown function UPF0118	1498593	1499657	+	NC_010465	CDS	5.46971	3.23617	-0.757177	0.724478
YPK_1358		conserved hypothetical protein	1500263	1500958	+	NC_010465	CDS	11.7209	10.7734	-0.121604	0.906052
YPK_1359		conserved hypothetical protein	1500962	1501381	+	NC_010465	CDS	7.79407	6.22196	-0.325007	1
YPK_1360	bcp	peroxiredoxin	1501625	1502095	-	NC_010465	CDS	27.7379	14.3575	-0.950052	0.139773
YPK_1361	gcvR	glycine cleavage system regulatory protein	1502098	1502712	-	NC_010465	CDS	14.2238	12.0307	-0.241586	0.657423
YPK_1362	dapA	dihydrodipicolinate synthase	1502814	1503713	+	NC_010465	CDS	24.8583	20.6329	-0.268784	0.687903
YPK_1363	dapX	NlpB DapX family lipoprotein	1503731	1504789	+	NC_010465	CDS	33.4133	29.0482	-0.201974	0.668357
YPK_1364	purC	phosphoribosylaminoimidazole-succinocarboxamide synthase	1504860	1505573	+	NC_010465	CDS	13.2511	2.85695	-2.21356	0.0199326
YPK_1365		hypothetical protein YPK_1365	1505570	1505746	-	NC_010465	CDS	1.86807	2.85695	0.612926	0.777294
YPK_1366		protein of unknown function zinc metallopeptidase putative	1505792	1506661	+	NC_010465	CDS	10.456	5.63109	-0.892844	0.272616
YPK_1367	yeaL	protein of unknown function DUF441	1506755	1507207	+	NC_010465	CDS	0.686252	2.05711	1.58381	0.88267
YPK_1368	tmcA	tRNA(Met) cytidine acetyltransferase	1507209	1509260	+	NC_010465	CDS	3.83241	0.420626	-3.18764	0.223912
YPK_1369		hypothetical protein YPK_1369	1509383	1509508	+	NC_010465	CDS	0.0807047	0	-Inf	1
YPK_1370		conserved hypothetical protein	1509550	1509744	-	NC_010465	CDS	3.88859	0	-Inf	0.0831391
YPK_1371		peptidase M15B and M15C DD-carboxypeptidase VanY/endolysin	1509812	1510489	-	NC_010465	CDS	12.3784	4.9868	-1.31164	0.136451
YPK_1372	dapE	succinyl-diaminopimelate desuccinylase	1510486	1511613	-	NC_010465	CDS	6.76943	5.11563	-0.404122	1
YPK_1373		arsenate reductase and related	1511615	1512013	-	NC_010465	CDS	3.2113	3.27758	0.0294708	1
YPK_1374		tetratricopeptide repeat protein	1512173	1512646	-	NC_010465	CDS	2.58545	3.41843	0.40292	0.950214
YPK_1375	afuA, fbpA	extracellular solute-binding protein family 1	1512957	1514045	+	NC_010465	CDS	116.03	8.90867	-3.70314	1.71678e-13
YPK_1376	afuB, fbpB	binding-protein-dependent transport systems inner membrane component	1514140	1515909	+	NC_010465	CDS	34.0666	2.66	-3.67886	4.76376e-07
YPK_1377	afuC	ABC transporter related	1515902	1516972	+	NC_010465	CDS	39.6547	8.60219	-2.20472	0.000388844
YPK_1378	ydeN	sulfatase	1517450	1519123	+	NC_010465	CDS	9.50125	46.2452	2.28311	3.26939e-05
YPK_1379	ydeM-2, yidF-2, aslB-2	radical SAM domain protein	1519180	1520355	+	NC_010465	CDS	2.09463	10.883	2.37731	0.0133263
YPK_1380	ybcI	membrane-bound metal-dependent hydrolase	1521102	1521650	-	NC_010465	CDS	0.564933	1.33	1.23527	1
YPK_1381		conserved hypothetical protein	1521939	1522523	-	NC_010465	CDS	2.51371	1.75062	-0.52195	0.823837
YPK_1382	acrD	transporter, hydrophobe/amphiphile efflux-1 (HAE1) family	1522754	1525885	-	NC_010465	CDS	2.55855	4.56617	0.83566	0.685329
YPK_1383		conserved hypothetical protein	1526300	1526578	+	NC_010465	CDS	1.33189	0.420626	-1.66287	0.881407
YPK_1384	narP	two component transcriptional regulator, LuxR family	1526591	1527220	-	NC_010465	CDS	20.1424	6.45765	-1.64115	0.0217627
YPK_1385	napF	ferredoxin-type protein NapF	1528053	1528556	+	NC_010465	CDS	14.7043	1.48555	-3.30717	0.00282579
YPK_1386	napD	NapD family protein	1528546	1528812	+	NC_010465	CDS	2.15502	0	-Inf	0.296489
YPK_1387	napA	periplasmic nitrate reductase, large subunit	1528809	1531301	+	NC_010465	CDS	36.1135	6.16124	-2.55124	3.80094e-05
YPK_1388	napB	nitrate reductase cytochrome c-type subunit (NapB)	1531384	1531851	+	NC_010465	CDS	2.96207	0.644296	-2.20081	0.305419
YPK_1389	napC	periplasmic nitrate (or nitrite) reductase c-type cytochrome, NapC/NirT family	1531879	1532478	+	NC_010465	CDS	13.0873	4.52476	-1.53226	0.0842959
YPK_1390		NUDIX hydrolase	1532640	1533236	+	NC_010465	CDS	2.59916	3.72492	0.519162	0.907695
YPK_1391	maeB	malate dehydrogenase (oxaloacetate-decarboxylating) (NADP(+)), phosphate acetyltransferase	1533432	1535711	+	NC_010465	CDS	9.22142	15.8798	0.784135	0.310665
YPK_1392	yaiI	protein of unknown function DUF188	1535879	1536337	-	NC_010465	CDS	0.161409	1.3714	3.08686	0.868803
YPK_1393	hemF	coproporphyrinogen oxidase	1536337	1537266	-	NC_010465	CDS	3.49825	4.07742	0.221023	0.830257
YPK_1394		GCN5-related N-acetyltransferase	1537549	1537974	+	NC_010465	CDS	5.0836	7.95789	0.646536	0.491402
YPK_1395		conserved hypothetical protein	1538445	1538861	+	NC_010465	CDS	0.782519	1.90617	1.28448	0.585166
YPK_1396		outer membrane autotransporter barrel domain protein	1538953	1541232	-	NC_010465	CDS	3.49166	3.73961	0.0989741	0.913117
YPK_1397	ygiW	conserved hypothetical protein	1541737	1542150	-	NC_010465	CDS	29.1272	7.27219	-2.00191	0.00351322
YPK_1398	yfeY	protein of unknown function DUF1131	1542513	1543124	+	NC_010465	CDS	4.98496	4.23297	-0.235911	1
YPK_1399		Dyp-type peroxidase family	1543302	1544201	+	NC_010465	CDS	6.58824	6.6693	0.0176422	0.951879
YPK_1400	nanA	dihydrodipicolinate synthetase	1544299	1545192	-	NC_010465	CDS	3.4492	2.17125	-0.667735	0.901224
YPK_1401	nanE	N-acylglucosamine-6-phosphate 2-epimerase	1545255	1545956	-	NC_010465	CDS	0.605548	0.685702	0.179343	1
YPK_1402		hypothetical protein YPK_1402	1546046	1546141	+	NC_010465	CDS	0.641417	0	-Inf	0.974429
YPK_1403		conserved hypothetical protein	1546281	1547252	-	NC_010465	CDS	0.423831	1.75062	2.04631	0.566163
YPK_1404	nanK	N-acetylmannosamine kinase	1547521	1548393	+	NC_010465	CDS	1.78262	2.43633	0.450705	1
YPK_1405		conserved hypothetical protein	1548475	1548945	+	NC_010465	CDS	1.28283	1.26188	-0.0237615	0.816855
YPK_1406		transcriptional regulator, RpiR family	1549134	1550012	+	NC_010465	CDS	7.90931	13.137	0.732015	0.417093
YPK_1407	nanT	major facilitator superfamily MFS_1	1550617	1552149	+	NC_010465	CDS	4.79665	14.2894	1.57484	0.0366929
YPK_1408	cysP	sulfate ABC transporter, periplasmic sulfate-binding protein	1552482	1553519	+	NC_010465	CDS	0.62111	0	-Inf	0.980904
YPK_1409	cysT	sulfate ABC transporter, inner membrane subunit	1553519	1554352	+	NC_010465	CDS	1.92847	2.21266	0.198322	1
YPK_1410	cysW	sulfate ABC transporter, inner membrane subunit CysW	1554352	1555227	+	NC_010465	CDS	0.605548	0	-Inf	0.992766
YPK_1411	cysA	sulfate ABC transporter, ATPase subunit	1555217	1556308	+	NC_010465	CDS	1.94878	1.06492	-0.871823	0.907298
YPK_1412	cysM	cysteine synthase B	1556479	1557357	+	NC_010465	CDS	2.62606	4.94539	0.913182	0.421191
YPK_1413		conserved hypothetical protein	1557603	1558835	+	NC_010465	CDS	0.802826	6.71071	3.06331	0.0117485
YPK_1414		two component transcriptional regulator, winged helix family	1559216	1559923	-	NC_010465	CDS	1.02938	0.644296	-0.675979	1
YPK_1415		integral membrane sensor signal transduction histidine kinase	1559920	1561464	-	NC_010465	CDS	3.80789	3.92187	0.042553	1
YPK_1416	yfbK	von Willebrand factor type A	1561697	1563115	-	NC_010465	CDS	51.2981	54.3548	0.0835039	1
YPK_1417	patB-1, malY-1	aminotransferase class I and II	1563817	1564998	+	NC_010465	CDS	3.07864	3.96328	0.3644	1
YPK_1418		putative peptidase	1565032	1566252	+	NC_010465	CDS	5.71605	7.64679	0.419836	0.821054
YPK_1419		conserved hypothetical protein	1566395	1566592	+	NC_010465	CDS	0.403524	1.26188	1.64485	0.658261
YPK_1420	yidK	Na+/solute symporter	1566589	1568049	+	NC_010465	CDS	2.92436	10.212	1.80407	0.0304733
YPK_1421		FAD-dependent pyridine nucleotide-disulphide oxidoreductase	1568109	1569755	+	NC_010465	CDS	0.964236	5.93758	2.62242	0.0893905
YPK_1422	macB-1	ABC transporter related	1570010	1572046	-	NC_010465	CDS	2.6709	3.23617	0.276962	0.85578
YPK_1423	macA-1	efflux transporter, RND family, MFP subunit	1572050	1573255	-	NC_010465	CDS	2.37261	4.69039	0.983233	0.657798
YPK_1424	yedW	two component transcriptional regulator, winged helix family	1573443	1574126	+	NC_010465	CDS	7.33964	27.4798	1.90459	0.00586677
YPK_1425	yedV	integral membrane sensor signal transduction histidine kinase	1574152	1575501	+	NC_010465	CDS	132.761	85.5606	-0.633819	0.377667
YPK_1426	crr	PTS system, glucose subfamily, IIA subunit	1575702	1576211	-	NC_010465	CDS	331.045	49.3332	-2.7464	6.88553e-06
YPK_1427	ptsI	phosphoenolpyruvate-protein phosphotransferase	1576260	1577987	-	NC_010465	CDS	192.859	111.789	-0.786774	0.0328995
YPK_1428	ptsH	phosphotransferase system, phosphocarrier protein HPr	1578036	1578293	-	NC_010465	CDS	56.4674	20.735	-1.44535	0.0199616
YPK_1429	cysK-2	cysteine synthase A	1578792	1579760	-	NC_010465	CDS	47.031	33.6797	-0.481733	0.446883
YPK_1430	cysZ	putative sulfate transport protein CysZ	1579917	1580651	-	NC_010465	CDS	18.4315	10.5498	-0.804963	0.369381
YPK_1431	zipA	cell division protein ZipA	1580900	1581886	+	NC_010465	CDS	93.1911	89.4547	-0.0590347	1
YPK_1432	ligA	DNA ligase, NAD-dependent	1581977	1583989	+	NC_010465	CDS	16.0961	9.65509	-0.737349	0.578873
YPK_1433	ypeB	conserved hypothetical protein	1584009	1584224	+	NC_010465	CDS	2.2112	1.10633	-0.99905	0.81741
YPK_1434		conserved hypothetical protein	1584325	1584672	-	NC_010465	CDS	1.44424	2.12984	0.560434	0.763828
YPK_1435		protein of unknown function DUF925	1584804	1585409	-	NC_010465	CDS	2.24707	0.644296	-1.80225	0.544414
YPK_1437	gltX	glutamyl-tRNA synthetase	1586063	1587478	-	NC_010465	CDS	25.5667	14.722	-0.796293	0.190466
YPK_1438	nupC-1	nucleoside transporter	1589137	1590321	-	NC_010465	CDS	6.44054	3.50125	-0.879313	0.444155
YPK_1439	mntH	Mn2+/Fe2+ transporter, NRAMP family	1590772	1592001	+	NC_010465	CDS	6.30841	50.9152	3.01275	0.0523624
YPK_1440		conserved hypothetical protein	1592094	1592507	-	NC_010465	CDS	0.686252	1.26188	0.878762	0.661823
YPK_1441		aldo/keto reductase	1592678	1593667	-	NC_010465	CDS	12.697	11.1066	-0.193066	0.738098
YPK_1442		transcriptional regulator, LysR family	1593803	1594681	-	NC_010465	CDS	2.74264	14.4136	2.39379	0.00906347
YPK_1443		transmembrane pair domain protein	1594784	1595260	+	NC_010465	CDS	2.53402	0.841252	-1.59082	0.727846
YPK_1444	glk	glucokinase	1595441	1596412	+	NC_010465	CDS	11.3778	9.3293	-0.286378	0.701941
YPK_1445		protein of unknown function DUF1479	1596490	1597737	-	NC_010465	CDS	15.1432	18.4082	0.28168	0.575607
YPK_1446	alaC	aminotransferase class I and II	1598003	1599238	+	NC_010465	CDS	13.5381	19.3737	0.517076	0.328201
YPK_1447		cytochrome B561	1599502	1600026	+	NC_010465	CDS	1.80293	2.78883	0.629317	0.578616
YPK_1448		conserved hypothetical protein	1600121	1600552	-	NC_010465	CDS	1.16626	0.420626	-1.47128	1
YPK_1449		curli production assembly/transport component CsgG	1601142	1601813	+	NC_010465	CDS	3.05412	0.685702	-2.1551	0.296732
YPK_1450		putative lipoprotein	1601840	1602196	+	NC_010465	CDS	1.26253	0.644296	-0.970519	0.898497
YPK_1451		hypothetical protein	1602193	1602849	+	NC_010465	CDS	2.52505	0.420626	-2.5857	0.491423
YPK_1452		4Fe-4S ferredoxin iron-sulfur binding domain protein	1603095	1603664	-	NC_010465	CDS	0.802826	1.90617	1.24752	0.497348
YPK_1453		cytoplasmic chaperone TorD family protein	1603661	1604257	-	NC_010465	CDS	0.838695	1.79203	1.09538	0.774131
YPK_1454	dmsC-1	putative anaerobic dimethyl sulfoxide reductase, C subunit	1604739	1605515	-	NC_010465	CDS	0.0807047	0.841252	3.38181	0.574992
YPK_1455	dmsB-1	dimethylsulfoxide reductase, chain B	1605517	1606134	-	NC_010465	CDS	0.343126	1.06492	1.63394	0.722299
YPK_1456	dmsA-1	anaerobic dimethyl sulfoxide reductase, A subunit, DmsA/YnfE family	1606146	1608572	-	NC_010465	CDS	0.928366	2.39492	1.36721	0.680034
YPK_1457		conserved hypothetical protein	1609403	1610251	+	NC_010465	CDS	0.242114	2.17125	3.16477	0.348592
YPK_1458		hypothetical protein YPK_1458	1610358	1610603	+	NC_010465	CDS	0	0
YPK_1459	yhhZ-3	type VI secretion system effector, Hcp1 family	1610481	1610960	-	NC_010465	CDS	1.44424	3.05391	1.08034	0.410424
YPK_1460		conserved hypothetical protein	1611426	1611950	+	NC_010465	CDS	2.79644	5.0282	0.846451	0.526655
YPK_1461	sfuC	ABC transporter related	1612023	1613072	-	NC_010465	CDS	1.52495	1.06492	-0.518012	1
YPK_1462	sfuB	binding-protein-dependent transport systems inner membrane component	1613069	1614655	-	NC_010465	CDS	6.43395	10.5452	0.712803	0.427924
YPK_1463	sfuA	extracellular solute-binding protein family 1	1614711	1615730	-	NC_010465	CDS	19.0932	10.1245	-0.915207	0.16818
YPK_1464	mltB-1	lytic murein transglycosylase B	1616059	1617153	+	NC_010465	CDS	6.64864	8.58749	0.369178	0.889663
YPK_1465		transcriptional regulator, LuxR family	1618395	1618997	+	NC_010465	CDS	0.378995	1.75062	2.20762	0.465658
YPK_1466		domain of unknown function DUF1795	1619370	1619852	-	NC_010465	CDS	3.77624	11.9893	1.66672	0.0878273
YPK_1467		OmpA/MotB domain protein	1619849	1621531	-	NC_010465	CDS	2.42879	5.00149	1.04212	0.302313
YPK_1468		conserved hypothetical protein	1621532	1622233	-	NC_010465	CDS	0.4597	1.52695	1.73189	0.544718
YPK_1469		conserved hypothetical protein	1622230	1623567	-	NC_010465	CDS	0.928366	1.79203	0.948829	0.896671
YPK_1470		conserved hypothetical protein	1623607	1624638	-	NC_010465	CDS	0.161409	1.33	3.04263	0.73488
YPK_1471	impA	ImpA domain protein	1624645	1625838	-	NC_010465	CDS	1.02041	1.52695	0.581505	0.761424
YPK_1472	impH-2, vasB-2	type VI secretion protein, VC_A0111 family	1625937	1626962	-	NC_010465	CDS	0.596581	0	-Inf	1
YPK_1473	impG, vasA	type VI secretion protein, VC_A0110 family	1626962	1628842	-	NC_010465	CDS	2.42879	6.09312	1.32695	0.201749
YPK_1474	vasG-3, clpV-3	type VI secretion ATPase, ClpV1 family	1629626	1632283	+	NC_010465	CDS	2.5298	2.17125	-0.220496	1
YPK_1475	fimA-2	fimbrial protein	1632494	1633039	+	NC_010465	CDS	2.84365	6.82023	1.26208	0.209496
YPK_1476		pili assembly chaperone	1633196	1633957	+	NC_010465	CDS	0.504536	0.644296	0.352767	1
YPK_1477	fimD-1, fimC-1, mrkC-1, htrE-1, cssD-1	fimbrial biogenesis outer membrane usher protein	1634085	1636757	+	NC_010465	CDS	0.964236	1.75062	0.860412	0.895619
YPK_1478		fimbrial protein	1636742	1637350	+	NC_010465	CDS	0.0807047	1.79203	4.4728	0.362975
YPK_1479	impB-3	type VI secretion protein, VC_A0107 family	1637456	1637980	+	NC_010465	CDS	0.766957	2.10313	1.45532	0.557877
YPK_1480	impC-3	type VI secretion protein, EvpB/VC_A0108 family	1638004	1639506	+	NC_010465	CDS	3.94239	11.8484	1.58755	0.0733209
YPK_1481	hcp-3	type VI secretion system effector, Hcp1 family	1639755	1640324	+	NC_010465	CDS	1.16151	0.841252	-0.465397	1
YPK_1482	vasD-2, lip-2	conserved hypothetical protein	1640577	1641137	+	NC_010465	CDS	0.838695	2.81555	1.7472	0.37504
YPK_1483	impJ-3, vasE-3	type VI secretion protein, VC_A0114 family	1641141	1642490	+	NC_010465	CDS	1.18182	0.841252	-0.490402	1
YPK_1484	impK-2, ompA-2, vasF-2, dotU-2	type VI secretion system OmpA/MotB family protein	1642487	1643863	+	NC_010465	CDS	0.863224	1.3714	0.667848	1
YPK_1485	impL-2, vasK-2, icmF-2	type VI secretion protein IcmF	1643872	1647699	+	NC_010465	CDS	6.80635	4.9868	-0.448768	0.841123
YPK_1486		type VI secretion system Vgr family protein	1648026	1650794	+	NC_010465	CDS	9.0703	13.9829	0.62444	0.387485
YPK_1487		conserved hypothetical protein	1650893	1651153	+	NC_010465	CDS	0	0
YPK_1488		conserved hypothetical protein	1651153	1652001	+	NC_010465	CDS	1.24222	2.9711	1.25808	0.458151
YPK_1489	impE	virulence protein SciE type	1652021	1652827	+	NC_010465	CDS	4.05	15.843	1.96786	0.00966306
YPK_1490	impF	type VI secretion system lysozyme-related protein	1652892	1653371	+	NC_010465	CDS	6.30604	18.1698	1.52674	0.020821
YPK_1491		conserved hypothetical protein	1653396	1653743	+	NC_010465	CDS	2.82334	1.94758	-0.535722	1
YPK_1492	phnA	alkylphosphonate utilization operon protein PhnA	1653818	1654159	-	NC_010465	CDS	12.1716	26.726	1.13472	0.0977321
YPK_1493		conserved hypothetical protein	1654535	1656574	-	NC_010465	CDS	4.65977	5.6725	0.283726	0.939119
YPK_1494	lemA	LemA family protein	1656579	1657121	-	NC_010465	CDS	1.71089	7.22617	2.07849	0.166644
YPK_1495		conserved hypothetical protein	1657738	1658205	+	NC_010465	CDS	1.44846	20.3751	3.81421	0.0457618
YPK_1496	ccmA	heme exporter protein CcmA	1658650	1659306	+	NC_010465	CDS	35.8091	5.78664	-2.62953	0.00011019
YPK_1497	ccmB	heme exporter protein CcmB	1659276	1659935	+	NC_010465	CDS	4.30583	0.420626	-3.35568	0.180495
YPK_1498	ccmC	heme exporter protein CcmC	1659998	1660735	+	NC_010465	CDS	2.36364	0	-Inf	0.264749
YPK_1499	ccmD	heme exporter protein CcmD	1660732	1661034	+	NC_010465	CDS	0.262421	0	-Inf	1
YPK_1500	ccmE	CcmE/CycJ protein	1661031	1661525	+	NC_010465	CDS	0.540405	0	-Inf	1
YPK_1501	ccmF	cytochrome c-type biogenesis protein CcmF	1661522	1663492	+	NC_010465	CDS	4.63102	2.59188	-0.837333	0.774322
YPK_1502	ccmG	periplasmic protein thiol--disulphide oxidoreductase DsbE	1663489	1664055	+	NC_010465	CDS	0.939707	0	-Inf	0.811976
YPK_1503	ccmH	cytochrome C biogenesis protein	1664052	1664564	+	NC_010465	CDS	1.22666	0.644296	-0.928937	0.909001
YPK_1504	ccmI	cytochrome c-type biogenesis protein CcmI	1664564	1665790	+	NC_010465	CDS	27.2215	29.999	0.140169	0.965447
YPK_1505	vcaJ	VacJ family lipoprotein	1665826	1666590	+	NC_010465	CDS	8.58423	4.18695	-1.03579	0.272545
YPK_1506	fadL	membrane protein involved in aromatic hydrocarbon degradation	1666697	1667962	-	NC_010465	CDS	83.3117	86.364	0.0519121	0.916895
YPK_1507		conserved hypothetical protein	1668376	1668672	+	NC_010465	CDS	12.9953	14.8462	0.19211	0.884562
YPK_1508	fadI	acetyl-CoA C-acyltransferase FadI	1668959	1670269	+	NC_010465	CDS	14.3546	51.2514	1.83608	0.000561086
YPK_1509	fadJ	fatty acid oxidation complex, alpha subunit FadJ	1670269	1672593	+	NC_010465	CDS	34.9717	122.415	1.80752	9.27632e-05
YPK_1510		conserved hypothetical protein	1673049	1673207	+	NC_010465	CDS	11.5648	10.1705	-0.185338	1
YPK_1511	sixA	phosphohistidine phosphatase, SixA	1673194	1673670	+	NC_010465	CDS	30.3555	43.182	0.508474	0.267884
YPK_1512		Smr protein/MutS2	1673922	1674533	-	NC_010465	CDS	3.65544	2.21266	-0.724266	0.794389
YPK_1513	prmB	protein-(glutamine-N5) methyltransferase, ribosomal protein L3-specific	1674822	1675754	+	NC_010465	CDS	20.7545	71.5086	1.78469	0.000541825
YPK_1514	aroC	chorismate synthase	1675831	1676916	+	NC_010465	CDS	10.2078	7.3136	-0.481021	0.728684
YPK_1515	mepA	peptidase U6 penicillin-insensitive murein endopeptidase	1676943	1677749	+	NC_010465	CDS	5.27666	0	-Inf	0.0282144
YPK_1516	yfcA	protein of unknown function DUF81	1677753	1678559	+	NC_010465	CDS	0.722121	0.685702	-0.0746588	1
YPK_1517	yfcM	protein of unknown function DUF462	1678659	1679201	+	NC_010465	CDS	2.63925	0.420626	-2.64952	0.424661
YPK_1518		YfcL protein	1679259	1679537	+	NC_010465	CDS	2.48022	7.84375	1.66108	0.11213
YPK_1519	mnmC	tRNA U-34 5-methylaminomethyl-2-thiouridine biosynthesis protein MnmC	1679715	1681784	-	NC_010465	CDS	4.97837	2.59188	-0.941676	0.618995
YPK_1520	fabB	beta-ketoacyl synthase	1681956	1683179	+	NC_010465	CDS	124.556	46.1531	-1.43229	0.000521462
YPK_1521		aspartate racemase	1683587	1684282	-	NC_010465	CDS	0.322819	5.86945	4.18443	0.0189468
YPK_1522	smfA-2	fimbrial protein	1685070	1685600	+	NC_010465	CDS	0	0
YPK_1523	flk	Div-like protein	1686127	1687164	-	NC_010465	CDS	2.25129	0.685702	-1.7151	0.473251
YPK_1524		protein of unknown function DUF6 transmembrane	1687449	1688366	-	NC_010465	CDS	3.7678	3.31899	-0.182978	1
YPK_1525		hypothetical protein YPK_1525	1688437	1688565	-	NC_010465	CDS	0	0
YPK_1526		transcriptional regulator, AraC family	1688592	1689377	+	NC_010465	CDS	2.4127	4.14554	0.780913	0.820729
YPK_1527	pdxB	D-isomer specific 2-hydroxyacid dehydrogenase NAD-binding	1689424	1690551	+	NC_010465	CDS	8.51249	2.81555	-1.59617	0.151445
YPK_1528	asd-2	aspartate-semialdehyde dehydrogenase	1690721	1691731	+	NC_010465	CDS	14.3427	6.45765	-1.15124	0.118488
YPK_1529	truA	tRNA pseudouridine synthase A	1691731	1692612	+	NC_010465	CDS	6.5798	3.31899	-0.987301	0.500249
YPK_1530	dedA	SNARE associated Golgi protein	1692769	1693431	+	NC_010465	CDS	5.10101	2.89836	-0.815546	0.579767
YPK_1531	accD	acetyl-CoA carboxylase, carboxyl transferase, beta subunit	1693662	1694576	+	NC_010465	CDS	68.4539	22.4589	-1.60784	0.0372422
YPK_1532	folC	FolC bifunctional protein	1694825	1696129	+	NC_010465	CDS	22.1856	7.62008	-1.54174	0.0371243
YPK_1533	dedD	phosphogluconate dehydratase	1696249	1696986	+	NC_010465	CDS	7.63793	1.79203	-2.09159	0.0839694
YPK_1534	cvpA	colicin V production protein	1697314	1697823	+	NC_010465	CDS	1.574	0.685702	-1.19878	0.675866
YPK_1535	purF	amidophosphoribosyltransferase	1697836	1699353	+	NC_010465	CDS	6.03227	5.44883	-0.146756	1
YPK_1536	ubiX	3-octaprenyl-4-hydroxybenzoate carboxy-lyase	1699614	1700186	+	NC_010465	CDS	9.84728	15.994	0.699732	0.286786
YPK_1537		hypothetical protein YPK_1537	1700183	1700290	-	NC_010465	CDS	1.12565	7.66149	2.76687	0.030321
YPK_1538	hisJ	cationic amino acid ABC transporter, periplasmic binding protein	1700733	1701515	+	NC_010465	CDS	25.2637	59.8037	1.24317	0.0165143
YPK_1539	hisQ	polar amino acid ABC transporter, inner membrane subunit	1701611	1702297	+	NC_010465	CDS	5.2247	4.9868	-0.0672356	0.978962
YPK_1540	hisM	polar amino acid ABC transporter, inner membrane subunit	1702294	1703010	+	NC_010465	CDS	3.72244	1.75062	-1.08838	0.531378
YPK_1541	hisP	ABC transporter related	1703024	1703821	+	NC_010465	CDS	5.57257	5.16906	-0.108442	0.948973
YPK_1542	yfcH	cell division inhibitor	1703945	1704853	-	NC_010465	CDS	39.8931	79.057	0.986753	0.0222505
YPK_1543		diguanylate phosphodiesterase	1705207	1705899	+	NC_010465	CDS	2.96919	0.685702	-2.11442	0.357491
YPK_1544		phosphodiesterase, MJ0936 family	1706087	1706638	+	NC_010465	CDS	8.27038	4.22836	-0.967856	0.306406
YPK_1545		NUDIX hydrolase	1706860	1707408	+	NC_010465	CDS	9.93643	3.6982	-1.4259	0.18615
YPK_1546	ulaA	PTS system ascorbate-specific transporter subunit IIC	1707525	1708781	-	NC_010465	CDS	3.191	3.72492	0.223201	1
YPK_1547	ulaB	phosphotransferase system lactose/cellobiose-specific IIB subunit	1708794	1709081	-	NC_010465	CDS	1.7784	3.98999	1.1658	0.582032
YPK_1548	ulaC	putative PTS IIA-like nitrogen-regulatory protein PtsN	1709250	1709693	-	NC_010465	CDS	1.14595	0.420626	-1.44594	1
YPK_1549		transcriptional regulator, LacI family	1710060	1711094	+	NC_010465	CDS	6.12854	7.34031	0.260297	0.92967
YPK_1550	pta	phosphate acetyltransferase	1711361	1713514	-	NC_010465	CDS	6.86912	6.62328	-0.0525805	1
YPK_1551	ackA	acetate kinase	1713682	1714884	-	NC_010465	CDS	9.0194	4.6757	-0.94785	0.22356
YPK_1552		protein of unknown function DUF412	1715306	1715761	+	NC_010465	CDS	5.28562	5.33469	0.0133297	1
YPK_1553		YfbU family protein	1716069	1716563	+	NC_010465	CDS	4.59463	10.7007	1.21969	0.232786
YPK_1554		HAD-superfamily hydrolase, subfamily IA, variant 3	1716729	1717385	+	NC_010465	CDS	6.85963	8.52945	0.314323	0.876784
YPK_1555		citrate transporter	1717677	1719509	+	NC_010465	CDS	6.92715	9.57968	0.467716	0.749873
YPK_1556		conserved hypothetical protein	1719933	1720175	+	NC_010465	CDS	0.343126	0.420626	0.293799	1
YPK_1557	yfbR	metal dependent phosphohydrolase	1720222	1720815	-	NC_010465	CDS	4.33695	3.12203	-0.474197	0.674876
YPK_1558	alaA	aminotransferase class I and II	1720966	1722180	-	NC_010465	CDS	8.29543	1.10633	-2.90654	0.0387089
YPK_1559	rovM	transcriptional regulator, LysR family	1723035	1723967	+	NC_010465	CDS	211.802	107.098	-0.983786	0.0852408
YPK_1560	nuoA	NADH-ubiquinone/plastoquinone oxidoreductase chain 3	1724645	1725145	+	NC_010465	CDS	40.9681	41.0522	0.00295644	1
YPK_1561	nuoB	NADH-quinone oxidoreductase, B subunit	1725247	1725924	+	NC_010465	CDS	28.9173	22.6072	-0.355152	0.542083
YPK_1562	nuoD	NADH dehydrogenase I, D subunit	1726067	1727863	+	NC_010465	CDS	51.1242	28.0293	-0.867072	0.11733
YPK_1563	nuoE	NADH-quinone oxidoreductase, E subunit	1727866	1728429	+	NC_010465	CDS	13.6386	7.0025	-0.961749	0.181763
YPK_1564	nuoF	NADH-quinone oxidoreductase, F subunit	1728426	1729811	+	NC_010465	CDS	22.4361	9.70852	-1.2085	0.0873437
YPK_1565	nuoG	NADH-quinone oxidoreductase, chain G	1729898	1732642	+	NC_010465	CDS	45.1144	14.2066	-1.66703	0.00384459
YPK_1566	nuoH	NADH dehydrogenase (quinone)	1732639	1733616	+	NC_010465	CDS	16.7631	3.20946	-2.38489	0.0180508
YPK_1567	nuoI	NADH-quinone oxidoreductase, chain I	1733631	1734173	+	NC_010465	CDS	10.9365	1.10633	-3.3053	0.00708384
YPK_1568	nuoJ	NADH dehydrogenase (quinone)	1734186	1734731	+	NC_010465	CDS	8.62721	1.06492	-3.01815	0.0303703
YPK_1569	nuoK	NADH-ubiquinone oxidoreductase chain 4L	1734728	1735030	+	NC_010465	CDS	3.16647	0.644296	-2.29708	0.316065
YPK_1570	nuoL	proton-translocating NADH-quinone oxidoreductase, chain L	1735027	1736871	+	NC_010465	CDS	21.2662	2.66	-2.99907	0.000213652
YPK_1571	nuoM	proton-translocating NADH-quinone oxidoreductase, chain M	1736911	1738443	+	NC_010465	CDS	16.4134	3.68351	-2.15572	0.00915345
YPK_1572	nuoN	proton-translocating NADH-quinone oxidoreductase, chain N	1738450	1739913	+	NC_010465	CDS	10.356	1.90617	-2.44172	0.0509742
YPK_1573		conserved hypothetical protein	1740149	1741228	+	NC_010465	CDS	0.242114	3.63008	3.90624	0.289035
YPK_1574		conserved hypothetical protein	1741700	1742167	-	NC_010465	CDS	6.20925	2.77414	-1.16238	0.349405
YPK_1575	idnK	carbohydrate kinase, thermoresistant glucokinase family	1742245	1742781	-	NC_010465	CDS	1.30736	1.3714	0.0689962	1
YPK_1576	idnO	short-chain dehydrogenase/reductase SDR	1742830	1743699	-	NC_010465	CDS	4.52711	13.137	1.53698	0.150862
YPK_1577		protein of unknown function DUF187	1744353	1745636	-	NC_010465	CDS	2.63925	5.22516	0.985346	0.453774
YPK_1578		transcriptional regulator, LacI family	1746105	1747097	+	NC_010465	CDS	9.78398	2.17125	-2.1719	0.0554109
YPK_1579	ttuD	D-isomer specific 2-hydroxyacid dehydrogenase NAD-binding	1747561	1748511	+	NC_010465	CDS	1.32767	1.48555	0.162099	0.913952
YPK_1580		major facilitator superfamily MFS_1	1748874	1750190	+	NC_010465	CDS	0.0807047	0	-Inf	1
YPK_1581		protein of unknown function DUF336	1750220	1750735	+	NC_010465	CDS	0.605548	0	-Inf	0.992766
YPK_1582	edd	6-phosphogluconate dehydratase	1750745	1752601	+	NC_010465	CDS	0.677286	0.685702	0.0178176	1
YPK_1583		conserved hypothetical protein	1752739	1752879	+	NC_010465	CDS	0.343126	0	-Inf	1
YPK_1584		conserved hypothetical protein	1752820	1752963	-	NC_010465	CDS	0	0
YPK_1585	elaB	protein of unknown function DUF883 ElaB	1753531	1753839	+	NC_010465	CDS	35.298	7.88516	-2.16237	0.000621669
YPK_1586		protein RhiA	1754394	1755038	+	NC_010465	CDS	6.44292	2.21266	-1.54193	0.272879
YPK_1587		hypothetical protein YPK_1587	1755291	1755386	+	NC_010465	CDS	0	0
YPK_1588	menF	isochorismate synthase	1755611	1756978	+	NC_010465	CDS	2.60576	3.12203	0.260781	1
YPK_1589	menD	2-succinyl-6-hydroxy-2,4-cyclohexadiene-1-carboxylic acid synthase/2-oxoglutarate decarboxylase	1757206	1758909	+	NC_010465	CDS	6.11113	3.50125	-0.80357	0.580982
YPK_1590	menH	alpha/beta hydrolase fold	1758906	1759724	+	NC_010465	CDS	7.5799	3.27758	-1.20955	0.351971
YPK_1591	menB	naphthoate synthase	1759738	1760595	+	NC_010465	CDS	13.2625	5.18375	-1.35528	0.182675
YPK_1592	menC	mandelate racemase/muconate lactonizing protein	1760595	1761566	+	NC_010465	CDS	3.61483	1.10633	-1.70815	0.392884
YPK_1593	menE	O-succinylbenzoate-CoA ligase	1761554	1762969	+	NC_010465	CDS	4.65555	3.43313	-0.439427	1
YPK_1594	ybiB	glycosyl transferase family 3	1763035	1763994	+	NC_010465	CDS	2.12153	3.58406	0.756491	0.738911
YPK_1595		protein of unknown function DUF1471	1764376	1764636	-	NC_010465	CDS	0.0807047	1.75062	4.43907	0.332416
YPK_1596	rlmF	putative SAM-dependent methyltransferase	1764969	1765934	+	NC_010465	CDS	6.27913	5.69921	-0.139803	0.790834
YPK_1597	mcp	Pas/Pac sensor-containing methyl-accepting chemotaxis sensory transducer	1766700	1768004	+	NC_010465	CDS	4.22697	4.6757	0.145557	0.932319
YPK_1598	glnQ	ABC transporter related	1768232	1768954	-	NC_010465	CDS	3.5903	5.51695	0.619766	0.752594
YPK_1599	glnP	polar amino acid ABC transporter, inner membrane subunit	1768951	1769607	-	NC_010465	CDS	10.0846	7.46453	-0.434038	0.650832
YPK_1600	glnH	cationic amino acid ABC transporter, periplasmic binding protein	1769642	1770385	-	NC_010465	CDS	25.2537	23.0839	-0.129607	0.792448
YPK_1601		protein of unknown function DUF218	1770954	1772081	-	NC_010465	CDS	85.0977	36.1962	-1.23328	0.00684181
YPK_1602	dps	ferritin Dps family protein	1772401	1772904	-	NC_010465	CDS	452.625	176.839	-1.35588	0.000148271
YPK_1603	tam	trans-aconitate 2-methyltransferase	1773161	1773937	-	NC_010465	CDS	1.38807	0.420626	-1.72247	0.886935
YPK_1604		GCN5-related N-acetyltransferase	1773960	1774457	-	NC_010465	CDS	4.26521	2.17125	-0.974091	0.584624
YPK_1605		protein of unknown function DUF6 transmembrane	1774473	1775360	-	NC_010465	CDS	1.54948	3.45984	1.15893	0.614567
YPK_1606	ompX/ailD	virulence-related outer membrane protein	1775765	1776289	+	NC_010465	CDS	14.3201	9.37532	-0.611098	0.607219
YPK_1607		cation diffusion facilitator family transporter	1776605	1777543	+	NC_010465	CDS	7.04372	10.5598	0.584179	0.489578
YPK_1608		conserved hypothetical protein	1777781	1778323	+	NC_010465	CDS	0.161409	0.420626	1.38181	0.994551
YPK_1609		conserved hypothetical protein	1778517	1779179	+	NC_010465	CDS	0	1.06492	Inf	0.388335
YPK_1610	gutB	alcohol dehydrogenase zinc-binding domain protein	1779850	1781076	+	NC_010465	CDS	5.19173	111.419	4.42364	7.67081e-19
YPK_1611	rbsB-3	monosaccharide-transporting ATPase	1781251	1782168	+	NC_010465	CDS	4.22038	76.9372	4.18824	3.36858e-13
YPK_1612	rbsA-3	ABC transporter related	1782225	1783715	+	NC_010465	CDS	1.90394	51.3369	4.75293	1.53231e-13
YPK_1613	rbsC-3	monosaccharide-transporting ATPase	1783712	1784704	+	NC_010465	CDS	2.36364	8.52945	1.85144	0.0730675
YPK_1614	lacI-4, galR-4	transcriptional regulator, LacI family	1784854	1785858	-	NC_010465	CDS	13.7612	15.9986	0.217339	0.811826
YPK_1615	dmlR	transcriptional regulator, LysR family	1786229	1787170	-	NC_010465	CDS	13.8345	34.8136	1.33138	0.0797104
YPK_1616	dmlA, ttuC	tartrate dehydrogenase	1787273	1788358	+	NC_010465	CDS	4.05	0.644296	-2.65213	0.183101
YPK_1617		conserved hypothetical protein	1788497	1788610	+	NC_010465	CDS	0	0
YPK_1618	yeaV	putative betaine/carnitine transporter	1788976	1790622	+	NC_010465	CDS	4.33695	4.18695	-0.0507808	0.972741
YPK_1619		Rieske (2Fe-2S) domain protein	1790739	1791863	+	NC_010465	CDS	21.3176	6.49906	-1.71374	0.0148151
YPK_1620	ybbO, yohF, yeiQ, yghA	ferredoxin	1791959	1792924	+	NC_010465	CDS	3.82107	4.9868	0.384135	0.862063
YPK_1621		polypeptide-transport-associated domain protein ShlB-type	1793572	1795260	+	NC_010465	CDS	2.74264	6.51375	1.24792	0.216596
YPK_1622	fhaB-4	filamentous haemagglutinin family outer membrane protein	1795416	1803053	+	NC_010465	CDS	4.98259	4.23297	-0.235224	1
YPK_1623		conserved hypothetical protein	1803050	1803364	+	NC_010465	CDS	10.1015	8.22297	-0.296843	0.680273
YPK_1624	trp14A-1	transposase IS3/IS911 family protein	1803665	1803931	+	NC_010465	CDS	10.5288	5.60438	-0.909713	0.483836
YPK_1625		hypothetical protein YPK_1625	1804172	1805227	+	NC_010465	CDS	22.9431	13.2245	-0.794849	0.293278
YPK_1626		conserved hypothetical protein	1805230	1805451	+	NC_010465	CDS	4.72017	5.06961	0.103037	1
YPK_1627		hypothetical protein YPK_1627	1805496	1805651	-	NC_010465	CDS	0.540405	0	-Inf	1
YPK_1628		transcriptional regulator, XRE family	1805723	1806124	-	NC_010465	CDS	0.641417	0	-Inf	0.974429
YPK_1629		conserved hypothetical protein	1806243	1806662	+	NC_010465	CDS	1.30736	0	-Inf	0.581649
YPK_1630		conserved hypothetical protein	1806703	1807233	+	NC_010465	CDS	2.00918	2.39492	0.253373	1
YPK_1631	mtlK	ABC transporter related	1807498	1808577	-	NC_010465	CDS	4.6872	2.39492	-0.968748	0.598391
YPK_1632	manB-1	phosphomannomutase	1808677	1810065	-	NC_010465	CDS	7.46281	15.9011	1.09134	0.24292
YPK_1633		transcriptional regulator, LacI family	1810082	1811122	-	NC_010465	CDS	7.72285	11.1112	0.524815	0.577283
YPK_1634	ycjN-2	extracellular solute-binding protein family 1	1811394	1812680	+	NC_010465	CDS	1.22666	6.96109	2.50458	0.0544159
YPK_1635	ycjO-2	binding-protein-dependent transport systems inner membrane component	1812789	1813664	+	NC_010465	CDS	0.74665	1.10633	0.567276	1
YPK_1636	ycjP-2	binding-protein-dependent transport systems inner membrane component	1813665	1814489	+	NC_010465	CDS	0.161409	1.48555	3.2022	0.428396
YPK_1637		glycosidase PH1107-related	1814636	1815691	+	NC_010465	CDS	1.97331	1.33	-0.569191	0.777469
YPK_1638		protein of unknown function DUF1861	1815718	1816656	+	NC_010465	CDS	1.00907	1.48555	0.557967	0.888123
YPK_1639		conserved hypothetical protein	1816779	1817894	+	NC_010465	CDS	0.564933	4.3425	2.94237	0.160402
YPK_1640		conserved hypothetical protein	1817933	1819207	+	NC_010465	CDS	4.00279	5.25187	0.391826	0.91208
YPK_1641	mscM	MscS mechanosensitive ion channel	1819765	1821009	-	NC_010465	CDS	1.52495	1.10633	-0.46298	1
YPK_1642		conserved hypothetical protein	1823010	1823249	+	NC_010465	CDS	0.378995	0.420626	0.150358	1
YPK_1643		hypothetical protein YPK_1643	1823662	1824222	-	NC_010465	CDS	0.722121	0	-Inf	0.915308
YPK_1644	cas-1	CRISPR-associated protein Cas1	1824498	1825478	+	NC_010465	CDS	5.98322	6.20265	0.0519637	1
YPK_1645	cas-3	CRISPR-associated helicase Cas3 family	1825475	1828762	+	NC_010465	CDS	7.83098	11.6101	0.568112	0.538716
YPK_1646	csy-1	CRISPR-associated protein, Csy1 family	1828918	1830264	+	NC_010465	CDS	4.23594	8.12352	0.939423	0.353835
YPK_1647	csy-2	CRISPR-associated protein, Csy2 family	1830261	1831211	+	NC_010465	CDS	2.73604	0.841252	-1.70148	0.720509
YPK_1648	csy-3	CRISPR-associated protein, Csy3 family	1831229	1832233	+	NC_010465	CDS	6.22955	7.32829	0.234348	0.645639
YPK_1649	csy-4	CRISPR-associated protein, Csy4 family	1832244	1832798	+	NC_010465	CDS	2.20223	0.685702	-1.68331	0.563653
YPK_1650		aldo/keto reductase	1832876	1833895	-	NC_010465	CDS	1.74675	1.26188	-0.469105	1
YPK_1651	fae	formaldehyde-activating enzyme	1833906	1834409	-	NC_010465	CDS	0.161409	2.39492	3.89118	0.278861
YPK_1652	yaaU	general substrate transporter	1834456	1835814	-	NC_010465	CDS	0.883531	2.55047	1.52941	0.410677
YPK_1653		hypothetical protein YPK_1653	1835938	1836147	+	NC_010465	CDS	1.22666	27.096	4.46528	8.76645e-05
YPK_1654		transcriptional regulator, LysR family	1836262	1837188	+	NC_010465	CDS	1.00907	3.12203	1.62946	0.575004
YPK_1655	ypsR	transcriptional regulator, LuxR family	1837676	1838413	+	NC_010465	CDS	12.3694	45.6764	1.88467	0.0010596
YPK_1656	ypsI	autoinducer synthesis protein	1838406	1839050	-	NC_010465	CDS	7.07959	16.8298	1.24928	0.214563
YPK_1657		protein of unknown function DUF6 transmembrane	1839481	1840407	+	NC_010465	CDS	3.87725	0.420626	-3.20442	0.214614
YPK_1658	cvrA, nhaP2	sodium/hydrogen exchanger	1840539	1842266	-	NC_010465	CDS	18.1984	14.2166	-0.356228	0.737936
YPK_1659		conserved hypothetical protein	1842610	1842855	-	NC_010465	CDS	64.018	9.30258	-2.78277	1.03056e-06
YPK_1660	mdoC	osmoregulated periplasmic glucan biosynthetic protein	1843415	1843798	-	NC_010465	CDS	0	0
YPK_1661	mdoG	periplasmic glucan biosynthesis protein MdoG	1844284	1845870	+	NC_010465	CDS	16.9646	8.34719	-1.02316	0.177956
YPK_1662	mdoH	glycosyl transferase family 2	1845863	1848472	+	NC_010465	CDS	16.8169	9.93219	-0.759727	0.342827
YPK_1663		protein of unknown function DUF1375	1848505	1848837	+	NC_010465	CDS	1.52495	2.0157	0.402522	1
YPK_1664	yceE	amino acid/peptide transporter	1849016	1850554	-	NC_010465	CDS	21.3709	19.1473	-0.158504	0.792389
YPK_1665	htrB	lipid A biosynthesis lauroyl (or palmitoleoyl) acyltransferase	1851258	1852178	-	NC_010465	CDS	18.144	6.93438	-1.38766	0.0797644
YPK_1666		conserved hypothetical protein	1853113	1853277	+	NC_010465	CDS	2.69543	5.9689	1.14695	0.480482
YPK_1667		conserved hypothetical protein	1853464	1853592	+	NC_010465	CDS	0.766957	0.841252	0.133392	0.950307
YPK_1668	yceA	hypothetical protein	1853636	1854703	+	NC_010465	CDS	6.47404	2.39492	-1.43469	0.234457
YPK_1669	tqsA	AI-2 transport protein TqsA	1854852	1855910	+	NC_010465	CDS	6.85778	11.8945	0.794476	0.187909
YPK_1670		conserved hypothetical protein	1856025	1856138	-	NC_010465	CDS	2.11441	0	-Inf	0.288795
YPK_1671	csgD	transcriptional regulator, LuxR family	1856482	1857066	-	NC_010465	CDS	2.7313	1.3714	-0.993932	0.555377
YPK_1672	solA	sarcosine oxidase	1857333	1858448	-	NC_010465	CDS	2.97816	2.9711	-0.00342485	0.917699
YPK_1673	bssS	conserved hypothetical protein	1858699	1858953	-	NC_010465	CDS	79.1662	27.2515	-1.53855	0.000338546
YPK_1674	dinI	DinI family protein	1859459	1859704	-	NC_010465	CDS	5.96765	2.21266	-1.43138	0.350234
YPK_1675	pyrC	dihydroorotase, homodimeric type	1860017	1861063	-	NC_010465	CDS	2.69543	6.93438	1.36325	0.211926
YPK_1676		antibiotic biosynthesis monooxygenase	1861298	1861585	+	NC_010465	CDS	21.1631	14.7367	-0.522134	0.362367
YPK_1677	rne	ribonuclease, Rne/Rng family	1861843	1865493	-	NC_010465	CDS	75.1821	102.55	0.447871	0.267934
YPK_1678	rluC	pseudouridine synthase, RluA family	1866068	1867030	+	NC_010465	CDS	2.36364	4.14554	0.810549	0.637359
YPK_1679		transposase IS200-family protein	1867250	1867708	+	NC_010465	CDS	0	0
YPK_1680	maf-2	Maf protein	1867846	1868442	-	NC_010465	CDS	2.48496	2.12984	-0.222477	1
YPK_1681	yceD	protein of unknown function DUF177	1868584	1869108	+	NC_010465	CDS	43.3017	14.907	-1.53844	0.0127067
YPK_1682	rpmF	ribosomal protein L32	1869121	1869288	+	NC_010465	CDS	38.8355	11.4591	-1.76088	0.00463183
YPK_1683	plsX	fatty acid/phospholipid synthesis protein PlsX	1869322	1870356	+	NC_010465	CDS	8.7306	7.39641	-0.239256	1
YPK_1684	fabH-1	3-oxoacyl-(acyl-carrier-protein) synthase III	1870363	1871313	+	NC_010465	CDS	11.0017	6.27539	-0.809947	0.349297
YPK_1685	fabD	malonyl CoA-acyl carrier protein transacylase	1871351	1872280	+	NC_010465	CDS	11.7167	11.391	-0.0406664	1
YPK_1686	fabG	3-oxoacyl-(acyl-carrier-protein) reductase	1872294	1873028	+	NC_010465	CDS	32.6511	32.2088	-0.0196737	0.802484
YPK_1687	acpP	acyl carrier protein	1873182	1873418	+	NC_010465	CDS	342.487	190.176	-0.848712	0.0764724
YPK_1688	fabF	3-oxoacyl-(acyl-carrier-protein) synthase 2	1873513	1874754	+	NC_010465	CDS	15.8294	3.16344	-2.32305	0.00498016
YPK_1689	pabC	aminodeoxychorismate lyase	1875116	1875922	+	NC_010465	CDS	1.53391	7.49586	2.28888	0.0699456
YPK_1690	yceG	aminodeoxychorismate lyase	1876211	1877236	+	NC_010465	CDS	7.08196	14.7321	1.05674	0.224258
YPK_1691	tdk-1	dTMP kinase	1877226	1877864	+	NC_010465	CDS	4.3351	2.39492	-0.856089	0.715906
YPK_1692	holB	DNA polymerase III, delta prime subunit	1877864	1878886	+	NC_010465	CDS	2.63029	2.21266	-0.24944	0.979073
YPK_1693	tatD-1	hydrolase, TatD family	1878901	1879710	+	NC_010465	CDS	3.14616	1.90617	-0.722913	0.923399
YPK_1694	ptsG-2	PTS system, glucose-specific IIBC subunit	1880016	1881449	+	NC_010465	CDS	6.24564	47.1058	2.91499	4.12641e-07
YPK_1695	aroE-2	shikimate dehydrogenase substrate binding domain protein	1881829	1882647	+	NC_010465	CDS	12.0316	10.6593	-0.174714	0.970701
YPK_1696	hinT, hit	histidine triad (HIT) protein	1882821	1883174	+	NC_010465	CDS	7.18535	2.39492	-1.58508	0.202439
YPK_1697	ycfL	protein of unknown function DUF1425	1883209	1883598	+	NC_010465	CDS	3.99382	1.70922	-1.22443	0.476617
YPK_1698	ycfM	membrane lipoprotein lipid attachment site	1883639	1884214	+	NC_010465	CDS	7.1806	3.6568	-0.973524	0.506595
YPK_1699	thiK	thiamine kinase	1884195	1885061	+	NC_010465	CDS	5.23657	1.10633	-2.24284	0.206868
YPK_1700	ycfO	glycoside hydrolase family 3 domain protein	1885132	1886163	+	NC_010465	CDS	4.01413	1.06492	-1.91434	0.346733
YPK_1701		protein of unknown function UPF0227	1886291	1886833	+	NC_010465	CDS	4.60597	2.12984	-1.11276	0.522219
YPK_1702	ndh	FAD-dependent pyridine nucleotide-disulphide oxidoreductase	1887208	1888512	+	NC_010465	CDS	4.43796	3.50125	-0.342028	0.851331
YPK_1703		conserved hypothetical protein	1889041	1889745	+	NC_010465	CDS	2.24707	17.9195	2.99541	0.000747189
YPK_1704		conserved hypothetical protein	1889753	1890166	+	NC_010465	CDS	0.939707	2.55047	1.44048	0.305941
YPK_1705	ycfJ	17 kDa surface antigen	1890477	1891016	+	NC_010465	CDS	70.6239	71.6146	0.0200969	0.959136
YPK_1706	mfd	transcription-repair coupling factor	1891256	1894702	-	NC_010465	CDS	12.9774	8.93538	-0.538395	0.428191
YPK_1707	lolC	lipoprotein releasing system, transmembrane protein, LolC/E family	1894972	1896174	+	NC_010465	CDS	7.71441	1.94758	-1.98587	0.16681
YPK_1708	lolD	lipoprotein releasing system, ATP-binding protein	1896167	1896871	+	NC_010465	CDS	3.5903	1.06492	-1.75336	0.431274
YPK_1709	lolE	lipoprotein releasing system, transmembrane protein LolE	1896871	1898118	+	NC_010465	CDS	2.88849	1.48555	-0.959319	0.866074
YPK_1710	nagK	N-acetyl-D-glucosamine kinase	1898137	1899051	+	NC_010465	CDS	1.953	3.88047	0.990539	0.65424
YPK_1711	cobB	silent information regulator protein Sir2	1899100	1899936	+	NC_010465	CDS	3.671	2.9711	-0.30518	1
YPK_1712	pepT-2	peptidase T	1900266	1901501	+	NC_010465	CDS	49.065	99.5011	1.02002	0.0155595
YPK_1713		cupin 4 family protein	1901751	1902872	-	NC_010465	CDS	11.0734	10.0831	-0.135158	0.798422
YPK_1714	phoQ	integral membrane sensor signal transduction histidine kinase	1902956	1904362	-	NC_010465	CDS	13.987	29.9843	1.10012	0.0743455
YPK_1715	phoP	two component transcriptional regulator, winged helix family	1904416	1905087	-	NC_010465	CDS	12.8853	35.1827	1.44914	0.0161648
YPK_1716		putative lipoprotein	1905298	1905876	-	NC_010465	CDS	2.37498	2.12984	-0.15717	1
YPK_1717		conserved hypothetical protein	1905916	1906083	-	NC_010465	CDS	0.975577	0	-Inf	0.800665
YPK_1718	purB	adenylosuccinate lyase	1906113	1907483	-	NC_010465	CDS	4.61071	8.79453	0.931616	0.355234
YPK_1719	hflD	high frequency lysogenization protein	1907544	1908170	-	NC_010465	CDS	2.63503	1.10633	-1.25204	0.669438
YPK_1720	trmU	tRNA (5-methylaminomethyl-2-thiouridylate)-methyltransferase	1908228	1909343	-	NC_010465	CDS	4.47805	5.9836	0.418142	0.622366
YPK_1721	nudJ	NUDIX hydrolase	1909530	1909976	-	NC_010465	CDS	1.70666	0	-Inf	0.450614
YPK_1722	ymfC	pseudouridine synthase	1909969	1910595	-	NC_010465	CDS	4.05	3.6568	-0.147341	1
YPK_1723	icdA	isocitrate dehydrogenase, NADP-dependent	1910726	1911979	+	NC_010465	CDS	257.551	183.54	-0.488759	0.131227
YPK_1724	cscR	transcriptional regulator, LacI family	1912121	1913167	-	NC_010465	CDS	3.89334	4.11883	0.081228	0.750928
YPK_1725		conserved hypothetical protein	1913427	1913687	-	NC_010465	CDS	55.8283	12.8766	-2.11625	0.000225928
YPK_1726	aer	methyl-accepting chemotaxis sensory transducer with Pas/Pac sensor	1913807	1915387	-	NC_010465	CDS	1.61699	1.75062	0.114556	1
YPK_1727		NmrA family protein	1916307	1917164	-	NC_010465	CDS	7.21225	16.0768	1.15646	0.107501
YPK_1728		transcriptional regulator, HxlR family	1917300	1917707	+	NC_010465	CDS	3.44682	23.349	2.76002	0.000148977
YPK_1729		conserved hypothetical protein	1917935	1918027	-	NC_010465	CDS	19.6368	33.3953	0.766085	0.192847
YPK_1730	appA	phosphoanhydride phosphorylase	1918239	1919564	+	NC_010465	CDS	8.43416	5.65781	-0.576001	0.491922
YPK_1731		conserved hypothetical protein	1919866	1920069	-	NC_010465	CDS	28.8437	571.454	4.30831	8.01038e-23
YPK_1732		conserved hypothetical protein	1920372	1921271	-	NC_010465	CDS	19.9989	19.7336	-0.0192683	1
YPK_1733	lrp-1	transcriptional regulator, AsnC family	1921363	1921812	-	NC_010465	CDS	4.18925	8.685	1.05183	0.204294
YPK_1734		hypothetical protein YPK_1734	1922134	1922283	+	NC_010465	CDS	1.64152	1.06492	-0.624286	1
YPK_1735	ylaC	conserved hypothetical protein	1922323	1922856	-	NC_010465	CDS	19.064	100.417	2.39708	2.41872e-07
YPK_1736		hypothetical protein YPK_1736	1923025	1923186	+	NC_010465	CDS	0.161409	0.420626	1.38181	0.994551
YPK_1737		NAD(P)H quinone oxidoreductase, PIG3 family	1923139	1924149	-	NC_010465	CDS	8.05754	3.88047	-1.05411	0.372217
YPK_1738		hypothetical protein YPK_1738	1924253	1924396	-	NC_010465	CDS	0.262421	0	-Inf	1
YPK_1739	lacZ	glycoside hydrolase family 2 TIM barrel	1924556	1927756	-	NC_010465	CDS	9.77317	9.59437	-0.0266375	1
YPK_1740	cspC-1	cold-shock DNA-binding domain protein	1928297	1928509	+	NC_010465	CDS	8.2084	1.52695	-2.42644	0.315972
YPK_1741		DsrB protein	1928724	1928915	+	NC_010465	CDS	10.1068	4.94539	-1.03117	0.287224
YPK_1742	trg	methyl-accepting chemotaxis sensory transducer	1929098	1930837	-	NC_010465	CDS	4.92271	6.62328	0.428091	0.697328
YPK_1743	mgtC1	MgtC/SapB transporter	1931963	1932661	+	NC_010465	CDS	0	0.644296	Inf	0.81261
YPK_1744	mgtB	magnesium-translocating P-type ATPase	1933046	1935745	+	NC_010465	CDS	3.3255	5.64117	0.762421	0.888168
YPK_1745	flhD	flagellar transcriptional activator	1936933	1937283	+	NC_010465	CDS	114.725	45.2658	-1.34168	0.000805018
YPK_1746	flhC	flagellar transcriptional activator FlhC	1937287	1937868	+	NC_010465	CDS	58.1833	26.4563	-1.13699	0.012656
YPK_1747	motA-2	chemotaxis protein MotA	1938073	1938960	+	NC_010465	CDS	17.7381	5.55836	-1.67412	0.019669
YPK_1748	motB-2	OmpA/MotB domain protein	1938957	1940312	+	NC_010465	CDS	14.0342	1.06492	-3.72012	0.00167527
YPK_1749	cheA	CheA signal transduction histidine kinase	1940323	1942506	+	NC_010465	CDS	19.2235	4.87265	-1.98009	0.00949368
YPK_1750	cheW	CheW protein	1942669	1943166	+	NC_010465	CDS	5.13978	0.420626	-3.6111	0.0988536
YPK_1751		putative integral membrane protein	1943786	1946650	+	NC_010465	CDS	3.37271	2.39492	-0.493933	0.78894
YPK_1752		putative lipoprotein	1946719	1947420	+	NC_010465	CDS	5.1643	7.0025	0.439295	0.852382
YPK_1753	cheD-2	methyl-accepting chemotaxis sensory transducer	1947661	1949334	+	NC_010465	CDS	6.34613	0.420626	-3.91527	0.0443584
YPK_1756	cheR	MCP methyltransferase, CheR-type	1951300	1952187	+	NC_010465	CDS	0.161409	0	-Inf	1
YPK_1757	cheB	response regulator receiver modulated CheB methylesterase	1952187	1953236	+	NC_010465	CDS	1.52495	1.10633	-0.46298	1
YPK_1758	cheY	response regulator receiver protein	1953337	1953726	+	NC_010465	CDS	1.08978	0	-Inf	0.680964
YPK_1759	cheZ	chemotaxis phosphatase, CheZ	1953736	1954380	+	NC_010465	CDS	3.0499	0.841252	-1.85815	0.607775
YPK_1760	cwlA, xlyA, xlyB	N-acetylmuramyl-L-alanine amidase, negative regulator of AmpC, AmpD	1954937	1955701	+	NC_010465	CDS	11.1942	13.0689	0.223386	0.792476
YPK_1761	yadE	YadA domain protein	1956058	1958688	+	NC_010465	CDS	20.9518	1.28859	-4.02321	2.51347e-05
YPK_1762		conserved hypothetical protein	1958788	1959741	+	NC_010465	CDS	5.7477	5.78664	0.00974186	0.883958
YPK_1763		hypothetical protein YPK_1763	1960041	1960214	+	NC_010465	CDS	1.8926	4.76313	1.33154	0.332212
YPK_1764	alr-1	alanine racemase	1960360	1961589	-	NC_010465	CDS	1.3725	3.30429	1.26753	0.650736
YPK_1765		conserved hypothetical protein	1961991	1962185	-	NC_010465	CDS	30.2223	36.3498	0.266333	0.542835
YPK_1766		hypothetical protein YPK_1766	1962211	1962330	+	NC_010465	CDS	1.16626	1.70922	0.551447	0.809029
YPK_1767		conserved hypothetical protein	1962734	1962982	+	NC_010465	CDS	9.85282	29.6391	1.58889	0.0184644
YPK_1768		patatin	1963375	1964631	+	NC_010465	CDS	14.8747	14.5351	-0.0333152	0.846344
YPK_1769		conserved hypothetical protein	1964786	1965019	+	NC_010465	CDS	40.1039	20.3117	-0.98143	0.052278
YPK_1770		conserved hypothetical protein	1965302	1965475	+	NC_010465	CDS	2.97816	1.06492	-1.48367	0.580553
YPK_1771		protein of unknown function DUF437	1965827	1966216	+	NC_010465	CDS	27.3422	20.7111	-0.400729	0.344893
YPK_1772		protein of unknown function DUF1480	1966326	1966565	-	NC_010465	CDS	7.05269	5.16906	-0.448271	0.684957
YPK_1773		spore coat U domain protein	1966773	1967762	-	NC_010465	CDS	2.98475	6.27539	1.07209	0.380909
YPK_1774	fimD-2, fimC-2, mrkC-2, htrE-2, cssD-2	fimbrial biogenesis outer membrane usher protein	1967968	1970415	-	NC_010465	CDS	2.69121	4.60758	0.775755	0.522153
YPK_1775	fimC-2	chaperone protein	1970518	1971270	-	NC_010465	CDS	1.17048	0.841252	-0.476491	1
YPK_1776		spore coat U domain protein	1971301	1971858	-	NC_010465	CDS	0.0807047	0	-Inf	1
YPK_1777		spore coat U domain protein	1971879	1972409	-	NC_010465	CDS	0.161409	0	-Inf	1
YPK_1778		spore coat U domain protein	1972415	1972969	-	NC_010465	CDS	2.29665	4.38391	0.932686	0.333494
YPK_1779		mammalian cell entry related domain protein	1973450	1976080	-	NC_010465	CDS	21.4587	25.0582	0.223719	0.683264
YPK_1780	pqiA-1	paraquat-inducible protein A	1976049	1977401	-	NC_010465	CDS	12.731	13.5016	0.0847774	0.996306
YPK_1781	msrC, yebR	GAF domain-containing protein	1977528	1978025	+	NC_010465	CDS	7.32592	16.3732	1.16025	0.164093
YPK_1782	proQ	ProQ activator of osmoprotectant transporter ProP	1978121	1978834	+	NC_010465	CDS	29.9396	37.3466	0.318923	0.438042
YPK_1783	prc	carboxyl-terminal protease	1978854	1980932	+	NC_010465	CDS	53.1593	26.5998	-0.998904	0.0641294
YPK_1784	htpX	HtpX domain protein	1981388	1982269	+	NC_010465	CDS	51.527	55.2053	0.0994788	0.795324
YPK_1785		hypothetical protein YPK_1785	1982205	1982393	-	NC_010465	CDS	0	0
YPK_1786	fimA-3	fimbrial protein	1982928	1983470	+	NC_010465	CDS	16.2348	10.9805	-0.564151	0.404471
YPK_1787	ecpD	pili assembly chaperone	1983606	1984385	+	NC_010465	CDS	3.11029	4.52476	0.540792	0.767191
YPK_1788	htrE	fimbrial biogenesis outer membrane usher protein	1984467	1987079	+	NC_010465	CDS	4.25202	8.3739	0.97775	0.331256
YPK_1789	fimA-4	fimbrial protein	1987076	1988239	+	NC_010465	CDS	8.06545	12.7624	0.662075	0.476917
YPK_1790	fimC-3	pili assembly chaperone	1988236	1989039	+	NC_010465	CDS	3.30757	3.92187	0.245771	0.977004
YPK_1791	yebQ	major facilitator superfamily MFS_1	1989093	1990460	-	NC_010465	CDS	8.10475	14.3161	0.820799	0.2018
YPK_1792	ogl	oligogalacturonide lyase	1990827	1991993	+	NC_010465	CDS	27.3214	67.6779	1.30865	0.00646835
YPK_1793	kdgR	transcriptional regulator, IclR family	1992180	1992971	+	NC_010465	CDS	42.4364	13.2245	-1.68209	0.00358286
YPK_1794	ybjR	N-acetylmuramyl-L-alanine amidase, negative regulator of AmpC, AmpD	1993338	1994189	+	NC_010465	CDS	6.46033	69.2885	3.42294	3.48367e-09
YPK_1795	gltP-1	sodium:dicarboxylate symporter	1994403	1995794	-	NC_010465	CDS	14.4664	6.20265	-1.22175	0.0902357
YPK_1796	ydjM	membrane-bound metal-dependent hydrolase	1995998	1996546	-	NC_010465	CDS	2.3523	3.50125	0.573796	0.877728
YPK_1797		oligogalacturonate-specific porin	1997044	1997754	-	NC_010465	CDS	2.78747	3.76632	0.434199	0.967266
YPK_1798	togB	extracellular solute-binding protein family 1	1998052	1999344	-	NC_010465	CDS	5.67781	6.77883	0.255702	0.961724
YPK_1799	togA	ABC transporter related	1999360	2000487	-	NC_010465	CDS	2.01392	3.27758	0.702623	0.607782
YPK_1800	togN	binding-protein-dependent transport systems inner membrane component	2000501	2001421	-	NC_010465	CDS	2.2381	1.33	-0.750852	0.796653
YPK_1801	togM	binding-protein-dependent transport systems inner membrane component	2001414	2002304	-	NC_010465	CDS	1.39941	1.33	-0.0733918	1
YPK_1802	pelW	pectate disaccharide-lyase	2002345	2004012	-	NC_010465	CDS	0.964236	6.26337	2.69948	0.180278
YPK_1803	kduD1	2-deoxy-D-gluconate 3-dehydrogenase	2004357	2005118	-	NC_010465	CDS	6.09082	4.11883	-0.564403	0.870103
YPK_1804	kduI	4-deoxy-L-threo-5-hexosulose-uronate ketol-isomerase	2005210	2006046	-	NC_010465	CDS	2.04082	1.48555	-0.458157	1
YPK_1805	kdgF	pectin degradation protein	2006382	2006714	+	NC_010465	CDS	0.677286	2.17125	1.68069	0.376008
YPK_1806		transposase mutator type	2006761	2007969	-	NC_010465	CDS	0	0
YPK_1807		transposase	2008017	2008208	-	NC_010465	CDS	0.262421	0	-Inf	1
YPK_1808		2-deoxyglucose-6-phosphatase	2008509	2009174	-	NC_010465	CDS	4.8821	5.14235	0.0749247	0.829066
YPK_1809	yfeE	conserved hypothetical protein	2009585	2010139	+	NC_010465	CDS	12.2774	12.5241	0.0286989	1
YPK_1810		hypothetical protein YPK_1810	2010175	2010363	+	NC_010465	CDS	5.22523	3.27758	-0.672863	0.730877
YPK_1811	yniA	fructosamine kinase	2010268	2011143	-	NC_010465	CDS	26.666	29.2084	0.131379	0.699011
YPK_1812	yfeD	ABC-3 protein	2011447	2012340	-	NC_010465	CDS	2.9895	1.33	-1.16848	0.59322
YPK_1813	yfeC	ABC-3 protein	2012337	2013221	-	NC_010465	CDS	3.0499	1.06492	-1.51801	0.568256
YPK_1814	yfeB	ABC transporter related	2013221	2014111	-	NC_010465	CDS	5.91992	4.3425	-0.447052	0.728814
YPK_1815	yfeA	periplasmic solute binding protein	2014108	2015076	-	NC_010465	CDS	54.2562	62.969	0.214855	0.659028
YPK_1816	mltE	lytic transglycosylase catalytic	2015288	2015950	+	NC_010465	CDS	14.5514	14.8388	0.0282245	0.732405
YPK_1817	marC	multiple antibiotic resistance (MarC)-related protein	2016072	2016755	-	NC_010465	CDS	5.6037	3.89516	-0.524696	0.854547
YPK_1818		conserved hypothetical protein	2017074	2017325	+	NC_010465	CDS	57.2536	114.813	1.00385	0.0249755
YPK_1819		conserved hypothetical protein	2018084	2018296	-	NC_010465	CDS	3.67523	4.72172	0.361479	0.81423
YPK_1820	thrS	threonyl-tRNA synthetase	2018687	2020615	+	NC_010465	CDS	165.91	194.603	0.230133	0.4353
YPK_1821	infC	initiation factor 3	2020820	2021170	+	NC_010465	CDS	936.623	772.88	-0.277224	0.622544
YPK_1822	rpmI	ribosomal protein L35	2021267	2021464	+	NC_010465	CDS	41.2962	28.7417	-0.522864	0.317705
YPK_1823	rplT	ribosomal protein L20	2021502	2021858	+	NC_010465	CDS	64.9448	42.049	-0.627143	0.182707
YPK_1824	pheS	phenylalanyl-tRNA synthetase, alpha subunit	2022357	2023340	+	NC_010465	CDS	7.4963	5.18375	-0.532182	0.696553
YPK_1825	pheT	phenylalanyl-tRNA synthetase, beta subunit	2023354	2025741	+	NC_010465	CDS	407.45	88.4505	-2.20368	0.00157185
YPK_1826	ihfA	integration host factor, alpha subunit	2025746	2026042	+	NC_010465	CDS	506.422	102.391	-2.30625	0.00625032
YPK_1827		conserved hypothetical protein	2026376	2026834	+	NC_010465	CDS	2.98475	8.48804	1.50782	0.147748
YPK_1828	btuC	transport system permease protein	2027061	2028068	+	NC_010465	CDS	2.89271	4.14554	0.519141	0.906139
YPK_1829	btuE	glutathione peroxidase	2028138	2028692	+	NC_010465	CDS	3.31891	2.12984	-0.639963	0.878591
YPK_1830	btuD	ABC transporter related	2028717	2029475	+	NC_010465	CDS	2.11019	2.21266	0.0684082	1
YPK_1831	pmrH	DegT/DnrJ/EryC1/StrS aminotransferase	2029825	2030979	+	NC_010465	CDS	2.31881	0.644296	-1.84759	0.530126
YPK_1832	pmrF	glycosyl transferase family 2	2030966	2031949	+	NC_010465	CDS	2.25604	7.24548	1.68329	0.165385
YPK_1833	pmrI	NAD-dependent epimerase/dehydratase	2031946	2033949	+	NC_010465	CDS	9.13835	12.05	0.399029	0.389913
YPK_1834	pmrJ	polysaccharide deacetylase	2033946	2034851	+	NC_010465	CDS	3.6507	1.52695	-1.25752	0.575653
YPK_1835	arnT	glycosyl transferase family 39	2034848	2036512	+	NC_010465	CDS	7.45199	6.84695	-0.122164	0.820656
YPK_1836	pmrL	conserved hypothetical protein	2036509	2036853	+	NC_010465	CDS	0.524843	0	-Inf	1
YPK_1837	pmrM	conserved hypothetical protein	2036850	2037236	+	NC_010465	CDS	3.80551	2.21266	-0.782311	0.684325
YPK_1838	nlpC	NLP/P60 protein	2037516	2037980	+	NC_010465	CDS	10.2036	17.1998	0.753311	0.30286
YPK_1839	lplA	lipoyltransferase and lipoate-protein ligase	2038105	2039121	+	NC_010465	CDS	10.5755	6.31679	-0.743457	0.366511
YPK_1840		protein of unknown function UPF0061	2039173	2040636	+	NC_010465	CDS	10.9299	11.2208	0.0378877	1
YPK_1841	aroH	phospho-2-dehydro-3-deoxyheptonate aldolase	2040805	2041851	-	NC_010465	CDS	20.9961	16.9807	-0.306227	0.763196
YPK_1842	ppsR	protein of unknown function DUF299	2042008	2042829	-	NC_010465	CDS	11.392	13.7859	0.275175	0.57862
YPK_1843	ppsA	phosphoenolpyruvate synthase	2043204	2045588	+	NC_010465	CDS	24.0877	19.2615	-0.322577	0.741811
YPK_1844		protein of unknown function UPF0118	2046188	2047291	-	NC_010465	CDS	19.6605	6.33149	-1.63469	0.0442273
YPK_1845	ydiJ; yhaK; yhhW	FAD linked oxidase domain protein	2047912	2050968	+	NC_010465	CDS	17.9491	24.7103	0.4612	0.393146
YPK_1846		thioesterase superfamily protein	2051106	2051522	+	NC_010465	CDS	6.72987	4.22836	-0.670481	0.516539
YPK_1847	sufA	FeS assembly scaffold SufA	2052117	2052488	+	NC_010465	CDS	3.7649	8.71171	1.21035	0.360337
YPK_1848	sufB	FeS assembly protein SufB	2052503	2054014	+	NC_010465	CDS	20.3194	18.6273	-0.12544	0.873802
YPK_1849	sufC	FeS assembly ATPase SufC	2054199	2054945	+	NC_010465	CDS	7.77481	14.9751	0.945685	0.158919
YPK_1850	sufD	FeS assembly protein SufD	2054920	2056245	+	NC_010465	CDS	6.07948	6.77883	0.157087	0.934501
YPK_1851	sufS	cysteine desulfurase, SufS subfamily	2056242	2057462	+	NC_010465	CDS	7.93622	17.37	1.13007	0.0976969
YPK_1852	sufE-2	cysteine desulfuration protein SufE	2057551	2057973	+	NC_010465	CDS	2.12575	2.43633	0.196736	1
YPK_1853	erfK	ErfK/YbiS/YcfS/YnhG family protein	2058244	2059308	+	NC_010465	CDS	36.483	30.8348	-0.242665	0.730058
YPK_1854	lpp	LPP repeat-containing protein	2059668	2059904	-	NC_010465	CDS	1379.98	758.075	-0.86423	0.0170868
YPK_1855	pykF	pyruvate kinase	2060225	2061637	-	NC_010465	CDS	30.5404	11.0799	-1.46277	0.0171922
YPK_1856	mdtK, dinF	MATE efflux family protein	2062894	2064267	-	NC_010465	CDS	37.304	30.6065	-0.285492	0.77038
YPK_1857	ribE	riboflavin synthase, alpha subunit	2064516	2065172	+	NC_010465	CDS	14.6123	24.2584	0.731301	0.261824
YPK_1858	cfa	cyclopropane-fatty-acyl-phospholipid synthase	2065223	2066374	-	NC_010465	CDS	35.4831	28.1287	-0.335088	0.461448
YPK_1859		drug resistance transporter, Bcr/CflA subfamily	2066854	2068056	-	NC_010465	CDS	14.4311	17.0028	0.236592	0.774745
YPK_1860		transcriptional regulator, LysR family	2068346	2069278	+	NC_010465	CDS	2.50949	4.69501	0.903733	0.337483
YPK_1861		hypothetical protein YPK_1861	2069220	2069381	-	NC_010465	CDS	0.964236	0.420626	-1.19685	1
YPK_1862	purR	transcriptional regulator, LacI family	2069381	2070406	-	NC_010465	CDS	7.42034	6.51375	-0.187997	0.94306
YPK_1863	sodB	superoxide dismutase	2070933	2071511	-	NC_010465	CDS	168.219	145.912	-0.205241	0.541243
YPK_1864		NLP/P60 protein	2071887	2072738	-	NC_010465	CDS	8.76595	9.90086	0.175644	0.964154
YPK_1865		conserved hypothetical protein	2072857	2073078	+	NC_010465	CDS	19.223	30.7013	0.675467	0.276098
YPK_1866	grxD	glutaredoxin-like protein	2073178	2073528	+	NC_010465	CDS	30.4771	43.1866	0.502861	0.311783
YPK_1867		hypothetical protein YPK_1867	2073731	2073892	+	NC_010465	CDS	0.0807047	0.644296	2.997	1
YPK_1868	rnt	ribonuclease T	2073837	2074517	-	NC_010465	CDS	19.1125	16.0106	-0.255487	0.623853
YPK_1869	gloA	lactoylglutathione lyase	2074596	2075003	-	NC_010465	CDS	10.9502	10.7881	-0.0215179	0.866018
YPK_1870	sepC	Rhs family protein-like protein	2075276	2076280	+	NC_010465	CDS	32.4274	15.7556	-1.04135	0.0598238
YPK_1871	nemA	N-ethylmaleimide reductase	2076501	2077598	-	NC_010465	CDS	2.02948	9.59437	2.24108	0.0309795
YPK_1872	nemR	transcriptional regulator, TetR family	2077686	2078285	-	NC_010465	CDS	3.57052	18.654	2.38528	0.000517415
YPK_1873		protein of unknown function DUF1705	2078508	2080145	-	NC_010465	CDS	6.29285	7.95789	0.338673	0.519469
YPK_1874	ydhL	protein of unknown function DUF1289	2080193	2080558	+	NC_010465	CDS	8.19442	6.96109	-0.235328	0.873799
YPK_1875		aldo/keto reductase	2080690	2081586	+	NC_010465	CDS	9.52631	5.3614	-0.829307	0.241648
YPK_1876	rovA	transcriptional regulator, MarR family	2082384	2082815	+	NC_010465	CDS	255.182	39.5051	-2.69142	1.30831e-09
YPK_1877	slyB-2	17 kDa surface antigen	2082959	2083426	-	NC_010465	CDS	55.1244	42.1732	-0.386365	0.399881
YPK_1878	anmK	anhydro-N-acetylmuramic acid kinase	2083982	2085094	+	NC_010465	CDS	14.146	14.4984	0.0354966	0.964288
YPK_1879		conserved hypothetical protein	2085152	2085466	+	NC_010465	CDS	45.2236	36.3691	-0.314363	0.888999
YPK_1880	pdxH	pyridoxamine 5'-phosphate oxidase	2085488	2086210	+	NC_010465	CDS	18.1865	26.0449	0.518135	0.296895
YPK_1881	tyrS	tyrosyl-tRNA synthetase	2086392	2087666	+	NC_010465	CDS	81.6171	26.76	-1.60879	0.00230632
YPK_1882	pdxY	pyridoxal kinase	2087821	2088681	+	NC_010465	CDS	11.6257	3.22148	-1.85152	0.0751051
YPK_1883	gst	glutathione S-transferase domain	2088741	2089346	-	NC_010465	CDS	116.277	67.9751	-0.774485	0.0550062
YPK_1884		conserved hypothetical protein	2089591	2089854	-	NC_010465	CDS	14.0737	5.82805	-1.27192	0.146845
YPK_1885		protein of unknown function DUF1282	2090100	2090690	-	NC_010465	CDS	60.3971	23.313	-1.37334	0.00584698
YPK_1886	tppB	amino acid/peptide transporter	2090946	2092481	-	NC_010465	CDS	4.4493	3.73961	-0.250691	1
YPK_1887		conserved hypothetical protein	2093095	2094375	-	NC_010465	CDS	0.423831	0.420626	-0.0109506	1
YPK_1888	sapF	ABC transporter related	2094766	2095581	-	NC_010465	CDS	4.02969	5.71391	0.503807	0.758095
YPK_1889	sapD	oligopeptide/dipeptide ABC transporter, ATPase subunit	2095581	2096573	-	NC_010465	CDS	3.99805	1.79203	-1.1577	0.420356
YPK_1890	sapC	binding-protein-dependent transport systems inner membrane component	2096573	2097463	-	NC_010465	CDS	4.35304	2.66	-0.710598	0.626793
YPK_1891	sapB	binding-protein-dependent transport systems inner membrane component	2097450	2098415	-	NC_010465	CDS	3.5299	5.14235	0.542798	0.470724
YPK_1892	sapA	extracellular solute-binding protein family 5	2098412	2100055	-	NC_010465	CDS	16.42	24.1589	0.557105	0.334991
YPK_1893	pspF	sigma54 specific transcriptional regulator, Fis family	2100613	2101641	-	NC_010465	CDS	2.2919	3.50125	0.611322	0.776502
YPK_1894	pspA	phage shock protein A, PspA	2101886	2102551	+	NC_010465	CDS	14.3894	18.8095	0.386454	0.724101
YPK_1895	pspB	phage shock protein B	2102713	2102940	+	NC_010465	CDS	4.41343	3.54266	-0.31707	0.910883
YPK_1896	pspC	phage shock protein C, PspC	2102940	2103299	+	NC_010465	CDS	4.72491	3.08062	-0.617066	0.590378
YPK_1897	pspD	phage shock protein PspD	2103384	2103626	+	NC_010465	CDS	3.20234	3.88047	0.277105	0.858955
YPK_1898		protein of unknown function DUF463 YcjX family protein	2103607	2105004	+	NC_010465	CDS	8.3284	3.96328	-1.07134	0.282015
YPK_1899	ycjF	conserved hypothetical protein	2105001	2106062	+	NC_010465	CDS	12.3067	8.57086	-0.521928	0.476302
YPK_1900		RES domain protein	2106072	2106530	-	NC_010465	CDS	5.43147	15.994	1.55811	0.0477875
YPK_1901		conserved hypothetical protein	2106592	2107038	-	NC_010465	CDS	34.3451	197.048	2.52037	2.43955e-09
YPK_1902	tyrR	transcriptional regulator, TyrR	2107375	2108952	+	NC_010465	CDS	24.9211	15.1841	-0.714811	0.250055
YPK_1903	tpx	redoxin domain protein	2109133	2109636	-	NC_010465	CDS	367.631	268.008	-0.455983	0.160622
YPK_1904		mandelate racemase/muconate lactonizing protein	2109799	2110773	+	NC_010465	CDS	6.74595	2.77414	-1.28198	0.385961
YPK_1905	mpaA	murein peptide amidase A	2110815	2111585	-	NC_010465	CDS	12.7131	18.6246	0.550895	0.689767
YPK_1906	mppA	extracellular solute-binding protein family 5	2111963	2113579	+	NC_010465	CDS	58.2724	62.9717	0.111891	0.867549
YPK_1907	zntB	Mg2 transporter protein CorA family protein	2113792	2114805	+	NC_010465	CDS	24.9947	23.1906	-0.108079	0.838777
YPK_1908		transcriptional regulator, MerR family	2115179	2116018	-	NC_010465	CDS	1.50464	1.75062	0.218451	1
YPK_1909		hypothetical protein YPK_1909	2116222	2116431	+	NC_010465	CDS	3.94661	5.40742	0.454326	0.77845
YPK_1910		conserved hypothetical protein	2116330	2117334	-	NC_010465	CDS	12.5949	62.6644	2.3148	3.16812e-05
YPK_1911		hypothetical protein YPK_1911	2117429	2117554	+	NC_010465	CDS	1.26253	2.81555	1.1571	0.569323
YPK_1912	ttcA	C32 tRNA thiolase	2117605	2118546	-	NC_010465	CDS	18.5338	35.1459	0.923196	0.0991997
YPK_1913	nifJ	pyruvate flavodoxin/ferredoxin oxidoreductase domain protein	2118831	2122364	-	NC_010465	CDS	34.5843	23.7862	-0.53999	0.373721
YPK_1914	qacE	small multidrug resistance protein	2122843	2123175	+	NC_010465	CDS	3.61905	5.44883	0.590335	0.747072
YPK_1915	mgtC2	MgtC/SapB transporter	2123235	2123894	-	NC_010465	CDS	9.3955	10.0343	0.0948997	0.740492
YPK_1916		putative lipoprotein	2124197	2124520	+	NC_010465	CDS	5.07041	3.39172	-0.580085	0.961477
YPK_1917	hslJ	heat-inducible protein	2124578	2125030	-	NC_010465	CDS	26.5196	17.2191	-0.623054	0.41411
YPK_1918	ldhA	D-isomer specific 2-hydroxyacid dehydrogenase NAD-binding	2125100	2126092	-	NC_010465	CDS	82.2828	112.865	0.455929	0.37094
YPK_1919		conserved hypothetical protein	2126358	2129072	+	NC_010465	CDS	21.1161	41.1737	0.963379	0.0863949
YPK_1920		putative lipoprotein	2129069	2129263	+	NC_010465	CDS	0.9194	0.841252	-0.128155	1
YPK_1921	ydbL	conserved hypothetical protein	2129273	2129644	+	NC_010465	CDS	5.47394	2.43633	-1.16787	0.356316
YPK_1922	dalD	mannitol dehydrogenase domain	2129830	2131221	-	NC_010465	CDS	2.14606	2.39492	0.158289	1
YPK_1923		transcriptional regulator, DeoR family	2131431	2132387	+	NC_010465	CDS	6.0837	21.6711	1.83275	0.00901589
YPK_1924	acpD	NAD(P)H dehydrogenase (quinone)	2132508	2133113	-	NC_010465	CDS	7.49208	12.016	0.68152	0.586482
YPK_1925	hrpA	ATP-dependent helicase HrpA	2133536	2137423	+	NC_010465	CDS	32.6416	21.9583	-0.571947	0.20655
[truncated: 2,291 more rows]

## Sheet: YPIIIS25vs.YPIIIS37 filtered
Dataset S6-2: Global gene expression changes in response to temperature during YPIII stationary growth (DESeq analysis YPIII_S25 vs. YPIII_S37; cut off filter log2 fold change ≤-2, ≥2; p-value ≤0,05; sorted by functional categories).
							Upregulation			DESeq mean read counts
Locus	Start	Stop	Gene name	Gene description	Strand	Accession ID	Condition	Fold change	log2 Fold change	YPIII_S25	YPIII_S37	p-value
Virulence
YPK_1133	1271110	1272828	ureC	urease, alpha subunit	+	NC_010465	YPIII_S25	5.72741	2.51788	29.0357	5.06961	0.000294378
YPK_1761	1956058	1958688	yadE	YadA domain protein	+	NC_010465	YPIII_S25	16.2595	4.02321	20.9518	1.28859	2.51347e-05
YPK_1876	2082384	2082815	rovA	transcriptional regulator, MarR family	+	NC_010465	YPIII_S25	6.45948	2.69142	255.182	39.5051	1.30831e-09
YPK_2429	2659892	2662801	invA	invasin	-	NC_010465	YPIII_S25	20.5148	4.35859	313.197	15.2669	1.97721e-24
YPK_3289	3599827	3600228	crl	transcriptional regulator Crl	-	NC_010465	YPIII_S25	4.29836	2.10379	51.5974	12.004	0.000139787
YPK_3563	3925548	3926066	impC-4	protein of unknown function DUF796	-	NC_010465	YPIII_S25	18.5992	4.21717	62.2272	3.3457	1.16601e-11
YPK_3564	3926229	3927740	impC-5	type VI secretion protein, EvpB/VC_A0108 family	-	NC_010465	YPIII_S25	17.2383	4.10755	40.8239	2.36821	0.00063331
pYV0001	12	2210	ypkA	putative targeted effector protein kinase	-	NC_006153	YPIII_S37	6.43022	2.68487	126.103	810.866	3.01952e-11
pYV0013	9103	10401	yadA	Yersinia adhesin A, YadA	-	NC_006153	YPIII_S37	11.7754	3.55771	4.2246	49.7464	8.57464e-09
pYV0024	19897	20289	sycE, yerA	putative YopE chaperone	-	NC_006153	YPIII_S37	20.9321	4.38764	33.0559	691.929	3.28832e-24
pYV0025	20483	21142	yopE	putative outer membrane virulence protein	+	NC_006153	YPIII_S37	28.3725	4.82642	119.742	3397.38	1.16773e-30
pYV0040	28491	29039	yopK/yopQ	Yop targeting protein YopK, YopQ	-	NC_006153	YPIII_S37	36.0342	5.1713	5.42013	195.31	3.87429e-18
pYV0041	29513	30481	yopT	Yop targeted effector YopT	+	NC_006153	YPIII_S37	20.3479	4.34681	0.677286	13.7813	1.56152e-05
pYV0047	33232	34884	yopM	putative targeted effector protein	-	NC_006153	YPIII_S37	53.11	5.73091	2.60154	138.168	6.38395e-27
pYV0054	36551	37471	yopD	putative Yop negative regulation/targeting component	-	NC_006153	YPIII_S37	13.2847	3.7317	74.6715	991.991	1.24441e-19
pYV0055	37490	38695	yopB	putative Yop targeting protein	-	NC_006153	YPIII_S37	22.1331	4.46813	37.889	838.6	4.06217e-25
pYV0056	38673	39179	lcrH, sycD	low calcium response protein H	-	NC_006153	YPIII_S37	19.4357	4.28064	17.5145	340.407	2.47666e-22
pYV0057	39192	40172	lcrV	putative V antigen, antihost protein/regulator	-	NC_006153	YPIII_S37	40.6609	5.34557	19.9657	811.823	2.25969e-31
pYV0058	40174	40461	lcrG	putative Yop regulator	-	NC_006153	YPIII_S37	20.5742	4.36277	42.6455	877.399	4.88649e-24
pYV0062	43382	43750	yscX	putative type III secretion protein	-	NC_006153	YPIII_S37	8.01976	3.00356	10.038	80.502	4.10799e-09
pYV0063	43747	44118	sycN	putative type III secretion protein	-	NC_006153	YPIII_S37	29.4816	4.88174	14.7647	435.288	3.54498e-27
pYV0064	44105	44383	tyeA	putative Yop secretion and targeting protein	-	NC_006153	YPIII_S37	13.0317	3.70395	16.2528	211.8	2.15664e-15
pYV0065	44364	45245	yopN, lcrE	putative membrane-bound Yop targeting protein	-	NC_006153	YPIII_S37	15.0448	3.91119	88.2682	1327.98	4.6952e-21
pYV0067	45443	46762	sctN	putative Yops secretion ATP synthase	+	NC_006153	YPIII_S37	10.9758	3.45625	200.555	2201.25	1.254e-17
pYV0068	46759	47223	yscO	putative type III secretion protein	+	NC_006153	YPIII_S37	5.92679	2.56725	45.5169	269.769	1.99513e-09
pYV0069	47223	48590	yscP	putative type III secretion protein	+	NC_006153	YPIII_S37	7.75507	2.95514	70.9164	549.962	5.21214e-10
pYV0072	50162	50428	yscS	putative type III secretion protein	+	NC_006153	YPIII_S37	5.2184	2.38361	5.68203	29.6511	0.00152724
pYV0075	52850	53245	virG, yscW	putative Yop targeting lipoprotein	+	NC_006153	YPIII_S37	10.6455	3.41217	7.57938	80.6861	2.001e-10
pYV0076	53369	54184	lcrF, virF	putative thermoregulatory protein	+	NC_006153	YPIII_S37	4.01022	2.00368	10.3895	41.6643	0.000214375
pYV0077	54263	54361	yscA	type III secretion protein YscA	+	NC_006153	YPIII_S37	9.38962	3.23107	21.8952	205.588	1.67543e-12
pYV0079	55006	56829	yscC	putative type III secretion protein	+	NC_006153	YPIII_S37	9.0806	3.18279	21.5233	195.445	4.56518e-12
pYV0080	56826	58085	yscD	putative type III secretion protein	+	NC_006153	YPIII_S37	7.11998	2.83187	11.1446	79.3495	1.51714e-07
pYV0084	58892	59389	yscH	YscH, YopR, LcrP; putative type III secretion protein	+	NC_006153	YPIII_S37	11.7697	3.557	20.1155	236.753	4.55697e-16
pYV0089	61943	62290	yscM, lcrQ	putative type III secretion regulatory	+	NC_006153	YPIII_S37	10.584	3.40381	12.3855	131.088	1.06995e-12
pYV0094	64366	65772	yopH	putative protein-tyrosine phosphatase Yop effector	-	NC_006153	YPIII_S37	7.22751	2.8535	298.704	2158.89	6.19485e-13
YPK_0764	864818	867043	vgrG-1	type VI secretion system Vgr family protein	+	NC_010465	YPIII_S37	5.2715	2.39821	1.92847	10.1659	0.0405308
YPK_2615	2869924	2872968	cnfY	cytotoxic necrotizing factor	-	NC_010465	YPIII_S37	5.708	2.51299	31.916	182.177	4.68098e-05
YPK_3408	3739525	3740712	yahD, arpA	ShET2 enterotoxin domain protein	-	NC_010465	YPIII_S37	5.73667	2.52021	3.48691	20.0033	0.00146903
YPK_4085	4510692	4511309	hasA	heme-binding A family protein	-	NC_010465	YPIII_S37	6.49561	2.69946	3.38828	22.0089	0.000270357
Cell motility and chemotaxis
YPK_1748	1938957	1940312	motB-2	OmpA/MotB domain protein	+	NC_010465	YPIII_S25	13.1786	3.72012	14.0342	1.06492	0.00167527
YPK_1753	1947661	1949334	cheD-2	methyl-accepting chemotaxis sensory transducer	+	NC_010465	YPIII_S25	15.0873	3.91527	6.34613	0.420626	0.0443584
YPK_2381	2614694	2615803	fliC	flagellin domain protein	-	NC_010465	YPIII_S25	5.48614	2.45579	20.0617	3.6568	0.00404467
YPK_0715	777306	777743	fliJ-1	flagellar export protein FliJ	+	NC_010465	YPIII_S37	5.69998	2.51096	0.948674	5.40742	0.0477248
YPK_1006	1133683	1134885	gspF	type II secretion system protein	+	NC_010465	YPIII_S37	61.9727	5.95356	0.0807047	5.00149	0.0467954
Stress adaptation
YPK_2694	2975054	2975317	cspD-2	cold-shock DNA-binding domain protein	+	NC_010465	YPIII_S25	5.89629	2.55981	487.335	82.6512	1.41551e-08
YPK_3031	3332316	3332525	cspE	cold-shock DNA-binding domain protein	-	NC_010465	YPIII_S25	4.5532	2.18688	5413.82	1189.01	5.74295e-06
YPK_0011	11970	12383	ibpA	heat shock protein Hsp20	+	NC_010465	YPIII_S37	17.6092	4.13826	5.48053	96.5079	5.15677e-14
YPK_0012	12664	13128	ibpB	heat shock protein Hsp20	+	NC_010465	YPIII_S37	14.8217	3.88964	1.99361	29.5488	0.000429365
YPK_3161	3456725	3457594	ybbN	thioredoxin domain	+	NC_010465	YPIII_S37	7.5326	2.91315	11.2013	84.3751	1.91257e-08
YPK_3877	4277664	4278257	terZ	stress protein	-	NC_010465	YPIII_S37	7.26924	2.8618	4.25625	30.9397	3.53485e-05
Information storage and processing
Replication, cell division
YPK_0002	1394	2494	dnaN	DNA polymerase III, beta subunit	+	NC_010465	YPIII_S25	4.7136	2.23683	24.9504	5.29328	0.00157534
YPK_1354	1495395	1496102	hda	DnaA regulatory inactivator Hda	+	NC_010465	YPIII_S25	6.39553	2.67706	20.697	3.23617	0.00366391
YPK_1826	2025746	2026042	ihfA	integration host factor, alpha subunit	+	NC_010465	YPIII_S25	4.94595	2.30625	506.422	102.391	0.00625032
YPK_2123	2353492	2353761	minE	cell division topological specificity factor MinE	+	NC_010465	YPIII_S25	5.98171	2.58056	56.7356	9.48485	4.48818e-06
YPK_2667	2936156	2936440	ihfB	integration host factor, beta subunit	-	NC_010465	YPIII_S25	4.12812	2.04549	219.133	53.0829	8.45379e-08
YPK_3513	3858340	3859491	ftsZ	cell division protein FtsZ	-	NC_010465	YPIII_S25	4.03829	2.01374	105.511	26.1277	1.95368e-05
YPK_4161	4591447	4592310		YicC domain protein	+	NC_010465	YPIII_S25	5.69242	2.50904	27.2658	4.78984	0.0002417
pYV0032	24085	25251	sopA	putative plasmid partitioning transcription repressor	-	NC_006153	YPIII_S37	13.6086	3.76645	22.5749	307.213	2.96579e-16
YPK_1945	2158863	2159381	ogt	methylated-DNA--protein-cysteine methyltransferase	-	NC_010465	YPIII_S37	6.73427	2.75152	14.6991	98.9874	2.79709e-08
YPK_3149	3443988	3445196		integrase family protein	-	NC_010465	YPIII_S37	4.54747	2.18506	6.32582	28.7665	0.00751794
General transcription, transcription factors, signal transduction
YPK_0340	359703	363731	rpoB	DNA-directed RNA polymerase, beta subunit	+	NC_010465	YPIII_S25	6.32054	2.66005	183.199	28.9847	3.54778e-10
YPK_0341	363860	368080	rpoC	DNA-directed RNA polymerase, beta subunit	+	NC_010465	YPIII_S25	4.54136	2.18313	144.575	31.8351	3.06148e-07
YPK_0348	374407	374916	rsd	regulator of RpoD, Rsd/AlgQ	-	NC_010465	YPIII_S25	4.36113	2.1247	95.1046	21.8073	1.91155e-06
YPK_2074	2305747	2306154	hns	histone family protein nucleoid-structuring protein H-NS	+	NC_010465	YPIII_S25	5.40403	2.43404	590.316	109.236	8.02123e-12
YPK_2235	2479711	2480499	phoH	PhoH family protein	-	NC_010465	YPIII_S25	12.8683	3.68575	231.066	17.9563	1.16216e-17
YPK_3368	3693992	3694507	luxS	quorum-sensing autoinducer 2 (AI-2), LuxS	-	NC_010465	YPIII_S25	6.47007	2.69378	84.0209	12.9861	7.87767e-08
YPK_3425	3759239	3760237	rpoS	RNA polymerase, sigma 70 subunit, RpoD family	-	NC_010465	YPIII_S25	4.29586	2.10295	289.849	67.4717	1.81307e-08
YPK_3609	3979994	3980860	rob	transcriptional regulator, AraC family	+	NC_010465	YPIII_S25	4.35814	2.12371	73.2624	16.8105	0.000706064
YPK_3632	4008468	4009082	osmY	hyperosmotically inducible periplasmic protein	-	NC_010465	YPIII_S25	5.60862	2.48764	26.7145	4.76313	0.000723767
pYV0031	23123	24088	sopB	putative plasmid partitioning control protein	-	NC_006153	YPIII_S37	8.6549	3.11352	14.9016	128.972	6.17258e-11
YPK_0217	255051	255296		putative transcriptional regulator, Nlp	-	NC_010465	YPIII_S37	8.87684	3.15005	0.74665	6.62789	0.0231193
YPK_0607	671076	672008		transcriptional regulator, LysR family	+	NC_010465	YPIII_S37	5.29329	2.40416	2.45331	12.9861	0.00610467
YPK_1328	1457693	1459078	baeS	integral membrane sensor signal transduction histidine kinase	-	NC_010465	YPIII_S37	8.814	3.1398	0.540405	4.76313	0.0496125
YPK_1442	1593803	1594681		transcriptional regulator, LysR family	-	NC_010465	YPIII_S37	5.25538	2.39379	2.74264	14.4136	0.00906347
YPK_1728	1917300	1917707		transcriptional regulator, HxlR family	+	NC_010465	YPIII_S37	6.77406	2.76002	3.44682	23.349	0.000148977
YPK_1872	2077686	2078285	nemR	transcriptional regulator, TetR family	-	NC_010465	YPIII_S37	5.22445	2.38528	3.57052	18.654	0.000517415
YPK_2221	2461392	2462159	hutC	transcriptional regulator, histidine utilization repressor, GntR family	+	NC_010465	YPIII_S37	10.2385	3.35593	0.677286	6.93438	0.00427126
YPK_2738	3018784	3019548	deoR	transcriptional regulator, DeoR family	+	NC_010465	YPIII_S37	5.75001	2.52356	4.57484	26.3054	0.000156428
YPK_3164	3459335	3459754	cueR	transcriptional regulator, MerR family	-	NC_010465	YPIII_S37	4.20075	2.07065	5.55939	23.3536	0.000800114
YPK_3337	3656749	3657261	emrR	transcriptional regulator, MarR family	+	NC_010465	YPIII_S37	8.28559	3.0506	7.7007	63.8048	2.3445e-08
YPK_3397	3727676	3728485	fucR	transcriptional regulator, DeoR family	+	NC_010465	YPIII_S37	6.36169	2.66941	15.7081	99.9302	1.56655e-06
YPK_3417	3749742	3750713		transcriptional regulator, DeoR family	+	NC_010465	YPIII_S37	6.02755	2.59157	3.2113	19.3563	0.00363103
YPK_4006	4417957	4418643		transcriptional regulator, TetR family	+	NC_010465	YPIII_S37	4.4763	2.16231	9.90425	44.3344	0.000427524
YPK_4206	4643733	4644422		GntR domain protein	+	NC_010465	YPIII_S37	7.1067	2.82918	5.36158	38.1032	0.00352691
YPK_4215	4654158	4654619	asnC-2	transcriptional regulator, AsnC family	+	NC_010465	YPIII_S37	6.49195	2.69865	1.26253	8.19625	0.0100309
Translation
YPK_0042	46025	47413	selA	L-seryl-tRNA(Sec) selenium transferase	+	NC_010465	YPIII_S25	7.22107	2.85221	13.7646	1.90617	0.0100311
YPK_0043	47410	49383	selB	selenocysteine-specific translation elongation factor	+	NC_010465	YPIII_S25	6.57035	2.71597	13.5159	2.05711	0.00425825
YPK_0298	326495	327028	rplF	ribosomal protein L6	+	NC_010465	YPIII_S25	7.24942	2.85787	43.6778	6.025	1.36702e-05
YPK_0299	327038	327391	rplR	ribosomal protein L18	+	NC_010465	YPIII_S25	4.99168	2.31952	30.6216	6.13453	0.000579069
YPK_0301	327912	328091	rpmD	ribosomal protein L30	+	NC_010465	YPIII_S25	9.87181	3.30331	10.5127	1.06492	0.00922239
YPK_0306	330539	330928	rpsK	ribosomal protein S11	+	NC_010465	YPIII_S25	4.38833	2.13367	44.7932	10.2073	0.000126461
YPK_0498	551746	552132	tdcF, ridA	endoribonuclease L-PSP	-	NC_010465	YPIII_S25	4.07823	2.02794	36.3316	8.90867	0.000995181
YPK_0504	556049	556336	yhbH	sigma 54 modulation protein/ribosomal protein S30EA	-	NC_010465	YPIII_S25	6.35308	2.66746	151.408	23.8323	0.00638862
YPK_1825	2023354	2025741	pheT	phenylalanyl-tRNA synthetase, beta subunit	+	NC_010465	YPIII_S25	4.60653	2.20368	407.45	88.4505	0.00157185
YPK_2129	2361157	2361501		endoribonuclease L-PSP	+	NC_010465	YPIII_S25	9.87322	3.30352	902.082	91.3665	1.21681e-05
YPK_3364	3689757	3690005	rpsP	ribosomal protein S16	-	NC_010465	YPIII_S25	25.2031	4.65553	16.2382	0.644296	9.8027e-05
YPK_3738	4131303	4131596	yhbY	RNA-binding protein	+	NC_010465	YPIII_S25	6.1016	2.60919	35.3077	5.78664	0.000104469
YPK_3756	4145520	4145777	rpmA	ribosomal protein L27	-	NC_010465	YPIII_S25	8.14793	3.02643	27.6355	3.39172	0.00100608
YPK_4154	4585923	4586159	rpmB	ribosomal protein L28	-	NC_010465	YPIII_S25	7.19832	2.84766	41.9522	5.82805	9.58192e-06
YPK_4248	4688208	4688534	rnpA	ribonuclease P protein component	-	NC_010465	YPIII_S25		Inf	4.86417	0	0.0420909
YPK_4249	4688586	4688726	rpmH	ribosomal protein L34	-	NC_010465	YPIII_S25	5.78982	2.53352	192.154	33.1883	7.48893e-06
YPK_0603	668352	668732	tdcF	endoribonuclease L-PSP	+	NC_010465	YPIII_S37	19.4947	4.28501	1.50464	29.3326	2.64046e-08
YPK_1089	1228109	1228549	yaeJ	class I peptide chain release factor	+	NC_010465	YPIII_S37	4.8159	2.26781	3.49825	16.8473	0.0127718
Posttranslational modification, protein turnover
YPK_0041	44912	45841	fdhE	formate dehydrogenase accessory protein FdhE	+	NC_010465	YPIII_S25	13.4133	3.74559	24.0371	1.79203	1.61777e-05
YPK_1325	1454797	1456191	ydcP-1, yegQ-1, yhbU-1	peptidase U32	-	NC_010465	YPIII_S25	4.14875	2.05268	32.0682	7.72961	0.000866753
YPK_3778	4168658	4169278	fklB	peptidylprolyl isomerase FKBP-type	-	NC_010465	YPIII_S25	4.77645	2.25594	11.4392	2.39492	0.0276726
YPK_3594	3961444	3963354	dnaK	chaperone protein DnaK	-	NC_010465	YPIII_S37	5.25604	2.39398	38.1472	200.503	7.36636e-08
Metabolism
Amino acid transport and metabolism
YPK_1125	1264220	1265797	ddpA-1	extracellular solute-binding protein family 5	+	NC_010465	YPIII_S25	8.61816	3.10738	20.6398	2.39492	0.000258821
YPK_1126	1265797	1266765	ddpB-1	binding-protein-dependent transport systems inner membrane component	+	NC_010465	YPIII_S25	9.48669	3.2459	10.1026	1.06492	0.0124605
YPK_1127	1266762	1267568	ddpC-1	binding-protein-dependent transport systems inner membrane component	+	NC_010465	YPIII_S25		Inf	5.66699	0	0.0230656
YPK_1558	1720966	1722180	alaA	aminotransferase class I and II	-	NC_010465	YPIII_S25	7.49816	2.90654	8.29543	1.10633	0.0387089
YPK_2066	2293051	2294052	oppF	oligopeptide/dipeptide ABC transporter, ATPase subunit	-	NC_010465	YPIII_S25	5.71393	2.51448	31.8704	5.57767	0.000808541
YPK_2068	2295062	2295967	oppC	binding-protein-dependent transport systems inner membrane component	-	NC_010465	YPIII_S25	5.59943	2.48528	56.5679	10.1024	2.04689e-05
YPK_2070	2296993	2298630	oppA	extracellular solute-binding protein family 5	-	NC_010465	YPIII_S25	4.43529	2.14903	399.526	90.0788	1.36532e-08
YPK_2227	2469241	2470758	astD	succinylglutamic semialdehyde dehydrogenase	-	NC_010465	YPIII_S25	4.10598	2.03773	19.3873	4.72172	0.0168498
YPK_2363	2597370	2597969	wrbA	flavoprotein WrbA	+	NC_010465	YPIII_S25	10.7063	3.42038	43.4966	4.06273	2.76003e-07
YPK_2861	3156604	3157938	adiC	arginine:agmatin antiporter	-	NC_010465	YPIII_S25		Inf	11.8475	0	0.000289536
YPK_3482	3824575	3825465	speE	spermidine synthase	+	NC_010465	YPIII_S25	5.2189	2.38374	12.7149	2.43633	0.0130606
YPK_0447	487710	488600		3-hydroxyisobutyrate dehydrogenase	+	NC_010465	YPIII_S37	5.15767	2.36672	5.58154	28.7877	0.000337913
YPK_0449	489341	490705		major facilitator superfamily MFS_1	+	NC_010465	YPIII_S37	9.27699	3.21366	1.46877	13.6258	0.00239482
YPK_1521	1683587	1684282		aspartate racemase	-	NC_010465	YPIII_S37	18.1819	4.18443	0.322819	5.86945	0.0189468
YPK_1939	2150702	2152093	arcD, lys1, lysP	arginine/ornithine antiporter	-	NC_010465	YPIII_S37	5.20656	2.38033	4.86179	25.3132	0.000430046
YPK_2367	2601729	2603213	putP	sodium/proline symporter	-	NC_010465	YPIII_S37	4.97299	2.31411	3.90652	19.4271	0.00207203
YPK_4214	4652996	4653988	asnA	aspartate-ammonia ligase	-	NC_010465	YPIII_S37	20.8698	4.38334	1.84777	38.5624	3.82548e-10
Carbohydrate transport and metabolism
YPK_1426	1575702	1576211	crr	PTS system, glucose subfamily, IIA subunit	-	NC_010465	YPIII_S25	6.71038	2.7464	331.045	49.3332	6.88553e-06
YPK_2184	2422269	2423216	prsA	ribose-phosphate pyrophosphokinase	+	NC_010465	YPIII_S25	5.6975	2.51033	11.2485	1.97429	0.0133309
YPK_2464	2697931	2698905	manX	PTS system, mannose/fructose/sorbose family, IIB subunit	+	NC_010465	YPIII_S25	4.40051	2.13767	112.14	25.4834	2.96494e-06
YPK_2465	2698997	2699794	manY	PTS system, mannose/fructose/sorbose family, IIC subunit	+	NC_010465	YPIII_S25	4.87096	2.28421	76.2606	15.6562	2.76186e-06
YPK_2466	2699810	2700688	manZ	PTS system, mannose/fructose/sorbose family, IID subunit	+	NC_010465	YPIII_S25	6.93859	2.79464	209.952	30.2586	1.32879e-11
YPK_2706	2989208	2990698		NAD-dependent epimerase/dehydratase	+	NC_010465	YPIII_S25	6.12751	2.6153	8.14958	1.33	0.0375407
YPK_2762	3046904	3048604	fruA	PTS system, fructose subfamily, IIC subunit	-	NC_010465	YPIII_S25	4.02999	2.01078	26.7103	6.62789	0.00581818
YPK_2763	3048619	3049557	fruK	1-phosphofructokinase	-	NC_010465	YPIII_S25		Inf	6.02331	0	0.0153666
YPK_2764	3049554	3050687	fruB	phosphocarrier, HPr family	-	NC_010465	YPIII_S25	10.5458	3.3986	8.8717	0.841252	0.0308499
YPK_3040	3340062	3341168	iolE	xylose isomerase domain protein TIM barrel	-	NC_010465	YPIII_S25		Inf	7.70966	0	0.00443727
YPK_3041	3341189	3343159	iolC	ribokinase-like domain-containing protein	-	NC_010465	YPIII_S25	9.07868	3.18248	13.8627	1.52695	0.00338001
YPK_3044	3345405	3346952	rbsA-5	ABC transporter related	-	NC_010465	YPIII_S25	12.0505	3.59102	21.0958	1.75062	9.94962e-05
YPK_3045	3347001	3347930	rbsB-5	monosaccharide-transporting ATPase	-	NC_010465	YPIII_S25	61.577	5.94432	25.9009	0.420626	3.63468e-07
YPK_3046	3348038	3349024	iolG	inositol 2-dehydrogenase	-	NC_010465	YPIII_S25	24.2935	4.6025	20.437	0.841252	5.96719e-05
YPK_3178	3473942	3475315	manB-2	phosphomannomutase	-	NC_010465	YPIII_S25	4.34444	2.11917	28.2785	6.50913	0.00112105
YPK_4118	4551843	4552610	tpiA	triose-phosphate isomerase	+	NC_010465	YPIII_S25	6.53894	2.70906	53.9442	8.24968	0.000142292
YPK_0554	605239	606648	uxaC	glucuronate isomerase	+	NC_010465	YPIII_S37	9.1132	3.18796	5.31015	48.3925	2.22362e-07
YPK_0586	647146	648261		ABC transporter related	+	NC_010465	YPIII_S37	8.51286	3.08964	1.40837	11.9893	0.00159723
YPK_0762	857971	859452	gntP	gluconate transporter	+	NC_010465	YPIII_S37	21.4736	4.42449	2.84787	61.1541	5.93213e-07
YPK_0812	927586	928545	rbsB-2	ribose transport system substrate-binding protein	+	NC_010465	YPIII_S37	6.09004	2.60645	2.88137	17.5476	0.00638068
YPK_0813	928591	930090	rbsA-2	ABC transporter related	+	NC_010465	YPIII_S37	8.64751	3.11229	1.24222	10.7421	0.00669529
YPK_1610	1779850	1781076	gutB	alcohol dehydrogenase zinc-binding domain protein	+	NC_010465	YPIII_S37	21.5	4.4	5.2	111.4	0
YPK_1611	1781251	1782168	rbsB-3	monosaccharide-transporting ATPase	+	NC_010465	YPIII_S37	18.23	4.18824	4.22038	76.9372	3.36858e-13
YPK_1612	1782225	1783715	rbsA-3	ABC transporter related	+	NC_010465	YPIII_S37	27	4.8	1.9	51.3	0
YPK_1694	1880016	1881449	ptsG-2	PTS system, glucose-specific IIBC subunit	+	NC_010465	YPIII_S37	7.5422	2.91499	6.24564	47.1058	4.12641e-07
YPK_1961	2179344	2180882	rbsA-4	ABC transporter related	+	NC_010465	YPIII_S37	19.0945	4.25508	2.92858	55.9197	1.40587e-11
YPK_1962	2180909	2181970	eryF-1	monosaccharide-transporting ATPase	+	NC_010465	YPIII_S37	10.5411	3.39795	1.10534	11.6515	0.00640381
YPK_3387	3715826	3716767	rbsB-6	periplasmic binding protein/LacI transcriptional regulator	-	NC_010465	YPIII_S37	129.064	7.01194	0.58524	75.5333	0.000105135
YPK_3418	3750834	3751508	dhaL	dihydroxyacetone kinase, L subunit	-	NC_010465	YPIII_S37	37.9537	5.24617	1.14595	43.4931	2.28485e-13
YPK_3419	3751515	3752603	dhaK	glycerone kinase	-	NC_010465	YPIII_S37	27.4301	4.77769	1.6708	45.83	4.99954e-13
YPK_3421	3753437	3754552	ydjJ	alcohol dehydrogenase zinc-binding domain protein	-	NC_010465	YPIII_S37	120.253	6.90992	1.4329	172.31	3.39863e-30
YPK_3422	3755035	3755490	rpiB-1	sugar-phosphate isomerase, RpiB/LacA/LacB family	+	NC_010465	YPIII_S37	23.314	4.54313	3.57474	83.3415	2.74815e-16
Coenzyme transport and metabolism
YPK_2931	3229273	3230310	bioB	biotin synthase	-	NC_010465	YPIII_S25	38.0933	5.25147	16.023	0.420626	0.000131095
Energy production and conversion
YPK_0038	40846	43257	fdoG-2	formate dehydrogenase, alpha subunit	+	NC_010465	YPIII_S25	9.3076	3.21841	203.9	21.9068	1.46886e-14
YPK_0039	43270	44241	fdoH	formate dehydrogenase, beta subunit	+	NC_010465	YPIII_S25	20.9866	4.39139	93.4327	4.45203	5.62668e-15
YPK_0040	44238	44912	fdoI	formate dehydrogenase, gamma subunit	+	NC_010465	YPIII_S25	6.29925	2.65518	31.4131	4.9868	0.000121774
YPK_1385	1528053	1528556	napF	ferredoxin-type protein NapF	+	NC_010465	YPIII_S25	9.89825	3.30717	14.7043	1.48555	0.00282579
YPK_1387	1528809	1531301	napA	periplasmic nitrate reductase, large subunit	+	NC_010465	YPIII_S25	5.86139	2.55124	36.1135	6.16124	3.80094e-05
YPK_1566	1732639	1733616	nuoH	NADH dehydrogenase (quinone)	+	NC_010465	YPIII_S25	5.22303	2.38489	16.7631	3.20946	0.0180508
YPK_1567	1733631	1734173	nuoI	NADH-quinone oxidoreductase, chain I	+	NC_010465	YPIII_S25	9.88543	3.3053	10.9365	1.10633	0.00708384
YPK_1568	1734186	1734731	nuoJ	NADH dehydrogenase (quinone)	+	NC_010465	YPIII_S25	8.10127	3.01815	8.62721	1.06492	0.0303703
YPK_1570	1735027	1736871	nuoL	proton-translocating NADH-quinone oxidoreductase, chain L	+	NC_010465	YPIII_S25	7.99482	2.99907	21.2662	2.66	0.000213652
YPK_1571	1736911	1738443	nuoM	proton-translocating NADH-quinone oxidoreductase, chain M	+	NC_010465	YPIII_S25	4.4559	2.15572	16.4134	3.68351	0.00915345
YPK_2966	3263475	3264641	sucC	succinyl-CoA synthetase, beta subunit	-	NC_010465	YPIII_S25	4.98098	2.31643	107.81	21.6444	7.57557e-07
YPK_2967	3264754	3265977	sucB	2-oxoglutarate dehydrogenase, E2 subunit, dihydrolipoamide succinyltransferase	-	NC_010465	YPIII_S25	5.3725	2.42559	203.389	37.8574	1.28409e-09
YPK_2968	3266007	3268814	sucA, kgd	2-oxoglutarate dehydrogenase, E1 subunit	-	NC_010465	YPIII_S25	5.9374	2.56983	353.013	59.4558	8.41133e-12
YPK_3923	4323579	4325234	actP	cation/acetate symporter ActP	+	NC_010465	YPIII_S25	4.83671	2.27403	95.8462	19.8164	6.63703e-07
YPK_4216	4654712	4655152	mioC	flavodoxin/nitric oxide synthase	+	NC_010465	YPIII_S25	5.22562	2.3856	35.284	6.75211	0.000252286
YPK_0563	619074	621095	fadH	NADH:flavin oxidoreductase/NADH oxidase	-	NC_010465	YPIII_S37	4.12333	2.04381	9.94539	41.0081	0.00119012
YPK_1871	2076501	2077598	nemA	N-ethylmaleimide reductase	-	NC_010465	YPIII_S37	4.7275	2.24108	2.02948	9.59437	0.0309795
YPK_2701	2983096	2984748	hcp	hybrid cluster protein	+	NC_010465	YPIII_S37	4.36079	2.12459	2.44435	10.6593	0.0254832
YPK_3389	3719593	3719976	cybC-2	cytochrome b562	+	NC_010465	YPIII_S37	7.29713	2.86733	7.10649	51.8569	5.83868e-07
YPK_3390	3720123	3720653	cybB	cytochrome B561	+	NC_010465	YPIII_S37	16.513	4.04553	2.23573	36.9187	2.63485e-08
Inorganic ion transport and metabolism
YPK_1001	1127698	1128453	cynT, can	carbonic anhydrase	+	NC_010465	YPIII_S25	5.1662	2.3691	121.515	23.5212	0.000536881
YPK_1375	1512957	1514045	afuA, fbpA	extracellular solute-binding protein family 1	+	NC_010465	YPIII_S25	13.0244	3.70314	116.03	8.90867	1.71678e-13
YPK_1376	1514140	1515909	afuB, fbpB	binding-protein-dependent transport systems inner membrane component	+	NC_010465	YPIII_S25	12.807	3.67886	34.0666	2.66	4.76376e-07
YPK_1377	1515902	1516972	afuC	ABC transporter related	+	NC_010465	YPIII_S25	4.60984	2.20472	39.6547	8.60219	0.000388844
YPK_1496	1658650	1659306	ccmA	heme exporter protein CcmA	+	NC_010465	YPIII_S25	6.18824	2.62953	35.8091	5.78664	0.00011019
YPK_3462	3802312	3803106	fhuC	ABC transporter related	-	NC_010465	YPIII_S25		Inf	5.03929	0	0.0393827
YPK_3574	3939093	3939470	apaG	ApaG domain protein	+	NC_010465	YPIII_S25	7.48211	2.90345	7.96786	1.06492	0.044828
YPK_4002	4413842	4414792	corA	magnesium and cobalt transport protein CorA	-	NC_010465	YPIII_S25	5.3003	2.40607	13.7377	2.59188	0.0178512
YPK_0750	827238	829310	fhuA-1, yncD-1	TonB-dependent receptor	+	NC_010465	YPIII_S37	64.0656	6.00148	0.161409	10.3408	0.00909538
YPK_1378	1517450	1519123	ydeN	sulfatase	+	NC_010465	YPIII_S37	4.86727	2.28311	9.50125	46.2452	3.26939e-05
YPK_2539	2781473	2783734	fhuE, fpvA, fptA	TonB-dependent siderophore receptor	+	NC_010465	YPIII_S37	4.95834	2.30986	1.91291	9.48485	0.0158383
YPK_4086	4511531	4513882	hasR	TonB-dependent heme/hemoglobin receptor family protein	-	NC_010465	YPIII_S37	5.35897	2.42196	1.50042	8.04071	0.0081926
Lipid transport and metabolism
YPK_1688	1873513	1874754	fabF	3-oxoacyl-(acyl-carrier-protein) synthase 2	+	NC_010465	YPIII_S25	5.00388	2.32305	15.8294	3.16344	0.00498016
YPK_2634	2890003	2890629	fabA	beta-hydroxyacyl-(acyl-carrier-protein) dehydratase FabA	+	NC_010465	YPIII_S25	4.58504	2.19693	20.6237	4.49805	0.0077551
YPK_3585	3951173	3952126	ispH	hydroxymethylbutenyl pyrophosphate reductase	-	NC_010465	YPIII_S25	5.23705	2.38875	14.962	2.85695	0.0087167
YPK_2611	2864728	2865252	fabZ-2	beta-hydroxyacyl-(acyl-carrier-protein) dehydratase FabA/FabZ	-	NC_010465	YPIII_S37	16.3245	4.02897	1.80293	29.432	5.09228e-08
YPK_3309	3622221	3624668	fadE	acyl-CoA dehydrogenase	+	NC_010465	YPIII_S37	8.33183	3.05863	26.109	217.536	2.15571e-11
YPK_3420	3752603	3753373		short-chain dehydrogenase/reductase SDR	-	NC_010465	YPIII_S37	86.6531	6.43718	0.74665	64.6995	6.61174e-18
YPK_3861	4253174	4253545	dgkA	diacylglycerol kinase	-	NC_010465	YPIII_S37	5.57987	2.48023	1.28283	7.15805	0.0194374
YPK_3933	4338420	4340609	fadB	fatty oxidation complex, alpha subunit FadB	+	NC_010465	YPIII_S37	4.19024	2.06703	78.0625	327.101	5.57964e-07
YPK_4000	4412297	4412767		thioesterase superfamily protein	+	NC_010465	YPIII_S37	4.79517	2.26158	5.97662	28.6589	0.000300432
Nucleotide transport and metabolism
YPK_1364	1504860	1505573	purC	phosphoribosylaminoimidazole-succinocarboxamide synthase	+	NC_010465	YPIII_S25	4.6382	2.21356	13.2511	2.85695	0.0199326
YPK_1117	1257164	1259314	nrdE	ribonucleoside-diphosphate reductase, alpha subunit	-	NC_010465	YPIII_S37	16.7179	4.06332	0.298291	4.9868	0.00866764
YPK_3691	4078620	4080758	nrdD	anaerobic ribonucleoside-triphosphate reductase	+	NC_010465	YPIII_S37	14.8169	3.88917	0.403524	5.97898	0.047896
Secondary metabolites biosynthesis, transport and catabolism
YPK_4029	4443326	4444393	rffG	dTDP-glucose 4,6-dehydratase	-	NC_010465	YPIII_S25	21.8704	4.45091	9.19927	0.420626	0.00948165
General membrane transport, secretion and structural proteins
YPK_1079	1217695	1218879	lpxB	lipid-A-disaccharide synthase	+	NC_010465	YPIII_S25	4.28096	2.09794	12.7192	2.9711	0.0436313
YPK_1105	1244446	1245864	mltD	lytic transglycosylase catalytic	-	NC_010465	YPIII_S25	10.1628	3.34523	233.756	23.0011	1.73017e-15
YPK_1515	1676943	1677749	mepA	peptidase U6 penicillin-insensitive murein endopeptidase	+	NC_010465	YPIII_S25		Inf	5.27666	0	0.0282144
YPK_2630	2885747	2886808	ompA	OmpA domain protein transmembrane region-containing protein	+	NC_010465	YPIII_S25	8.62883	3.10917	1668.97	193.418	4.62808e-05
YPK_2649	2911078	2912160	ompF	porin Gram-negative type	+	NC_010465	YPIII_S25	7.25032	2.85805	1582.12	218.214	8.07957e-17
YPK_3177	3472743	3473894	wzz	lipopolysaccharide biosynthesis protein	-	NC_010465	YPIII_S25	6.52137	2.70517	28.7633	4.41062	5.42481e-05
YPK_3179	3475619	3476578		NAD-dependent epimerase/dehydratase	-	NC_010465	YPIII_S25	4.86932	2.28372	16.6455	3.41843	0.00654438
YPK_3186	3483769	3485076	rfbX	LPS side chain defect: putative O-antigen transferase	-	NC_010465	YPIII_S25	8.00184	3.00033	20.7398	2.59188	0.000496013
YPK_3187	3485243	3486205		glycosyl transferase family 2	-	NC_010465	YPIII_S25	7.45459	2.89813	19.3214	2.59188	0.0330457
YPK_3733	4125675	4126010	secG	preprotein translocase, SecG subunit	-	NC_010465	YPIII_S25	5.08607	2.34655	14.3201	2.81555	0.0100201
YPK_3811	4199154	4202495	bspA	MscS mechanosensitive ion channel	+	NC_010465	YPIII_S25	5.18371	2.37398	11.2551	2.17125	0.0291765
YPK_0685	745816	747087	cpaC, rcpA	type II and III secretion system protein	-	NC_010465	YPIII_S37	61.2776	5.93729	0.0807047	4.94539	0.00864434
YPK_1794	1993338	1994189	ybjR	N-acetylmuramyl-L-alanine amidase, negative regulator of AmpC, AmpD	+	NC_010465	YPIII_S37	10.7252	3.42294	6.46033	69.2885	3.48367e-09
YPK_2560	2809363	2810058	yohK	LrgB family protein	+	NC_010465	YPIII_S37	6.07034	2.60178	2.24707	13.6405	0.00354621
YPK_2575	2828719	2829981		efflux transporter, RND family, MFP subunit	+	NC_010465	YPIII_S37	45.8239	5.51803	0.0807047	3.6982	0.0295844
YPK_2839	3124680	3125795	ompC-2	porin Gram-negative type	-	NC_010465	YPIII_S37	6.52201	2.70532	5.51455	35.9659	8.96555e-05
YPK_2956	3254339	3255631	tolB	Tol-Pal system beta propeller repeat protein TolB	-	NC_010465	YPIII_S37	8.32102	3.05676	135.345	1126.2	7.69744e-09
Defense mechanisms
YPK_3642	4018908	4021994	mexB	acriflavin resistance protein	-	NC_010465	YPIII_S25	4.06561	2.02347	28.7464	7.07062	0.000775849
Others
YPK_0166	215842	216111		protein of unknown function DUF1471	+	NC_010465	YPIII_S25	9.67041	3.27358	77.4986	8.01399	5.69412e-09
YPK_0497	550971	551447		conserved hypothetical protein	-	NC_010465	YPIII_S25		Inf	5.45363	0	0.0231869
YPK_1326	1456489	1456827	yegP	protein of unknown function DUF1508	-	NC_010465	YPIII_S25	16.9092	4.07974	178.84	10.5765	2.31023e-18
YPK_1397	1541737	1542150	ygiW	conserved hypothetical protein	-	NC_010465	YPIII_S25	4.00529	2.00191	29.1272	7.27219	0.00351322
YPK_1585	1753531	1753839	elaB	protein of unknown function DUF883 ElaB	+	NC_010465	YPIII_S25	4.47651	2.16237	35.298	7.88516	0.000621669
YPK_1659	1842610	1842855		conserved hypothetical protein	-	NC_010465	YPIII_S25	6.88175	2.78277	64.018	9.30258	1.03056e-06
YPK_1725	1913427	1913687		conserved hypothetical protein	-	NC_010465	YPIII_S25	4.33565	2.11625	55.8283	12.8766	0.000225928
YPK_2018	2249245	2249550		protein of unknown function DUF466	+	NC_010465	YPIII_S25	5.70224	2.51153	13.8925	2.43633	0.00761523
YPK_2103	2331934	2333052		protein of unknown function DUF6 transmembrane	+	NC_010465	YPIII_S25	4.64014	2.21417	16.0542	3.45984	0.0107346
YPK_2236	2480559	2480837		conserved hypothetical protein	-	NC_010465	YPIII_S25	9.45863	3.24163	27.4145	2.89836	2.79565e-05
YPK_2441	2673519	2673632		conserved hypothetical protein	+	NC_010465	YPIII_S25	12.1433	3.60208	823.753	67.8362	5.31958e-12
YPK_2646	2907081	2907188		hypothetical protein YPK_2646	-	NC_010465	YPIII_S25	4.67977	2.22644	9.62679	2.05711	0.0256463
YPK_2879	3177394	3177642		hypothetical protein	-	NC_010465	YPIII_S25	7.16659	2.84129	162.696	22.702	6.73432e-12
YPK_2947	3245652	3245987	psiF	PsiF repeat protein	+	NC_010465	YPIII_S25	11.3048	3.49887	9.51022	0.841252	0.0168455
YPK_3042	3343208	3344341		oxidoreductase domain protein	-	NC_010465	YPIII_S25		Inf	6.24274	0	0.0113618
YPK_3567	3929654	3930397		conserved hypothetical protein	+	NC_010465	YPIII_S25	7.66612	2.9385	25.1263	3.27758	0.000158359
YPK_3631	4008140	4008301		protein of unknown function DUF1328	-	NC_010465	YPIII_S25		Inf	6.24511	0	0.0121436
YPK_3922	4323271	4323582		protein of unknown function DUF485	+	NC_010465	YPIII_S25	5.14893	2.36427	33.8896	6.58187	0.000189483
YPK_4107	4539058	4539642		conserved hypothetical protein	-	NC_010465	YPIII_S25	4.94834	2.30694	14.9069	3.0125	0.0266901
pYV0002	2218	2667		hypothetical protein	-	NC_006153	YPIII_S37	15.2042	3.92639	51.9632	790.057	9.1936e-21
pYV0006	5803	5955		hypothetical protein	+	NC_006153	YPIII_S37	4.35071	2.12125	81.0187	352.489	0.000748171
pYV0022	17915	19087		putative transposase	-	NC_006153	YPIII_S37	5.63588	2.49464	1.97331	11.1213	0.016975
pYV0039	28171	28353		putative transposase	-	NC_006153	YPIII_S37	55.6033	5.7971	0.782519	43.5106	8.00947e-09
pYV0044	31576	31995		hypothetical protein	+	NC_006153	YPIII_S37	27.6319	4.78826	2.53824	70.1363	5.96772e-14
pYV0046	32890	33189		putative transposase remnant	+	NC_006153	YPIII_S37		Inf	0	2.55047	0.0429768
pYV0048	35009	35104		hypothetical protein	-	NC_006153	YPIII_S37		Inf	0	3.23617	0.0205682
pYV0066	45305	45409		hypothetical protein	+	NC_006153	YPIII_S37	5.21913	2.38381	1.62121	8.46133	0.0297935
pYV0090	62838	63104		putative transposase	+	NC_006153	YPIII_S37	9.63628	3.26848	2.53402	24.4185	6.91821e-06
pYV0091	63140	63562		putative transposase	+	NC_006153	YPIII_S37	18.9368	4.24312	0.423831	8.02601	0.00259818
pYV0093	63966	64145		putative transposase	+	NC_006153	YPIII_S37	9.43882	3.23861	1.44846	13.6718	0.00180997
pYV0078	54587	55000		hypothetical protein	+	NC_006153	YPIII_S37	8.87459	3.14968	24.0687	213.6	2.84897e-12
pYV0097	66902	66994		hypothetical protein	-	NC_006153	YPIII_S37	10.373	3.37476	0.943929	9.79133	0.00646278
pYV0099	68142	68276		hypothetical protein	-	NC_006153	YPIII_S37	9.9434	3.31374	0.62111	6.17594	0.0429913
YPK_0062	71077	72345		conserved hypothetical protein	+	NC_010465	YPIII_S37	11.7169	3.55051	7.65771	89.7243	2.58821e-06
YPK_0153	201082	201456		conserved hypothetical protein	+	NC_010465	YPIII_S37	65.0751	6.02403	0.0807047	5.25187	0.00867201
YPK_0446	486833	487645		beta-lactamase domain protein	+	NC_010465	YPIII_S37	8.70816	3.12237	3.41333	29.7238	1.75273e-06
YPK_0448	488792	489187	pcaC-1	carboxymuconolactone decarboxylase	+	NC_010465	YPIII_S37	43.2731	5.4354	0.242114	10.477	0.000186742
YPK_0581	640294	640710		conserved hypothetical protein	+	NC_010465	YPIII_S37	4.24306	2.08511	32.0811	136.122	6.39383e-06
YPK_0585	645441	646820		conserved hypothetical protein	-	NC_010465	YPIII_S37	8.9323	3.15903	0.74665	6.6693	0.0229244
YPK_0602	667709	668341		YheO domain protein	+	NC_010465	YPIII_S37	19.3983	4.27786	1.73119	33.5822	2.44443e-06
YPK_0616	678961	679158		conserved hypothetical protein	+	NC_010465	YPIII_S37		Inf	0	3.88047	0.00997927
YPK_0741	801066	802562		ShET2 enterotoxin domain protein	-	NC_010465	YPIII_S37	17.1406	4.09934	0.262421	4.49805	0.00862128
YPK_0825	941575	950907		virulence determinant	+	NC_010465	YPIII_S37	7.58309	2.92279	2.6709	20.2537	0.000152351
YPK_0842	963067	963630	SprT	protein of unknown function DUF335 SprT	-	NC_010465	YPIII_S37	4.21002	2.07383	1.50042	6.31679	0.0481923
YPK_1051	1188790	1188924		hypothetical protein YPK_1051	+	NC_010465	YPIII_S37	6.27251	2.64904	1.66605	10.4503	0.0178895
YPK_1186	1321280	1322134		conserved hypothetical protein	-	NC_010465	YPIII_S37	54.3203	5.76342	0.0807047	4.38391	0.0160148
YPK_1309	1437273	1437668		protein of unknown function DUF1240	-	NC_010465	YPIII_S37		Inf	0	3.6982	0.0101204
YPK_1322	1451323	1452243		conserved hypothetical protein	-	NC_010465	YPIII_S37	4.47892	2.16315	16.5223	74.0021	3.14668e-05
YPK_1379	1519180	1520355	ydeM-2, yidF-2, aslB-2	radical SAM domain protein	+	NC_010465	YPIII_S37	5.19566	2.37731	2.09463	10.883	0.0133263
YPK_1413	1557603	1558835		conserved hypothetical protein	+	NC_010465	YPIII_S37	8.35885	3.06331	0.802826	6.71071	0.0117485
YPK_1495	1657738	1658205		conserved hypothetical protein	+	NC_010465	YPIII_S37	14.0667	3.81421	1.44846	20.3751	0.0457618
YPK_1537	1700183	1700290		hypothetical protein YPK_1537	-	NC_010465	YPIII_S37	6.80631	2.76687	1.12565	7.66149	0.030321
YPK_1653	1835938	1836147		hypothetical protein YPK_1653	+	NC_010465	YPIII_S37	22.0893	4.46528	1.22666	27.096	8.76645e-05
YPK_1703	1889041	1889745		conserved hypothetical protein	+	NC_010465	YPIII_S37	7.97459	2.99541	2.24707	17.9195	0.000747189
YPK_1731	1919866	1920069		conserved hypothetical protein	-	NC_010465	YPIII_S37	19.8121	4.30831	28.8437	571.454	8.01038e-23
YPK_1735	1922323	1922856	ylaC	conserved hypothetical protein	-	NC_010465	YPIII_S37	5.26737	2.39708	19.064	100.417	2.41872e-07
YPK_1901	2106592	2107038		conserved hypothetical protein	-	NC_010465	YPIII_S37	5.73729	2.52037	34.3451	197.048	2.43955e-09
YPK_1910	2116330	2117334		conserved hypothetical protein	-	NC_010465	YPIII_S37	4.97536	2.3148	12.5949	62.6644	3.16812e-05
YPK_1959	2178526	2178675		hypothetical protein YPK_1959	+	NC_010465	YPIII_S37	142.067	7.15043	0.343126	48.7469	1.97875e-16
YPK_1960	2178694	2179347		conserved hypothetical protein	+	NC_010465	YPIII_S37	41.3048	5.36824	1.06947	44.1742	1.31786e-11
YPK_2197	2435355	2436260		conserved hypothetical protein	+	NC_010465	YPIII_S37	27.6673	4.79011	4.24016	117.314	5.62298e-17
YPK_2198	2436266	2437198		conserved hypothetical protein	+	NC_010465	YPIII_S37	12.6803	3.66451	6.37777	80.8719	5.49412e-12
YPK_2199	2437185	2438135		conserved hypothetical protein	+	NC_010465	YPIII_S37	105.859	6.726	66.2142	7009.39	1.07818e-32
YPK_2200	2438181	2438324		hypothetical protein YPK_2200	+	NC_010465	YPIII_S37	97.9512	6.61399	41.7544	4089.89	2.66103e-26
YPK_2207	2443628	2445790		Sel1 domain protein repeat-containing protein	+	NC_010465	YPIII_S37	29.4765	4.88149	0.403524	11.8945	0.000107119
YPK_2264	2514473	2514946		putative lipoprotein	+	NC_010465	YPIII_S37	9.38073	3.2297	1.18604	11.1259	0.0236372
YPK_2289	2539473	2540042		conserved hypothetical protein	+	NC_010465	YPIII_S37	10.8474	3.43928	0.62111	6.73742	0.019408
YPK_2299	2545317	2545595		conserved hypothetical protein	+	NC_010465	YPIII_S37	8.7108	3.12281	1.0001	8.71171	0.0121893
YPK_2317	2557192	2557497		conserved hypothetical protein	+	NC_010465	YPIII_S37		Inf	0	2.63328	0.042644
YPK_2405	2637159	2637326		hypothetical protein YPK_2405	+	NC_010465	YPIII_S37	7.10496	2.82883	2.25551	16.0253	0.00529473
YPK_2479	2714273	2714572		conserved hypothetical protein	-	NC_010465	YPIII_S37	69.774	6.12462	0.0807047	5.63109	0.00467458
YPK_2511	2746512	2746934		putative thiol-disulphide oxidoreductase DCC	+	NC_010465	YPIII_S37	6.25125	2.64414	2.38817	14.9291	0.00465144
YPK_2588	2844032	2844502		conserved hypothetical protein	-	NC_010465	YPIII_S37		Inf	0	52.6788	1.58866e-10
YPK_2772	3059631	3060773		conserved hypothetical protein	+	NC_010465	YPIII_S37	4.63326	2.21203	2.45754	11.3864	0.047847
YPK_2804	3093468	3093830		conserved hypothetical protein	+	NC_010465	YPIII_S37	6.31521	2.65883	14.1898	89.6114	2.84383e-07
YPK_3216	3516493	3517014	ybaY	putative lipoprotein	-	NC_010465	YPIII_S37	5.02111	2.32801	9.80481	49.2311	1.96775e-05
YPK_3721	4111838	4112128		hypothetical protein YPK_3721	-	NC_010465	YPIII_S37	4.98658	2.31805	8.14616	40.6215	0.000475631
YPK_3763	4150937	4151200	yhcN	protein of unknown function DUF1471	+	NC_010465	YPIII_S37	9.00441	3.17063	1.66605	15.0018	0.000978248
YPK_4004	4415441	4416271		conserved hypothetical protein	-	NC_010465	YPIII_S37	30.3087	4.92166	8.16462	247.459	5.46069e-24
YPK_4005	4416297	4417529		protein of unknown function UPF0261	-	NC_010465	YPIII_S37	65.6139	6.03593	3.5634	233.808	3.42744e-30
inf: infinite (due to a sample with zero reads)

## Sheet: YP89S25vs.YP89S37 raw
Dataset S6-3: Global gene expression changes in response to temperature during YP89 stationary growth (DESeq analysis YP89_S25 vs. YP89_S37; all ORFs listed).
								DESeq mean read counts
Locus	Gene name	Gene description	Start	Stop	Strand	Accession ID	Feature type	YP89_S25	YP89_S37	log2 Fold change	p-value
pYV0001	ypkA	putative targeted effector protein kinase	12	2210	-	NC_006153	CDS	889.692	8954.3	3.3312	1.22215e-31
pYV0002		hypothetical protein	2218	2667	-	NC_006153	CDS	408.254	3791.41	3.2152	3.32829e-07
pYV0003		putative transposase remnant	2919	3239	-	NC_006153	CDS	0.228075	0.63379	1.4745	0.872734
pYV0004		hypothetical protein	3411	3650	-	NC_006153	CDS	10.3523	53.3195	2.36471	0.00021922
pYV0005	repA, repA1	putative replication initiation protein	4823	5689	-	NC_006153	CDS	100.392	600.991	2.5817	2.89068e-14
pYV0006		hypothetical protein	5803	5955	+	NC_006153	CDS	133.891	409.05	1.61122	0.597053
pYV0007	repB, copB	RepB, RepA2, CopB; putative replication transcriptional regulator	5998	6252	-	NC_006153	CDS	181.653	585.884	1.68943	2.62596e-07
pYV0008		possible transposase remnant	6779	7183	+	NC_006153	CDS	0	0
pYV0009		hyothetical protein	7489	7806	-	NC_006153	CDS	0	0
pYV0010		hypothetical protein	7978	8436	-	NC_006153	CDS	0.39864	7.11231	4.15716	0.0309809
pYV0011		possible transposase remnant	8586	8774	+	NC_006153	CDS	0	0
pYV0012		hypothetical protein	8771	8980	-	NC_006153	CDS	1.40667	3.28753	1.22472	0.318442
pYV0013	yadA	Yersinia adhesin A, YadA	9103	10401	-	NC_006153	CDS	24.7189	49.7846	1.01008	0.238733
pYV0016	tnpA	putative transposase protein	11386	13701	-	NC_006153	CDS	13.9209	57.9059	2.05646	0.000129718
pYV0017		putative resolvase	13865	14416	+	NC_006153	CDS	47.5442	276.232	2.53854	8.57336e-11
pYV0018		putative transposase	15467	15733	+	NC_006153	CDS	0	0
pYV0019		putative transposase	15757	16566	+	NC_006153	CDS	0	0
pYV0020	sycH	putative YopH targeting protein	16714	17139	-	NC_006153	CDS	129.829	426.31	1.7153	6.35865e-08
pYV0021		putative transposase	17484	17915	-	NC_006153	CDS	5.11123	61.2491	3.58294	1.9465e-05
pYV0022		putative transposase	17915	19087	-	NC_006153	CDS	20.2175	134.677	2.73583	2.31429e-10
pYV0023		possible transposase remnant	19220	19834	+	NC_006153	CDS	11.6853	69.8632	2.57984	2.85029e-06
pYV0024	sycE, yerA	putative YopE chaperone	19897	20289	-	NC_006153	CDS	65.9707	4865.14	6.20451	8.60266e-96
pYV0025	yopE	putative outer membrane virulence protein	20483	21142	+	NC_006153	CDS	470.744	9646.49	4.35699	2.7608e-53
pYV0026		hypothetical protein	21282	21581	-	NC_006153	CDS	296.22	1468.79	2.30989	2.34711e-16
pYV0027		hypothetical protein	21574	21849	-	NC_006153	CDS	1430.98	5438.88	1.92631	6.40351e-11
pYV0028		putative transposase remnant	21960	22163	-	NC_006153	CDS	7.14698	30.5759	2.09699	0.00474189
pYV0029		hypothetical protein	22359	22532	+	NC_006153	CDS	1.19356	2.91134	1.28641	0.38755
pYV0030		hypothetical protein	22682	22975	-	NC_006153	CDS	4.30134	13.3968	1.63903	0.200345
pYV0031	sopB	putative plasmid partitioning control protein	23123	24088	-	NC_006153	CDS	120.895	273.396	1.17723	0.00100354
pYV0032	sopA	putative plasmid partitioning transcription repressor	24085	25251	-	NC_006153	CDS	164.734	403.814	1.29355	2.02174e-05
pYV0033		hypothetical protein	25800	25913	+	NC_006153	CDS	1.51972	1.51496	-0.00453101	0.759065
pYV0034		putative transposase remnant	26051	26245	-	NC_006153	CDS	0	0
pYV0035		hypothetical protein	26357	26815	-	NC_006153	CDS	0.490227	1.51496	1.62776	0.426567
pYV0036		hypothetical protein	26842	27102	-	NC_006153	CDS	0	0
pYV0039		putative transposase	28171	28353	-	NC_006153	CDS	6.41116	331.798	5.69357	1.11758e-49
pYV0040	yopK/yopQ	Yop targeting protein YopK, YopQ	28491	29039	-	NC_006153	CDS	8.76832	292.32	5.0591	1.22248e-15
pYV0041	yopT	Yop targeted effector YopT	29513	30481	+	NC_006153	CDS	0.213107	17.3613	6.34815	1.52795e-07
pYV0042		YopT chaperone	30481	30873	+	NC_006153	CDS	0	0
pYV0043		transposase remnant	31368	31559	+	NC_006153	CDS	0	0
pYV0044		hypothetical protein	31576	31995	+	NC_006153	CDS	1.96091	88.4505	5.49528	9.23998e-21
pYV0045		hypothetical protein	32524	32715	-	NC_006153	CDS	0	0
pYV0046		putative transposase remnant	32890	33189	+	NC_006153	CDS	0.228075	4.2975	4.23592	0.0456147
pYV0047	yopM	putative targeted effector protein	33232	34884	-	NC_006153	CDS	2.17637	74.2266	5.09194	3.04244e-19
pYV0048		hypothetical protein	35009	35104	-	NC_006153	CDS	0.213107	4.96356	4.54172	0.431997
pYV0049		hypothetical protein	35209	35424	-	NC_006153	CDS	0.213107	3.49175	4.0343	0.203878
pYV0050		hypothetical protein	35445	35567	+	NC_006153	CDS	0	0
pYV0051		hypothetical protein	35593	35916	+	NC_006153	CDS	1.39406	3.41633	1.29315	0.307119
pYV0052		hypothetical protein	35951	36073	+	NC_006153	CDS	0	0
pYV0053		hypothetical protein	36160	36327	+	NC_006153	CDS	1.40903	4.51195	1.67905	0.547052
pYV0054	yopD	putative Yop negative regulation/targeting component	36551	37471	-	NC_006153	CDS	79.4295	2188.28	4.78398	2.7525e-56
pYV0055	yopB	putative Yop targeting protein	37490	38695	-	NC_006153	CDS	102.643	2502.86	4.60787	1.74819e-54
pYV0056	lcrH, sycD	low calcium response protein H	38673	39179	-	NC_006153	CDS	47.3024	1275.29	4.75277	1.52559e-54
pYV0057	lcrV	putative V antigen, antihost protein/regulator	39192	40172	-	NC_006153	CDS	45.7812	1708.24	5.22161	2.0581e-18
pYV0058	lcrG	putative Yop regulator	40174	40461	-	NC_006153	CDS	73.1825	2077.02	4.82688	3.78937e-18
pYV0059	lcrR	hypothetical protein lcrR	40503	40943	-	NC_006153	CDS	15.9069	222.164	3.80391	6.49744e-08
pYV0060	lcrD, yscV	putative membrane-bound Yop protein	40940	43054	-	NC_006153	CDS	317.146	3142.93	3.30889	1.38706e-17
pYV0061	yscY	putative type III secretion protein	43041	43385	-	NC_006153	CDS	28.518	983.056	5.10733	4.44602e-27
pYV0062	yscX	putative type III secretion protein	43382	43750	-	NC_006153	CDS	33.8953	621.971	4.19769	2.29183e-35
pYV0063	sycN	putative type III secretion protein	43747	44118	-	NC_006153	CDS	108.579	3764.6	5.11568	1.99419e-67
pYV0064	tyeA	putative Yop secretion and targeting protein	44105	44383	-	NC_006153	CDS	96.8106	2517.56	4.70072	2.11959e-39
pYV0065	yopN, lcrE	putative membrane-bound Yop targeting protein	44364	45245	-	NC_006153	CDS	382.734	5689.79	3.89396	1.59507e-34
pYV0066		hypothetical protein	45305	45409	+	NC_006153	CDS	5.36292	28.9424	2.43209	0.00411079
pYV0067	sctN	putative Yops secretion ATP synthase	45443	46762	+	NC_006153	CDS	889.723	24437.6	4.7796	2.07602e-62
pYV0068	yscO	putative type III secretion protein	46759	47223	+	NC_006153	CDS	165.438	4710.12	4.8314	6.5794e-63
pYV0069	yscP	putative type III secretion protein	47223	48590	+	NC_006153	CDS	394.627	5635.74	3.83604	2.50226e-41
pYV0070	yscQ	putative type III secretion protein	48587	49510	+	NC_006153	CDS	152.66	2965.9	4.28007	4.81159e-50
pYV0071	yscR	putative Yop secretion membrane protein	49507	50160	+	NC_006153	CDS	28.8203	461.697	4.00179	5.64265e-34
pYV0072	yscS	putative type III secretion protein	50162	50428	+	NC_006153	CDS	106.323	367.456	1.78911	2.89743e-09
pYV0073	yscT	putative type III secretion protein	50425	51210	+	NC_006153	CDS	103.755	601.02	2.53423	5.09194e-13
pYV0074	yscU	putative type III secretion protein	51210	52274	+	NC_006153	CDS	39.8099	800.431	4.32958	6.10917e-30
pYV0075	virG, yscW	putative Yop targeting lipoprotein	52850	53245	+	NC_006153	CDS	20.0509	232.714	3.53682	3.81248e-22
pYV0076	lcrF, virF	putative thermoregulatory protein	53369	54184	+	NC_006153	CDS	6.33691	64.7606	3.35327	2.06206e-09
pYV0077	yscA	type III secretion protein YscA	54263	54361	+	NC_006153	CDS	47.773	985.728	4.36692	3.68091e-14
pYV0078		hypothetical protein	54587	55000	+	NC_006153	CDS	89.4209	1114.58	3.63975	1.19935e-11
pYV0079	yscC	putative type III secretion protein	55006	56829	+	NC_006153	CDS	141.991	2645.62	4.21973	2.78551e-48
pYV0080	yscD	putative type III secretion protein	56826	58085	+	NC_006153	CDS	92.5872	1124.87	3.6028	2.05412e-31
pYV0081	yscE	putative type III secretion protein	58082	58282	+	NC_006153	CDS	23.975	125.085	2.3833	4.89152e-08
pYV0082	yscF	putative type III secretion protein	58283	58546	+	NC_006153	CDS	33.0598	142.251	2.10529	1.26552e-06
pYV0083	yscG	putative type III secretion protein	58548	58895	+	NC_006153	CDS	103.971	249.614	1.26352	9.53577e-05
pYV0084	yscH	YscH, YopR, LcrP; putative type III secretion protein	58892	59389	+	NC_006153	CDS	376.332	3177.57	3.07784	4.64383e-26
pYV0085	yscI, lcrO	putative type III secretion protein	59390	59737	+	NC_006153	CDS	89.8025	492.77	2.45609	1.36633e-14
pYV0086	yscJ, ylpB	putative type III secretion lipoprotein	59744	60478	+	NC_006153	CDS	143.56	750.473	2.38615	2.90468e-07
pYV0087	yscK	putative type III secretion protein	60457	61107	+	NC_006153	CDS	73.9433	276.492	1.90275	2.92622e-08
pYV0088	yscL	putative type III secretion protein	61086	61718	+	NC_006153	CDS	4.91505	54.4573	3.46985	2.89256e-09
pYV0089	yscM, lcrQ	putative type III secretion regulatory	61943	62290	+	NC_006153	CDS	36.8638	241.124	2.7095	5.35491e-14
pYV0090		putative transposase	62838	63104	+	NC_006153	CDS	11.6291	70.939	2.60884	2.16263e-07
pYV0091		putative transposase	63140	63562	+	NC_006153	CDS	3.33153	52.8896	3.98873	1.71911e-07
pYV0092		putative transposase	63559	63960	+	NC_006153	CDS	4.36357	53.727	3.62207	2.74789e-09
pYV0093		putative transposase	63966	64145	+	NC_006153	CDS	1.20853	14.45	3.57974	0.000631134
pYV0094	yopH	putative protein-tyrosine phosphatase Yop effector	64366	65772	-	NC_006153	CDS	972.141	9550.22	3.2963	1.13693e-30
pYV0095		putative transposase	66153	66689	+	NC_006153	CDS	0	0
pYV0096		transposase, IS630 family	66691	66819	-	NC_006153	CDS	0	0
pYV0097		hypothetical protein	66902	66994	-	NC_006153	CDS	0.243042	13.0536	5.74709	1.47385e-05
pYV0098	yopP, yopJ	putative targeted effector protein	67275	68141	-	NC_006153	CDS	11.7656	93.1993	2.98574	7.08198e-08
pYV0099		hypothetical protein	68142	68276	-	NC_006153	CDS	1.0679	18.1239	4.08505	2.1133e-05
YPK_0001	dnaA	chromosomal replication initiator protein DnaA	37	1389	+	NC_010465	CDS	137.401	107.605	-0.352646	0.240781
YPK_0002	dnaN	DNA polymerase III, beta subunit	1394	2494	+	NC_010465	CDS	101.237	67.361	-0.587757	0.136319
YPK_0003	recF	DNA replication and repair protein RecF	2667	3752	+	NC_010465	CDS	35.4277	17.9849	-0.978094	0.278983
YPK_0004	gyrB	DNA gyrase, B subunit	3772	6186	+	NC_010465	CDS	277.651	322.355	0.215375	0.344882
YPK_0005	ybhA-1, ybjI-1, yidA-1, yigL -1	sugar phosphatase	6402	7211	+	NC_010465	CDS	23.6896	20.3481	-0.219362	0.937627
YPK_0006		hypothetical protein YPK_0006	7529	7696	+	NC_010465	CDS	0.645825	0.63379	-0.0271363	1
YPK_0007	ocd	ornithine cyclodeaminase	7806	8759	-	NC_010465	CDS	10.587	26.0742	1.30033	0.096474
YPK_0008	ilvA, tdcB	threonine dehydratase	8753	9715	-	NC_010465	CDS	13.9867	32.0689	1.19712	0.0284546
YPK_0009	yidR	conserved hypothetical protein	9923	11224	+	NC_010465	CDS	17.4931	27.1053	0.631786	0.111643
YPK_0010		protein of unknown function DUF1375	11264	11602	-	NC_010465	CDS	26.6243	90.0518	1.75801	0.000125082
YPK_0011	ibpA	heat shock protein Hsp20	11970	12383	+	NC_010465	CDS	16.4443	139.406	3.08363	1.59792e-12
YPK_0012	ibpB	heat shock protein Hsp20	12664	13128	+	NC_010465	CDS	20.5517	94.4225	2.19987	1.00307e-05
YPK_0013	yidE	YidE/YbjL duplication	13501	15159	+	NC_010465	CDS	9.61958	22.6147	1.23322	0.342847
YPK_0014	avtA	aminotransferase class I and II	15272	16642	-	NC_010465	CDS	11.5417	14.0738	0.286155	0.664289
YPK_0015		conserved hypothetical protein	16993	17436	-	NC_010465	CDS	0	1.51496	Inf	0.234818
YPK_0016	malS	alpha amylase catalytic region	17850	19913	-	NC_010465	CDS	6.32194	5.72615	-0.142801	0.528471
YPK_0017	ghrB	D-isomer specific 2-hydroxyacid dehydrogenase NAD-binding	20183	21163	-	NC_010465	CDS	28.6831	23.1731	-0.307751	0.43211
YPK_0018		putative transcriptional regulator	21718	22362	+	NC_010465	CDS	8.33403	16.4801	0.983641	0.175887
YPK_0019	yiaD	OmpA/MotB domain protein	22493	23152	-	NC_010465	CDS	2.82634	6.4031	1.17983	0.357252
YPK_0020	yiaC	GCN5-related N-acetyltransferase	23510	23965	-	NC_010465	CDS	11.7897	13.44	0.189008	0.726426
YPK_0021	tag	DNA-3-methyladenine glycosylase I	23962	24534	-	NC_010465	CDS	21.5299	13.3968	-0.684453	0.229097
YPK_0022	glyQ	glycyl-tRNA synthetase, alpha subunit	24881	25795	+	NC_010465	CDS	61.9434	40.0946	-0.627543	0.145735
YPK_0023	glyS	glycyl-tRNA synthetase, beta subunit	25805	27874	+	NC_010465	CDS	261.165	116.016	-1.17064	0.00038646
YPK_0024		hypothetical protein YPK_0024	28022	28252	+	NC_010465	CDS	39.2176	6.90808	-2.50514	0.00994941
YPK_0025	yiaF	putative lipoprotein	28347	29066	+	NC_010465	CDS	635.888	59.5717	-3.41607	3.02603e-27
YPK_0026	mtlA	PTS system, mannitol-specific IIC subunit	29548	31479	+	NC_010465	CDS	76.8032	62.5051	-0.297193	0.326266
YPK_0027	mtlD	mannitol dehydrogenase domain	31616	32779	+	NC_010465	CDS	37.8576	42.9941	0.183559	0.611428
YPK_0028	mtlR	mannitol repressor, MtlR	32986	33540	+	NC_010465	CDS	12.4926	11.5386	-0.114605	1
YPK_0029		hypothetical protein YPK_0029	33619	33741	+	NC_010465	CDS	1.08287	0.504986	-1.10054	1
YPK_0030	yibL	conserved hypothetical protein	33789	34145	+	NC_010465	CDS	71.1145	109.55	0.623374	0.0614098
YPK_0031		conserved hypothetical protein	34308	34784	-	NC_010465	CDS	18.6892	31.0912	0.734296	0.335394
YPK_0032		hypothetical protein YPK_0032	35145	35240	+	NC_010465	CDS	0.839823	0	-Inf	1
YPK_0033		conserved hypothetical protein	35316	35600	-	NC_010465	CDS	0.520161	0	-Inf	1
YPK_0034	tar	methyl-accepting chemotaxis sensory transducer	35838	37787	-	NC_010465	CDS	3.02448	8.13251	1.42701	0.488859
YPK_0035	sodA	superoxide dismutase	38131	38754	-	NC_010465	CDS	861.985	281.927	-1.61234	8.31384e-09
YPK_0036	fdhD	formate dehydrogenase family accessory protein FdhD	39189	40013	-	NC_010465	CDS	12.064	30.3286	1.32997	0.073517
YPK_0037	fdoG-1	molybdopterin oxidoreductase Fe4S4 region	40210	40797	+	NC_010465	CDS	222.254	104.071	-1.09465	0.00166029
YPK_0038	fdoG-2	formate dehydrogenase, alpha subunit	40846	43257	+	NC_010465	CDS	860.215	150.235	-2.51748	9.10462e-19
YPK_0039	fdoH	formate dehydrogenase, beta subunit	43270	44241	+	NC_010465	CDS	335.73	48.3882	-2.79458	6.27047e-18
YPK_0040	fdoI	formate dehydrogenase, gamma subunit	44238	44912	+	NC_010465	CDS	128.802	30.5319	-2.07677	1.53711e-05
YPK_0041	fdhE	formate dehydrogenase accessory protein FdhE	44912	45841	+	NC_010465	CDS	67.9657	26.8902	-1.33773	0.00865735
YPK_0042	selA	L-seryl-tRNA(Sec) selenium transferase	46025	47413	+	NC_010465	CDS	78.6518	69.1124	-0.186534	0.415488
YPK_0043	selB	selenocysteine-specific translation elongation factor	47410	49383	+	NC_010465	CDS	60.711	48.3339	-0.328922	0.508625
YPK_0044		conserved hypothetical protein	50142	50474	+	NC_010465	CDS	5.94709	3.5349	-0.750514	1
YPK_0045		conserved hypothetical protein	50488	51036	-	NC_010465	CDS	0.364564	0	-Inf	1
YPK_0046		conserved hypothetical protein	51024	51209	-	NC_010465	CDS	0.319661	0.504986	0.6597	0.87221
YPK_0047		conserved hypothetical protein	51330	51533	+	NC_010465	CDS	1.09783	1.13878	0.0528269	0.901707
YPK_0048	mdfA	major facilitator superfamily MFS_1	51682	52911	-	NC_010465	CDS	31.1836	29.2761	-0.0910658	0.893582
YPK_0049		hypothetical protein YPK_0049	53310	53477	+	NC_010465	CDS	0	0
YPK_0050		acyltransferase 3	53772	54764	+	NC_010465	CDS	29.1061	20.714	-0.490714	0.710447
YPK_0051	fimA-1	fimbrial protein	55655	56212	+	NC_010465	CDS	886.094	7.29449	-6.92451	4.70998e-23
YPK_0052	yqiG	fimbrial biogenesis outer membrane usher protein	56288	58786	+	NC_010465	CDS	84.5211	20.1761	-2.06666	1.40403e-05
YPK_0053	fimC-1	pili assembly chaperone	58879	59646	+	NC_010465	CDS	28.7049	7.49872	-1.93658	0.00335223
YPK_0054		fimbrial protein	59685	60671	+	NC_010465	CDS	32.3706	6.5319	-2.30911	0.0028076
YPK_0055	xylB-1	xylulokinase	60770	62224	-	NC_010465	CDS	105.35	79.2748	-0.410252	0.628973
YPK_0056	xylA	xylose isomerase	62348	63667	-	NC_010465	CDS	16.8156	31.2631	0.894661	0.138235
YPK_0057	xylF	D-xylose ABC transporter, periplasmic substrate-binding protein	64130	65125	+	NC_010465	CDS	0.790778	0.504986	-0.64703	1
YPK_0058	xylG	D-xylose ABC transporter, ATPase subunit	65333	66865	+	NC_010465	CDS	1.99084	2.14875	0.110119	0.71521
YPK_0059	xylH	monosaccharide-transporting ATPase	66852	68036	+	NC_010465	CDS	2.19548	3.67394	0.742789	0.535276
YPK_0060	lacI-1, galR-1	transcriptional regulator, AraC family	68126	69319	+	NC_010465	CDS	8.77957	9.81943	0.161488	0.656594
YPK_0061		integrase family protein	69706	70896	+	NC_010465	CDS	10.6558	33.5084	1.65289	0.00226491
YPK_0062		conserved hypothetical protein	71077	72345	+	NC_010465	CDS	13.3261	41.6527	1.64416	0.00552566
YPK_0063		hypothetical protein YPK_0063	72381	73151	-	NC_010465	CDS	0.334629	0	-Inf	1
YPK_0064		protein of unknown function DUF262	73144	74259	-	NC_010465	CDS	4.6913	2.01994	-1.21567	0.936397
YPK_0065	hsdM-1	N4/N6-methyltransferase family protein	74300	75067	-	NC_010465	CDS	7.28997	7.71383	0.0815349	0.473684
YPK_0066		transposase IS3/IS911 family protein	75549	75815	+	NC_010465	CDS	0	0
YPK_0067		integrase catalytic region	75893	76648	+	NC_010465	CDS	0	0
YPK_0068	fhuC-1, fepC-1, fecE-1	ABC transporter related	76836	77594	-	NC_010465	CDS	0.995421	10.5389	3.40427	0.0150635
YPK_0069	fhuB-1, fepG-1, fepD-1, fecD-1, fecC-1	transport system permease protein	77591	78598	-	NC_010465	CDS	1.56877	0	-Inf	0.789827
YPK_0070	fhuB-2, fepG-2, fepD-2, fecD-2, fecC-2	transport system permease protein	78588	79547	-	NC_010465	CDS	1.79684	0	-Inf	0.702531
YPK_0071	fhuD-1, fepB-1, fecB-1	periplasmic binding protein	79557	80510	-	NC_010465	CDS	14.4452	12.0538	-0.261101	0.802016
YPK_0072		phosphoribosylglycinamide synthetase	81033	82277	-	NC_010465	CDS	6.94037	22.6579	1.70693	0.0601037
YPK_0073		conserved hypothetical protein	82279	83208	-	NC_010465	CDS	1.35762	1.00997	-0.426768	1
YPK_0074	apt-1	phosphoribosyltransferase	83291	83839	-	NC_010465	CDS	0	0.63379	Inf	0.674465
YPK_0075	cysK-1	pyridoxal-phosphate dependent protein	83832	84155	-	NC_010465	CDS	0	0
YPK_0076	hutU	urocanate hydratase	84883	86574	+	NC_010465	CDS	163.322	16.3082	-3.32405	3.50816e-14
YPK_0077	hutH	histidine ammonia-lyase	86571	88103	+	NC_010465	CDS	120.417	9.64747	-3.64174	3.90364e-13
YPK_0078	hutT	amino acid permease-associated region	88470	89873	+	NC_010465	CDS	13.7013	12.0436	-0.186051	1
YPK_0079		conserved hypothetical protein	90341	91804	+	NC_010465	CDS	24.7573	29.6098	0.258219	0.368413
YPK_0080	eptB	phosphoethanolamine transferase	92315	94006	+	NC_010465	CDS	24.209	38.5796	0.672297	0.371684
YPK_0081	uhpA-1	two component transcriptional regulator, LuxR family	94122	94712	+	NC_010465	CDS	10.898	15.3947	0.498368	0.333773
YPK_0082	uhpB	integral membrane sensor signal transduction histidine kinase	94709	96238	+	NC_010465	CDS	30.9914	48.5704	0.648208	0.519125
YPK_0083	uhpC	phosphoglycerate transporter	96333	97664	+	NC_010465	CDS	27.8779	63.4074	1.18553	0.0115986
YPK_0085		filamentous haemagglutinin family outer membrane protein	98170	99561	+	NC_010465	CDS	0.213107	0	-Inf	1
YPK_0086		polypeptide-transport-associated domain protein ShlB-type	99670	101433	+	NC_010465	CDS	5.20085	5.89811	0.181504	0.918883
YPK_0087		conserved hypothetical protein	101493	101699	+	NC_010465	CDS	0.897332	1.26758	0.498364	0.868945
YPK_0088	dppA	4-phytase	102102	103709	+	NC_010465	CDS	67.5876	64.17	-0.0748608	1
YPK_0089	dppB	alkaline phosphatase	103992	105011	+	NC_010465	CDS	14.3985	12.7308	-0.177603	0.871509
YPK_0090	dppC	binding-protein-dependent transport systems inner membrane component	105022	105924	+	NC_010465	CDS	9.77557	8.6375	-0.178568	0.735089
YPK_0091	dppD	oligopeptide/dipeptide ABC transporter, ATPase subunit	105938	106918	+	NC_010465	CDS	10.7877	9.94823	-0.116877	1
YPK_0092	dppF	oligopeptide/dipeptide ABC transporter, ATPase subunit	106915	107991	+	NC_010465	CDS	36.2203	51.2775	0.501528	0.477414
YPK_0093	bcsZ	endo-1,4-D-glucanase	108109	109224	+	NC_010465	CDS	54.2698	17.4258	-1.63892	8.1612e-05
YPK_0094	yhjK	diguanylate cyclase/phosphodiesterase	109369	111555	+	NC_010465	CDS	191.3	142.135	-0.428573	0.738853
YPK_0095		oligogalacturonate-specific porin	112196	112900	+	NC_010465	CDS	0.539271	1.00997	0.905234	0.647448
YPK_0096	pelY	pectate lyase	113146	114864	+	NC_010465	CDS	10.9327	19.177	0.810729	0.105397
YPK_0097		coagulation factor 5/8 type domain protein	114989	115468	+	NC_010465	CDS	8.61155	12.3869	0.524465	0.929732
YPK_0098	dctA	sodium:dicarboxylate symporter	115940	117229	+	NC_010465	CDS	8.75396	10.0991	0.206215	0.899093
YPK_0099		hypothetical protein YPK_0099	117291	117407	-	NC_010465	CDS	0	0.63379	Inf	0.674465
YPK_0100		peptidase M16 domain protein	117594	119093	+	NC_010465	CDS	93.286	771.95	3.04878	7.87861e-22
YPK_0101	kdgK	PfkB domain protein	119257	120201	-	NC_010465	CDS	27.1549	20.3049	-0.419384	0.451135
YPK_0102	praC	4-oxalocrotonate tautomerase family enzyme	120480	120680	-	NC_010465	CDS	3.57654	7.24111	1.01765	0.744713
YPK_0103		diguanylate phosphodiesterase	120899	121744	+	NC_010465	CDS	11.7812	10.9048	-0.111517	1
YPK_0104	yhjG	AsmA family protein	122049	124268	+	NC_010465	CDS	164.46	84.3688	-0.962957	0.0182286
YPK_0105	cdh	CDP-diacylglycerol diphosphatase	124273	125070	-	NC_010465	CDS	15.415	16.3082	0.0812571	1
YPK_0106	yhjD	ribonuclease	125074	126174	-	NC_010465	CDS	9.9497	6.19887	-0.682648	1
YPK_0107	yapE	outer membrane autotransporter barrel domain protein	126853	130065	+	NC_010465	CDS	8.86938	33.7551	1.9282	0.00541021
YPK_0108		conserved hypothetical protein	130167	131036	+	NC_010465	CDS	0.334629	0.504986	0.593683	0.878598
YPK_0109		protein of unknown function DUF943	131023	131526	+	NC_010465	CDS	0	1.97679	Inf	0.779871
YPK_0110		protein of unknown function DUF943	131595	132101	+	NC_010465	CDS	0	1.26758	Inf	0.336871
YPK_0111	glxK	glycerate kinase	132347	133483	-	NC_010465	CDS	5.95955	6.65047	0.158253	0.734196
YPK_0112	ygbN, yjhF	gluconate transporter	133494	134762	-	NC_010465	CDS	6.82281	2.14875	-1.66687	0.586653
YPK_0113	cdaR	transcriptional regulator, CdaR	134940	136067	-	NC_010465	CDS	6.97841	11.614	0.734899	0.660885
YPK_0114	gor	glutathione-disulfide reductase	136278	137630	-	NC_010465	CDS	104.533	73.1728	-0.514576	0.103961
YPK_0115	rlmJ	23S rRNA (adenine2030-N6)-methyltransferase	137798	138640	-	NC_010465	CDS	28.2336	17.3181	-0.70513	0.28867
YPK_0116	opdA	oligopeptidase A	138969	141011	+	NC_010465	CDS	271.446	182.131	-0.575691	0.0986022
YPK_0117	rsmJ	putative methyltransferase	141015	141785	+	NC_010465	CDS	23.9725	7.09027	-1.75747	0.103971
YPK_0118		serralysin	141850	143184	-	NC_010465	CDS	0.931409	2.65374	1.51054	0.306318
YPK_0119	gdhA	glutamate dehydrogenase (NADP(+))	143432	144775	-	NC_010465	CDS	96.4466	164.255	0.768133	0.0119025
YPK_0120	uspA	UspA domain protein	145022	145468	-	NC_010465	CDS	311.189	210.021	-0.567257	0.156698
YPK_0121	uspB	universal stress protein B	146159	146494	+	NC_010465	CDS	87.4958	40.4487	-1.11312	0.0200753
YPK_0122	pitA	phosphate transporter	146641	148236	-	NC_010465	CDS	27.9425	19.51	-0.518244	0.772468
YPK_0123	yhiN	HI0933 family protein	148262	149644	+	NC_010465	CDS	25.1199	23.3026	-0.108341	0.711616
YPK_0124		multi-sensor hybrid histidine kinase	149780	152335	-	NC_010465	CDS	8.63244	15.0083	0.797922	0.15336
YPK_0125	rbsA-1	ABC transporter related	152524	154047	+	NC_010465	CDS	0.277119	2.14875	2.95492	0.192765
YPK_0126	rbsC-1	monosaccharide-transporting ATPase	154040	155032	+	NC_010465	CDS	1.91836	1.00997	-0.925561	1
YPK_0127	rbsB-1	periplasmic binding protein/LacI transcriptional regulator	155063	156007	+	NC_010465	CDS	6.49072	11.925	0.877541	0.370473
YPK_0128		protein of unknown function DUF1498	156082	156765	+	NC_010465	CDS	7.11726	19.1661	1.42917	0.122902
YPK_0129	fbaA-1	ketose-bisphosphate aldolase	156791	157651	+	NC_010465	CDS	12.9679	23.0874	0.832168	0.257665
YPK_0130		PfkB domain protein	157661	158668	+	NC_010465	CDS	76.0687	28.4908	-1.41681	0.00215802
YPK_0131		two component transcriptional regulator, winged helix family	158743	159480	-	NC_010465	CDS	8.0721	8.79922	0.124432	0.626652
YPK_0132		conserved hypothetical protein	159903	160115	+	NC_010465	CDS	1.99734	3.87816	0.957292	0.912418
YPK_0133	ydiJ; yhaK; yhhW	pirin domain protein	160244	160939	+	NC_010465	CDS	19.7532	38.1926	0.951205	0.731464
YPK_0134	gntR	transcriptional regulator, LacI family	161125	162063	+	NC_010465	CDS	10.3056	5.1889	-0.989926	0.74421
YPK_0135	gntT	gluconate transporter	162155	163471	-	NC_010465	CDS	3.53618	3.15872	-0.16285	0.719469
YPK_0136	gntK, idnK	carbohydrate kinase, thermoresistant glucokinase family	163688	164191	+	NC_010465	CDS	11.5781	15.3634	0.408095	0.9626
YPK_0137		conserved hypothetical protein	164373	164606	+	NC_010465	CDS	5.58453	4.30773	-0.374508	1
YPK_0138		hypothetical protein YPK_0138	164797	164937	+	NC_010465	CDS	2.47457	1.51496	-0.707897	1
YPK_0139		conserved hypothetical protein	164992	165381	+	NC_010465	CDS	3.26574	1.77257	-0.88157	1
YPK_0140	yhgN	multiple antibiotic resistance (MarC)-related protein	165566	166159	-	NC_010465	CDS	11.3823	7.45622	-0.610281	1
YPK_0141	asd-1	aspartate-semialdehyde dehydrogenase	166518	167621	+	NC_010465	CDS	165.864	154.907	-0.0986029	0.757055
YPK_0142		conserved hypothetical protein	168356	168664	+	NC_010465	CDS	8.88217	9.51866	0.0998475	1
YPK_0143		conserved hypothetical protein	168671	168958	+	NC_010465	CDS	2.16987	1.13878	-0.930125	1
YPK_0144		conserved hypothetical protein	169116	169259	+	NC_010465	CDS	0.155598	0	-Inf	1
YPK_0145	invC	putative adhesin, conserved repeat domain protein	170696	186709	+	NC_010465	CDS	65.9311	86.538	0.392374	0.22101
YPK_0146	yehU, ypdA	signal transduction histidine kinase, LytS	186934	188631	-	NC_010465	CDS	15.6597	22.1852	0.502541	1
YPK_0147	glgB	1,4-alpha-glucan branching enzyme	189137	191320	+	NC_010465	CDS	286.027	378.014	0.402287	0.248295
YPK_0148	glgX	glycogen debranching enzyme GlgX	191322	193310	+	NC_010465	CDS	151.476	199.758	0.39917	0.39311
YPK_0149	glgC	glucose-1-phosphate adenylyltransferase	193320	194606	+	NC_010465	CDS	157.478	150.955	-0.0610338	0.850903
YPK_0150	glgA	glycogen/starch synthase, ADP-glucose type	194817	196247	+	NC_010465	CDS	476.776	251.062	-0.925266	0.00120489
YPK_0151	glgP-1	glycogen/starch/alpha-glucan phosphorylase	196560	199007	+	NC_010465	CDS	5846.92	2071.06	-1.49731	1.57642e-09
YPK_0152	glpD	FAD dependent oxidoreductase	199169	200683	-	NC_010465	CDS	4.97888	2.52493	-0.979579	1
YPK_0153		conserved hypothetical protein	201082	201456	+	NC_010465	CDS	1.35762	3.28753	1.27592	0.315245
YPK_0154		protein of unknown function DUF943	201765	202229	+	NC_010465	CDS	1.10197	1.77257	0.68575	0.677992
YPK_0155		conserved hypothetical protein	202248	202664	+	NC_010465	CDS	0.213107	0	-Inf	1
YPK_0156		hypothetical protein YPK_0156	203131	203298	+	NC_010465	CDS	0	0
YPK_0157	glpR	transcriptional regulator, DeoR family	203394	204152	-	NC_010465	CDS	58.2802	55.4893	-0.0707953	0.979071
YPK_0158	glpG	rhomboid family protein	204187	205023	-	NC_010465	CDS	49.7829	52.7397	0.0832393	0.674659
YPK_0159	glpE	rhodanese domain protein	205041	205370	-	NC_010465	CDS	15.04	32.3479	1.10486	0.612113
YPK_0160	malT	ATP-dependent transcriptional regulator, MalT-like, LuxR family	205745	208456	-	NC_010465	CDS	51.617	54.7584	0.0852343	0.559013
YPK_0161	glgP-2	glycogen/starch/alpha-glucan phosphorylase	208774	211179	+	NC_010465	CDS	32.6525	43.811	0.4241	0.839474
YPK_0162	malQ	4-alpha-glucanotransferase	211192	213288	+	NC_010465	CDS	25.9806	40.986	0.657695	0.323919
YPK_0163	nfuA	IscR-regulated protein YhgI	213473	214048	-	NC_010465	CDS	162.77	409.46	1.33088	6.82196e-06
YPK_0164		protein GntX	214108	214809	-	NC_010465	CDS	1.51972	3.74936	1.30283	0.767138
YPK_0165	bioH	BioH protein	214896	215672	+	NC_010465	CDS	14.9396	37.0318	1.30962	0.2334
YPK_0166		protein of unknown function DUF1471	215842	216111	+	NC_010465	CDS	220.598	31.9826	-2.78606	1.27571e-06
YPK_0167		protein of unknown function DUF1920	216249	216506	-	NC_010465	CDS	24.2184	6.78951	-1.83472	0.025774
YPK_0168	feoB	ferrous iron transport protein B	216542	218857	-	NC_010465	CDS	119.066	70.5408	-0.755228	0.131706
YPK_0169	feoA	FeoA family protein	218949	219176	-	NC_010465	CDS	28.0827	18.8654	-0.573941	0.156501
YPK_0170	yhgF	RNA binding S1 domain protein	219700	222075	-	NC_010465	CDS	122.87	100.975	-0.283131	0.489379
YPK_0171	greB	transcription elongation factor GreB	222609	223124	+	NC_010465	CDS	24.8408	25.9138	0.0610088	0.434206
YPK_0172	ompR	two component transcriptional regulator, winged helix family	223260	223979	+	NC_010465	CDS	125.866	311.483	1.30726	1.65853e-05
YPK_0173	envZ	integral membrane sensor signal transduction histidine kinase	223976	225328	+	NC_010465	CDS	95.2134	229.404	1.26865	4.61974e-05
YPK_0174	pckA	phosphoenolpyruvate carboxykinase (ATP)	225667	227286	-	NC_010465	CDS	2548.14	194.917	-3.70851	8.21589e-39
YPK_0175	hslO	Hsp33 protein	227483	228364	-	NC_010465	CDS	91.6969	40.8885	-1.16518	0.0175597
YPK_0176	hslR	RNA-binding S4 domain protein	228527	228934	-	NC_010465	CDS	20.3536	20.5625	0.0147362	0.918939
YPK_0177	yrfG-1, yigB-1, yihX-1	HAD-superfamily hydrolase, subfamily IA, variant 3	228963	229643	-	NC_010465	CDS	44.4499	56.1561	0.337262	0.300168
YPK_0178		intracellular growth attenuator IgaA	229787	231934	-	NC_010465	CDS	50.9557	61.0333	0.260353	0.762208
YPK_0179		conserved hypothetical protein	232214	232408	+	NC_010465	CDS	9.45319	13.268	0.489081	0.785604
YPK_0180	nudE	NUDIX hydrolase	232521	233066	+	NC_010465	CDS	27.1104	41.5773	0.61695	0.147745
YPK_0181		D12 class N6 adenine-specific DNA methyltransferase	233187	233942	-	NC_010465	CDS	4.24816	4.38315	0.0451309	0.983717
YPK_0182		hypothetical protein YPK_0182	234074	234511	-	NC_010465	CDS	0.106554	1.51496	3.82963	0.3133
YPK_0183		tail fiber repeat 2 protein	234521	235747	-	NC_010465	CDS	5.01729	5.13551	0.0336018	1
YPK_0184		conserved hypothetical protein	235750	236319	-	NC_010465	CDS	0.121521	0.63379	2.3828	0.802307
YPK_0185		baseplate J family protein	236316	237377	-	NC_010465	CDS	0.782313	2.91134	1.89587	0.260981
YPK_0186		conserved hypothetical protein	237377	237721	-	NC_010465	CDS	1.11694	0	-Inf	0.989599
YPK_0187		phage baseplate assembly protein V	237782	238432	-	NC_010465	CDS	374.265	56.7365	-2.72171	2.43014e-15
YPK_0188		putative phage tail protein	238422	239645	-	NC_010465	CDS	13.4947	24.5593	0.863873	0.325611
YPK_0189		DNA circulation family protein	239629	240948	-	NC_010465	CDS	53.4477	102.963	0.945933	0.0914895
YPK_0190		conserved hypothetical protein	240950	243157	-	NC_010465	CDS	22.0377	30.9301	0.489037	0.27959
YPK_0191		hypothetical protein YPK_0191	243157	243291	-	NC_010465	CDS	0.121521	0	-Inf	1
YPK_0192		hypothetical protein YPK_0192	243312	243479	-	NC_010465	CDS	0.41775	0	-Inf	1
YPK_0193		hypothetical protein YPK_0193	243595	243792	-	NC_010465	CDS	0	0
YPK_0194		protein of unknown function DUF1804	243785	244285	-	NC_010465	CDS	0.660792	1.00997	0.612048	0.69788
YPK_0195		hypothetical protein YPK_0195	244288	244575	-	NC_010465	CDS	0.106554	1.97679	4.21351	0.994508
YPK_0196		conserved hypothetical protein	244572	244814	-	NC_010465	CDS	0	0
YPK_0197		conserved hypothetical protein	244811	245398	-	NC_010465	CDS	0	0
YPK_0198		hypothetical protein YPK_0198	245376	245630	-	NC_010465	CDS	0	0
YPK_0199		putative endolysin	245621	246259	-	NC_010465	CDS	0.645825	0.504986	-0.354898	1
YPK_0200		hypothetical protein YPK_0200	246351	246620	-	NC_010465	CDS	36.463	29.6845	-0.296723	0.541039
YPK_0201		conserved hypothetical protein	246632	247069	-	NC_010465	CDS	24.3926	25.4411	0.0607182	0.477761
YPK_0202		protein of unknown function DUF1018	247066	247467	-	NC_010465	CDS	22.1459	21.4012	-0.0493484	0.629405
YPK_0203		hypothetical protein YPK_0203	247452	247925	-	NC_010465	CDS	22.1809	42.7586	0.946895	0.116722
YPK_0204		hypothetical protein YPK_0204	247918	248310	-	NC_010465	CDS	1.92683	2.01994	0.0680868	0.686477
YPK_0205		hypothetical protein YPK_0205	248303	248512	-	NC_010465	CDS	1.61781	1.13878	-0.506559	1
YPK_0206		conserved hypothetical protein	248512	249054	-	NC_010465	CDS	3.64469	1.97679	-0.882636	0.343226
YPK_0207		hypothetical protein YPK_0207	249044	249286	-	NC_010465	CDS	0.368705	0	-Inf	1
YPK_0208		hypothetical protein YPK_0208	249283	249504	-	NC_010465	CDS	1.12541	0	-Inf	0.985958
YPK_0209		hypothetical protein YPK_0209	249501	250001	-	NC_010465	CDS	2.62584	0	-Inf	0.457131
YPK_0210		conserved hypothetical protein	250001	250699	-	NC_010465	CDS	2.78812	0.63379	-2.13722	0.71363
YPK_0211		hypothetical protein YPK_0211	250782	250973	-	NC_010465	CDS	0	0
YPK_0212		conserved hypothetical protein	250975	251613	-	NC_010465	CDS	0.882365	2.98677	1.75914	0.781295
YPK_0213		hypothetical protein YPK_0213	251603	251803	-	NC_010465	CDS	0.539271	0	-Inf	1
YPK_0214		hypothetical protein YPK_0214	251810	252043	-	NC_010465	CDS	0.505194	0	-Inf	1
YPK_0215		transcriptional regulator, XRE family	252062	252952	-	NC_010465	CDS	0.524303	0	-Inf	1
YPK_0216		transposase-like Mu	252995	255049	-	NC_010465	CDS	1.2235	1.26758	0.051069	0.975789
YPK_0217		putative transcriptional regulator, Nlp	255051	255296	-	NC_010465	CDS	0.965486	13.0104	3.75227	0.00362957
YPK_0218		hypothetical protein YPK_0218	255478	256041	+	NC_010465	CDS	26.6717	57.6176	1.1112	0.0158679
YPK_0219	mrcA	penicillin-binding protein, 1A family	256387	258942	-	NC_010465	CDS	33.6862	93.0897	1.46647	0.00272272
YPK_0220	hofM	pilus assembly protein	259062	259958	+	NC_010465	CDS	0.839823	0.63379	-0.406079	1
YPK_0221		fimbrial assembly family protein	259958	260563	+	NC_010465	CDS	0.475259	0	-Inf	1
YPK_0222		membrane protein	260511	261137	+	NC_010465	CDS	0.645825	1.97679	1.61395	1
YPK_0223		membrane protein	261103	261531	+	NC_010465	CDS	0.39864	0	-Inf	1
YPK_0224	hofQ	putative outer membrane porin HofQ	261722	263104	+	NC_010465	CDS	11.9238	20.9285	0.811624	0.282123
YPK_0225	aroK	shikimate kinase	263453	263974	+	NC_010465	CDS	243.727	79.2655	-1.6205	3.29998e-06
YPK_0226	aroB	3-dehydroquinate synthase	264031	265119	+	NC_010465	CDS	185.938	65.4155	-1.50712	0.000161252
YPK_0227		sporulation domain protein	265373	266362	+	NC_010465	CDS	200.22	158.722	-0.335081	0.395023
YPK_0228	dam-1	DNA adenine methylase	266446	267261	+	NC_010465	CDS	46.9529	27.9331	-0.74924	0.372307
YPK_0229	rpe	ribulose-phosphate 3-epimerase	267564	268241	+	NC_010465	CDS	27.3343	31.4776	0.20361	0.9205
YPK_0230	gph	phosphoglycolate phosphatase	268234	268932	+	NC_010465	CDS	16.2444	8.89511	-0.868861	0.196964
YPK_0231	trpS	tryptophanyl-tRNA synthetase	268934	269974	+	NC_010465	CDS	58.6912	52.911	-0.149577	0.652346
YPK_0232	cysG-1	uroporphyrin-III C-methyltransferase	270092	271513	-	NC_010465	CDS	25.1494	3.04015	-3.04831	0.0032293
YPK_0233	nirC	formate/nitrite transporter	271576	272382	-	NC_010465	CDS	9.92053	1.64376	-2.59341	0.165969
YPK_0234	nirD	nitrite reductase (NAD(P)H), small subunit	272577	272903	-	NC_010465	CDS	7.44716	1.26758	-2.55461	0.214342
YPK_0235	nirB	nitrite reductase (NAD(P)H), large subunit	272900	275446	-	NC_010465	CDS	93.5519	21.9809	-2.08951	4.85305e-07
YPK_0236		hypothetical protein YPK_0236	275480	275593	-	NC_010465	CDS	0.121521	0	-Inf	1
YPK_0237	codA	N-isopropylammelide isopropylaminohydrolase	275768	277066	+	NC_010465	CDS	31.0865	47.3357	0.606639	0.369117
YPK_0238	tsgA	major facilitator superfamily MFS_1	277151	278335	-	NC_010465	CDS	15.8566	7.03689	-1.17208	0.279478
YPK_0239	oprC	TonB-dependent copper receptor	278821	280866	+	NC_010465	CDS	12.1475	35.8716	1.56218	0.00455666
YPK_0240		transcriptional regulator, LacI family	280963	281949	-	NC_010465	CDS	21.319	22.1097	0.0525399	0.585144
YPK_0241	celF	glycoside hydrolase family 4	282178	283491	-	NC_010465	CDS	9.95657	6.27429	-0.666196	0.711197
YPK_0242	ppiA	peptidyl-prolyl cis-trans isomerase cyclophilin type	284007	284576	+	NC_010465	CDS	7.13854	5.52193	-0.370458	0.842954
YPK_0243		protein of unknown function DUF853 NPT hydrolase putative	284902	286443	+	NC_010465	CDS	50.591	71.7559	0.504218	0.409178
YPK_0244	pabA	glutamine amidotransferase of anthranilate synthase	286686	287261	+	NC_010465	CDS	18.4633	62.376	1.75633	0.00532786
YPK_0245	argD	succinylornithine transaminase family	287394	288611	+	NC_010465	CDS	48.0964	38.4933	-0.32132	0.17379
YPK_0246		hypothetical protein YPK_0246	288750	288854	+	NC_010465	CDS	1.58374	0.504986	-1.64902	1
YPK_0247		integral membrane protein, YccS/YhfK family	288837	290957	-	NC_010465	CDS	200.791	217.735	0.116882	0.729866
YPK_0248	crp	transcriptional regulator, Crp/Fnr family	291043	291675	-	NC_010465	CDS	6.43696	11.6997	0.862019	1
YPK_0249		OsmC family protein	292011	292418	+	NC_010465	CDS	56.0979	45.8096	-0.292296	0.951557
YPK_0250		hypothetical protein YPK_0250	292696	292833	+	NC_010465	CDS	0.121521	0	-Inf	1
YPK_0251	yhhZ-1	type VI secretion system effector, Hcp1 family	292863	293342	+	NC_010465	CDS	0.213107	0.63379	1.57242	0.867917
YPK_0252		conserved hypothetical protein	293418	294290	+	NC_010465	CDS	3.73232	2.65374	-0.492048	1
YPK_0253		protein of unknown function DUF1240	294250	294681	+	NC_010465	CDS	0.520161	0.504986	-0.0427156	0.961852
YPK_0254	prk	phosphoribulokinase	294859	295728	-	NC_010465	CDS	20.4363	22.368	0.130304	0.638923
YPK_0255		protein of unknown function UPF0270	295877	296113	-	NC_010465	CDS	14.7777	22.3028	0.593803	0.197417
YPK_0256	yheT	alpha/beta hydrolase fold	296110	297090	-	NC_010465	CDS	39.5838	81.6176	1.04397	0.00408799
YPK_0257		lysine exporter protein (LYSE/YGGA)	297192	297794	+	NC_010465	CDS	21.153	21.6156	0.0312148	0.834581
YPK_0258	tauA-1	taurine ABC transporter, periplasmic binding protein	297997	299058	+	NC_010465	CDS	6.02807	1.97679	-1.60853	0.131683
YPK_0259	tauB-1	ABC transporter related	299067	299834	+	NC_010465	CDS	2.45349	1.13878	-1.10735	1
YPK_0260	tauC-1	binding-protein-dependent transport systems inner membrane component	299831	300685	+	NC_010465	CDS	2.93722	2.65374	-0.146426	0.771872
YPK_0261	tauD	taurine dioxygenase	300682	301530	+	NC_010465	CDS	7.14265	4.38315	-0.704492	0.525621
YPK_0262	rafQ	glycosyl transferase family 9	301543	302523	-	NC_010465	CDS	91.5418	36.8384	-1.31322	0.00595995
YPK_0263		glycosyl transferase family 2	302616	303641	-	NC_010465	CDS	15.92	24.6989	0.633605	0.129904
YPK_0264	yheS	ABC transporter related	303776	305698	-	NC_010465	CDS	58.1983	68.6286	0.237832	0.624045
YPK_0265	kefG	NAD(P)H dehydrogenase (quinone)	305949	306497	+	NC_010465	CDS	26.1746	11.0116	-1.24915	0.307371
YPK_0266	kefB	potassium efflux system protein	306501	308309	+	NC_010465	CDS	38.512	21.4005	-0.847662	0.0634437
YPK_0267		conserved hypothetical protein	308325	308546	+	NC_010465	CDS	6.3946	2.65374	-1.26883	0.799474
YPK_0268	slyD	peptidylprolyl isomerase FKBP-type	308641	309222	+	NC_010465	CDS	61.0024	35.2167	-0.792607	0.0745479
YPK_0269	slyX	SlyX family protein	309423	309641	-	NC_010465	CDS	236.502	175.934	-0.426818	0.294452
YPK_0270	fkpA	peptidylprolyl isomerase	309956	310756	+	NC_010465	CDS	912.811	1456.29	0.673908	0.00763001
YPK_0271		YheO domain protein	311010	311732	+	NC_010465	CDS	116.02	89.6858	-0.371428	0.3122
YPK_0272	tusD	sulfur relay protein TusD/DsrE	311732	312127	+	NC_010465	CDS	19.237	21.0998	0.133343	0.620801
YPK_0273	tusC	sulfur relay protein TusC/DsrF	312127	312492	+	NC_010465	CDS	40.6403	606.916	3.90051	1.94045e-34
YPK_0274	tusB	sulfur relay protein TusB/DsrH	312512	312799	+	NC_010465	CDS	59.4639	671.933	3.49823	4.77294e-28
YPK_0275	rpsL	30S ribosomal protein S12	312937	313311	+	NC_010465	CDS	471.172	577.44	0.293418	0.144488
YPK_0276	rpsG	ribosomal protein S7	313408	313878	+	NC_010465	CDS	721.729	766.268	0.0863918	0.559852
YPK_0277	fusA	translation elongation factor G	313972	316080	+	NC_010465	CDS	3031.96	3593.5	0.245136	0.418653
YPK_0278	tuf-1	translation elongation factor Tu	316152	317336	+	NC_010465	CDS	3135.25	1766.95	-0.827324	0.00169037
YPK_0279		transposase IS200-family protein	317539	317997	+	NC_010465	CDS	0	0
YPK_0280	bfd	bacterioferritin-associated ferredoxin	318185	318379	+	NC_010465	CDS	130.106	70.0572	-0.893078	0.00848146
YPK_0281	bfr	bacterioferritin	318458	318931	+	NC_010465	CDS	1060.18	598.969	-0.823761	0.0399784
YPK_0282	rpsJ	ribosomal protein S10	319345	319656	+	NC_010465	CDS	251.425	9.744	-4.68947	1.9933e-23
YPK_0283	rplC	ribosomal protein L3	319689	320318	+	NC_010465	CDS	322.269	37.5799	-3.10023	2.99061e-19
YPK_0284	rplD	ribosomal protein L4/L1e	320335	320940	+	NC_010465	CDS	351.396	22.2597	-3.98059	2.6585e-25
YPK_0285	rplW	ribosomal protein L25/L23	320937	321239	+	NC_010465	CDS	109.9	9.22879	-3.5739	8.72788e-10
YPK_0286	rplB	ribosomal protein L2	321256	322080	+	NC_010465	CDS	316.033	30.6514	-3.36605	6.37383e-21
YPK_0287	rpsS	ribosomal protein S19	322095	322373	+	NC_010465	CDS	237.956	30.2311	-2.97659	1.21631e-13
YPK_0288	rplV	ribosomal protein L22	322388	322720	+	NC_010465	CDS	277.87	33.0679	-3.0709	5.23822e-13
YPK_0289	rpsC	ribosomal protein S3	322738	323436	+	NC_010465	CDS	707.119	72.7203	-3.28152	8.60153e-18
YPK_0290	rplP	ribosomal protein L16	323449	323859	+	NC_010465	CDS	389.224	67.8982	-2.51915	1.00906e-09
YPK_0291	rpmC	ribosomal protein L29	323859	324050	+	NC_010465	CDS	146.118	25.1074	-2.54095	5.0283e-09
YPK_0292	rpsQ	ribosomal protein S17	324050	324304	+	NC_010465	CDS	89.4037	12.5588	-2.83163	7.28254e-08
YPK_0293	rplN	ribosomal protein L14	324485	324856	+	NC_010465	CDS	382.715	134.602	-1.50757	1.37559e-06
YPK_0294	rplX	ribosomal protein L24	324867	325181	+	NC_010465	CDS	526.111	182.163	-1.53014	2.40462e-07
YPK_0295	rplE	ribosomal protein L5	325196	325735	+	NC_010465	CDS	726.679	284.719	-1.35178	3.496e-07
YPK_0296	rpsN	ribosomal protein S14	325749	326054	+	NC_010465	CDS	883.625	278.629	-1.66509	1.00715e-09
YPK_0297	rpsH	ribosomal protein S8	326088	326480	+	NC_010465	CDS	516.401	180.585	-1.51581	6.37081e-08
YPK_0298	rplF	ribosomal protein L6	326495	327028	+	NC_010465	CDS	617.797	256.002	-1.27098	0.000167255
YPK_0299	rplR	ribosomal protein L18	327038	327391	+	NC_010465	CDS	370.036	110.215	-1.74735	9.0609e-08
YPK_0300	rpsE	ribosomal protein S5	327406	327909	+	NC_010465	CDS	363.587	74.891	-2.27944	1.04684e-11
YPK_0301	rpmD	ribosomal protein L30	327912	328091	+	NC_010465	CDS	200.198	26.9113	-2.89514	4.6718e-10
YPK_0302	rplO	ribosomal protein L15	328095	328529	+	NC_010465	CDS	598.764	104.112	-2.52386	6.69282e-17
YPK_0303	secY	preprotein translocase, SecY subunit	328537	329868	+	NC_010465	CDS	2522.48	544.579	-2.21163	2.5852e-17
YPK_0304	rpmJ-1	ribosomal protein L36	329902	330018	+	NC_010465	CDS	690.819	151.911	-2.18508	7.40209e-14
YPK_0305	rpsM	ribosomal protein S13	330166	330522	+	NC_010465	CDS	1215.12	317.067	-1.93824	7.03854e-15
YPK_0306	rpsK	ribosomal protein S11	330539	330928	+	NC_010465	CDS	1317.19	249.876	-2.39818	4.13283e-14
YPK_0307	rpsD	ribosomal protein S4	330959	331579	+	NC_010465	CDS	1773.06	338.071	-2.39084	3.49451e-13
YPK_0308	rpoA	DNA-directed RNA polymerase, alpha subunit	331605	332594	+	NC_010465	CDS	2388.37	438.724	-2.44464	7.67866e-21
YPK_0309	rplQ	ribosomal protein L17	332635	333024	+	NC_010465	CDS	997.678	116.553	-3.09758	4.06546e-10
YPK_0310	zntR	transcriptional regulator, MerR family	333471	333896	+	NC_010465	CDS	7.25985	19.7143	1.44123	0.0501884
YPK_0311	arfA	alternative ribosome-rescue factor	333984	334184	+	NC_010465	CDS	10.5019	44.2633	2.07545	0.000588689
YPK_0312	mscL	large conductance mechanosensitive channel protein	334294	334698	-	NC_010465	CDS	41.2229	4.4263	-3.21927	0.000161708
YPK_0313	trkA	TrkA-N domain protein	334846	336222	-	NC_010465	CDS	22.6817	18.4467	-0.29817	0.8206
YPK_0314	rsmB, sun	16S rRNA methyltransferase B	336278	337567	-	NC_010465	CDS	39.2319	45.1336	0.202173	1
YPK_0315	fmt	methionyl-tRNA formyltransferase	337661	338608	-	NC_010465	CDS	220.25	152.933	-0.526247	0.271277
YPK_0316	def	peptide deformylase	338633	339145	-	NC_010465	CDS	341.807	265.448	-0.364753	0.266213
YPK_0317	smf, dprA	DNA protecting protein DprA	339280	340401	+	NC_010465	CDS	60.2492	68.4777	0.184693	0.540257
YPK_0318		protein of unknown function DUF494	340373	340846	+	NC_010465	CDS	338.785	256.4	-0.401978	0.21435
YPK_0319	yrdD	DNA topoisomerase type IA zn finger domain protein	340887	341426	+	NC_010465	CDS	84.0942	47.1855	-0.833662	0.213162
YPK_0320		SUA5/yciO/yrdC domain	341428	342000	+	NC_010465	CDS	149.738	95.1535	-0.654117	0.147917
YPK_0321	aroE-1	shikimate 5-dehydrogenase	342009	342830	+	NC_010465	CDS	136.746	112.224	-0.285114	0.611853
YPK_0322		transferase hexapeptide repeat containing protein	342885	343427	-	NC_010465	CDS	55.7211	70.0249	0.329645	0.499318
YPK_0323		hypothetical protein	343731	343850	+	NC_010465	CDS	0	0
YPK_0326	murB	UDP-N-acetylenolpyruvoylglucosamine reductase	349642	350679	+	NC_010465	CDS	26.5842	38.5151	0.534853	0.138258
YPK_0327	birA	bifunctional BirA, biotin operon repressor/biotin--acetyl-CoA-carboxylase ligase	350676	351635	+	NC_010465	CDS	15.362	17.8561	0.217044	0.465758
YPK_0328	coaA	pantothenate kinase	351670	352620	-	NC_010465	CDS	5.93609	5.22117	-0.18514	0.417362
YPK_0329		GCN5-related N-acetyltransferase	352831	353382	-	NC_010465	CDS	4.14989	8.6375	1.05754	0.605453
YPK_0330		hypothetical protein YPK_0330	353606	353740	-	NC_010465	CDS	0	0
YPK_0332	tuf-2	translation elongation factor Tu	354371	355555	+	NC_010465	CDS	726.82	157.561	-2.20569	3.66231e-10
YPK_0333	secE	preprotein translocase, SecE subunit	355806	356189	+	NC_010465	CDS	133.423	45.498	-1.55214	4.41527e-05
YPK_0334	nusG	NusG antitermination factor	356191	356736	+	NC_010465	CDS	315.851	96.872	-1.70509	1.0503e-07
YPK_0335	rplK	ribosomal protein L11	356927	357355	+	NC_010465	CDS	249.847	94.0901	-1.40893	7.40568e-05
YPK_0336	rplA	ribosomal protein L1	357359	358063	+	NC_010465	CDS	625.644	416.268	-0.587831	0.033055
YPK_0337	rplJ	ribosomal protein L10	358428	358925	+	NC_010465	CDS	552.564	353.656	-0.643794	0.0304318
YPK_0338	rplL	ribosomal protein L7/L12	358992	359360	+	NC_010465	CDS	510.453	174.235	-1.55075	1.83691e-06
YPK_0339		hypothetical protein YPK_0339	359506	359643	-	NC_010465	CDS	3.25906	6.35994	0.964559	0.972988
YPK_0340	rpoB	DNA-directed RNA polymerase, beta subunit	359703	363731	+	NC_010465	CDS	1858.86	546.554	-1.76598	6.06521e-11
YPK_0341	rpoC	DNA-directed RNA polymerase, beta subunit	363860	368080	+	NC_010465	CDS	2078.33	501.299	-2.05168	6.74522e-15
YPK_0342	thiH	thiazole biosynthesis protein ThiH	368387	369517	-	NC_010465	CDS	11.7211	12.6122	0.10571	0.698287
YPK_0343	thiG	thiazole biosynthesis family protein	369510	370325	-	NC_010465	CDS	4.59993	4.51195	-0.0278601	0.922094
YPK_0344	thiS	thiamine biosynthesis protein ThiS	370327	370542	-	NC_010465	CDS	0.319661	0	-Inf	1
YPK_0345	thiF	UBA/THIF-type NAD/FAD binding protein	370539	371336	-	NC_010465	CDS	1.31508	1.26758	-0.0530747	1
YPK_0346	thiE	thiamine-phosphate pyrophosphorylase	371326	372000	-	NC_010465	CDS	0.675759	3.95359	2.54858	1
YPK_0347	thiC	thiamine biosynthesis protein ThiC	371987	374032	-	NC_010465	CDS	4.12882	3.79251	-0.122574	0.707197
YPK_0348	rsd	regulator of RpoD, Rsd/AlgQ	374407	374916	-	NC_010465	CDS	247.938	125.493	-0.982372	0.00126609
YPK_0349	nudC	NAD(+) diphosphatase	375013	375795	+	NC_010465	CDS	13.7998	19.7779	0.519241	0.321995
YPK_0350		conserved hypothetical protein	375888	376673	+	NC_010465	CDS	8.30628	23.2814	1.48691	0.0753371
YPK_0351	hemE	uroporphyrinogen decarboxylase	376792	377859	+	NC_010465	CDS	52.2216	51.74	-0.0133668	0.933325
YPK_0352	nfi	deoxyribonuclease V	377889	378629	+	NC_010465	CDS	30.9764	47.5077	0.616989	0.283183
YPK_0353	yjaG	protein of unknown function DUF416	378675	379265	+	NC_010465	CDS	87.8153	45.1122	-0.960955	0.0860196
YPK_0354	hupA	histone family protein DNA-binding protein	379454	379729	+	NC_010465	CDS	224.79	243.11	0.113035	0.731577
YPK_0355	yjaH	protein of unknown function DUF1481	379779	380432	+	NC_010465	CDS	33.8634	41.6198	0.297542	0.716543
YPK_0356	purD	phosphoribosylamine--glycine ligase	380599	381885	-	NC_010465	CDS	19.109	16.1583	-0.24198	0.337155
YPK_0357	purH	phosphoribosylaminoimidazolecarboxamide formyltransferase/IMP cyclohydrolase	381945	383534	-	NC_010465	CDS	12.3668	10.2279	-0.273961	0.489315
YPK_0358		hypothetical protein	383945	384064	+	NC_010465	CDS	0	0
YPK_0362		hypothetical protein YPK_0362	389982	390254	-	NC_010465	CDS	4.11167	4.25435	0.0492133	1
YPK_0363	metA	homoserine O-succinyltransferase	390322	391251	+	NC_010465	CDS	3.1909	8.17566	1.35737	0.201206
YPK_0364	aceB	malate synthase A	391672	393270	+	NC_010465	CDS	285.303	1709.87	2.58332	3.98374e-19
YPK_0365	aceA	isocitrate lyase	393317	394624	+	NC_010465	CDS	253.203	1537.74	2.60245	7.50191e-19
YPK_0366	aceK	(isocitrate dehydrogenase (NADP(+))) kinase	394769	396607	+	NC_010465	CDS	84.5817	673.819	2.99394	2.22097e-21
YPK_0367	iclR	transcriptional regulator, IclR family	396727	397569	-	NC_010465	CDS	101.684	270.389	1.41094	1.97955e-05
YPK_0368	metH	methionine synthase	397784	401479	+	NC_010465	CDS	103.381	69.3048	-0.576942	0.0725548
YPK_0369		hemolysin	401575	402360	-	NC_010465	CDS	60.634	30.4676	-0.992851	0.0222333
YPK_0372	lysC	aspartate kinase	405295	406680	-	NC_010465	CDS	16.7857	35.8505	1.09476	0.116683
YPK_0373	pgi	glucose-6-phosphate isomerase	407050	408696	+	NC_010465	CDS	424.96	245.571	-0.791188	0.0162377
YPK_0374		hypothetical protein YPK_0374	408693	408809	-	NC_010465	CDS	0.155598	2.61058	4.06848	0.491501
YPK_0375	yjbA	phosphate-starvation-inducible E	408831	409238	+	NC_010465	CDS	18.755	4.80248	-1.96542	0.141467
YPK_0376	malG	maltose transport permease	409381	410271	-	NC_010465	CDS	273.139	22.0995	-3.62755	5.57863e-19
YPK_0377	malF	fructose-bisphosphate aldolase	410285	411862	-	NC_010465	CDS	7.42428	17.4901	1.23622	0.0819447
YPK_0378	malE	extracellular solute-binding protein family 1	412049	413260	-	NC_010465	CDS	22.4112	56.0691	1.32299	0.0825256
YPK_0379		glycosidase	413738	414100	+	NC_010465	CDS	2.33808	0	-Inf	0.526651
YPK_0380	malK	ABC transporter related	414088	415197	+	NC_010465	CDS	6.40288	1.13878	-2.49124	0.315198
YPK_0381	lamB-1	porin LamB type	415268	416539	+	NC_010465	CDS	22.6942	10.9905	-1.04607	0.0743921
YPK_0382	malM	maltose operon periplasmic	416780	417691	+	NC_010465	CDS	41.2896	101.343	1.2954	0.00298159
YPK_0383		conserved hypothetical protein	418030	418440	+	NC_010465	CDS	0	0
YPK_0384		hypothetical protein YPK_0384	418431	418649	+	NC_010465	CDS	52.9113	1.13878	-5.53802	3.27263e-09
YPK_0385	hcp-1	type VI secretion system effector, Hcp1 family	418592	419110	-	NC_010465	CDS	104.42	7.8749	-3.729	1.21893e-12
YPK_0386	impB-1	type VI secretion protein, VC_A0107 family	419634	420131	+	NC_010465	CDS	18.2238	4.4263	-2.04165	0.113345
YPK_0387	impC-1	type VI secretion protein, EvpB/VC_A0108 family	420199	421680	+	NC_010465	CDS	66.0261	22.2494	-1.56927	0.00478148
YPK_0388		type VI secretion system lysozyme-related protein	421687	422127	+	NC_010465	CDS	11.9785	1.13878	-3.3949	0.0407744
YPK_0389	impG-1, vasA-1	type VI secretion protein, VC_A0110 family	422127	423947	+	NC_010465	CDS	21.6009	5.1889	-2.05759	0.0711654
YPK_0390	impH-1, vasB-1	type VI secretion protein, VC_A0111 family	423911	424981	+	NC_010465	CDS	4.52746	1.51496	-1.57942	0.814449
YPK_0391	impI, vasC	FHA domain containing protein	425107	426423	+	NC_010465	CDS	8.12528	1.77257	-2.19658	0.282797
YPK_0392	vasD-1, lip-1	putative lipoprotein	426423	426968	+	NC_010465	CDS	3.87927	1.13878	-1.7683	0.710398
YPK_0393	impJ-1, vasE-1	type VI secretion protein, VC_A0114 family	426971	428317	+	NC_010465	CDS	6.45843	2.14875	-1.58769	0.636258
YPK_0394		conserved hypothetical protein	428317	429084	+	NC_010465	CDS	2.317	2.48178	0.0991137	0.872503
YPK_0395	vasG-1, clpV-1	type VI secretion ATPase, ClpV1 family	429095	431698	+	NC_010465	CDS	9.00351	5.52193	-0.705315	0.561412
YPK_0396		transcriptional regulator, Fis family	431695	432492	+	NC_010465	CDS	2.11236	2.48178	0.232517	0.918545
YPK_0397		conserved hypothetical protein	432489	433175	+	NC_010465	CDS	1.80335	0.504986	-1.83636	1
YPK_0398	vasJ	type VI secretion-associated protein, VC_A0119 family	433181	434569	+	NC_010465	CDS	4.03487	1.77257	-1.18668	0.870967
YPK_0399	impL-1, vasK-1, icmF-1	type VI secretion protein IcmF	434601	438134	+	NC_010465	CDS	11.5718	4.55511	-1.34506	0.511707
YPK_0400	vasL	ImpA domain protein	438259	439566	+	NC_010465	CDS	2.65163	1.00997	-1.39257	1
YPK_0401		type VI secretion system Vgr family protein	439588	441810	+	NC_010465	CDS	5.58217	5.13551	-0.120317	1
YPK_0402		domain of unknown function DUF1795	441816	442274	+	NC_010465	CDS	1.60717	1.97679	0.298641	0.779151
YPK_0403		YD repeat protein	442267	446439	+	NC_010465	CDS	30.9829	48.5931	0.649276	0.298885
YPK_0404		hypothetical protein YPK_0404	446442	446861	+	NC_010465	CDS	4.53138	4.25435	-0.0910137	0.925677
YPK_0405		hypothetical protein YPK_0405	447145	447390	+	NC_010465	CDS	1.10197	1.13878	0.0473942	0.902695
YPK_0406		putative cytoplasmic protein	447390	447878	+	NC_010465	CDS	0.486085	0	-Inf	1
YPK_0407		domain of unknown function DUF1813, HSP20-like protein	447924	448286	-	NC_010465	CDS	0.645825	0	-Inf	1
YPK_0408		hypothetical protein YPK_0408	448319	448594	+	NC_010465	CDS	0.349596	2.48178	2.82761	0.750988
YPK_0409		hypothetical protein YPK_0409	448579	448686	+	NC_010465	CDS	0	0
YPK_0410		YD repeat protein	448646	452215	+	NC_010465	CDS	30.9581	58.6062	0.920737	0.103508
YPK_0411		conserved hypothetical protein	452212	452493	+	NC_010465	CDS	2.99887	0	-Inf	0.374337
YPK_0412		putative rhs accessory genetic element	452695	452916	+	NC_010465	CDS	0	0
YPK_0413		xylose isomerase domain protein TIM barrel	453206	454105	-	NC_010465	CDS	3.03531	3.54513	0.223998	0.669652
YPK_0414		oxidoreductase domain protein	454102	455232	-	NC_010465	CDS	4.98539	3.92132	-0.346368	0.89105
YPK_0415		transcriptional regulator, AraC family	455502	456368	+	NC_010465	CDS	5.55656	16.8665	1.6019	0.0542575
YPK_0416	yphD-1, ytfT-1, yjfF-1	RbsD or FucU transport	456528	457031	-	NC_010465	CDS	4.5251	5.7693	0.350449	0.78883
YPK_0417	rbsK-1	ribokinase-like domain-containing protein	457037	457966	-	NC_010465	CDS	8.36004	12.0861	0.531766	1
YPK_0418	deoC-1	deoxyribose-phosphate aldolase	458147	458848	-	NC_010465	CDS	4.91723	0.504986	-3.28353	0.328845
YPK_0421	ssuA	aliphatic sulfonates family ABC transporter, periplsmic ligand-binding protein	459914	461035	+	NC_010465	CDS	1.5603	1.51496	-0.0425478	0.75007
YPK_0422	ssuD	alkanesulfonate monooxygenase	461054	462202	+	NC_010465	CDS	4.80872	4.94152	0.0393029	0.770295
YPK_0423	ssuC	binding-protein-dependent transport systems inner membrane component	462214	463008	+	NC_010465	CDS	9.16993	2.01994	-2.18259	0.325485
YPK_0424	ssuB	ABC transporter related	463005	463820	+	NC_010465	CDS	6.93133	3.62056	-0.93692	0.427001
YPK_0425	dinJ	RelB antitoxin	464439	464642	-	NC_010465	CDS	11.2754	8.80945	-0.356053	0.946765
YPK_0426	yjcD	xanthine/uracil/vitamin C permease	465096	466451	+	NC_010465	CDS	3.70656	7.83175	1.07925	1
YPK_0427		transposase mutator type	466708	467916	-	NC_010465	CDS	0	0
YPK_0428	yjcE	Na+/H+ antiporter	468170	469819	+	NC_010465	CDS	43.0465	34.7862	-0.307381	0.985284
YPK_0429		conserved hypothetical protein	470036	471223	-	NC_010465	CDS	5.38639	29.5557	2.45605	0.00192652
YPK_0430	ddg	lipid A biosynthesis lauroyl (or palmitoleoyl) acyltransferase	471375	472295	-	NC_010465	CDS	4.49948	48.9041	3.44212	8.26746e-08
YPK_0431	yphF-1, ytfQ-1	carbohydrate uptake (CUT2 family) ABC transporter, periplasmic carbohydrate-binding protein	473102	474091	+	NC_010465	CDS	21.3279	9.72289	-1.13329	0.0529248
YPK_0432	yphE-1; ytfR-1	ABC transporter related	474295	475791	+	NC_010465	CDS	6.25793	0	-Inf	0.0704523
YPK_0433	yphD-2, ytfT-2, yjfF-2	monosaccharide-transporting ATPase	475784	476773	+	NC_010465	CDS	3.05856	0.504986	-2.59854	0.673227
YPK_0434	yphD-3, ytfT-3, yjfF-3	monosaccharide-transporting ATPase	476775	477728	+	NC_010465	CDS	2.75168	0.63379	-2.11824	0.715465
YPK_0435		FGGY-family pentulose kinase	477747	479384	+	NC_010465	CDS	6.92108	9.31444	0.428472	0.511599
YPK_0436		sugar isomerase (SIS)	479381	479986	+	NC_010465	CDS	4.22454	5.89811	0.481457	0.735398
YPK_0437	yghU	glutathione S-transferase domain	480085	480939	-	NC_010465	CDS	254.409	78.6947	-1.69281	1.29246e-07
YPK_0438		conserved hypothetical protein	481190	482536	+	NC_010465	CDS	15.8011	28.7059	0.861326	0.0841011
YPK_0439		hypothetical protein YPK_0439	482582	482698	-	NC_010465	CDS	1.48997	2.78254	0.901118	0.460731
YPK_0440		conserved hypothetical protein	482688	483863	-	NC_010465	CDS	31.2697	52.2018	0.739335	0.155389
YPK_0441		hypothetical protein YPK_0441	484021	484173	+	NC_010465	CDS	6.14487	5.26432	-0.223136	0.973894
YPK_0442	cspA-1	cold-shock DNA-binding domain protein	484200	484412	-	NC_010465	CDS	0.121521	0	-Inf	1
YPK_0443	cspA-2	cold-shock DNA-binding domain protein	484672	484884	-	NC_010465	CDS	0	0
YPK_0444	cspA-3	cold-shock DNA-binding domain protein	485144	485356	-	NC_010465	CDS	5.60814	0	-Inf	0.0973152
YPK_0445	pcp-1	17 kDa surface antigen	485890	486357	-	NC_010465	CDS	117.904	57.8091	-1.02824	0.406047
YPK_0446		beta-lactamase domain protein	486833	487645	+	NC_010465	CDS	12.3496	8.43327	-0.550301	0.719005
YPK_0447		3-hydroxyisobutyrate dehydrogenase	487710	488600	+	NC_010465	CDS	16.9265	25.6015	0.596944	0.890515
YPK_0448	pcaC-1	carboxymuconolactone decarboxylase	488792	489187	+	NC_010465	CDS	1.27254	5.52193	2.11746	0.247909
YPK_0449		major facilitator superfamily MFS_1	489341	490705	+	NC_010465	CDS	8.04017	7.97144	-0.0123854	0.593702
YPK_0450		transcriptional regulator, GntR family	490795	491469	+	NC_010465	CDS	12.1562	48.2271	1.98815	0.00172789
YPK_0451		conserved hypothetical protein	491535	492011	+	NC_010465	CDS	8.6537	27.041	1.64376	0.0648505
YPK_0452	fis	transcriptional regulator, Fis family	492765	493061	-	NC_010465	CDS	255.687	24.0974	-3.40743	4.70225e-18
YPK_0453	dusB	tRNA-dihydrouridine synthase B	493086	494051	-	NC_010465	CDS	322.413	98.1945	-1.71519	8.03201e-08
YPK_0454	prmA	ribosomal protein L11 methyltransferase	494640	495521	-	NC_010465	CDS	34.2682	17.9088	-0.936203	0.0624714
YPK_0455	panF	sodium/pantothenate symporter	495597	497051	-	NC_010465	CDS	29.7711	31.747	0.0927087	0.753237
YPK_0456	yhdT	protein of unknown function DUF997	497041	497283	-	NC_010465	CDS	1.01453	3.28753	1.69619	0.221096
YPK_0457		hypothetical protein YPK_0457	498343	498519	+	NC_010465	CDS	1.93766	0	-Inf	0.650722
YPK_0458	accC	acetyl-CoA carboxylase, biotin carboxylase	498765	500114	-	NC_010465	CDS	73.709	31.3926	-1.23142	0.0789725
YPK_0459	accB	acetyl-CoA carboxylase, biotin carboxyl carrier protein	500126	500590	-	NC_010465	CDS	25.4871	26.2887	0.0446768	0.764235
YPK_0460	aroQ	3-dehydroquinate dehydratase, type II	500748	501200	-	NC_010465	CDS	46.2663	60.807	0.394277	0.292076
YPK_0461	yedZ	ferric reductase domain protein transmembrane component domain	501462	502082	-	NC_010465	CDS	46.2609	157.585	1.76827	1.44732e-06
YPK_0462	yedY	oxidoreductase molybdopterin binding	502082	503182	-	NC_010465	CDS	75.7638	186.623	1.30055	9.3794e-05
YPK_0463	yhdH	quinone oxidoreductase, YhdH/YhfP family	503405	504382	-	NC_010465	CDS	29.399	11.7208	-1.3267	0.128964
YPK_0464	yhdA	diguanylate cyclase/phosphodiesterase	504783	506699	+	NC_010465	CDS	86.4641	320.657	1.89086	1.92856e-09
YPK_0465	mreB	cell shape determining protein, MreB/Mrl family	507036	508079	+	NC_010465	CDS	185.586	309.608	0.738358	0.01418
YPK_0466	mreC	rod shape-determining protein MreC	508283	509278	+	NC_010465	CDS	32.9273	38.9338	0.241738	0.573267
YPK_0467	mreD	rod shape-determining protein MreD	509275	509763	+	NC_010465	CDS	23.2398	23.8609	0.0380546	0.433309
YPK_0468	maf-1	Maf protein	509777	510370	+	NC_010465	CDS	12.0877	16.8234	0.476932	0.715689
YPK_0469	cafA	ribonuclease, Rne/Rng family	510360	511829	+	NC_010465	CDS	52.6526	72.7109	0.465668	0.405433
YPK_0470		conserved hypothetical protein	511923	515846	+	NC_010465	CDS	70.5938	91.4357	0.373217	0.515964
YPK_0471		Nitrilase/cyanide hydratase and apolipoprotein N-acyltransferase	515843	516712	+	NC_010465	CDS	72.4987	53.4042	-0.441002	0.35861
YPK_0472	tldD	protease TldD	516724	518169	+	NC_010465	CDS	75.2186	65.8131	-0.192714	0.449739
YPK_0473	tccC	insecticidal toxin complex protein TccC	518371	521229	-	NC_010465	CDS	9.89019	27.546	1.47777	0.0820752
YPK_0474		conserved hypothetical protein	521283	521456	-	NC_010465	CDS	0	0
YPK_0475		conserved hypothetical protein	521443	521802	-	NC_010465	CDS	0.383673	7.57414	4.30313	0.374103
YPK_0476		putative phage-related protein	521799	522200	-	NC_010465	CDS	1.3856	1.13878	-0.283021	0.983285
YPK_0477		putative phage-related protein	522213	522515	-	NC_010465	CDS	1.02536	0.504986	-1.02181	1
YPK_0478	tcaC	virulence plasmid 65 kDa B protein	522649	527118	-	NC_010465	CDS	10.9605	31.8758	1.54015	0.108644
YPK_0479		insecticidal toxin complex protein	527175	530768	-	NC_010465	CDS	11.8172	17.275	0.547796	0.857989
YPK_0480		putative insecticidal toxin	530809	533310	-	NC_010465	CDS	9.56996	12.6774	0.405673	0.591312
YPK_0481		transcriptional regulator, LysR family	533546	534358	-	NC_010465	CDS	0.547736	2.53516	2.21052	0.505766
YPK_0482		transcriptional regulator, LysR family	534673	535584	-	NC_010465	CDS	6.07436	25.4718	2.0681	0.0318068
YPK_0483		protein of unknown function DUF1656	535887	536090	+	NC_010465	CDS	18.5459	6.70386	-1.46803	0.304427
YPK_0484	yhcQ	secretion protein HlyD family protein	536098	537033	+	NC_010465	CDS	22.8559	21.7767	-0.0697788	0.656105
YPK_0485	yhcP	fusaric acid resistance protein conserved region	537035	538990	+	NC_010465	CDS	44.015	39.471	-0.157201	0.59075
YPK_0486	gabD-1	succinic semialdehyde dehydrogenase	539257	540726	+	NC_010465	CDS	467.646	595.673	0.349105	0.436585
YPK_0487		guanine-specific ribonuclease N1 and T1	540921	541394	+	NC_010465	CDS	178.667	207.591	0.216474	0.48845
YPK_0488	yhcO	barstar (barnase inhibitor)	541399	541680	+	NC_010465	CDS	51.3163	39.5573	-0.375472	0.600477
YPK_0489	yjgA	ribosome-associated protein	541776	542324	-	NC_010465	CDS	28.5454	33.3585	0.224797	0.721605
YPK_0490	pmbA	peptidase U62 modulator of DNA gyrase	542505	543845	+	NC_010465	CDS	51.7401	58.3575	0.173636	0.733708
YPK_0491		conserved hypothetical protein	544005	544613	+	NC_010465	CDS	22.7105	23.9363	0.0758419	0.50613
YPK_0492	cybC-1	cytochrome b562	544821	545207	+	NC_010465	CDS	47.7834	33.4441	-0.514756	0.213414
YPK_0493	rnk	GreA/GreB family elongation factor	545439	545849	-	NC_010465	CDS	22.2871	8.93826	-1.31814	0.153089
YPK_0494	treC	alpha, alpha-phosphotrehalase	546202	547863	-	NC_010465	CDS	447.686	13.9127	-5.00801	1.44912e-33
YPK_0495	treB	PTS system, trehalose-specific IIBC subunit	547958	549373	-	NC_010465	CDS	645.152	15.5565	-5.37405	1.73738e-42
YPK_0496	treR	transcriptional regulator, LacI family	549784	550737	-	NC_010465	CDS	20.2005	9.57205	-1.07749	0.290848
YPK_0497		conserved hypothetical protein	550971	551447	-	NC_010465	CDS	723.586	5.56508	-7.02262	5.34498e-30
YPK_0498	tdcF, ridA	endoribonuclease L-PSP	551746	552132	-	NC_010465	CDS	86.4124	39.449	-1.13125	0.079876
YPK_0499	pyrI	aspartate carbamoyltransferase, regulatory subunit	552270	552737	-	NC_010465	CDS	14.3216	180.575	3.65634	2.49747e-20
YPK_0500	pyrB	aspartate carbamoyltransferase	552746	553681	-	NC_010465	CDS	13.8034	276.63	4.32487	1.49296e-32
YPK_0501	ptsO	phosphotransferase system, phosphocarrier protein HPr	554019	554291	-	NC_010465	CDS	44.7683	66.8771	0.579034	0.114438
YPK_0502	yhbJ	glmZ(sRNA)-inactivating NTPase, glucosamine-6-phosphate regulated	554288	555142	-	NC_010465	CDS	164.761	208.959	0.342852	0.188115
YPK_0503	ptsN	PTS IIA-like nitrogen-regulatory protein PtsN	555448	555930	-	NC_010465	CDS	94.9561	158.378	0.73804	0.0530586
YPK_0504	yhbH	sigma 54 modulation protein/ribosomal protein S30EA	556049	556336	-	NC_010465	CDS	507.772	354.875	-0.516868	0.165942
YPK_0505	rpoN	RNA polymerase, sigma 54 subunit, RpoN	556360	557793	-	NC_010465	CDS	708.96	1083.78	0.612291	0.013028
YPK_0506	yhbG	ABC transporter related	557855	558580	-	NC_010465	CDS	65.4634	452.733	2.7899	3.38212e-18
YPK_0507	lptA	lipopolysaccharide transport periplasmic protein LptA	558587	559132	-	NC_010465	CDS	72.6965	373.856	2.36253	3.49619e-12
YPK_0508	yrbK	protein of unknown function DUF1239	559116	559679	-	NC_010465	CDS	28.2237	126.504	2.1642	1.66942e-07
YPK_0509	kdsC	3-deoxy-D-manno-octulosonate 8-phosphate phosphatase, YrbI family	559676	560239	-	NC_010465	CDS	15.4105	28.6314	0.893683	0.3865
YPK_0510	kdsD	D-arabinose 5-phosphate isomerase	560789	561862	-	NC_010465	CDS	63.9581	57.027	-0.165482	1
YPK_0511	yrbG	Na+/Ca+ antiporter, CaCA family	561886	562860	-	NC_010465	CDS	37.5054	39.7725	0.0846707	0.414789
YPK_0512	mlaF	ABC transporter related	563125	563943	+	NC_010465	CDS	206.489	71.2603	-1.53489	4.98656e-05
YPK_0513	mlaE	putative ABC transporter system permease protein	564161	564943	+	NC_010465	CDS	115.146	37.3434	-1.62454	0.000289505
YPK_0514	yrbD	mammalian cell entry related domain protein	564948	565505	+	NC_010465	CDS	228.054	36.2478	-2.65341	2.90117e-11
YPK_0515	yrbC	toluene tolerance family protein	565518	566141	+	NC_010465	CDS	234.862	43.8769	-2.42028	6.30555e-11
YPK_0516	mlaB	putative anti-sigma B factor antagonist	566177	566479	+	NC_010465	CDS	208.752	28.8465	-2.85532	8.92799e-13
YPK_0517		BolA family protein	566617	566880	+	NC_010465	CDS	92.3929	46.7215	-0.983697	0.0533655
YPK_0518	murA	UDP-N-acetylglucosamine 1-carboxyvinyltransferase	567034	568296	+	NC_010465	CDS	401.616	166.909	-1.26676	8.21287e-05
YPK_0519	degS	periplasmic serine protease DegS	568477	569628	-	NC_010465	CDS	30.0921	32.1874	0.0971121	0.575496
YPK_0520	degQ	protease Do	569655	571028	-	NC_010465	CDS	162.89	1082.75	2.73274	5.40357e-20
YPK_0521	yhcB	protein of unknown function DUF1043	571299	571703	-	NC_010465	CDS	470.574	100.817	-2.22269	2.47954e-11
YPK_0522		hypothetical protein YPK_0522	571848	571970	+	NC_010465	CDS	0.547736	0.63379	0.210525	1
YPK_0523		AFG1-family ATPase	571927	573054	+	NC_010465	CDS	29.8346	27.8145	-0.101151	0.827107
YPK_0524	rplM	ribosomal protein L13	573368	573796	+	NC_010465	CDS	605.789	238.598	-1.34423	1.61469e-06
YPK_0525	rpsI	ribosomal protein S9	573811	574203	+	NC_010465	CDS	564.074	129.671	-2.12103	1.13406e-12
YPK_0526	sspA	glutathione S-transferase domain	574577	575218	+	NC_010465	CDS	319.779	133.001	-1.26564	9.36544e-05
YPK_0527	sspB	stringent starvation protein B; ClpXP protease specificity-enhancing factor	575224	575739	+	NC_010465	CDS	308.113	86.6016	-1.83099	1.20933e-07
YPK_0528		conserved hypothetical protein	575892	576377	-	NC_010465	CDS	42.8941	23.3451	-0.877662	0.112953
YPK_0529	gltD	glutamate synthase, small subunit	576977	578395	-	NC_010465	CDS	62.4047	37.4399	-0.737076	0.367959
YPK_0530	gltB	glutamate synthase (ferredoxin)	578405	582862	-	NC_010465	CDS	146.375	144.272	-0.0208723	0.543352
YPK_0531		conserved hypothetical radical SAM protein	583619	584608	+	NC_010465	CDS	4.52942	7.41307	0.710745	0.456778
YPK_0532		hypothetical protein YPK_0532	584643	584861	+	NC_010465	CDS	1.62214	2.98677	0.880689	1
YPK_0533	arcB	multi-sensor hybrid histidine kinase	584892	587228	+	NC_010465	CDS	55.598	83.3464	0.584085	0.188013
YPK_0534	elbB	ThiJ/PfpI domain protein	587470	588123	+	NC_010465	CDS	105.785	128.425	0.279788	0.650713
YPK_0535	mtgA	monofunctional biosynthetic peptidoglycan transglycosylase	588120	588845	+	NC_010465	CDS	63.8189	77.6435	0.282883	0.225967
YPK_0536		transport-associated	589052	589627	-	NC_010465	CDS	246.812	43.565	-2.50217	5.81727e-10
YPK_0537	diaA	DnaA initiator-associating protein DiaA	589638	590228	-	NC_010465	CDS	124.026	83.7555	-0.566386	0.198115
YPK_0538		protein of unknown function UPF0102	590499	590852	-	NC_010465	CDS	42.1336	57.4025	0.446141	0.409684
YPK_0539		LppC family lipoprotein	590951	592924	-	NC_010465	CDS	70.1679	101.257	0.529134	0.309157
YPK_0540	rsmI	uroporphyrin-III C/tetrapyrrole (Corrin/Porphyrin) methyltransferase	592987	593886	+	NC_010465	CDS	56.067	43.5212	-0.365435	0.390305
YPK_0541		pirin domain protein	594484	595188	-	NC_010465	CDS	3.59565	10.915	1.60199	0.20174
YPK_0542		transcriptional regulator, LysR family	595450	596343	+	NC_010465	CDS	62.5067	75.5162	0.272775	0.455847
YPK_0543	yqjG	putative glutathione S-transferase	596474	597460	-	NC_010465	CDS	120.289	114.018	-0.0772391	0.673177
YPK_0544	yphA, yqjF	putative oxidoreductase	597546	597941	-	NC_010465	CDS	167.288	132.648	-0.334734	0.141747
YPK_0545		conserved hypothetical protein	598245	598529	-	NC_010465	CDS	56.054	30.6725	-0.869873	0.175311
YPK_0546		conserved hypothetical protein	598526	598921	-	NC_010465	CDS	271.985	220.936	-0.299893	0.29257
YPK_0547		protein of unknown function DUF883 ElaB	598924	599229	-	NC_010465	CDS	2182.47	1155.66	-0.91725	0.000152562
YPK_0548		protein of unknown function DUF1090	599384	599764	-	NC_010465	CDS	119.263	94.8961	-0.32972	0.149379
YPK_0549		conserved hypothetical protein	599990	600379	-	NC_010465	CDS	18.4805	5.06009	-1.86876	0.148518
YPK_0550	yqjA	SNARE associated Golgi protein	600376	601074	-	NC_010465	CDS	21.7238	15.8361	-0.45606	0.843654
YPK_0551		putative lipoprotein	601351	601884	-	NC_010465	CDS	124.283	50.1298	-1.30988	0.0819494
YPK_0552	exuR	regulatory protein GntR HTH	602133	602927	-	NC_010465	CDS	74.7594	111.815	0.580788	0.125109
YPK_0553	exuT-1	d-galactonate transporter	603190	604494	-	NC_010465	CDS	4.87901	0.504986	-3.27227	0.333052
YPK_0554	uxaC	glucuronate isomerase	605239	606648	+	NC_010465	CDS	9.10592	16.6844	0.873619	0.3295
YPK_0555	uxaB	mannitol dehydrogenase domain	606847	608298	+	NC_010465	CDS	13.2302	20.2295	0.612622	0.348221
YPK_0556	uxaA	altronate dehydratase	608309	609799	+	NC_010465	CDS	15.8115	6.70386	-1.23791	0.510171
YPK_0557		conserved hypothetical protein	609952	610482	+	NC_010465	CDS	8.16151	9.38986	0.202268	0.984886
YPK_0558	sstT	sodium:dicarboxylate symporter	610549	611868	-	NC_010465	CDS	80.0358	21.0455	-1.92714	0.000336592
YPK_0559		oxidoreductase domain protein	612340	613335	-	NC_010465	CDS	20.9802	15.3414	-0.451605	0.695771
YPK_0560	ygjP	protein of unknown function DUF45	613538	614047	-	NC_010465	CDS	5.82539	5.59735	-0.0576114	0.592677
YPK_0561	yapG	outer membrane autotransporter barrel domain protein	614303	617296	-	NC_010465	CDS	6.43085	41.1464	2.67769	0.313088
YPK_0562	rsmC-1	rRNA (guanine-N(2)-)-methyltransferase	617771	618958	+	NC_010465	CDS	39.9037	63.9226	0.679804	0.12766
YPK_0563	fadH	NADH:flavin oxidoreductase/NADH oxidase	619074	621095	-	NC_010465	CDS	10.4976	14.0738	0.422947	0.536742
YPK_0564	hdeD	acid-resistance membrane protein	621308	621877	-	NC_010465	CDS	293.094	250.964	-0.223886	0.949683
YPK_0565		putative kinase protein	622245	623744	-	NC_010465	CDS	22.2016	14.8364	-0.581525	0.543343
YPK_0566		conserved hypothetical protein	623776	625524	-	NC_010465	CDS	18.7257	12.291	-0.607419	0.632872
YPK_0567		von Willebrand factor type A	625524	626564	-	NC_010465	CDS	8.82644	7.91805	-0.156686	1
YPK_0568		von Willebrand factor type A	626666	627367	-	NC_010465	CDS	6.00878	8.71292	0.536084	1
YPK_0569	terX	stress protein	627306	627947	-	NC_010465	CDS	15.1192	17.0605	0.174281	0.84012
YPK_0570	terY	von Willebrand factor type A	627980	628618	-	NC_010465	CDS	9.9861	11.0768	0.149544	0.549253
YPK_0571		polypeptide-transport-associated domain protein ShlB-type	629333	631021	+	NC_010465	CDS	6.9254	3.11557	-1.1524	0.296213
YPK_0572		filamentous haemagglutinin family outer membrane protein	631066	633042	+	NC_010465	CDS	7.84166	13.6765	0.802465	1
YPK_0573		conserved hypothetical protein	633011	633367	+	NC_010465	CDS	1.62214	1.77257	0.127946	0.839
YPK_0574		hypothetical protein YPK_0574	633374	633679	+	NC_010465	CDS	2.93722	5.39312	0.876671	0.636788
YPK_0575	fhaB-1	putative adhesin	633782	637015	+	NC_010465	CDS	18.0407	22.8723	0.342349	1
YPK_0576		protein of unknown function DUF1436	637017	637550	+	NC_010465	CDS	12.689	12.0436	-0.0753077	1
YPK_0577	fhaB-2	putative adhesin	637676	639475	+	NC_010465	CDS	15.8129	25.1608	0.670073	0.200231
YPK_0578		conserved hypothetical protein	639472	639705	+	NC_010465	CDS	4.33757	7.49872	0.789759	0.945063
YPK_0579		conserved hypothetical protein	639977	640198	+	NC_010465	CDS	3.10542	5.26432	0.761457	0.672455
YPK_0580		hypothetical protein YPK_0580	640158	640292	+	NC_010465	CDS	0.562704	0	-Inf	1
YPK_0581		conserved hypothetical protein	640294	640710	+	NC_010465	CDS	35.7447	64.8367	0.859082	0.0348241
YPK_0582	fhaB-3	putative adhesin/hemolysin	640743	641540	+	NC_010465	CDS	6.71229	13.8798	1.04811	0.255693
YPK_0583	yapF	outer membrane autotransporter barrel domain protein	641999	644284	-	NC_010465	CDS	107.573	151.889	0.497698	0.135024
YPK_0584		putative exported protein	644344	645339	-	NC_010465	CDS	4.20129	7.29449	0.795975	0.512454
YPK_0585		conserved hypothetical protein	645441	646820	-	NC_010465	CDS	1.57291	6.15572	1.96849	0.222576
YPK_0586		ABC transporter related	647146	648261	+	NC_010465	CDS	2.80705	6.78951	1.27425	0.357842
YPK_0587		conserved hypothetical protein	648344	651697	+	NC_010465	CDS	35.1996	42.8331	0.283166	0.277564
YPK_0588	lacI-2, galR-2	transcriptional regulator, LacI family	651806	652792	+	NC_010465	CDS	14.9208	17.9088	0.263338	1
YPK_0589	ycjN-1	extracellular solute-binding protein family 1	652869	654113	+	NC_010465	CDS	2.40013	9.31444	1.95636	0.0581039
YPK_0590	ycjO-1	binding-protein-dependent transport systems inner membrane component	654167	655048	+	NC_010465	CDS	0.426215	1.13878	1.41783	0.650529
YPK_0591	ycjP-1	binding-protein-dependent transport systems inner membrane component	655048	655866	+	NC_010465	CDS	3.05027	6.43536	1.07708	0.921545
YPK_0592		conserved hypothetical protein	655866	656378	+	NC_010465	CDS	4.16289	4.25435	0.0313513	1
YPK_0593	bglX	glycoside hydrolase family 3 domain protein	656429	658612	+	NC_010465	CDS	23.9153	23.517	-0.0242316	0.849259
YPK_0594		outer membrane efflux protein	658676	660202	-	NC_010465	CDS	8.28699	19.2195	1.21365	0.131522
YPK_0595	mdtO	fusaric acid resistance protein conserved region	660207	662108	-	NC_010465	CDS	5.76374	10.9048	0.919889	0.363633
YPK_0596	mdtN	multidrug resistance protein MdtN	662092	663141	-	NC_010465	CDS	14.1299	17.7046	0.325371	0.78477
YPK_0597		conserved hypothetical protein	663151	663486	-	NC_010465	CDS	4.66355	4.16869	-0.161832	0.686836
YPK_0598		conserved hypothetical protein	663483	663683	-	NC_010465	CDS	4.33778	4.4263	0.0291449	0.628892
YPK_0599		aminotransferase class I and II	664449	665681	+	NC_010465	CDS	2.04421	0.504986	-2.01723	0.950942
YPK_0600		Na+/H+ antiporter NhaC	665674	667125	+	NC_010465	CDS	6.29219	9.60497	0.61022	0.31047
YPK_0601		conserved hypothetical protein	667138	667575	+	NC_010465	CDS	0.121521	3.95359	5.02388	0.763549
YPK_0602		YheO domain protein	667709	668341	+	NC_010465	CDS	3.85602	5.94126	0.623657	0.292253
YPK_0603	tdcF	endoribonuclease L-PSP	668352	668732	+	NC_010465	CDS	4.50813	4.4263	-0.0264273	0.693542
YPK_0604		endoribonuclease L-PSP	669017	669421	+	NC_010465	CDS	2.64927	5.6405	1.09023	0.43594
YPK_0605		putative mono-oxygenase YdhR	669636	669938	-	NC_010465	CDS	10.9386	13.0638	0.256148	0.781963
YPK_0606		putative protein-disulfide isomerase	670198	670914	-	NC_010465	CDS	3.25492	8.37989	1.36431	0.397222
YPK_0607		transcriptional regulator, LysR family	671076	672008	+	NC_010465	CDS	12.7055	43.6602	1.78086	0.00569587
YPK_0608	fic	filamentation induced by cAMP protein Fic	672399	673013	+	NC_010465	CDS	14.8671	17.6621	0.248529	0.340655
YPK_0609		conserved hypothetical protein	673010	673168	-	NC_010465	CDS	41.9331	114.942	1.45475	0.00080887
YPK_0610		HNH endonuclease	673347	674525	+	NC_010465	CDS	24.8426	31.3165	0.334106	0.415848
YPK_0611		conserved hypothetical protein	674534	675064	+	NC_010465	CDS	4.27159	5.1889	0.280655	0.548646
YPK_0612		conserved hypothetical protein	675078	675551	+	NC_010465	CDS	4.0583	7.8749	0.956386	0.695493
YPK_0613	xtmA	putative phage terminase, small subunit	675604	676206	+	NC_010465	CDS	1.96741	4.05012	1.04167	0.320227
YPK_0614		integrase family protein	676659	678089	+	NC_010465	CDS	46.5666	90.941	0.965635	0.0595327
YPK_0615		hypothetical protein YPK_0615	678089	678817	+	NC_010465	CDS	3.51253	1.51496	-1.21323	1
YPK_0616		conserved hypothetical protein	678961	679158	+	NC_010465	CDS	0.121521	0	-Inf	1
YPK_0617		AntA/AntB antirepressor domain protein	679173	679976	+	NC_010465	CDS	0.441182	2.61058	2.56493	0.852461
YPK_0618		hypothetical protein YPK_0618	679966	680598	+	NC_010465	CDS	0.520161	0.504986	-0.0427156	0.961852
YPK_0619		hypothetical protein YPK_0619	680644	681051	+	NC_010465	CDS	0.95702	6.52167	2.76862	0.146079
YPK_0620		hypothetical protein YPK_0620	681044	681418	+	NC_010465	CDS	0.243042	7.36992	4.92237	0.0174383
YPK_0621		hypothetical protein YPK_0621	681411	681605	+	NC_010465	CDS	0.311196	1.77257	2.50995	0.333506
YPK_0622		phage/plasmid primase, P4 family	681605	683038	+	NC_010465	CDS	5.7212	118.898	4.37726	8.58245e-19
YPK_0623		hypothetical protein YPK_0623	683417	684871	+	NC_010465	CDS	2.57265	12.8918	2.32513	0.0814446
YPK_0624		conserved hypothetical protein	684871	685314	+	NC_010465	CDS	7.18988	10.0559	0.484005	0.780937
YPK_0625		hypothetical protein YPK_0625	685397	685945	-	NC_010465	CDS	30.9752	57.9609	0.903964	0.0627345
YPK_0626		hypothetical protein YPK_0626	686112	686288	+	NC_010465	CDS	1.02536	1.97679	0.947037	1
YPK_0627		hypothetical protein YPK_0627	686292	686642	+	NC_010465	CDS	1.25757	0	-Inf	0.922816
YPK_0628		hypothetical protein YPK_0628	686639	687436	+	NC_010465	CDS	2.31464	0	-Inf	0.535447
YPK_0629		hypothetical protein YPK_0629	687458	687979	+	NC_010465	CDS	1.83524	3.62056	0.98024	0.866631
YPK_0630		hypothetical protein YPK_0630	688315	688899	+	NC_010465	CDS	6.71644	5.7693	-0.219299	1
YPK_0631		hypothetical protein YPK_0631	689126	689434	+	NC_010465	CDS	10.2483	15.76	0.620892	0.956673
YPK_0632		putative excisionase	689529	689768	-	NC_010465	CDS	1.18942	1.13878	-0.0627719	0.937658
YPK_0633		hypothetical protein YPK_0633	690045	690734	+	NC_010465	CDS	14.1017	13.4831	-0.0647168	0.678746
YPK_0634	rpoD	RNA polymerase, sigma 70 subunit, RpoD	691156	692994	-	NC_010465	CDS	1283.13	770.299	-0.736177	0.00826247
YPK_0635	dnaG	DNA primase	693152	694900	-	NC_010465	CDS	246.016	149.226	-0.721257	0.0598671
YPK_0636	rpsU	ribosomal protein S21	695036	695251	-	NC_010465	CDS	205.512	147.064	-0.482779	0.108293
YPK_0637	gcp	metalloendopeptidase, glycoprotease family	695657	696670	+	NC_010465	CDS	45.9897	101.107	1.13649	0.00209259
YPK_0638		protein of unknown function DUF205	696861	697511	-	NC_010465	CDS	38.6477	27.4815	-0.491923	0.857294
YPK_0639	folB	dihydroneopterin aldolase	697619	697978	+	NC_010465	CDS	24.1046	33.4441	0.472443	0.622676
YPK_0640	uppP	undecaprenol kinase	698252	699070	+	NC_010465	CDS	6.12162	2.65374	-1.20589	0.843456
YPK_0641	cca	multifunctional tRNA nucleotidyl transferase/2'3'-cyclic phosphodiesterase/2'nucleotidase/phosphatase	699306	700544	-	NC_010465	CDS	56.9797	85.5932	0.587048	0.11534
YPK_0642	ygiM	SH3 domain protein	700704	701324	-	NC_010465	CDS	52.9127	80.0266	0.596865	0.133164
YPK_0643		adenylate cyclase	701628	702935	+	NC_010465	CDS	76.0261	141.512	0.896362	0.0597149
YPK_0644	glnE	(glutamate--ammonia-ligase) adenylyltransferase	703107	705962	+	NC_010465	CDS	137.132	177.641	0.373392	0.254044
YPK_0645	rfaE	RfaE bifunctional protein	706097	707527	+	NC_010465	CDS	117.361	97.0117	-0.274726	0.636073
YPK_0646	asoB	amino acid permease-associated region	707564	708814	+	NC_010465	CDS	40.5369	17.6943	-1.19595	0.0525017
YPK_0647		protein of unknown function DUF526	709139	709420	-	NC_010465	CDS	73.9536	54.953	-0.428422	0.187809
YPK_0648		conserved hypothetical protein	709456	709653	-	NC_010465	CDS	0.106554	0	-Inf	1
YPK_0649	ribB	3,4-dihydroxy-2-butanone 4-phosphate synthase	709990	710643	+	NC_010465	CDS	798.479	307.087	-1.37861	2.76141e-07
YPK_0650		extradiol ring-cleavage dioxygenase class III protein subunit B	711102	711884	+	NC_010465	CDS	10.9516	15.9649	0.54376	0.312283
YPK_0651		glutathionylspermidine synthase	712168	713328	-	NC_010465	CDS	97.1997	133.293	0.455573	0.325299
YPK_0652		conserved hypothetical protein	713338	714024	-	NC_010465	CDS	82.2644	124.677	0.599857	0.229583
YPK_0653		conserved hypothetical protein	714090	714260	+	NC_010465	CDS	30.8766	71.25	1.20638	0.00440321
YPK_0654	tolC	type I secretion outer membrane protein, TolC family	714325	715719	-	NC_010465	CDS	271.735	244.95	-0.149718	0.920394
YPK_0655	nudF	ADP-ribose diphosphatase	716115	716747	+	NC_010465	CDS	22.7643	31.747	0.479845	0.828826
YPK_0656		protein of unknown function DUF1249	716781	717206	+	NC_010465	CDS	22.3635	23.3984	0.065266	0.81994
YPK_0657	icc	metallophosphoesterase	717215	718057	+	NC_010465	CDS	47.5114	58.8414	0.308559	0.886217
YPK_0658		protein of unknown function UPF0227	718115	718696	+	NC_010465	CDS	25.1067	28.4806	0.181904	0.817902
YPK_0659	parE	DNA topoisomerase IV, B subunit	718798	720693	+	NC_010465	CDS	61.7925	25.4938	-1.27728	0.0149312
YPK_0660		transcriptional regulator, LysR family	720697	721608	+	NC_010465	CDS	24.6642	18.9408	-0.380919	0.246144
YPK_0661	mdaB	putative modulator of drug activity	721666	722250	-	NC_010465	CDS	62.542	7.45622	-3.06831	2.19769e-05
YPK_0662	parC	DNA topoisomerase IV, A subunit	722554	724827	+	NC_010465	CDS	118.475	106.937	-0.147818	0.756503
YPK_0663	plsC	1-acyl-sn-glycerol-3-phosphate acyltransferase	725134	725865	+	NC_010465	CDS	215.632	18.5755	-3.5371	4.5674e-17
YPK_0664		hypothetical protein YPK_0664	725828	725935	+	NC_010465	CDS	7.99094	2.14875	-1.89487	0.426952
YPK_0665	sufI	multicopper oxidase type 3	726044	727468	+	NC_010465	CDS	119.106	24.9566	-2.25475	4.5185e-06
YPK_0666		radical SAM domain protein	727776	730103	+	NC_010465	CDS	32.5883	23.3671	-0.479877	0.205159
YPK_0667	dkgA-1	2,5-didehydrogluconate reductase	730125	730958	-	NC_010465	CDS	198.826	195.324	-0.0256349	0.818069
YPK_0668	yqhD	iron-containing alcohol dehydrogenase	731377	732534	-	NC_010465	CDS	97.6868	114.061	0.223566	0.94846
YPK_0669		transcriptional regulator, AraC family	732931	733824	+	NC_010465	CDS	9.81358	23.8932	1.28375	0.0418108
YPK_0670		SNARE associated Golgi protein	733916	734578	-	NC_010465	CDS	28.7774	16.3082	-0.819341	0.185859
YPK_0671	metC-1	cystathionine beta-lyase	734772	735983	-	NC_010465	CDS	34.7628	36.6137	0.0748417	0.487694
YPK_0672	exbB	TonB-system energizer ExbB	736462	737499	+	NC_010465	CDS	42.0203	36.0547	-0.220897	0.447289
YPK_0673	exbD	TonB system transport protein ExbD	737503	737934	+	NC_010465	CDS	12.8189	14.3966	0.167447	0.920295
YPK_0674		hypothetical protein YPK_0674	737880	738065	-	NC_010465	CDS	1.28751	0.504986	-1.35026	1
YPK_0677	tadF	conserved hypothetical protein	739611	740183	-	NC_010465	CDS	0	0
YPK_0678	tadE	TadE family protein	740167	740640	-	NC_010465	CDS	0	0
YPK_0679	tadD	putative lipoprotein	740637	741407	-	NC_010465	CDS	0.155598	0.63379	2.02618	0.809512
YPK_0680	tadC	type II secretion system protein	741391	742224	-	NC_010465	CDS	0	0
YPK_0681	tadB	type II secretion system protein	742221	743096	-	NC_010465	CDS	0	0
YPK_0682	tadA, cpaF	type II secretion system protein E	743093	744379	-	NC_010465	CDS	0.121521	0	-Inf	1
YPK_0683	tadZ, cpaE	conserved hypothetical protein	744391	745518	-	NC_010465	CDS	0	0
YPK_0684		conserved hypothetical protein	745529	745819	-	NC_010465	CDS	0	0
YPK_0685	cpaC, rcpA	type II and III secretion system protein	745816	747087	-	NC_010465	CDS	0	0
YPK_0686	cpaB, rcpC	putative membrane protein	747130	748011	-	NC_010465	CDS	0.121521	1.51496	3.64	0.310458
YPK_0687	cpaA, tadV	peptidase A24A prepilin type IV	748063	748485	-	NC_010465	CDS	0	0
YPK_0688		conserved hypothetical protein	748552	748749	-	NC_010465	CDS	1.23414	1.77257	0.522335	0.698642
YPK_0689		putative transcriptional regulator, CadC	748971	749558	-	NC_010465	CDS	0.59678	3.62056	2.60094	0.404059
YPK_0690		TnpA	750484	750633	-	NC_010465	CDS	1.87779	4.17892	1.1541	0.364062
YPK_0691		hypothetical protein YPK_0691	750764	751030	-	NC_010465	CDS	3.09932	6.99373	1.17411	0.771234
YPK_0692	cpbD-1	fibronectin type III domain protein	751068	752465	-	NC_010465	CDS	29.5688	24.355	-0.279853	0.70261
YPK_0693	chiC	glycoside hydrolase family 18	752537	753952	-	NC_010465	CDS	0.897332	5.6405	2.65211	0.118411
YPK_0694	smfA-1	fimbrial protein	755096	755626	+	NC_010465	CDS	0	0
YPK_0695		fimbrial biogenesis outer membrane usher protein	755933	758413	+	NC_010465	CDS	103.902	110.421	0.0877845	0.544001
YPK_0696	papD	pili assembly chaperone	758431	759150	+	NC_010465	CDS	67.1532	36.119	-0.8947	0.145826
YPK_0697		fimbrial protein	759175	760278	+	NC_010465	CDS	67.2137	46.9164	-0.518663	0.100714
YPK_0698	fepB	periplasmic binding protein	760490	761569	-	NC_010465	CDS	294.848	53.1261	-2.47248	5.06078e-12
YPK_0699		conserved hypothetical protein	762425	763420	+	NC_010465	CDS	52.1871	62.7947	0.26695	0.269596
YPK_0700		lipoprotein	763512	764081	-	NC_010465	CDS	6.37295	4.2975	-0.568463	1
YPK_0701		conserved hypothetical protein	764093	764224	+	NC_010465	CDS	0.432717	0	-Inf	1
YPK_0702	flhA-1	type III secretion FHIPEP protein	764293	766386	-	NC_010465	CDS	3.48731	8.46554	1.27949	1
YPK_0703	flhB-1	flagellar biosynthetic protein FlhB	766376	767509	-	NC_010465	CDS	0.106554	0	-Inf	1
YPK_0704	fliR-1	flagellar biosynthetic protein FliR	767509	768288	-	NC_010465	CDS	0.630857	0	-Inf	1
YPK_0705	fliQ-1	flagellar biosynthetic protein FliQ	768289	768561	-	NC_010465	CDS	0	0
YPK_0706	fliP-1	flagellar biosynthetic protein FliP	768563	769333	-	NC_010465	CDS	1.42164	3.24437	1.19039	1
YPK_0707	fliN-1	flagellar motor switch protein FliN	769330	769743	-	NC_010465	CDS	0.262152	1.13878	2.11901	0.542066
YPK_0708	fliM-1	flagellar motor switch protein	769736	770635	-	NC_010465	CDS	0.767346	2.98677	1.96064	0.680455
YPK_0709	fleR	sigma54 specific transcriptional regulator, Fis family	771158	772186	+	NC_010465	CDS	0.965486	0.504986	-0.935011	1
YPK_0710	fliE-1	flagellar hook-basal body complex protein FliE	772203	772583	+	NC_010465	CDS	0.797281	1.26758	0.668918	0.80519
YPK_0711	fliF-1	flagellar M-ring protein FliF	772593	774233	+	NC_010465	CDS	4.30981	7.91805	0.877522	0.349535
YPK_0712	fliG-1	flagellar motor switch protein FliG	774205	775248	+	NC_010465	CDS	1.88843	3.54513	0.908653	0.424
YPK_0713	fliH-1	flagellar assembly protein FliH	775253	775969	+	NC_010465	CDS	0.858932	7.33765	3.0947	0.0313991
YPK_0714	fliI-1	ATPase, FliI/YscN family	775962	777302	+	NC_010465	CDS	1.46221	4.17892	1.51498	0.276406
YPK_0715	fliJ-1	flagellar export protein FliJ	777306	777743	+	NC_010465	CDS	3.27185	3.95359	0.273057	0.622196
YPK_0716	flgN-1	conserved hypothetical protein	778043	778468	-	NC_010465	CDS	6.96362	10.9048	0.647056	0.493875
YPK_0717	flgM-1	putative flagellar regulatory protein	778475	778741	-	NC_010465	CDS	7.02113	14.256	1.02179	0.154801
YPK_0718	flgA-1	flagella basal body P-ring formation protein FlgA	778989	779807	-	NC_010465	CDS	2.8283	7.5521	1.41694	0.408307
YPK_0719	flgB-1	flagellar basal-body rod protein FlgB	779895	780371	+	NC_010465	CDS	0	0
YPK_0720	flgC-1	flagellar basal-body rod protein FlgC	780374	780799	+	NC_010465	CDS	0	0
YPK_0721	flgD-1	flagellar hook capping protein	780802	781458	+	NC_010465	CDS	0.155598	0	-Inf	1
YPK_0722	flgE-1	flagellar basal body rod protein	781513	781821	+	NC_010465	CDS	1.40885	0.63379	-1.15244	1
YPK_0723		conserved hypothetical protein	781827	782603	+	NC_010465	CDS	32.5754	30.4887	-0.095506	0.867643
YPK_0724		conserved hypothetical protein	782767	783213	-	NC_010465	CDS	3.95193	2.98677	-0.403973	0.709113
YPK_0725		putative transcriptional regulator, CadC	783194	784111	-	NC_010465	CDS	2.51947	1.00997	-1.3188	1
YPK_0726	flaA-1	flagellin domain protein	784867	786072	+	NC_010465	CDS	8.76715	12.5486	0.517345	0.469689
YPK_0727		hypothetical protein YPK_0727	786326	786481	+	NC_010465	CDS	1.09547	0.63379	-0.789475	1
YPK_0728	flaA-2	flagellin domain protein	786719	787486	+	NC_010465	CDS	4.80636	2.27755	-1.07746	0.905248
YPK_0729	fliK-2	putative flagellar hook-length control protein	787488	788288	+	NC_010465	CDS	10.1673	19.9185	0.97017	0.262662
YPK_0730	motA-1	MotA/TolQ/ExbB proton channel	788332	788937	+	NC_010465	CDS	2.1165	16.5878	2.97037	0.130395
YPK_0731	motB-1	OmpA/MotB domain protein	788937	789848	+	NC_010465	CDS	5.13034	22.8401	2.15444	0.0110175
YPK_0732		conserved hypothetical protein	790308	790904	+	NC_010465	CDS	6.71426	9.0891	0.436909	0.932279
YPK_0733		conserved hypothetical protein	790904	791356	+	NC_010465	CDS	0	0
YPK_0734		protein of unknown function DUF805	791340	791711	+	NC_010465	CDS	0	1.97679	Inf	0.779871
YPK_0735		hypothetical protein YPK_0735	791712	791840	+	NC_010465	CDS	0	2.61058	Inf	0.282463
YPK_0736	slyB-1	17 kDa surface antigen	791837	792304	-	NC_010465	CDS	27.0826	43.2204	0.674345	0.361561
YPK_0737		diguanylate cyclase/phosphodiesterase with PAS/PAC sensor(s)	793502	796069	-	NC_010465	CDS	19.8275	27.2986	0.461329	0.766567
YPK_0738		efflux transporter, RND family, MFP subunit	796508	797800	+	NC_010465	CDS	11.1157	9.38986	-0.243422	0.811283
YPK_0739		transporter, hydrophobe/amphiphile efflux-1 (HAE1) family	797813	800713	+	NC_010465	CDS	17.8089	18.8654	0.0831444	0.721221
YPK_0740		putative integral membrane efflux protein	800713	800931	+	NC_010465	CDS	3.90092	6.23114	0.675681	1
YPK_0741		ShET2 enterotoxin domain protein	801066	802562	-	NC_010465	CDS	0.888867	0.504986	-0.815723	1
YPK_0742		conserved hypothetical protein	802840	803427	+	NC_010465	CDS	1.66468	6.48875	1.9627	0.632953
YPK_0743	yapH	outer membrane autotransporter barrel domain protein	804249	817187	+	NC_010465	CDS	79.1912	82.4323	0.057869	0.932336
YPK_0744		putative antigenic leucine-rich repeat protein	817304	819172	-	NC_010465	CDS	15.1698	16.6844	0.137289	0.932482
YPK_0745		antigenic leucine-rich repeat protein	819734	820639	-	NC_010465	CDS	4.43547	11.1193	1.3259	0.520788
YPK_0746		antigenic leucine-rich repeat protein	820886	822733	-	NC_010465	CDS	6.00464	6.82243	0.184208	0.471621
YPK_0747		hypothetical protein YPK_0747	823239	823373	-	NC_010465	CDS	0	0
YPK_0748	abgT	AbgT putative transporter	823482	825038	+	NC_010465	CDS	6.24946	2.65374	-1.23571	0.834572
YPK_0749	pepT-1	peptidase T	825480	826712	+	NC_010465	CDS	9.69205	32.9391	1.76493	0.0214495
YPK_0750	fhuA-1, yncD-1	TonB-dependent receptor	827238	829310	+	NC_010465	CDS	0.213107	1.00997	2.24466	0.521406
YPK_0751		amino acid adenylation domain protein	829461	841088	+	NC_010465	CDS	32.0473	115.469	1.84923	4.62863e-06
YPK_0752		amino acid adenylation domain protein	841101	846794	+	NC_010465	CDS	23.4257	71.196	1.6037	0.00260899
YPK_0753		saccharopine dehydrogenase	846791	847861	+	NC_010465	CDS	3.0162	7.8749	1.38453	0.475312
YPK_0754		thiazolinyl imide reductase	847858	848985	+	NC_010465	CDS	2.58348	9.50843	1.87989	0.247986
YPK_0755		thioesterase	848978	849742	+	NC_010465	CDS	0.867397	4.05012	2.2232	0.153357
YPK_0756		major facilitator superfamily MFS_1	849732	851018	+	NC_010465	CDS	3.17376	6.27429	0.98326	0.442814
YPK_0757	mdlA-1	ABC transporter related	851018	852790	+	NC_010465	CDS	9.34464	18.6611	0.997827	0.332856
YPK_0758	mdlA-2	ABC transporter related	852783	854540	+	NC_010465	CDS	36.1995	57.928	0.678291	0.253864
YPK_0759		conserved hypothetical protein	854863	855738	-	NC_010465	CDS	9.4768	24.1297	1.34834	0.183001
YPK_0760		conserved hypothetical protein	856172	856570	-	NC_010465	CDS	0	0
YPK_0761		hypothetical protein YPK_0761	856807	856938	+	NC_010465	CDS	0.243042	0	-Inf	1
YPK_0762	gntP	gluconate transporter	857971	859452	+	NC_010465	CDS	1.69029	5.1889	1.61816	0.142811
YPK_0763		outer membrane autotransporter barrel domain protein	860468	864232	+	NC_010465	CDS	6.70993	13.6442	1.02392	0.392575
YPK_0764	vgrG-1	type VI secretion system Vgr family protein	864818	867043	+	NC_010465	CDS	4.26709	11.614	1.44455	0.348633
YPK_0765		conserved hypothetical protein	867069	868388	+	NC_010465	CDS	1.13191	1.26758	0.16332	0.939313
YPK_0766		YD repeat protein	868402	872802	+	NC_010465	CDS	3.43591	5.06009	0.558472	0.405313
YPK_0767		conserved hypothetical protein	872802	873215	+	NC_010465	CDS	0.805746	0	-Inf	1
YPK_0768		conserved hypothetical protein	873297	873842	+	NC_010465	CDS	0.684225	1.51496	1.14674	0.507579
YPK_0769		hypothetical protein YPK_0769	873844	874437	+	NC_010465	CDS	0.155598	1.51496	3.28338	0.304366
YPK_0770		YD repeat protein	874708	876789	+	NC_010465	CDS	4.78761	6.65047	0.474151	0.592329
YPK_0771		conserved hypothetical protein	876809	877171	+	NC_010465	CDS	2.1742	1.00997	-1.10617	1
YPK_0772		RHS protein	877295	878278	+	NC_010465	CDS	8.08645	3.92132	-1.04417	0.784621
YPK_0773		conserved hypothetical protein	878275	878790	+	NC_010465	CDS	3.07981	1.00997	-1.60853	0.901135
YPK_0774		conserved hypothetical protein	878936	879259	+	NC_010465	CDS	0	1.00997	Inf	0.328971
YPK_0775		conserved hypothetical protein	879503	880027	+	NC_010465	CDS	0.106554	0.504986	2.24466	0.767865
YPK_0776		conserved hypothetical protein	880302	880688	+	NC_010465	CDS	0	0
YPK_0777		conserved hypothetical protein	881232	881645	+	NC_010465	CDS	5.43286	8.10024	0.576254	0.395384
YPK_0778	SLC13A2_3_5	anion transporter	881824	883203	-	NC_010465	CDS	14.3212	36.0649	1.33245	0.107062
YPK_0779	lacI-3, galR-3	transcriptional regulator, LacI family	883418	884437	-	NC_010465	CDS	13.463	12.6876	-0.0855777	0.999165
YPK_0780		conserved hypothetical protein	884731	885804	+	NC_010465	CDS	2.61105	8.86284	1.76314	0.216583
YPK_0781		sugar (glycoside-pentoside-hexuronide) transporter	885966	887390	+	NC_010465	CDS	9.27216	12.3012	0.407822	0.611596
YPK_0782	iutA	TonB-dependent siderophore receptor	887665	889845	-	NC_010465	CDS	40.7005	9.6152	-2.08166	0.0141533
YPK_0783	iucD	L-lysine 6-monooxygenase (NADPH)	889917	891245	-	NC_010465	CDS	2.26796	10.1093	2.15622	0.341205
YPK_0784	iucC	IucA/IucC family protein	891242	892990	-	NC_010465	CDS	1.5987	1.77257	0.148938	0.818224
YPK_0785	iucB	putative siderophore biosynthesis protein IucB	892987	893937	-	NC_010465	CDS	0.611748	0	-Inf	1
YPK_0786	rhbC	IucA/IucC family protein	893921	895693	-	NC_010465	CDS	1.18942	0.504986	-1.23594	1
YPK_0787		hypothetical protein YPK_0787	895690	895782	-	NC_010465	CDS	0	0
YPK_0788		major facilitator superfamily MFS_1	895833	897056	+	NC_010465	CDS	2.05485	2.65374	0.368989	0.556076
YPK_0789		intradiol ring-cleavage dioxygenase	897347	898180	-	NC_010465	CDS	170.533	8.30447	-4.36002	5.55193e-10
YPK_0790		conserved hypothetical protein	898556	899914	-	NC_010465	CDS	26.693	18.8331	-0.503191	0.531042
YPK_0791	yspR	transcriptional regulator, LuxR family	900476	901219	+	NC_010465	CDS	1.40253	4.58738	1.70964	1
YPK_0792	yspI	autoinducer synthesis protein	901200	901850	-	NC_010465	CDS	4.76164	16.4692	1.79025	0.530208
YPK_0793		abortive infection protein	903021	903671	+	NC_010465	CDS	1.57723	2.61058	0.726976	1
YPK_0794		lipoprotein	904188	904517	+	NC_010465	CDS	4.91309	8.29424	0.755478	0.336191
YPK_0795	insA-1	insertion element protein	904585	904848	+	NC_010465	CDS	3.17594	3.54513	0.158658	0.697912
YPK_0796		conserved hypothetical protein	905005	905376	+	NC_010465	CDS	0.319661	0.63379	0.987462	0.923834
YPK_0797		hypothetical protein YPK_0797	905419	905574	+	NC_010465	CDS	0.45615	0.63379	0.474498	0.987346
YPK_0798	impB-2	type VI secretion protein, VC_A0107 family	906784	907284	+	NC_010465	CDS	0	0
YPK_0799	impC-2	type VI secretion protein, EvpB/VC_A0108 family	907333	908877	+	NC_010465	CDS	0.277119	5.09236	4.19976	0.391173
YPK_0800	impJ-2, vasE-2	type VI secretion protein, VC_A0114 family	908889	910241	+	NC_010465	CDS	0.106554	0	-Inf	1
YPK_0801	impK-1, ompA-1, vasF-1, dotU-1	conserved hypothetical protein	910238	910924	+	NC_010465	CDS	0	0
YPK_0802		OmpA/MotB domain protein	910924	912660	+	NC_010465	CDS	0.41775	0	-Inf	1
YPK_0803	hcp-2	type VI secretion system effector, Hcp1 family	912664	913155	+	NC_010465	CDS	0.581813	0.63379	0.123451	1
YPK_0804	vasG-2, clpV-2	type VI secretion ATPase, ClpV1 family	913543	916185	+	NC_010465	CDS	0.471117	5.06009	3.42501	0.0258858
YPK_0805		type VI secretion system Vgr family protein	916188	918536	+	NC_010465	CDS	1.30247	7.67068	2.5581	0.0522678
YPK_0806		peptidase M23B	918552	920849	+	NC_010465	CDS	4.06677	18.7797	2.20722	0.0240566
YPK_0807		conserved hypothetical protein	920836	921603	+	NC_010465	CDS	0.684225	1.13878	0.734943	0.753132
YPK_0808	insA-2	insertion element protein	921699	921974	+	NC_010465	CDS	0.41775	0.504986	0.273605	0.91218
YPK_0809		conserved hypothetical protein	922895	923407	+	NC_010465	CDS	0	2.98677	Inf	0.126612
YPK_0810		putative phage integrase	923697	923846	+	NC_010465	CDS	2.01427	3.49175	0.793691	0.915292
YPK_0811	speC	ornithine decarboxylase	924843	927005	+	NC_010465	CDS	29.5914	32.4553	0.133274	0.623397
YPK_0812	rbsB-2	ribose transport system substrate-binding protein	927586	928545	+	NC_010465	CDS	3.2951	4.80248	0.54346	0.36656
YPK_0813	rbsA-2	ABC transporter related	928591	930090	+	NC_010465	CDS	6.89743	5.89811	-0.225807	0.9747
YPK_0814	rbsC-2	monosaccharide-transporting ATPase	930123	931106	+	NC_010465	CDS	11.508	12.8493	0.159056	0.484942
YPK_0815	fhuA-2, yncD-2	TonB-dependent siderophore receptor	931351	933495	-	NC_010465	CDS	20.6945	23.8178	0.202791	0.412723
YPK_0816	fhuD-2, fepB-2, fecB-2	periplasmic binding protein	933488	934588	-	NC_010465	CDS	1.40253	2.27755	0.699457	0.58665
YPK_0817		hypothetical protein YPK_0817	934542	934712	-	NC_010465	CDS	0.364564	1.97679	2.43892	1
YPK_0818	mltC	lytic transglycosylase catalytic	934906	935994	-	NC_010465	CDS	31.8621	32.6815	0.0366326	0.881882
YPK_0819	yggX	probable Fe(2+)-trafficking protein	936165	936437	-	NC_010465	CDS	47.1048	25.7837	-0.869414	0.0354725
YPK_0820	mutY	A/G-specific adenine glycosylase	936615	937874	-	NC_010465	CDS	26.4527	24.2585	-0.124924	0.506107
YPK_0821	trmB	tRNA (guanine-N(7)-)-methyltransferase	938143	938862	+	NC_010465	CDS	56.3638	22.1206	-1.34938	0.0230488
YPK_0822	yggL	protein of unknown function DUF469	938862	939188	+	NC_010465	CDS	101.825	14.5788	-2.80415	4.08267e-08
YPK_0823	glsA-1	glutaminase	939299	940225	+	NC_010465	CDS	15.5151	24.216	0.642289	0.297058
YPK_0824		conserved hypothetical protein	940337	941071	+	NC_010465	CDS	108.365	170.045	0.650016	0.0752417
YPK_0825		virulence determinant	941575	950907	+	NC_010465	CDS	7.4156	25.9454	1.80684	0.0265987
YPK_0826	hemN-1	oxygen-independent coproporphyrinogen III oxidase	951097	952227	-	NC_010465	CDS	15.5533	13.0536	-0.252777	0.983107
YPK_0827	rdgB	non-canonical purine NTP pyrophosphatase, rdgB/HAM1 family	952220	952813	-	NC_010465	CDS	13.7779	7.79948	-0.820909	0.487959
YPK_0828	yggU	protein of unknown function DUF167	952913	953203	-	NC_010465	CDS	12.7485	14.3534	0.171071	0.872357
YPK_0829	yggT	protein of unknown function YGGT	953200	953754	-	NC_010465	CDS	60.7792	47.733	-0.34859	0.636766
YPK_0830		hypothetical protein YPK_0830	953717	953902	-	NC_010465	CDS	11.7767	9.01368	-0.385743	0.616699
YPK_0831	proC	pyrroline-5-carboxylate reductase	954042	954863	-	NC_010465	CDS	35.3531	42.222	0.256159	0.27112
YPK_0832		alanine racemase domain protein	954996	955694	-	NC_010465	CDS	28.8286	69.2732	1.2648	0.00219044
YPK_0833	pilT	twitching motility protein	955714	956838	+	NC_010465	CDS	8.57275	11.2912	0.397372	0.742034
YPK_0834	aguA	agmatine deiminase	956947	958062	-	NC_010465	CDS	77.5238	115.169	0.571047	0.138671
YPK_0835	aguB	N-carbamoylputrescine amidase	958066	958950	-	NC_010465	CDS	97.2413	57.8532	-0.749172	0.188056
YPK_0836	ruvX	Holliday junction resolvase YqgF	959130	959552	-	NC_010465	CDS	4.6084	4.17892	-0.141133	0.849819
YPK_0837	algH	putative transcriptional regulator	959552	960115	-	NC_010465	CDS	7.51114	2.91134	-1.36735	0.591622
YPK_0838	gshB	glutathione synthetase	960231	961190	-	NC_010465	CDS	73.104	22.174	-1.72108	0.00282338
YPK_0839	rsmE	16S ribosomal RNA methyltransferase RsmE	961216	961947	-	NC_010465	CDS	35.4793	4.25435	-3.05997	7.24975e-05
YPK_0840		hypothetical protein YPK_0840	962056	962202	-	NC_010465	CDS	1.34916	0.63379	-1.08998	1
YPK_0841	endA	deoxyribonuclease I	962262	962969	-	NC_010465	CDS	4.34192	8.92803	1.04001	0.206982
YPK_0842	SprT	protein of unknown function DUF335 SprT	963067	963630	-	NC_010465	CDS	3.64291	10.3567	1.5074	0.445932
YPK_0843	metK	methionine adenosyltransferase	963771	964925	-	NC_010465	CDS	29.271	23.5061	-0.316435	0.260256
YPK_0844		hypothetical protein YPK_0844	965743	965886	+	NC_010465	CDS	1.31508	2.14875	0.708344	0.540611
YPK_0845	speA	arginine decarboxylase	966132	968111	+	NC_010465	CDS	74.7254	26.4072	-1.50066	0.000577967
YPK_0846	tnp-1	transposase IS200-family protein	968311	968769	+	NC_010465	CDS	0	0
YPK_0847		conserved hypothetical protein	968878	969033	+	NC_010465	CDS	0	0
YPK_0848		transposase IS200-family protein	969023	969481	+	NC_010465	CDS	0	0
YPK_0849	ycaL, loiP	peptidase M48 Ste24p	969795	970547	-	NC_010465	CDS	60.1064	40.6961	-0.562626	0.361845
YPK_0850	tktA	transketolase	971021	973015	+	NC_010465	CDS	440.262	273.16	-0.688616	0.0364063
YPK_0851	epd	D-erythrose-4-phosphate dehydrogenase	973430	974446	+	NC_010465	CDS	181.3	124.623	-0.540811	0.130623
YPK_0852	pgk	phosphoglycerate kinase	974549	975712	+	NC_010465	CDS	1115.49	354.389	-1.65427	1.32409e-09
YPK_0853	fbaA-2	fructose-bisphosphate aldolase, class II	975832	976911	+	NC_010465	CDS	1854.41	235.675	-2.97609	5.63076e-27
YPK_0854	mscS	MscS mechanosensitive ion channel	977349	978218	+	NC_010465	CDS	323.005	142.649	-1.17908	0.000655383
YPK_0855	lysE, argO	L-lysine exporter	978464	979081	+	NC_010465	CDS	5.16028	5.43627	0.0751702	0.548321
YPK_0856	yggE	protein of unknown function DUF541	979250	980050	+	NC_010465	CDS	147.503	111.57	-0.402797	0.116189
YPK_0857	iciA	transcriptional regulator, LysR family	980061	980969	-	NC_010465	CDS	39.7357	49.72	0.323391	0.480451
YPK_0858	rpiA-1	ribose 5-phosphate isomerase	981311	981967	+	NC_010465	CDS	120.975	59.7232	-1.01834	0.014749
YPK_0859	serA-1	D-isomer specific 2-hydroxyacid dehydrogenase NAD-binding	982274	983515	+	NC_010465	CDS	160.167	76.5466	-1.06516	0.00418209
YPK_0860	ygfA	5-formyltetrahydrofolate cyclo-ligase	983780	984376	-	NC_010465	CDS	124.01	96.2289	-0.365916	0.180303
YPK_0861	zapA	Z-ring-associated protein	984740	985069	-	NC_010465	CDS	661.467	464.364	-0.510413	0.272569
YPK_0862	ygfB	YecA family protein	985406	985984	+	NC_010465	CDS	63.5762	59.7862	-0.0886741	0.594988
YPK_0863	pepP	peptidase M24	986072	987385	+	NC_010465	CDS	129.63	147.483	0.186156	0.656129
YPK_0864	ubiH	2-polyprenyl-6-methoxyphenol 4-hydroxylase	987522	988700	+	NC_010465	CDS	121.927	135.785	0.155311	0.647874
YPK_0865	visC	ubiquinone biosynthesis hydroxylase, UbiH/UbiF/VisC/COQ6 family	988750	990093	+	NC_010465	CDS	79.8538	62.9347	-0.343505	0.354033
YPK_0866		hypothetical protein YPK_0866	990059	990298	+	NC_010465	CDS	5.73362	5.26432	-0.1232	1
YPK_0867	gcvT	glycine cleavage system T protein	990814	991911	+	NC_010465	CDS	51.704	32.4984	-0.669907	0.467404
YPK_0868	gcvH	glycine cleavage system H protein	991980	992366	+	NC_010465	CDS	22.1224	23.9034	0.111708	0.746484
YPK_0869	gcvP	glycine dehydrogenase	992578	995457	+	NC_010465	CDS	83.2029	64.7817	-0.361047	0.657676
YPK_0870		conserved hypothetical protein	995835	996272	+	NC_010465	CDS	66.7353	82.9388	0.313598	0.715448
YPK_0871	yadF	YadA domain protein	997332	999482	+	NC_010465	CDS	57.5596	44.2838	-0.378278	0.384193
YPK_0872		conserved hypothetical protein	999586	1000689	+	NC_010465	CDS	5.85278	3.99674	-0.5503	0.73765
YPK_0873	yqfA, hlyIII	channel protein, hemolysin III family	1000891	1001592	+	NC_010465	CDS	58.9276	37.6231	-0.647326	0.14668
YPK_0874		conserved hypothetical protein	1001884	1002381	+	NC_010465	CDS	9.01197	18.0705	1.00372	0.191827
YPK_0875		conserved hypothetical protein	1002454	1003446	-	NC_010465	CDS	64.1187	40.7377	-0.654381	0.531772
YPK_0876		protein of unknown function DUF339	1003763	1004029	+	NC_010465	CDS	17.0843	33.7347	0.981565	0.102098
YPK_0877		hypothetical protein YPK_0877	1004287	1004466	+	NC_010465	CDS	11.3501	5.43627	-1.06201	0.782573
YPK_0878	creB	two component transcriptional regulator, winged helix family	1004435	1005133	+	NC_010465	CDS	8.81401	10.077	0.1932	0.690432
YPK_0879	creC	integral membrane sensor signal transduction histidine kinase	1005158	1006591	+	NC_010465	CDS	17.5912	24.3448	0.468758	0.420356
YPK_0880	creD	inner membrane CreD family protein	1006676	1008133	+	NC_010465	CDS	14.923	24.8277	0.734413	0.101756
YPK_0881	fldB	flavodoxin	1008218	1008736	-	NC_010465	CDS	10.2205	17.4799	0.774229	0.165771
YPK_0882		integrase family protein	1008807	1009748	-	NC_010465	CDS	15.6025	22.1206	0.503612	0.357567
YPK_0883		CI repressor	1009883	1010446	-	NC_010465	CDS	12.0065	9.89485	-0.279064	0.77702
YPK_0884		conserved hypothetical protein	1010585	1010815	+	NC_010465	CDS	0.39864	0	-Inf	1
YPK_0885		regulatory CII family protein	1010818	1011351	+	NC_010465	CDS	0.839823	2.61058	1.63622	1
YPK_0886		hypothetical protein YPK_0886	1011361	1011546	+	NC_010465	CDS	0	0
YPK_0887		gpB bacteriophage P2-like protein	1011558	1011875	+	NC_010465	CDS	0.121521	0	-Inf	1
YPK_0888	dam-2	DNA adenine methylase	1011942	1012814	+	NC_010465	CDS	0.639322	0	-Inf	1
YPK_0889		conserved hypothetical protein	1012853	1013080	+	NC_010465	CDS	0.383673	0	-Inf	1
YPK_0890		putative relication initiation protein	1013092	1013364	+	NC_010465	CDS	0	0
YPK_0891		phosphoadenosine phosphosulfate reductase	1013368	1014372	+	NC_010465	CDS	2.89468	2.27755	-0.345917	0.959166
YPK_0892		replication gene A	1014369	1016648	+	NC_010465	CDS	2.41273	4.30773	0.836259	0.527867
YPK_0893		putative GP46 protein	1016641	1017027	+	NC_010465	CDS	0.155598	0	-Inf	1
YPK_0894		hypothetical protein YPK_0894	1017227	1017442	+	NC_010465	CDS	1.61978	3.67394	1.18153	0.479209
YPK_0895		transcriptional activator Ogr/delta	1017419	1017685	-	NC_010465	CDS	17.0436	12.1724	-0.48562	0.648909
YPK_0896		phage portal protein, PBSX family	1017736	1018761	-	NC_010465	CDS	0.95702	1.00997	0.0776942	0.805329
YPK_0897		protein of unknown function DUF264	1018758	1020545	-	NC_010465	CDS	0.626715	1.26758	1.0162	0.743802
YPK_0898		putative capsid scaffolding protein	1020712	1021566	+	NC_010465	CDS	3.38904	0	-Inf	0.308227
YPK_0899		phage major capsid protein, P2 family	1021621	1022652	+	NC_010465	CDS	5.03461	0	-Inf	0.131065
YPK_0900		small terminase subunit	1022663	1023361	+	NC_010465	CDS	3.17594	3.66371	0.206122	0.522118
YPK_0901		head completion protein	1023457	1023909	+	NC_010465	CDS	2.53229	1.97679	-0.357281	0.576964
YPK_0902		putative phage protein	1023906	1024394	+	NC_010465	CDS	1.15102	0.504986	-1.1886	1
YPK_0903		putative phage gene	1024397	1025068	+	NC_010465	CDS	1.9034	2.98677	0.650007	1
YPK_0904		putative phage gene	1025095	1026234	+	NC_010465	CDS	6.49447	5.13551	-0.338702	0.92804
YPK_0905		putative phage gene	1026231	1026683	+	NC_010465	CDS	2.74754	3.92132	0.513196	0.4826
YPK_0906		holin family 2	1026693	1026983	+	NC_010465	CDS	0.888867	2.65374	1.57799	0.280506
YPK_0907		conserved hypothetical protein	1026935	1027321	+	NC_010465	CDS	0.927267	1.26758	0.451021	0.875828
YPK_0908		conserved hypothetical protein	1027321	1027662	+	NC_010465	CDS	1.22114	1.64376	0.428779	0.712833
YPK_0909		putative phage gene	1027812	1028078	+	NC_010465	CDS	0	0
YPK_0910		phage tail tape measure protein, TP901 family	1028266	1030242	+	NC_010465	CDS	5.05786	7.20884	0.511239	0.302015
YPK_0911		putative phage gene	1030242	1030574	+	NC_010465	CDS	0.364564	0.504986	0.470074	0.891052
YPK_0912		putative phage gene	1030567	1031751	+	NC_010465	CDS	1.16599	4.63053	1.98963	0.30529
YPK_0913		conserved hypothetical phage-related protein	1031744	1032379	+	NC_010465	CDS	0.971988	1.26758	0.383068	0.865413
YPK_0914		tail fiber repeat 2 protein	1032390	1034159	+	NC_010465	CDS	6.5628	5.39312	-0.283191	0.889404
YPK_0915		tail assembly chaperone gp38	1034170	1034598	+	NC_010465	CDS	11.9593	13.7407	0.200332	0.486195
YPK_0916		putative phage gene	1034588	1035319	+	NC_010465	CDS	2.35955	4.88814	1.05077	0.649458
YPK_0917		conserved hypothetical protein	1035285	1035833	+	NC_010465	CDS	2.65596	0.63379	-2.06715	0.741686
YPK_0918		conserved hypothetical protein	1035830	1037485	+	NC_010465	CDS	7.57755	4.75933	-0.670972	0.636627
YPK_0919		conserved hypothetical protein	1037661	1037858	+	NC_010465	CDS	0.243042	1.51496	2.64	0.357954
YPK_0920	xerD	tyrosine recombinase XerD	1038281	1039180	+	NC_010465	CDS	61.2509	58.4007	-0.0687463	1
YPK_0921	dsbC	thiol:disulfide interchange protein DsbC	1039211	1039927	+	NC_010465	CDS	90.5285	53.3083	-0.764012	0.140032
YPK_0922	recJ	single-stranded-DNA-specific exonuclease RecJ	1039934	1041667	+	NC_010465	CDS	108.405	101.245	-0.0985889	0.650945
YPK_0923	prfB	peptide chain release factor 2	1042012	1042944	+	NC_010465	CDS	175.284	182.475	0.0580033	0.660307
YPK_0924	lysS	lysyl-tRNA synthetase	1042954	1044471	+	NC_010465	CDS	235.461	204.475	-0.203565	0.448252
YPK_0925	int	integrase family protein	1044904	1046118	+	NC_010465	CDS	9.69205	42.6729	2.13845	0.000346382
YPK_0926		conserved hypothetical protein	1046941	1048638	-	NC_010465	CDS	3.42744	6.91831	1.01329	0.513009
YPK_0927		conserved hypothetical protein	1048635	1049189	-	NC_010465	CDS	1.56877	1.00997	-0.635316	1
YPK_0928		putative bacteriophage protein	1049182	1049892	-	NC_010465	CDS	2.75405	6.02691	1.12987	0.466294
YPK_0929		tail assembly chaperone gp38	1049889	1050407	-	NC_010465	CDS	4.34625	12.3546	1.50721	0.0689655
YPK_0930		tail fiber repeat 2 protein	1050407	1052002	-	NC_010465	CDS	3.08867	5.7693	0.90141	0.520944
YPK_0931		putative bacteriophage protein	1052012	1052635	-	NC_010465	CDS	0.562704	0	-Inf	1
YPK_0932		putative bacteriophage protein	1052628	1053812	-	NC_010465	CDS	2.56201	2.14875	-0.253779	0.877035
YPK_0933		conserved hypothetical protein	1053809	1054138	-	NC_010465	CDS	0.262152	2.61058	3.3159	0.644868
YPK_0934		putative bacteriophage tail protein	1054135	1054293	-	NC_010465	CDS	0.106554	1.00997	3.24466	0.44922
YPK_0935		conserved hypothetical protein	1054290	1054580	-	NC_010465	CDS	0.554238	0.504986	-0.134262	0.975462
YPK_0936		conserved hypothetical protein	1054583	1055749	-	NC_010465	CDS	1.11694	1.13878	0.0279308	0.90625
YPK_0937		conserved hypothetical phage-related protein	1055746	1056447	-	NC_010465	CDS	0.262152	0	-Inf	1
YPK_0938		conserved hypothetical phage-related protein	1056407	1056913	-	NC_010465	CDS	0.645825	3.11557	2.27028	0.624066
YPK_0939		head completion protein	1056910	1057362	-	NC_010465	CDS	0.121521	0.63379	2.3828	0.802307
YPK_0940		small terminase subunit	1057482	1058225	-	NC_010465	CDS	0.980453	3.02992	1.62776	0.383586
YPK_0941		phage major capsid protein, P2 family	1058243	1059415	-	NC_010465	CDS	0	0.63379	Inf	0.674465
YPK_0942		capsid scaffolding	1059498	1060433	-	NC_010465	CDS	0	0
YPK_0943		protein of unknown function DUF264	1060611	1062704	+	NC_010465	CDS	1.20853	2.14875	0.830246	0.508352
YPK_0944		putative portal vertex protein	1062691	1063056	+	NC_010465	CDS	2.97976	7.20884	1.27457	0.140077
YPK_0945		P4 alpha zinc-binding domain protein	1062998	1063819	-	NC_010465	CDS	1.17445	3.49175	1.57196	0.646432
YPK_0946		conserved hypothetical protein	1064119	1064445	+	NC_010465	CDS	2.49604	8.69088	1.79986	0.217954
YPK_0947		conserved hypothetical protein	1064438	1064590	+	NC_010465	CDS	1.2426	3.95359	1.66979	1
YPK_0948		phage transcriptional regulator, AlpA	1064604	1064804	-	NC_010465	CDS	0.121521	0	-Inf	1
YPK_0949		conserved hypothetical protein	1064986	1065642	-	NC_010465	CDS	0.262152	0.63379	1.2736	0.883392
YPK_0950		conserved hypothetical protein	1065655	1066020	-	NC_010465	CDS	0.59678	0	-Inf	1
YPK_0951		filamentation induced by cAMP protein Fic	1066289	1067431	+	NC_010465	CDS	13.3111	18.8331	0.500637	0.487417
YPK_0952		S-type pyocin domain protein	1067938	1069470	+	NC_010465	CDS	14.4324	17.9308	0.31313	0.718221
YPK_0953		conserved hypothetical protein	1069467	1069664	+	NC_010465	CDS	7.19384	0.63379	-3.50468	0.122674
YPK_0954		conserved hypothetical protein	1070002	1070205	+	NC_010465	CDS	0.213107	0	-Inf	1
YPK_0955		colicin D	1070252	1070536	+	NC_010465	CDS	0	0
YPK_0956		conserved hypothetical protein	1070946	1073105	+	NC_010465	CDS	26.0044	26.3859	0.021008	0.444591
YPK_0957		conserved hypothetical protein	1073075	1073842	+	NC_010465	CDS	12.6549	24.2905	0.940697	0.1753
YPK_0958		conserved hypothetical protein	1074448	1075227	+	NC_010465	CDS	0.475259	1.00997	1.08753	0.634624
YPK_0959		PAAR repeat-containing protein	1075483	1075749	+	NC_010465	CDS	2.60909	3.49175	0.420403	1
YPK_0960		conserved hypothetical protein	1075848	1076168	-	NC_010465	CDS	5.96406	19.4237	1.70345	0.0797088
YPK_0961		transcriptional regulator, PadR-like family	1076168	1076848	-	NC_010465	CDS	3.84934	12.8385	1.73779	0.475559
YPK_0962		hypothetical protein	1077291	1078148	-	NC_010465	CDS	3.04791	3.74936	0.298822	1
YPK_0963		conserved hypothetical protein	1078524	1078820	-	NC_010465	CDS	0.368705	0	-Inf	1
YPK_0964	xltC	periplasmic binding protein/LacI transcriptional regulator	1079820	1080821	-	NC_010465	CDS	15.5155	37.3223	1.26633	0.0918184
YPK_0965	xltB	monosaccharide-transporting ATPase	1081255	1082283	-	NC_010465	CDS	0.475259	0.504986	0.0875295	0.943197
YPK_0966	xltA	ABC transporter related	1082330	1083838	-	NC_010465	CDS	1.00389	0.504986	-0.99128	1
YPK_0967	malK-1, mtlK-1, thuK-1	ABC transporter related	1084377	1085483	-	NC_010465	CDS	6.31129	14.611	1.21105	0.47938
YPK_0968	cycB, ganO	extracellular solute-binding protein family 1	1085839	1087074	+	NC_010465	CDS	0.441182	0.504986	0.194869	0.928462
YPK_0969		hypothetical protein YPK_0969	1087097	1087237	+	NC_010465	CDS	0	0
YPK_0970	ganP	binding-protein-dependent transport systems inner membrane component	1087234	1088541	+	NC_010465	CDS	1.37909	2.14875	0.639777	0.548646
YPK_0971	ganQ	binding-protein-dependent transport systems inner membrane component	1088553	1089404	+	NC_010465	CDS	0.334629	0	-Inf	1
YPK_0972	ganA	arabinogalactan endo-1,4-beta-galactosidase	1089409	1090611	+	NC_010465	CDS	2.57265	8.37989	1.70367	0.300893
YPK_0973	bgaB	beta-galactosidase	1090662	1092722	+	NC_010465	CDS	17.3614	24.549	0.499785	0.542671
YPK_0974	ptsG-1	phosphotransferase system PTS EIIB protein	1092834	1093145	+	NC_010465	CDS	0.554238	0.504986	-0.134262	0.975462
YPK_0975	lamB-2	porin LamB type	1093502	1094761	-	NC_010465	CDS	2.06332	7.45622	1.85348	0.170693
YPK_0976	lacI-1	transcriptional regulator, LacI family	1095033	1096106	+	NC_010465	CDS	49.5467	27.3198	-0.858845	0.200657
YPK_0977	malZ-1	alpha-glucosidase	1096229	1098604	-	NC_010465	CDS	11.252	27.8899	1.30957	0.0351933
YPK_0978	exuT-2	major facilitator superfamily MFS_1	1098735	1100042	-	NC_010465	CDS	0.368705	1.00997	1.45378	0.585003
YPK_0979		transcriptional regulator, LacI family	1100436	1101518	+	NC_010465	CDS	3.37426	2.78254	-0.278168	0.890892
YPK_0980		conserved hypothetical protein	1101508	1101825	+	NC_010465	CDS	2.42356	7.11231	1.55319	0.448052
YPK_0981		ThiJ/PfpI domain protein	1101795	1102373	-	NC_010465	CDS	3.01187	9.0891	1.59348	0.615523
YPK_0982	gatY	class II aldolase, tagatose bisphosphate family	1102397	1103251	-	NC_010465	CDS	3.92003	7.79948	0.992513	0.374179
YPK_0983		conserved hypothetical protein	1103362	1104849	-	NC_010465	CDS	3.49992	4.55511	0.380162	0.512868
YPK_0984	ydeN, yidJ	sulfatase	1104972	1106579	-	NC_010465	CDS	6.42435	19.876	1.6294	0.0779327
YPK_0985	ydeM-1, yidF-1, aslB-1	radical SAM domain protein	1106600	1107826	-	NC_010465	CDS	0.728946	0.504986	-0.529567	1
YPK_0986		glycosyl hydrolase family 88	1108070	1109128	-	NC_010465	CDS	13.3084	7.16569	-0.893161	0.443425
YPK_0987	kduD2	2-deoxy-D-gluconate 3-dehydrogenase	1109144	1109899	-	NC_010465	CDS	2.04835	2.78254	0.441939	0.585266
YPK_0988	agaA	N-acetylglucosamine-6-phosphate deacetylase	1110095	1111261	-	NC_010465	CDS	3.3081	8.68065	1.3918	0.155035
YPK_0989	agaF	PTS system fructose subfamily IIA component	1111264	1111704	-	NC_010465	CDS	3.24427	9.81943	1.59774	0.0943376
YPK_0990	agaE	PTS system mannose/fructose/sorbose family IID component	1111790	1112680	-	NC_010465	CDS	5.6186	8.55184	0.606024	0.419984
YPK_0991	agaW	phosphotransferase system PTS sorbose-specific IIC subunit	1112670	1113458	-	NC_010465	CDS	3.08021	10.3567	1.74946	0.334035
YPK_0992	agaV	PTS system, mannose/fructose/sorbose family, IIB subunit	1113505	1114002	-	NC_010465	CDS	1.61563	0.63379	-1.35002	1
YPK_0993	agaS	sugar isomerase, AgaS family	1114020	1115186	-	NC_010465	CDS	1.69461	3.41633	1.01149	0.382037
YPK_0994	agaZ	D-tagatose-bisphosphate aldolase, class II, non-catalytic subunit	1115183	1116481	-	NC_010465	CDS	13.5349	5.26432	-1.36237	0.213739
YPK_0995	agaR	transcriptional regulator, DeoR family	1116531	1117307	-	NC_010465	CDS	29.7226	24.0645	-0.304652	0.411405
YPK_0996		sulfatase	1118147	1119700	+	NC_010465	CDS	5.67394	14.2457	1.32811	0.0563036
YPK_0997		lyase catalytic	1119977	1123051	-	NC_010465	CDS	23.4891	40.1157	0.772174	0.0749644
YPK_0998		outer membrane autotransporter barrel domain protein	1123160	1125346	-	NC_010465	CDS	0.986955	5.7693	2.54734	0.101815
YPK_0999		conserved hypothetical protein	1125461	1126411	-	NC_010465	CDS	1.2426	7.79948	2.65001	0.0526152
YPK_1000		conserved hypothetical protein	1127014	1127202	-	NC_010465	CDS	0.277119	0	-Inf	1
YPK_1001	cynT, can	carbonic anhydrase	1127698	1128453	+	NC_010465	CDS	29.4163	6.27429	-2.22909	0.00695397
YPK_1002		putative transcriptional regulator, CadC	1129196	1129612	+	NC_010465	CDS	0	0
YPK_1003	gspC	general secretion pathway protein C	1129682	1130185	+	NC_010465	CDS	0	0
YPK_1004	gspD	general secretion pathway protein D	1130266	1132188	+	NC_010465	CDS	0.262152	1.64376	2.64853	0.327021
YPK_1005	gspE	type II secretion system protein E	1132185	1133696	+	NC_010465	CDS	0.718302	4.2975	2.58084	0.0967789
YPK_1006	gspF	type II secretion system protein	1133683	1134885	+	NC_010465	CDS	0.547736	3.41633	2.64089	0.142906
YPK_1007	gspG	general secretion pathway protein G	1134905	1135342	+	NC_010465	CDS	0	1.13878	Inf	0.322182
YPK_1008	gspH	general secretion pathway protein H	1135347	1135889	+	NC_010465	CDS	0	0.504986	Inf	0.674318
YPK_1009	gspI	type II secretion system protein I/J	1135981	1136271	+	NC_010465	CDS	0	0
YPK_1010	gspJ	general secretion pathway protein J	1136264	1136860	+	NC_010465	CDS	0	0
YPK_1011	gspK	general secretion pathway protein K	1136869	1137825	+	NC_010465	CDS	0	0
YPK_1012	gspL	general secretion pathway protein L	1137809	1138999	+	NC_010465	CDS	0.368705	1.00997	1.45378	0.585003
YPK_1013		conserved hypothetical protein	1138996	1139457	+	NC_010465	CDS	0	0
YPK_1014	gspO	prepilin peptidase	1139483	1140325	+	NC_010465	CDS	0.213107	0	-Inf	1
YPK_1015	gspS	general secretion pathway protein S	1140309	1140674	-	NC_010465	CDS	0	0
YPK_1016		transcriptional regulator, CadC	1140958	1141710	+	NC_010465	CDS	0	0
YPK_1017		conserved hypothetical protein	1141673	1142074	+	NC_010465	CDS	0.228075	0	-Inf	1
YPK_1018	cheD-1	methyl-accepting chemotaxis sensory transducer	1142229	1143920	+	NC_010465	CDS	10.4318	17.8554	0.775369	0.814264
YPK_1019		putative protein-disulfide isomerase	1143906	1144541	-	NC_010465	CDS	53.2082	17.8129	-1.57873	0.0074944
YPK_1020		beta-lactamase domain protein	1144654	1145541	-	NC_010465	CDS	26.8787	1.64376	-4.03139	0.000348454
YPK_1021		transcriptional regulator, LysR family	1145648	1146556	+	NC_010465	CDS	58.0128	179.404	1.62877	1.90834e-06
YPK_1022	araJ	major facilitator superfamily MFS_1	1146925	1148085	+	NC_010465	CDS	5.70605	12.1826	1.09426	0.303917
YPK_1023	lysR	transcriptional regulator, LysR family	1148082	1149023	-	NC_010465	CDS	4.50166	12.8596	1.51431	0.0537709
YPK_1024	lysA	diaminopimelate decarboxylase	1149238	1150500	+	NC_010465	CDS	9.47226	21.3149	1.17008	0.155281
YPK_1025	galR-1	transcriptional regulator, LacI family	1150497	1151519	-	NC_010465	CDS	13.4774	25.365	0.912296	0.150228
YPK_1026	bisC	molybdopterin oxidoreductase	1151969	1154230	+	NC_010465	CDS	50.9658	80.1445	0.653073	0.227944
YPK_1027	aas	AMP-dependent synthetase and ligase	1154679	1156835	+	NC_010465	CDS	55.9969	54.7801	-0.0316956	0.885088
YPK_1028	ygeD	major facilitator superfamily MFS_1	1156832	1158052	+	NC_010465	CDS	31.0428	34.5184	0.153103	0.362834
YPK_1029		conserved hypothetical protein	1158081	1158314	-	NC_010465	CDS	3.0162	2.65374	-0.184706	0.782357
YPK_1030		conserved hypothetical protein	1158393	1158644	+	NC_010465	CDS	2.85824	4.4263	0.630976	0.396398
YPK_1031	tas	aldo/keto reductase	1159021	1160061	-	NC_010465	CDS	79.644	72.3786	-0.138004	1
YPK_1032	mutH	DNA mismatch repair endonuclease mutH	1160432	1161118	-	NC_010465	CDS	6.04482	8.43327	0.480393	0.599778
YPK_1033		NUDIX hydrolase	1161815	1162342	+	NC_010465	CDS	85.6084	90.4491	0.0793531	0.563906
YPK_1034	ptsP	PTSINtr with GAF domain, PtsP	1162355	1164601	+	NC_010465	CDS	182.091	146.216	-0.316553	0.492474
YPK_1035	lgt	prolipoprotein diacylglyceryl transferase	1164852	1165724	+	NC_010465	CDS	73.9311	60.2809	-0.294479	0.361953
YPK_1036	thyA	thymidylate synthase	1165731	1166525	+	NC_010465	CDS	94.2699	63.0635	-0.579993	0.112664
YPK_1037	ppdA	prepilin peptidase dependent protein A	1166769	1167338	+	NC_010465	CDS	4.84515	13.7407	1.50385	0.0341565
YPK_1038		putative prepilin peptidase dependent protein	1167329	1167937	+	NC_010465	CDS	3.89442	8.04686	1.04702	0.295715
YPK_1039		conserved hypothetical protein	1167934	1168404	+	NC_010465	CDS	14.6414	11.1193	-0.396991	0.378276
YPK_1040		prepilin peptidase dependent protein-like protein	1168392	1168802	+	NC_010465	CDS	21.8199	6.02691	-1.85615	0.0329577
YPK_1041	recC	exodeoxyribonuclease V, gamma subunit	1168937	1172308	+	NC_010465	CDS	289.112	159.268	-0.860174	0.00750895
YPK_1042	ptrA	peptidase M16 domain protein	1172390	1175278	+	NC_010465	CDS	515.881	164.253	-1.65111	1.4374e-08
YPK_1043	recB	exodeoxyribonuclease V, beta subunit	1175275	1178937	+	NC_010465	CDS	282.049	204.555	-0.463455	0.187297
YPK_1044	recD	exodeoxyribonuclease V, alpha subunit	1178934	1180907	+	NC_010465	CDS	91.1601	75.4714	-0.272471	0.565685
YPK_1045	argA	amino-acid N-acetyltransferase	1181062	1182387	-	NC_010465	CDS	32.8166	24.8175	-0.403068	1
YPK_1046	amiA-1, amiB-1, amiC-1	N-acetylmuramoyl-L-alanine amidase	1182623	1183873	+	NC_010465	CDS	27.5543	20.4769	-0.428282	0.662659
YPK_1047	mltA	MltA domain protein	1184754	1185926	+	NC_010465	CDS	73.9964	42.6518	-0.794848	0.0321979
YPK_1048		UBA/THIF-type NAD/FAD binding protein	1186069	1186896	+	NC_010465	CDS	17.9708	5.06009	-1.82842	0.16891
YPK_1049	sufE-1	cysteine desulfurase, sulfur acceptor subunit CsdE	1186932	1187372	-	NC_010465	CDS	34.8675	27.2993	-0.35302	0.962065
YPK_1050	csdA	cysteine desulfurase, catalytic subunit CsdA	1187508	1188713	-	NC_010465	CDS	23.2882	47.1526	1.01774	0.0235842
YPK_1051		hypothetical protein YPK_1051	1188790	1188924	+	NC_010465	CDS	11.6275	16.1896	0.477522	0.78536
YPK_1052	gcvA	transcriptional regulator, LysR family	1189388	1190305	+	NC_010465	CDS	16.0502	23.3348	0.539892	0.422128
YPK_1053		hypothetical protein	1190471	1190866	+	NC_010465	CDS	11.363	18.2747	0.685504	0.553857
YPK_1054	rlmM	putative RNA 2'-O-ribose methyltransferase	1190859	1191965	+	NC_010465	CDS	58.4721	44.0802	-0.407617	0.907158
YPK_1055	xni	5'-3' exonuclease	1192216	1192971	-	NC_010465	CDS	26.7761	23.206	-0.206446	0.842312
YPK_1056	ygdH	conserved hypothetical protein	1193231	1194595	-	NC_010465	CDS	130.363	85.5274	-0.608082	0.0649225
YPK_1057	queF	7-cyano-7-deazaguanine reductase	1194748	1195593	-	NC_010465	CDS	30.4589	38.6653	0.344176	0.914988
YPK_1058	syd	Syd family protein	1195725	1196276	+	NC_010465	CDS	20.3264	25.9563	0.352731	0.218763
YPK_1059		protein of unknown function DUF446	1196984	1197316	+	NC_010465	CDS	4.64247	7.03689	0.600043	0.575241
YPK_1060	truC	tRNA pseudouridine synthase C	1197316	1198089	+	NC_010465	CDS	35.4535	29.9633	-0.242732	1
YPK_1061		flavodoxin/nitric oxide synthase	1198117	1198566	+	NC_010465	CDS	57.5835	56.1122	-0.0373403	0.622115
YPK_1062		conserved hypothetical protein	1198656	1199045	-	NC_010465	CDS	125.069	43.9514	-1.50874	0.00254604
YPK_1063	dapD	2,3,4,5-tetrahydropyridine-2,6-dicarboxylate N-succinyltransferase	1199169	1199993	-	NC_010465	CDS	149.305	131.434	-0.183933	0.84341
YPK_1064	glnD	UTP-GlnB uridylyltransferase, GlnD	1200168	1202906	-	NC_010465	CDS	27.4107	58.8954	1.10342	0.016249
YPK_1065	ampM	methionine aminopeptidase, type I	1202909	1203700	-	NC_010465	CDS	51.5788	64.5353	0.323311	0.679074
YPK_1066	rpsB	ribosomal protein S2	1204135	1204860	+	NC_010465	CDS	196.365	79.3605	-1.30704	0.00095409
YPK_1067	tsf	translation elongation factor Ts	1204988	1205845	+	NC_010465	CDS	207.05	118.101	-0.809964	0.00657212
YPK_1068	pyrH	uridylate kinase	1206054	1206779	+	NC_010465	CDS	23.4166	47.0992	1.00817	0.0359092
YPK_1069	frr	ribosome recycling factor	1206915	1207472	+	NC_010465	CDS	183.167	93.2089	-0.974622	0.0110128
YPK_1070	dxr	1-deoxy-D-xylulose 5-phosphate reductoisomerase	1207686	1208882	+	NC_010465	CDS	71.199	40.9112	-0.799359	0.285812
YPK_1071	uppS	undecaprenyl diphosphate synthase	1209106	1209864	+	NC_010465	CDS	252.272	229.649	-0.135551	0.884211
YPK_1072	cdsA-1	phosphatidate cytidylyltransferase	1209874	1210722	+	NC_010465	CDS	270.176	277.986	0.0411147	0.48688
YPK_1073	rscP	membrane-associated zinc metalloprotease	1210751	1212106	+	NC_010465	CDS	470.974	427.931	-0.138269	0.993377
YPK_1074	yaeT	outer membrane protein assembly complex, YaeT protein	1212143	1214530	+	NC_010465	CDS	979.147	577.55	-0.76158	0.00413851
YPK_1075	ompH	outer membrane chaperone Skp (OmpH)	1214688	1215185	+	NC_010465	CDS	1342.44	391.895	-1.77632	7.09227e-10
YPK_1076	lpxD	UDP-3-O-(3-hydroxymyristoyl) glucosamine N-acyltransferase	1215189	1216211	+	NC_010465	CDS	454.483	279.272	-0.702555	0.0160835
YPK_1077	fabZ-1	beta-hydroxyacyl-(acyl-carrier-protein) dehydratase FabZ	1216369	1216899	+	NC_010465	CDS	117.049	50.7936	-1.2044	0.005021
YPK_1078	lpxA	acyl-(acyl-carrier-protein)--UDP-N-acetylglucosamine O-acyltransferase	1216903	1217691	+	NC_010465	CDS	136.909	69.4657	-0.978842	0.0337427
YPK_1079	lpxB	lipid-A-disaccharide synthase	1217695	1218879	+	NC_010465	CDS	61.6464	59.8945	-0.0415915	0.771555
YPK_1080	rnhB	ribonuclease H	1218876	1219472	+	NC_010465	CDS	22.6087	14.4822	-0.642597	0.178958
YPK_1081	dnaE	DNA polymerase III, alpha subunit	1219602	1223117	+	NC_010465	CDS	178.927	198.528	0.149971	0.566658
YPK_1082	accA	acetyl-CoA carboxylase, carboxyl transferase, alpha subunit	1223130	1224089	+	NC_010465	CDS	205.79	113.191	-0.862411	0.00172962
YPK_1083	yaeR	glyoxalase/bleomycin resistance protein/dioxygenase	1224273	1224671	+	NC_010465	CDS	12.1749	7.8749	-0.628577	0.378554
YPK_1084	tilS	tRNA(Ile)-lysidine synthetase	1224673	1226055	+	NC_010465	CDS	37.5038	51.6866	0.462754	0.350982
YPK_1085		cytochrome c class I	1226311	1226628	+	NC_010465	CDS	4.84908	5.39312	0.15341	1
YPK_1086		transcriptional antiterminator, Rof	1226893	1227153	-	NC_010465	CDS	242.071	121.84	-0.990442	0.171173
YPK_1087		protein of unknown function UPF0253	1227140	1227340	-	NC_010465	CDS	232.852	96.531	-1.27035	0.000695917
YPK_1088		YaeQ family protein	1227582	1228130	+	NC_010465	CDS	23.2508	22.2172	-0.0656061	0.538968
YPK_1089	yaeJ	class I peptide chain release factor	1228109	1228549	+	NC_010465	CDS	14.6821	24.2796	0.725684	0.211799
YPK_1090	cutF	copper resistance lipoprotein NlpE	1228634	1229317	+	NC_010465	CDS	61.6326	124.567	1.01516	0.0167554
YPK_1091	proS	prolyl-tRNA synthetase	1229451	1231169	-	NC_010465	CDS	50.5193	52.2881	0.0496494	0.655538
YPK_1092		protein of unknown function UPF0066	1231273	1231980	-	NC_010465	CDS	31.4125	22.0452	-0.510873	0.76664
YPK_1093	rcsF	putative lipoprotein	1231977	1232384	-	NC_010465	CDS	33.9052	30.4574	-0.154715	0.669892
YPK_1094	metQ-1	lipoprotein, YaeC family	1232502	1233317	-	NC_010465	CDS	163.955	27.2884	-2.58694	2.17016e-09
YPK_1095	metI	DL-methionine transporter permease	1233381	1234034	-	NC_010465	CDS	20.1127	12.4629	-0.690463	0.852001
YPK_1096	metN-1	D-methionine ABC transporter, ATPase subunit	1234027	1235058	-	NC_010465	CDS	11.9728	9.51866	-0.33093	0.682964
YPK_1097	gmhB	D,D-heptose 1,7-bisphosphate phosphatase	1235245	1235811	+	NC_010465	CDS	25.3885	35.5826	0.486997	0.468538
YPK_1101	dkgB	aldo/keto reductase	1241958	1242761	+	NC_010465	CDS	16.4955	9.69062	-0.767415	0.615966
YPK_1102		conserved hypothetical protein	1242814	1243260	+	NC_010465	CDS	8.60468	6.27429	-0.45567	0.895139
YPK_1103		hypothetical protein YPK_1103	1243299	1243406	+	NC_010465	CDS	1.86282	4.25435	1.19145	0.701977
YPK_1104		endonuclease/exonuclease/phosphatase	1243642	1244403	+	NC_010465	CDS	56.0629	79.5436	0.504701	0.277975
YPK_1105	mltD	lytic transglycosylase catalytic	1244446	1245864	-	NC_010465	CDS	519.176	107.615	-2.27034	1.3705e-06
YPK_1106	gloB	hydroxyacylglutathione hydrolase	1245897	1246652	-	NC_010465	CDS	4.30785	6.60732	0.617099	1
YPK_1107		methyltransferase type 11	1246697	1247416	+	NC_010465	CDS	15.6642	26.6546	0.766913	0.407624
YPK_1108	rnhA	ribonuclease H	1247471	1247935	-	NC_010465	CDS	15.7089	15.3845	-0.0301013	0.656219
YPK_1109	dnaQ	DNA polymerase III, epsilon subunit	1248005	1248769	+	NC_010465	CDS	81.6763	128.18	0.65018	0.100226
YPK_1110	pucI	permease for cytosine/purines uracil thiamine allantoin	1249015	1250499	-	NC_010465	CDS	17.139	4.12554	-2.05463	0.0319715
YPK_1111	hpxB	urate catabolism protein	1250820	1251770	+	NC_010465	CDS	258.301	258.698	0.00221613	0.808236
YPK_1112		hypothetical protein YPK_1112	1251902	1252066	+	NC_010465	CDS	15.0164	27.5892	0.877564	0.204951
YPK_1113	proX	substrate-binding region of ABC-type glycine betaine transport system	1252000	1253004	-	NC_010465	CDS	10.8939	13.9552	0.357282	0.684241
YPK_1114	proW	binding-protein-dependent transport systems inner membrane component	1253052	1254218	-	NC_010465	CDS	6.14527	4.55511	-0.431991	0.94023
YPK_1115	proV	glycine betaine/L-proline ABC transporter, ATPase subunit	1254211	1255410	-	NC_010465	CDS	7.22163	6.45648	-0.161577	0.771289
YPK_1116	nrdF	ribonucleoside-diphosphate reductase	1256086	1257057	-	NC_010465	CDS	2.42356	0.504986	-2.26281	0.84253
YPK_1117	nrdE	ribonucleoside-diphosphate reductase, alpha subunit	1257164	1259314	-	NC_010465	CDS	6.48204	8.68065	0.421355	0.560478
YPK_1118	nrdI	NrdI protein	1259296	1259700	-	NC_010465	CDS	0.918802	2.48178	1.43355	1
YPK_1119	nrdH	glutaredoxin-like protein NrdH	1259714	1259950	-	NC_010465	CDS	0.228075	0	-Inf	1
YPK_1120		acid shock repeat protein	1260489	1260854	+	NC_010465	CDS	3.98837	1.13878	-1.80831	0.687004
YPK_1121		conserved hypothetical protein	1261333	1261668	+	NC_010465	CDS	0.213107	0	-Inf	1
YPK_1122	yicN	protein of unknown function DUF1198	1261766	1262215	-	NC_010465	CDS	2.00167	2.91134	0.540483	0.578769
YPK_1123		conserved hypothetical protein	1262380	1262718	-	NC_010465	CDS	6.7887	8.10024	0.25483	0.508142
YPK_1124	cspB-1	cold-shock DNA-binding domain protein	1263226	1263438	+	NC_010465	CDS	2.10804	1.64376	-0.358899	0.945298
YPK_1125	ddpA-1	extracellular solute-binding protein family 5	1264220	1265797	+	NC_010465	CDS	51.8084	18.9188	-1.45337	0.00378358
YPK_1126	ddpB-1	binding-protein-dependent transport systems inner membrane component	1265797	1266765	+	NC_010465	CDS	15.1744	12.8385	-0.241163	0.362965
YPK_1127	ddpC-1	binding-protein-dependent transport systems inner membrane component	1266762	1267568	+	NC_010465	CDS	26.1362	26.7834	0.0352899	0.844345
YPK_1128	ddpD-1	ABC transporter related	1267568	1268374	+	NC_010465	CDS	31.1948	19.7143	-0.662067	0.404756
YPK_1129	ddpF-1	ABC transporter related	1268367	1269032	+	NC_010465	CDS	19.8056	11.7531	-0.752869	0.159622
YPK_1130		hypothetical protein YPK_1130	1269151	1269276	+	NC_010465	CDS	1.96523	2.78254	0.501704	0.575578
YPK_1131	ureA	urease, gamma subunit	1270231	1270533	+	NC_010465	CDS	21.697	2.48178	-3.12805	0.000582626
YPK_1132	ureB	urease, beta subunit	1270544	1271020	+	NC_010465	CDS	29.7226	1.64376	-4.17648	0.000118772
YPK_1133	ureC	urease, alpha subunit	1271110	1272828	+	NC_010465	CDS	105.424	24.4627	-2.10755	9.27773e-08
YPK_1134	ureE	UreE urease accessory domain protein	1273124	1273819	+	NC_010465	CDS	22.2743	7.36992	-1.59566	0.0230651
YPK_1135	ureF	urease accessory protein UreF	1273841	1274527	+	NC_010465	CDS	13.3988	4.05012	-1.72607	0.267965
YPK_1136	ureG	urease accessory protein UreG	1274654	1275316	+	NC_010465	CDS	12.987	15.116	0.219013	0.908072
YPK_1137	ureD	urease accessory protein UreD	1275313	1276278	+	NC_010465	CDS	102.826	87.9257	-0.225852	0.808263
YPK_1138	utp	urea transporter	1276470	1277462	+	NC_010465	CDS	11.7938	25.8268	1.13085	0.167991
YPK_1139	nixA	high-affinity nickel-transporter	1277611	1278669	+	NC_010465	CDS	4.70845	10.8617	1.20592	0.551214
YPK_1140	hdeB	acid-resistance protein	1278834	1279163	-	NC_010465	CDS	309.423	76.3958	-2.01801	5.60494e-09
YPK_1141	kch	TrkA-N domain protein	1279778	1280953	+	NC_010465	CDS	91.1003	24.1837	-1.91342	0.000583095
YPK_1142	ccrB-1	camphor resistance CrcB protein	1281051	1281455	-	NC_010465	CDS	4.01594	4.67368	0.218821	0.518888
YPK_1143	ccrB-2	CrcB protein	1281471	1281851	-	NC_010465	CDS	5.77635	6.6607	0.205517	0.922905
YPK_1144	celA	phosphotransferase system lactose/cellobiose-specific IIB subunit	1282892	1283209	+	NC_010465	CDS	2.69418	2.14875	-0.326347	0.897784
YPK_1145	celB	PTS system, lactose/cellobiose family IIC subunit	1283220	1284581	+	NC_010465	CDS	21.7992	29.6625	0.444363	0.300626
YPK_1146	celC	phosphotransferase system PTS lactose/cellobiose-specific IIA subunit	1284748	1285095	+	NC_010465	CDS	3.28681	1.51496	-1.11741	1
YPK_1147	celD	transcriptional regulator, AraC family	1285132	1285974	+	NC_010465	CDS	8.70924	12.763	0.551353	0.847288
YPK_1148	chbG	YdjC family protein	1286026	1286787	+	NC_010465	CDS	4.71063	9.73377	1.04708	0.196512
YPK_1149		conserved hypothetical protein	1286794	1286970	-	NC_010465	CDS	0.660792	0	-Inf	1
YPK_1150		conserved hypothetical protein	1287083	1287451	-	NC_010465	CDS	15.2746	14.2457	-0.100607	0.705181
YPK_1151	seqA	SeqA family protein	1287946	1288473	+	NC_010465	CDS	92.8257	116.768	0.331054	0.375186
YPK_1152	pgm	phosphoglucomutase, alpha-D-glucose phosphate-specific	1288546	1290189	+	NC_010465	CDS	289.481	323.02	0.158157	0.624536
YPK_1153		conserved hypothetical protein	1290563	1290805	+	NC_010465	CDS	0.607606	0	-Inf	1
YPK_1154		protein of unknown function DUF6 transmembrane	1290933	1291361	-	NC_010465	CDS	2.67507	4.88814	0.86971	0.735665
YPK_1155	kdpE	two component transcriptional regulator, winged helix family	1291456	1292085	-	NC_010465	CDS	12.8847	37.601	1.54511	0.00762073
YPK_1156	kdpD	osmosensitive K+ channel signal transduction histidine kinase	1292768	1295494	-	NC_010465	CDS	32.6656	59.7868	0.872057	0.0434543
YPK_1157	kdpC	potassium-transporting ATPase, C subunit	1295504	1296154	-	NC_010465	CDS	7.51568	4.17892	-0.846772	0.865493
YPK_1158	kdpB	K+-transporting ATPase, B subunit	1296318	1298384	-	NC_010465	CDS	23.3355	39.1057	0.744852	0.0894811
YPK_1159	kdpA	potassium-transporting ATPase, A subunit	1298478	1300166	-	NC_010465	CDS	17.2286	21.5725	0.324385	0.769998
YPK_1160		conserved hypothetical protein	1300661	1300867	+	NC_010465	CDS	88.5097	30.8767	-1.51932	0.00140619
YPK_1161		conserved hypothetical protein	1300951	1301079	+	NC_010465	CDS	0.277119	0	-Inf	1
YPK_1162		protein of unknown function DUF1722	1301230	1301712	+	NC_010465	CDS	5.0494	4.88814	-0.046827	1
YPK_1163	phrB	deoxyribodipyrimidine photo-lyase	1301842	1303305	+	NC_010465	CDS	46.6828	29.8236	-0.646437	0.163527
YPK_1164	cpdP	cyclic-AMP phosphodiesterase	1303296	1304333	+	NC_010465	CDS	44.3614	31.1563	-0.509779	0.225067
YPK_1165		protein of unknown function DUF34	1304456	1305202	+	NC_010465	CDS	64.6126	47.7007	-0.437803	0.749823
YPK_1166		hypothetical protein YPK_1166	1305287	1305442	-	NC_010465	CDS	1.7159	5.65073	1.71947	0.319762
YPK_1167		allophanate hydrolase subunit 1	1305822	1306478	+	NC_010465	CDS	32.6267	32.6713	0.00196968	0.894182
YPK_1168		urea amidolyase related protein	1306472	1307422	+	NC_010465	CDS	59.1175	52.7068	-0.165595	0.740284
YPK_1169	ybgL	LamB/YcsF family protein	1307419	1308156	+	NC_010465	CDS	24.4314	26.375	0.110435	0.755632
YPK_1170		protein of unknown function DUF969	1308241	1308972	+	NC_010465	CDS	18.8512	20.1438	0.0956852	0.572072
YPK_1171		protein of unknown function DUF979	1308969	1309988	+	NC_010465	CDS	40.5621	40.6741	0.00397675	0.601786
YPK_1172	pcp-2	pyrrolidone-carboxylate peptidase	1309998	1310645	+	NC_010465	CDS	111.672	81.1973	-0.459769	0.869529
YPK_1173	ung	uracil-DNA glycosylase	1310736	1311422	-	NC_010465	CDS	5.69522	13.0961	1.20131	0.715687
YPK_1174	grcA	formate C-acetyltransferase glycine radical	1311774	1312157	+	NC_010465	CDS	550.695	162.634	-1.75963	4.66763e-08
YPK_1175	yplA	phospholipase A(1)	1312336	1313298	+	NC_010465	CDS	4.1306	2.65374	-0.638326	1
YPK_1176		conserved hypothetical protein	1313291	1313389	+	NC_010465	CDS	1.00389	0	-Inf	1
YPK_1177	yplB	ankyrin	1313376	1314032	+	NC_010465	CDS	6.04482	0	-Inf	0.0787557
YPK_1178		conserved hypothetical protein	1313986	1314135	+	NC_010465	CDS	6.43914	11.4523	0.830699	1
YPK_1179	srmB	DEAD/DEAH box helicase domain protein	1314163	1315488	-	NC_010465	CDS	85.0427	67.9398	-0.32393	0.418027
YPK_1180	trmN	methyltransferase small	1315728	1316486	+	NC_010465	CDS	79.1498	69.4241	-0.18915	0.830664
YPK_1181	nadB	L-aspartate oxidase	1316769	1318406	-	NC_010465	CDS	571.44	395.935	-0.529338	0.0561186
YPK_1182	rpoE	RNA polymerase, sigma-24 subunit, ECF subfamily	1318594	1319169	+	NC_010465	CDS	593.178	3697.37	2.63996	5.90628e-15
YPK_1183	rseA	anti sigma-E protein, RseA	1319195	1319851	+	NC_010465	CDS	475.515	2790.87	2.55315	6.91311e-19
YPK_1184	rseB	sigma E regulatory protein, MucB/RseB	1319851	1320807	+	NC_010465	CDS	204.756	1727.6	3.0768	1.11799e-26
YPK_1185	rseC	positive regulator of sigma E, RseC/MucC	1320804	1321259	+	NC_010465	CDS	10.9067	148.065	3.76295	1.23674e-19
YPK_1186		conserved hypothetical protein	1321280	1322134	-	NC_010465	CDS	0.790778	0.63379	-0.319268	1
YPK_1187	lepA	GTP-binding protein LepA	1322634	1324433	+	NC_010465	CDS	264.318	252.308	-0.0670879	0.820197
YPK_1188	lepB	signal peptidase I	1324443	1325441	+	NC_010465	CDS	128.406	115.857	-0.148362	1
YPK_1189	rnc	ribonuclease III	1325793	1326473	+	NC_010465	CDS	93.062	75.4941	-0.301827	0.680782
YPK_1190	era	GTP-binding protein Era	1326470	1327381	+	NC_010465	CDS	174.624	197.989	0.18117	0.383681
YPK_1191	recO	DNA repair protein RecO	1327391	1328116	+	NC_010465	CDS	34.8372	63.3211	0.862058	0.119038
YPK_1192	pdxJ	pyridoxal phosphate biosynthetic protein PdxJ	1328275	1329006	+	NC_010465	CDS	131.18	78.2438	-0.7455	0.0765318
YPK_1193	acpS	holo-acyl-carrier-protein synthase	1329006	1329386	+	NC_010465	CDS	135.256	51.8579	-1.38306	0.000766739
YPK_1194	fdx-1	iron-sulfur cluster-binding protein	1329491	1329676	-	NC_010465	CDS	13.309	21.2615	0.675842	0.560448
YPK_1195		conserved hypothetical protein	1329966	1331366	+	NC_010465	CDS	50.0497	51.3002	0.035603	0.946517
YPK_1196		hypothetical protein YPK_1196	1331363	1331578	-	NC_010465	CDS	1.865	0.504986	-1.88486	1
YPK_1197		conserved hypothetical protein	1331575	1332966	-	NC_010465	CDS	3.36561	2.14875	-0.647372	1
YPK_1198		putative DNA-binding protein (Roi)	1333013	1333840	-	NC_010465	CDS	14.552	6.02691	-1.27173	0.219707
YPK_1199		hypothetical protein YPK_1199	1333815	1333997	-	NC_010465	CDS	0.59678	0	-Inf	1
YPK_1200		Arc domain protein DNA binding domain protein	1334124	1334435	+	NC_010465	CDS	11.7552	9.30421	-0.337339	1
YPK_1201		Arc domain protein DNA binding domain protein	1334438	1334575	-	NC_010465	CDS	0.106554	0	-Inf	1
YPK_1202		VRR-NUC domain protein	1334572	1334841	-	NC_010465	CDS	0.228075	0	-Inf	1
YPK_1203		hypothetical protein YPK_1203	1334825	1335055	-	NC_010465	CDS	0.383673	0.504986	0.396367	0.898786
YPK_1204	dpo	DNA-directed DNA polymerase	1335060	1337141	-	NC_010465	CDS	4.93438	7.28426	0.561914	0.48422
YPK_1205		conserved hypothetical protein	1337238	1338017	-	NC_010465	CDS	12.0729	6.35994	-0.924685	0.161812
YPK_1206		conserved hypothetical protein	1338075	1338452	-	NC_010465	CDS	6.60356	5.85496	-0.173586	0.471715
YPK_1207		conserved hypothetical protein	1338505	1339053	-	NC_010465	CDS	4.15657	4.45857	0.101188	0.604839
YPK_1208		conserved hypothetical protein	1339066	1340376	-	NC_010465	CDS	7.01031	6.86493	-0.0302323	0.709102
YPK_1209		hypothetical protein YPK_1209	1340379	1341113	-	NC_010465	CDS	4.74667	5.94126	0.323854	0.400933
YPK_1210		transcriptional regulator, XRE family	1341572	1342201	-	NC_010465	CDS	24.5058	19.3279	-0.34244	0.815795
YPK_1211		transcriptional regulator, XRE family	1342347	1342562	+	NC_010465	CDS	1.12108	1.26758	0.177184	0.93689
YPK_1212		virulence-associated E family protein	1342566	1344743	+	NC_010465	CDS	16.9415	33.0357	0.963465	0.0867813
YPK_1213		hypothetical protein YPK_1213	1345022	1345234	+	NC_010465	CDS	6.91654	5.13551	-0.429542	0.857784
YPK_1214		conserved hypothetical protein	1345316	1345741	+	NC_010465	CDS	22.8023	15.6744	-0.540773	0.390382
YPK_1215		hypothetical protein YPK_1215	1346113	1346493	+	NC_010465	CDS	0	0
YPK_1216		hypothetical protein YPK_1216	1346756	1347187	-	NC_010465	CDS	95.2466	222.205	1.22215	0.00014526
YPK_1217		phage holin, lambda family	1347392	1347724	+	NC_010465	CDS	0	0
YPK_1218		peptidase M15B and M15C DD-carboxypeptidase VanY/endolysin	1347711	1348106	+	NC_010465	CDS	0.311196	0.63379	1.02618	0.898015
YPK_1219		conserved hypothetical phage exported protein	1348103	1348480	+	NC_010465	CDS	0.262152	0	-Inf	1
YPK_1220		terminase small subunit	1348700	1349251	+	NC_010465	CDS	0.547736	1.26758	1.21052	0.72818
YPK_1221		transcriptional regulator, XRE family	1349275	1349634	-	NC_010465	CDS	48.4005	31.607	-0.614777	0.585302
YPK_1222		conserved hypothetical protein	1350090	1351694	+	NC_010465	CDS	5.54613	4.25435	-0.382543	0.782234
YPK_1223		conserved hypothetical protein	1351947	1353485	+	NC_010465	CDS	0.903834	4.12554	2.19045	0.35211
YPK_1224		putative head morphogenesis protein SPP1 gp7	1353442	1354323	+	NC_010465	CDS	0.319661	0	-Inf	1
YPK_1225		conserved hypothetical protein	1354316	1355464	+	NC_010465	CDS	3.01187	4.2975	0.512836	0.386155
YPK_1226		hypothetical protein YPK_1226	1355464	1355955	+	NC_010465	CDS	0.486085	2.14875	2.14422	0.285519
YPK_1227		hypothetical protein YPK_1227	1355969	1357102	+	NC_010465	CDS	4.41008	3.24437	-0.442864	0.618434
YPK_1228		hypothetical protein YPK_1228	1357161	1357529	+	NC_010465	CDS	0	0
YPK_1229		hypothetical protein YPK_1229	1357539	1357970	+	NC_010465	CDS	2.75386	4.25435	0.62748	0.894935
[truncated: 2,980 more rows]

## Sheet: YP89S25vs.YP89S37 filtered
Dataset S6-4: Global gene expression changes in response to temperature during YP89 stationary growth (DESeq analysis YP89_S25 vs. YP89_S37; cut off filter log2 fold change ≤-2, ≥2; p-value ≤0,05; sorted by functional categories).
[truncated: 396 more rows]

[truncated: 2 more sheets: Venn list raw, Venn list sorted]
