# Supplementary material for: Transcriptomic Profiling of Yersinia pseudotuberculosis Reveals Reprogramming of the Crp Regulon by Temperature and Uncovers Crp as a Master Regulator of Small RNAs
Source: PLoS Genet. 2015 Mar 27;11(3):e1005087. doi: 10.1371/journal.pgen.1005087 (PMC4376681; doi:10.1371/journal.pgen.1005087)
Supplement: S1 File — (TXT) [file pgen.1005087.s017.txt]

##gff-version 2
# seqname source feature start end score strand frame attributes
NC_010465	-	CDS	3737	3747	.	+	.	distance_start_codon "35"; tss_position "3737"; locus_tag "YPK_TSS_1"; feature_id "YPK_TSS_1"; associated_feature "YPK_0004"; alternative_tss_positions "";
NC_010465	-	CDS	6376	6386	.	+	.	distance_start_codon "26"; tss_position "6376"; locus_tag "YPK_TSS_2"; feature_id "YPK_TSS_2"; associated_feature "YPK_0005"; alternative_tss_positions "";
NC_010465	-	CDS	11857	11867	.	+	.	distance_start_codon "113"; tss_position "11857"; locus_tag "YPK_TSS_3"; feature_id "YPK_TSS_3"; associated_feature "YPK_0011"; alternative_tss_positions "";
NC_010465	-	CDS	12405	12415	.	+	.	distance_start_codon "259"; tss_position "12405"; locus_tag "YPK_TSS_4"; feature_id "YPK_TSS_4"; associated_feature "YPK_0012"; alternative_tss_positions "";
NC_010465	-	CDS	24842	24852	.	+	.	distance_start_codon "39"; tss_position "24842"; locus_tag "YPK_TSS_5"; feature_id "YPK_TSS_5"; associated_feature "YPK_0022"; alternative_tss_positions "";
NC_010465	-	CDS	28225	28235	.	+	.	distance_start_codon "122"; tss_position "28225"; locus_tag "YPK_TSS_6"; feature_id "YPK_TSS_6"; associated_feature "YPK_0025"; alternative_tss_positions "";
NC_010465	-	CDS	33740	33750	.	+	.	distance_start_codon "49"; tss_position "33740"; locus_tag "YPK_TSS_7"; feature_id "YPK_TSS_7"; associated_feature "YPK_0030"; alternative_tss_positions "";
NC_010465	-	CDS	34959	34969	.	-	.	distance_start_codon "185"; tss_position "34969"; locus_tag "YPK_TSS_8"; feature_id "YPK_TSS_8"; associated_feature "YPK_0031"; alternative_tss_positions "";
NC_010465	-	CDS	37962	37972	.	-	.	distance_start_codon "185"; tss_position "37972"; locus_tag "YPK_TSS_9"; feature_id "YPK_TSS_9"; associated_feature "YPK_0034"; alternative_tss_positions "";
NC_010465	-	CDS	38799	38809	.	-	.	distance_start_codon "55"; tss_position "38809"; locus_tag "YPK_TSS_10"; feature_id "YPK_TSS_10"; associated_feature "YPK_0035"; alternative_tss_positions "";
NC_010465	-	CDS	40050	40060	.	+	.	distance_start_codon "160"; tss_position "40050"; locus_tag "YPK_TSS_11"; feature_id "YPK_TSS_11"; associated_feature "YPK_0037"; alternative_tss_positions "";
NC_010465	-	CDS	40067	40077	.	+	.	distance_start_codon "143"; tss_position "40067"; locus_tag "YPK_TSS_12"; feature_id "YPK_TSS_12"; associated_feature "YPK_0037"; alternative_tss_positions "40066";
NC_010465	-	CDS	40072	40082	.	-	.	distance_start_codon "69"; tss_position "40082"; locus_tag "YPK_TSS_13"; feature_id "YPK_TSS_13"; associated_feature "YPK_0036"; alternative_tss_positions "";
NC_010465	-	CDS	40746	40756	.	+	.	distance_start_codon "100"; tss_position "40746"; locus_tag "YPK_TSS_14"; feature_id "YPK_TSS_14"; associated_feature "YPK_0038"; alternative_tss_positions "";
NC_010465	-	CDS	44528	44538	.	+	.	distance_start_codon "384"; tss_position "44528"; locus_tag "YPK_TSS_15"; feature_id "YPK_TSS_15"; associated_feature "YPK_0041"; alternative_tss_positions "";
NC_010465	-	CDS	50118	50128	.	+	.	distance_start_codon "24"; tss_position "50118"; locus_tag "YPK_TSS_16"; feature_id "YPK_TSS_16"; associated_feature "YPK_0044"; alternative_tss_positions "";
NC_010465	-	CDS	52974	52984	.	-	.	distance_start_codon "73"; tss_position "52984"; locus_tag "YPK_TSS_17"; feature_id "YPK_TSS_17"; associated_feature "YPK_0048"; alternative_tss_positions "";
NC_010465	-	CDS	53633	53643	.	+	.	distance_start_codon "139"; tss_position "53633"; locus_tag "YPK_TSS_18"; feature_id "YPK_TSS_18"; associated_feature "YPK_0050"; alternative_tss_positions "";
NC_010465	-	CDS	71053	71063	.	+	.	distance_start_codon "24"; tss_position "71053"; locus_tag "YPK_TSS_19"; feature_id "YPK_TSS_19"; associated_feature "YPK_0062"; alternative_tss_positions "";
NC_010465	-	CDS	80565	80575	.	-	.	distance_start_codon "65"; tss_position "80575"; locus_tag "YPK_TSS_20"; feature_id "YPK_TSS_20"; associated_feature "YPK_0071"; alternative_tss_positions "";
NC_010465	-	CDS	84825	84835	.	+	.	distance_start_codon "58"; tss_position "84825"; locus_tag "YPK_TSS_21"; feature_id "YPK_TSS_21"; associated_feature "YPK_0076"; alternative_tss_positions "";
NC_010465	-	CDS	92225	92235	.	+	.	distance_start_codon "90"; tss_position "92225"; locus_tag "YPK_TSS_22"; feature_id "YPK_TSS_22"; associated_feature "YPK_0080"; alternative_tss_positions "";
NC_010465	-	CDS	115855	115865	.	+	.	distance_start_codon "85"; tss_position "115855"; locus_tag "YPK_TSS_23"; feature_id "YPK_TSS_23"; associated_feature "YPK_0098"; alternative_tss_positions "";
NC_010465	-	CDS	120703	120713	.	-	.	distance_start_codon "33"; tss_position "120713"; locus_tag "YPK_TSS_24"; feature_id "YPK_TSS_24"; associated_feature "YPK_0102"; alternative_tss_positions "";
NC_010465	-	CDS	120820	120830	.	+	.	distance_start_codon "79"; tss_position "120820"; locus_tag "YPK_TSS_25"; feature_id "YPK_TSS_25"; associated_feature "YPK_0103"; alternative_tss_positions "";
NC_010465	-	CDS	138770	138780	.	-	.	distance_start_codon "140"; tss_position "138780"; locus_tag "YPK_TSS_26"; feature_id "YPK_TSS_26"; associated_feature "YPK_0115"; alternative_tss_positions "";
NC_010465	-	CDS	138880	138890	.	+	.	distance_start_codon "89"; tss_position "138880"; locus_tag "YPK_TSS_27"; feature_id "YPK_TSS_27"; associated_feature "YPK_0116"; alternative_tss_positions "";
NC_010465	-	CDS	144851	144861	.	-	.	distance_start_codon "86"; tss_position "144861"; locus_tag "YPK_TSS_28"; feature_id "YPK_TSS_28"; associated_feature "YPK_0119"; alternative_tss_positions "";
NC_010465	-	CDS	145557	145567	.	-	.	distance_start_codon "99"; tss_position "145567"; locus_tag "YPK_TSS_29"; feature_id "YPK_TSS_29"; associated_feature "YPK_0120"; alternative_tss_positions "";
NC_010465	-	CDS	145703	145713	.	-	.	distance_start_codon "245"; tss_position "145713"; locus_tag "YPK_TSS_30"; feature_id "YPK_TSS_30"; associated_feature "YPK_0120"; alternative_tss_positions "145714";
NC_010465	-	CDS	145981	145991	.	+	.	distance_start_codon "178"; tss_position "145981"; locus_tag "YPK_TSS_31"; feature_id "YPK_TSS_31"; associated_feature "YPK_0121"; alternative_tss_positions "";
NC_010465	-	CDS	148156	148166	.	-	.	distance_start_codon "-70"; tss_position "148166"; locus_tag "YPK_TSS_32"; feature_id "YPK_TSS_32"; associated_feature "YPK_0122"; alternative_tss_positions "";
NC_010465	-	CDS	148352	148362	.	+	.	distance_start_codon "-90"; tss_position "148352"; locus_tag "YPK_TSS_33"; feature_id "YPK_TSS_33"; associated_feature "YPK_0123"; alternative_tss_positions "";
NC_010465	-	CDS	159920	159930	.	+	.	distance_start_codon "-17"; tss_position "159920"; locus_tag "YPK_TSS_34"; feature_id "YPK_TSS_34"; associated_feature "YPK_0132"; alternative_tss_positions "";
NC_010465	-	CDS	161039	161049	.	+	.	distance_start_codon "86"; tss_position "161039"; locus_tag "YPK_TSS_35"; feature_id "YPK_TSS_35"; associated_feature "YPK_0134"; alternative_tss_positions "";
NC_010465	-	CDS	166293	166303	.	+	.	distance_start_codon "225"; tss_position "166293"; locus_tag "YPK_TSS_36"; feature_id "YPK_TSS_36"; associated_feature "YPK_0141"; alternative_tss_positions "";
NC_010465	-	CDS	188678	188688	.	-	.	distance_start_codon "57"; tss_position "188688"; locus_tag "YPK_TSS_37"; feature_id "YPK_TSS_37"; associated_feature "YPK_0146"; alternative_tss_positions "";
NC_010465	-	CDS	188954	188964	.	+	.	distance_start_codon "183"; tss_position "188954"; locus_tag "YPK_TSS_38"; feature_id "YPK_TSS_38"; associated_feature "YPK_0147"; alternative_tss_positions "188955";
NC_010465	-	CDS	200720	200730	.	-	.	distance_start_codon "47"; tss_position "200730"; locus_tag "YPK_TSS_39"; feature_id "YPK_TSS_39"; associated_feature "YPK_0152"; alternative_tss_positions "";
NC_010465	-	CDS	208567	208577	.	-	.	distance_start_codon "121"; tss_position "208577"; locus_tag "YPK_TSS_40"; feature_id "YPK_TSS_40"; associated_feature "YPK_0160"; alternative_tss_positions "";
NC_010465	-	CDS	208595	208605	.	+	.	distance_start_codon "179"; tss_position "208595"; locus_tag "YPK_TSS_41"; feature_id "YPK_TSS_41"; associated_feature "YPK_0161"; alternative_tss_positions "";
NC_010465	-	CDS	214066	214076	.	-	.	distance_start_codon "28"; tss_position "214076"; locus_tag "YPK_TSS_42"; feature_id "YPK_TSS_42"; associated_feature "YPK_0163"; alternative_tss_positions "";
NC_010465	-	CDS	215806	215816	.	+	.	distance_start_codon "36"; tss_position "215806"; locus_tag "YPK_TSS_43"; feature_id "YPK_TSS_43"; associated_feature "YPK_0166"; alternative_tss_positions "";
NC_010465	-	CDS	219379	219389	.	-	.	distance_start_codon "213"; tss_position "219389"; locus_tag "YPK_TSS_44"; feature_id "YPK_TSS_44"; associated_feature "YPK_0169"; alternative_tss_positions "219390";
NC_010465	-	CDS	222265	222275	.	-	.	distance_start_codon "200"; tss_position "222275"; locus_tag "YPK_TSS_45"; feature_id "YPK_TSS_45"; associated_feature "YPK_0170"; alternative_tss_positions "";
NC_010465	-	CDS	223228	223238	.	+	.	distance_start_codon "32"; tss_position "223228"; locus_tag "YPK_TSS_46"; feature_id "YPK_TSS_46"; associated_feature "YPK_0172"; alternative_tss_positions "";
NC_010465	-	CDS	227304	227314	.	-	.	distance_start_codon "28"; tss_position "227314"; locus_tag "YPK_TSS_47"; feature_id "YPK_TSS_47"; associated_feature "YPK_0174"; alternative_tss_positions "";
NC_010465	-	CDS	227347	227357	.	-	.	distance_start_codon "71"; tss_position "227357"; locus_tag "YPK_TSS_48"; feature_id "YPK_TSS_48"; associated_feature "YPK_0174"; alternative_tss_positions "";
NC_010465	-	CDS	229192	229202	.	-	.	distance_start_codon "268"; tss_position "229202"; locus_tag "YPK_TSS_49"; feature_id "YPK_TSS_49"; associated_feature "YPK_0176"; alternative_tss_positions "";
NC_010465	-	CDS	232239	232249	.	-	.	distance_start_codon "315"; tss_position "232249"; locus_tag "YPK_TSS_50"; feature_id "YPK_TSS_50"; associated_feature "YPK_0178"; alternative_tss_positions "";
NC_010465	-	CDS	237883	237893	.	-	.	distance_start_codon "172"; tss_position "237893"; locus_tag "YPK_TSS_51"; feature_id "YPK_TSS_51"; associated_feature "YPK_0186"; alternative_tss_positions "237892";
NC_010465	-	CDS	240884	240894	.	-	.	distance_start_codon "-54"; tss_position "240894"; locus_tag "YPK_TSS_52"; feature_id "YPK_TSS_52"; associated_feature "YPK_0189"; alternative_tss_positions "";
NC_010465	-	CDS	247133	247143	.	-	.	distance_start_codon "74"; tss_position "247143"; locus_tag "YPK_TSS_53"; feature_id "YPK_TSS_53"; associated_feature "YPK_0201"; alternative_tss_positions "";
NC_010465	-	CDS	255316	255326	.	+	.	distance_start_codon "162"; tss_position "255316"; locus_tag "YPK_TSS_54"; feature_id "YPK_TSS_54"; associated_feature "YPK_0218"; alternative_tss_positions "";
NC_010465	-	CDS	263223	263233	.	+	.	distance_start_codon "230"; tss_position "263223"; locus_tag "YPK_TSS_55"; feature_id "YPK_TSS_55"; associated_feature "YPK_0225"; alternative_tss_positions "";
NC_010465	-	CDS	263346	263356	.	+	.	distance_start_codon "107"; tss_position "263346"; locus_tag "YPK_TSS_56"; feature_id "YPK_TSS_56"; associated_feature "YPK_0225"; alternative_tss_positions "263347";
NC_010465	-	CDS	275460	275470	.	-	.	distance_start_codon "24"; tss_position "275470"; locus_tag "YPK_TSS_57"; feature_id "YPK_TSS_57"; associated_feature "YPK_0235"; alternative_tss_positions "";
NC_010465	-	CDS	283689	283699	.	-	.	distance_start_codon "208"; tss_position "283699"; locus_tag "YPK_TSS_58"; feature_id "YPK_TSS_58"; associated_feature "YPK_0241"; alternative_tss_positions "";
NC_010465	-	CDS	283968	283978	.	+	.	distance_start_codon "39"; tss_position "283968"; locus_tag "YPK_TSS_59"; feature_id "YPK_TSS_59"; associated_feature "YPK_0242"; alternative_tss_positions "";
NC_010465	-	CDS	291866	291876	.	-	.	distance_start_codon "201"; tss_position "291876"; locus_tag "YPK_TSS_60"; feature_id "YPK_TSS_60"; associated_feature "YPK_0248"; alternative_tss_positions "";
NC_010465	-	CDS	291952	291962	.	-	.	distance_start_codon "287"; tss_position "291962"; locus_tag "YPK_TSS_61"; feature_id "YPK_TSS_61"; associated_feature "YPK_0248"; alternative_tss_positions "";
NC_010465	-	CDS	291986	291996	.	+	.	distance_start_codon "25"; tss_position "291986"; locus_tag "YPK_TSS_62"; feature_id "YPK_TSS_62"; associated_feature "YPK_0249"; alternative_tss_positions "";
NC_010465	-	CDS	302541	302551	.	-	.	distance_start_codon "28"; tss_position "302551"; locus_tag "YPK_TSS_63"; feature_id "YPK_TSS_63"; associated_feature "YPK_0262"; alternative_tss_positions "";
NC_010465	-	CDS	308613	308623	.	+	.	distance_start_codon "28"; tss_position "308613"; locus_tag "YPK_TSS_64"; feature_id "YPK_TSS_64"; associated_feature "YPK_0268"; alternative_tss_positions "";
NC_010465	-	CDS	309665	309675	.	-	.	distance_start_codon "34"; tss_position "309675"; locus_tag "YPK_TSS_65"; feature_id "YPK_TSS_65"; associated_feature "YPK_0269"; alternative_tss_positions "";
NC_010465	-	CDS	309844	309854	.	+	.	distance_start_codon "112"; tss_position "309844"; locus_tag "YPK_TSS_66"; feature_id "YPK_TSS_66"; associated_feature "YPK_0270"; alternative_tss_positions "";
NC_010465	-	CDS	309903	309913	.	+	.	distance_start_codon "53"; tss_position "309903"; locus_tag "YPK_TSS_67"; feature_id "YPK_TSS_67"; associated_feature "YPK_0270"; alternative_tss_positions "";
NC_010465	-	CDS	312342	312352	.	+	.	distance_start_codon "170"; tss_position "312342"; locus_tag "YPK_TSS_68"; feature_id "YPK_TSS_68"; associated_feature "YPK_0274"; alternative_tss_positions "";
NC_010465	-	CDS	312758	312768	.	+	.	distance_start_codon "179"; tss_position "312758"; locus_tag "YPK_TSS_69"; feature_id "YPK_TSS_69"; associated_feature "YPK_0275"; alternative_tss_positions "";
NC_010465	-	CDS	312856	312866	.	+	.	distance_start_codon "81"; tss_position "312856"; locus_tag "YPK_TSS_70"; feature_id "YPK_TSS_70"; associated_feature "YPK_0275"; alternative_tss_positions "";
NC_010465	-	CDS	315973	315983	.	+	.	distance_start_codon "179"; tss_position "315973"; locus_tag "YPK_TSS_71"; feature_id "YPK_TSS_71"; associated_feature "YPK_0278"; alternative_tss_positions "";
NC_010465	-	CDS	318161	318171	.	+	.	distance_start_codon "24"; tss_position "318161"; locus_tag "YPK_TSS_72"; feature_id "YPK_TSS_72"; associated_feature "YPK_0280"; alternative_tss_positions "";
NC_010465	-	CDS	318436	318446	.	+	.	distance_start_codon "22"; tss_position "318436"; locus_tag "YPK_TSS_73"; feature_id "YPK_TSS_73"; associated_feature "YPK_0281"; alternative_tss_positions "";
NC_010465	-	CDS	319168	319178	.	+	.	distance_start_codon "177"; tss_position "319168"; locus_tag "YPK_TSS_74"; feature_id "YPK_TSS_74"; associated_feature "YPK_0282"; alternative_tss_positions "";
NC_010465	-	CDS	324411	324421	.	+	.	distance_start_codon "74"; tss_position "324411"; locus_tag "YPK_TSS_75"; feature_id "YPK_TSS_75"; associated_feature "YPK_0293"; alternative_tss_positions "";
NC_010465	-	CDS	329789	329799	.	+	.	distance_start_codon "113"; tss_position "329789"; locus_tag "YPK_TSS_76"; feature_id "YPK_TSS_76"; associated_feature "YPK_0304"; alternative_tss_positions "";
NC_010465	-	CDS	333948	333958	.	+	.	distance_start_codon "36"; tss_position "333948"; locus_tag "YPK_TSS_77"; feature_id "YPK_TSS_77"; associated_feature "YPK_0311"; alternative_tss_positions "";
NC_010465	-	CDS	334723	334733	.	-	.	distance_start_codon "35"; tss_position "334733"; locus_tag "YPK_TSS_78"; feature_id "YPK_TSS_78"; associated_feature "YPK_0312"; alternative_tss_positions "";
NC_010465	-	CDS	339173	339183	.	-	.	distance_start_codon "38"; tss_position "339183"; locus_tag "YPK_TSS_79"; feature_id "YPK_TSS_79"; associated_feature "YPK_0316"; alternative_tss_positions "";
NC_010465	-	CDS	340234	340244	.	+	.	distance_start_codon "139"; tss_position "340234"; locus_tag "YPK_TSS_80"; feature_id "YPK_TSS_80"; associated_feature "YPK_0318"; alternative_tss_positions "";
NC_010465	-	CDS	343447	343457	.	-	.	distance_start_codon "30"; tss_position "343457"; locus_tag "YPK_TSS_81"; feature_id "YPK_TSS_81"; associated_feature "YPK_0322"; alternative_tss_positions "343458";
NC_010465	-	CDS	349613	349623	.	+	.	distance_start_codon "29"; tss_position "349613"; locus_tag "YPK_TSS_82"; feature_id "YPK_TSS_82"; associated_feature "YPK_0326"; alternative_tss_positions "";
NC_010465	-	CDS	352675	352685	.	-	.	distance_start_codon "65"; tss_position "352685"; locus_tag "YPK_TSS_83"; feature_id "YPK_TSS_83"; associated_feature "YPK_0328"; alternative_tss_positions "";
NC_010465	-	CDS	354305	354315	.	+	.	distance_start_codon "66"; tss_position "354305"; locus_tag "YPK_TSS_84"; feature_id "YPK_TSS_84"; associated_feature "YPK_0332"; alternative_tss_positions "";
NC_010465	-	CDS	355662	355672	.	+	.	distance_start_codon "144"; tss_position "355662"; locus_tag "YPK_TSS_85"; feature_id "YPK_TSS_85"; associated_feature "YPK_0333"; alternative_tss_positions "";
NC_010465	-	CDS	356803	356813	.	+	.	distance_start_codon "124"; tss_position "356803"; locus_tag "YPK_TSS_86"; feature_id "YPK_TSS_86"; associated_feature "YPK_0335"; alternative_tss_positions "";
NC_010465	-	CDS	358424	358434	.	+	.	distance_start_codon "4"; tss_position "358424"; locus_tag "YPK_TSS_87"; feature_id "YPK_TSS_87"; associated_feature "YPK_0337"; alternative_tss_positions "";
NC_010465	-	CDS	374959	374969	.	-	.	distance_start_codon "53"; tss_position "374969"; locus_tag "YPK_TSS_88"; feature_id "YPK_TSS_88"; associated_feature "YPK_0348"; alternative_tss_positions "";
NC_010465	-	CDS	378640	378650	.	+	.	distance_start_codon "35"; tss_position "378640"; locus_tag "YPK_TSS_89"; feature_id "YPK_TSS_89"; associated_feature "YPK_0353"; alternative_tss_positions "";
NC_010465	-	CDS	379310	379320	.	+	.	distance_start_codon "144"; tss_position "379310"; locus_tag "YPK_TSS_90"; feature_id "YPK_TSS_90"; associated_feature "YPK_0354"; alternative_tss_positions "";
NC_010465	-	CDS	379347	379357	.	+	.	distance_start_codon "107"; tss_position "379347"; locus_tag "YPK_TSS_91"; feature_id "YPK_TSS_91"; associated_feature "YPK_0354"; alternative_tss_positions "";
NC_010465	-	CDS	391544	391554	.	+	.	distance_start_codon "128"; tss_position "391544"; locus_tag "YPK_TSS_92"; feature_id "YPK_TSS_92"; associated_feature "YPK_0364"; alternative_tss_positions "";
NC_010465	-	CDS	397599	397609	.	-	.	distance_start_codon "40"; tss_position "397609"; locus_tag "YPK_TSS_93"; feature_id "YPK_TSS_93"; associated_feature "YPK_0367"; alternative_tss_positions "";
NC_010465	-	CDS	397734	397744	.	+	.	distance_start_codon "50"; tss_position "397734"; locus_tag "YPK_TSS_94"; feature_id "YPK_TSS_94"; associated_feature "YPK_0368"; alternative_tss_positions "";
NC_010465	-	CDS	407017	407027	.	+	.	distance_start_codon "33"; tss_position "407017"; locus_tag "YPK_TSS_95"; feature_id "YPK_TSS_95"; associated_feature "YPK_0373"; alternative_tss_positions "";
NC_010465	-	CDS	451718	451728	.	+	.	distance_start_codon "494"; tss_position "451718"; locus_tag "YPK_TSS_96"; feature_id "YPK_TSS_96"; associated_feature "YPK_0411"; alternative_tss_positions "";
NC_010465	-	CDS	468103	468113	.	+	.	distance_start_codon "67"; tss_position "468103"; locus_tag "YPK_TSS_97"; feature_id "YPK_TSS_97"; associated_feature "YPK_0428"; alternative_tss_positions "";
NC_010465	-	CDS	472484	472494	.	-	.	distance_start_codon "199"; tss_position "472494"; locus_tag "YPK_TSS_98"; feature_id "YPK_TSS_98"; associated_feature "YPK_0430"; alternative_tss_positions "";
NC_010465	-	CDS	472998	473008	.	+	.	distance_start_codon "104"; tss_position "472998"; locus_tag "YPK_TSS_99"; feature_id "YPK_TSS_99"; associated_feature "YPK_0431"; alternative_tss_positions "";
NC_010465	-	CDS	483886	483896	.	-	.	distance_start_codon "33"; tss_position "483896"; locus_tag "YPK_TSS_100"; feature_id "YPK_TSS_100"; associated_feature "YPK_0440"; alternative_tss_positions "";
NC_010465	-	CDS	485525	485535	.	-	.	distance_start_codon "179"; tss_position "485535"; locus_tag "YPK_TSS_101"; feature_id "YPK_TSS_101"; associated_feature "YPK_0444"; alternative_tss_positions "";
NC_010465	-	CDS	486379	486389	.	-	.	distance_start_codon "32"; tss_position "486389"; locus_tag "YPK_TSS_102"; feature_id "YPK_TSS_102"; associated_feature "YPK_0445"; alternative_tss_positions "";
NC_010465	-	CDS	486471	486481	.	-	.	distance_start_codon "124"; tss_position "486481"; locus_tag "YPK_TSS_103"; feature_id "YPK_TSS_103"; associated_feature "YPK_0445"; alternative_tss_positions "486480";
NC_010465	-	CDS	486727	486737	.	+	.	distance_start_codon "106"; tss_position "486727"; locus_tag "YPK_TSS_104"; feature_id "YPK_TSS_104"; associated_feature "YPK_0446"; alternative_tss_positions "";
NC_010465	-	CDS	488672	488682	.	+	.	distance_start_codon "120"; tss_position "488672"; locus_tag "YPK_TSS_105"; feature_id "YPK_TSS_105"; associated_feature "YPK_0448"; alternative_tss_positions "";
NC_010465	-	CDS	494073	494083	.	-	.	distance_start_codon "32"; tss_position "494083"; locus_tag "YPK_TSS_106"; feature_id "YPK_TSS_106"; associated_feature "YPK_0453"; alternative_tss_positions "494084";
NC_010465	-	CDS	495786	495796	.	-	.	distance_start_codon "275"; tss_position "495796"; locus_tag "YPK_TSS_107"; feature_id "YPK_TSS_107"; associated_feature "YPK_0454"; alternative_tss_positions "";
NC_010465	-	CDS	501220	501230	.	-	.	distance_start_codon "30"; tss_position "501230"; locus_tag "YPK_TSS_108"; feature_id "YPK_TSS_108"; associated_feature "YPK_0460"; alternative_tss_positions "";
NC_010465	-	CDS	503267	503277	.	-	.	distance_start_codon "95"; tss_position "503277"; locus_tag "YPK_TSS_109"; feature_id "YPK_TSS_109"; associated_feature "YPK_0462"; alternative_tss_positions "";
NC_010465	-	CDS	504622	504632	.	+	.	distance_start_codon "161"; tss_position "504622"; locus_tag "YPK_TSS_110"; feature_id "YPK_TSS_110"; associated_feature "YPK_0464"; alternative_tss_positions "";
NC_010465	-	CDS	506993	507003	.	+	.	distance_start_codon "43"; tss_position "506993"; locus_tag "YPK_TSS_111"; feature_id "YPK_TSS_111"; associated_feature "YPK_0465"; alternative_tss_positions "";
NC_010465	-	CDS	535751	535761	.	-	.	distance_start_codon "177"; tss_position "535761"; locus_tag "YPK_TSS_112"; feature_id "YPK_TSS_112"; associated_feature "YPK_0482"; alternative_tss_positions "";
NC_010465	-	CDS	539049	539059	.	+	.	distance_start_codon "208"; tss_position "539049"; locus_tag "YPK_TSS_113"; feature_id "YPK_TSS_113"; associated_feature "YPK_0486"; alternative_tss_positions "539048";
NC_010465	-	CDS	542412	542422	.	+	.	distance_start_codon "93"; tss_position "542412"; locus_tag "YPK_TSS_114"; feature_id "YPK_TSS_114"; associated_feature "YPK_0490"; alternative_tss_positions "";
NC_010465	-	CDS	542408	542418	.	-	.	distance_start_codon "94"; tss_position "542418"; locus_tag "YPK_TSS_115"; feature_id "YPK_TSS_115"; associated_feature "YPK_0489"; alternative_tss_positions "";
NC_010465	-	CDS	545916	545926	.	-	.	distance_start_codon "77"; tss_position "545926"; locus_tag "YPK_TSS_116"; feature_id "YPK_TSS_116"; associated_feature "YPK_0493"; alternative_tss_positions "";
NC_010465	-	CDS	545925	545935	.	-	.	distance_start_codon "86"; tss_position "545935"; locus_tag "YPK_TSS_117"; feature_id "YPK_TSS_117"; associated_feature "YPK_0493"; alternative_tss_positions "";
NC_010465	-	CDS	549579	549589	.	-	.	distance_start_codon "216"; tss_position "549589"; locus_tag "YPK_TSS_118"; feature_id "YPK_TSS_118"; associated_feature "YPK_0495"; alternative_tss_positions "";
NC_010465	-	CDS	549631	549641	.	-	.	distance_start_codon "268"; tss_position "549641"; locus_tag "YPK_TSS_119"; feature_id "YPK_TSS_119"; associated_feature "YPK_0495"; alternative_tss_positions "";
NC_010465	-	CDS	551596	551606	.	-	.	distance_start_codon "159"; tss_position "551606"; locus_tag "YPK_TSS_120"; feature_id "YPK_TSS_120"; associated_feature "YPK_0497"; alternative_tss_positions "";
NC_010465	-	CDS	552168	552178	.	-	.	distance_start_codon "46"; tss_position "552178"; locus_tag "YPK_TSS_121"; feature_id "YPK_TSS_121"; associated_feature "YPK_0498"; alternative_tss_positions "";
NC_010465	-	CDS	553916	553926	.	-	.	distance_start_codon "245"; tss_position "553926"; locus_tag "YPK_TSS_122"; feature_id "YPK_TSS_122"; associated_feature "YPK_0500"; alternative_tss_positions "";
NC_010465	-	CDS	562948	562958	.	-	.	distance_start_codon "98"; tss_position "562958"; locus_tag "YPK_TSS_123"; feature_id "YPK_TSS_123"; associated_feature "YPK_0511"; alternative_tss_positions "";
NC_010465	-	CDS	563087	563097	.	+	.	distance_start_codon "38"; tss_position "563087"; locus_tag "YPK_TSS_124"; feature_id "YPK_TSS_124"; associated_feature "YPK_0512"; alternative_tss_positions "";
NC_010465	-	CDS	569581	569591	.	-	.	distance_start_codon "-37"; tss_position "569591"; locus_tag "YPK_TSS_125"; feature_id "YPK_TSS_125"; associated_feature "YPK_0519"; alternative_tss_positions "";
NC_010465	-	CDS	571746	571756	.	-	.	distance_start_codon "53"; tss_position "571756"; locus_tag "YPK_TSS_126"; feature_id "YPK_TSS_126"; associated_feature "YPK_0521"; alternative_tss_positions "571755";
NC_010465	-	CDS	573112	573122	.	+	.	distance_start_codon "256"; tss_position "573112"; locus_tag "YPK_TSS_127"; feature_id "YPK_TSS_127"; associated_feature "YPK_0524"; alternative_tss_positions "";
NC_010465	-	CDS	573206	573216	.	+	.	distance_start_codon "162"; tss_position "573206"; locus_tag "YPK_TSS_128"; feature_id "YPK_TSS_128"; associated_feature "YPK_0524"; alternative_tss_positions "573205";
NC_010465	-	CDS	574395	574405	.	+	.	distance_start_codon "182"; tss_position "574395"; locus_tag "YPK_TSS_129"; feature_id "YPK_TSS_129"; associated_feature "YPK_0526"; alternative_tss_positions "";
NC_010465	-	CDS	583090	583100	.	-	.	distance_start_codon "238"; tss_position "583100"; locus_tag "YPK_TSS_130"; feature_id "YPK_TSS_130"; associated_feature "YPK_0530"; alternative_tss_positions "";
NC_010465	-	CDS	584869	584879	.	+	.	distance_start_codon "23"; tss_position "584869"; locus_tag "YPK_TSS_131"; feature_id "YPK_TSS_131"; associated_feature "YPK_0533"; alternative_tss_positions "";
NC_010465	-	CDS	587174	587184	.	+	.	distance_start_codon "296"; tss_position "587174"; locus_tag "YPK_TSS_132"; feature_id "YPK_TSS_132"; associated_feature "YPK_0534"; alternative_tss_positions "";
NC_010465	-	CDS	589835	589845	.	-	.	distance_start_codon "218"; tss_position "589845"; locus_tag "YPK_TSS_133"; feature_id "YPK_TSS_133"; associated_feature "YPK_0536"; alternative_tss_positions "";
NC_010465	-	CDS	592943	592953	.	-	.	distance_start_codon "29"; tss_position "592953"; locus_tag "YPK_TSS_134"; feature_id "YPK_TSS_134"; associated_feature "YPK_0539"; alternative_tss_positions "";
NC_010465	-	CDS	593512	593522	.	-	.	distance_start_codon "598"; tss_position "593522"; locus_tag "YPK_TSS_135"; feature_id "YPK_TSS_135"; associated_feature "YPK_0539"; alternative_tss_positions "";
NC_010465	-	CDS	595421	595431	.	+	.	distance_start_codon "29"; tss_position "595421"; locus_tag "YPK_TSS_136"; feature_id "YPK_TSS_136"; associated_feature "YPK_0542"; alternative_tss_positions "";
NC_010465	-	CDS	598048	598058	.	-	.	distance_start_codon "117"; tss_position "598058"; locus_tag "YPK_TSS_137"; feature_id "YPK_TSS_137"; associated_feature "YPK_0544"; alternative_tss_positions "";
NC_010465	-	CDS	598076	598086	.	-	.	distance_start_codon "145"; tss_position "598086"; locus_tag "YPK_TSS_138"; feature_id "YPK_TSS_138"; associated_feature "YPK_0544"; alternative_tss_positions "";
NC_010465	-	CDS	599249	599259	.	-	.	distance_start_codon "30"; tss_position "599259"; locus_tag "YPK_TSS_139"; feature_id "YPK_TSS_139"; associated_feature "YPK_0547"; alternative_tss_positions "";
NC_010465	-	CDS	599764	599774	.	-	.	distance_start_codon "10"; tss_position "599774"; locus_tag "YPK_TSS_140"; feature_id "YPK_TSS_140"; associated_feature "YPK_0548"; alternative_tss_positions "";
NC_010465	-	CDS	599844	599854	.	-	.	distance_start_codon "90"; tss_position "599854"; locus_tag "YPK_TSS_141"; feature_id "YPK_TSS_141"; associated_feature "YPK_0548"; alternative_tss_positions "";
NC_010465	-	CDS	599873	599883	.	-	.	distance_start_codon "119"; tss_position "599883"; locus_tag "YPK_TSS_142"; feature_id "YPK_TSS_142"; associated_feature "YPK_0548"; alternative_tss_positions "599884";
NC_010465	-	CDS	601914	601924	.	-	.	distance_start_codon "40"; tss_position "601924"; locus_tag "YPK_TSS_143"; feature_id "YPK_TSS_143"; associated_feature "YPK_0551"; alternative_tss_positions "";
NC_010465	-	CDS	603002	603012	.	-	.	distance_start_codon "85"; tss_position "603012"; locus_tag "YPK_TSS_144"; feature_id "YPK_TSS_144"; associated_feature "YPK_0552"; alternative_tss_positions "603013";
NC_010465	-	CDS	612050	612060	.	-	.	distance_start_codon "192"; tss_position "612060"; locus_tag "YPK_TSS_145"; feature_id "YPK_TSS_145"; associated_feature "YPK_0558"; alternative_tss_positions "";
NC_010465	-	CDS	612100	612110	.	-	.	distance_start_codon "242"; tss_position "612110"; locus_tag "YPK_TSS_146"; feature_id "YPK_TSS_146"; associated_feature "YPK_0558"; alternative_tss_positions "";
NC_010465	-	CDS	621177	621187	.	-	.	distance_start_codon "92"; tss_position "621187"; locus_tag "YPK_TSS_147"; feature_id "YPK_TSS_147"; associated_feature "YPK_0563"; alternative_tss_positions "";
NC_010465	-	CDS	621910	621920	.	-	.	distance_start_codon "43"; tss_position "621920"; locus_tag "YPK_TSS_148"; feature_id "YPK_TSS_148"; associated_feature "YPK_0564"; alternative_tss_positions "621919";
NC_010465	-	CDS	644282	644292	.	-	.	distance_start_codon "8"; tss_position "644292"; locus_tag "YPK_TSS_149"; feature_id "YPK_TSS_149"; associated_feature "YPK_0583"; alternative_tss_positions "";
NC_010465	-	CDS	663755	663765	.	-	.	distance_start_codon "82"; tss_position "663765"; locus_tag "YPK_TSS_150"; feature_id "YPK_TSS_150"; associated_feature "YPK_0598"; alternative_tss_positions "";
NC_010465	-	CDS	664406	664416	.	+	.	distance_start_codon "43"; tss_position "664406"; locus_tag "YPK_TSS_151"; feature_id "YPK_TSS_151"; associated_feature "YPK_0599"; alternative_tss_positions "";
NC_010465	-	CDS	672351	672361	.	+	.	distance_start_codon "48"; tss_position "672351"; locus_tag "YPK_TSS_152"; feature_id "YPK_TSS_152"; associated_feature "YPK_0608"; alternative_tss_positions "";
NC_010465	-	CDS	673178	673188	.	-	.	distance_start_codon "20"; tss_position "673188"; locus_tag "YPK_TSS_153"; feature_id "YPK_TSS_153"; associated_feature "YPK_0609"; alternative_tss_positions "673189";
NC_010465	-	CDS	676595	676605	.	+	.	distance_start_codon "64"; tss_position "676595"; locus_tag "YPK_TSS_154"; feature_id "YPK_TSS_154"; associated_feature "YPK_0614"; alternative_tss_positions "";
NC_010465	-	CDS	685888	685898	.	-	.	distance_start_codon "-47"; tss_position "685898"; locus_tag "YPK_TSS_155"; feature_id "YPK_TSS_155"; associated_feature "YPK_0625"; alternative_tss_positions "";
NC_010465	-	CDS	689091	689101	.	+	.	distance_start_codon "35"; tss_position "689091"; locus_tag "YPK_TSS_156"; feature_id "YPK_TSS_156"; associated_feature "YPK_0631"; alternative_tss_positions "";
NC_010465	-	CDS	693140	693150	.	-	.	distance_start_codon "156"; tss_position "693150"; locus_tag "YPK_TSS_157"; feature_id "YPK_TSS_157"; associated_feature "YPK_0634"; alternative_tss_positions "";
NC_010465	-	CDS	693205	693215	.	-	.	distance_start_codon "221"; tss_position "693215"; locus_tag "YPK_TSS_158"; feature_id "YPK_TSS_158"; associated_feature "YPK_0634"; alternative_tss_positions "";
NC_010465	-	CDS	693310	693320	.	-	.	distance_start_codon "326"; tss_position "693320"; locus_tag "YPK_TSS_159"; feature_id "YPK_TSS_159"; associated_feature "YPK_0634"; alternative_tss_positions "";
NC_010465	-	CDS	693435	693445	.	-	.	distance_start_codon "451"; tss_position "693445"; locus_tag "YPK_TSS_160"; feature_id "YPK_TSS_160"; associated_feature "YPK_0634"; alternative_tss_positions "";
NC_010465	-	CDS	693523	693533	.	-	.	distance_start_codon "539"; tss_position "693533"; locus_tag "YPK_TSS_161"; feature_id "YPK_TSS_161"; associated_feature "YPK_0634"; alternative_tss_positions "";
NC_010465	-	CDS	695304	695314	.	-	.	distance_start_codon "63"; tss_position "695314"; locus_tag "YPK_TSS_162"; feature_id "YPK_TSS_162"; associated_feature "YPK_0636"; alternative_tss_positions "";
NC_010465	-	CDS	695423	695433	.	-	.	distance_start_codon "182"; tss_position "695433"; locus_tag "YPK_TSS_163"; feature_id "YPK_TSS_163"; associated_feature "YPK_0636"; alternative_tss_positions "695432";
NC_010465	-	CDS	695633	695643	.	+	.	distance_start_codon "24"; tss_position "695633"; locus_tag "YPK_TSS_164"; feature_id "YPK_TSS_164"; associated_feature "YPK_0637"; alternative_tss_positions "";
NC_010465	-	CDS	697542	697552	.	-	.	distance_start_codon "41"; tss_position "697552"; locus_tag "YPK_TSS_165"; feature_id "YPK_TSS_165"; associated_feature "YPK_0638"; alternative_tss_positions "";
NC_010465	-	CDS	697570	697580	.	+	.	distance_start_codon "49"; tss_position "697570"; locus_tag "YPK_TSS_166"; feature_id "YPK_TSS_166"; associated_feature "YPK_0639"; alternative_tss_positions "";
NC_010465	-	CDS	698064	698074	.	+	.	distance_start_codon "188"; tss_position "698064"; locus_tag "YPK_TSS_167"; feature_id "YPK_TSS_167"; associated_feature "YPK_0640"; alternative_tss_positions "";
NC_010465	-	CDS	701341	701351	.	-	.	distance_start_codon "27"; tss_position "701351"; locus_tag "YPK_TSS_168"; feature_id "YPK_TSS_168"; associated_feature "YPK_0642"; alternative_tss_positions "";
NC_010465	-	CDS	709441	709451	.	-	.	distance_start_codon "31"; tss_position "709451"; locus_tag "YPK_TSS_169"; feature_id "YPK_TSS_169"; associated_feature "YPK_0647"; alternative_tss_positions "";
NC_010465	-	CDS	709558	709568	.	+	.	distance_start_codon "432"; tss_position "709558"; locus_tag "YPK_TSS_170"; feature_id "YPK_TSS_170"; associated_feature "YPK_0649"; alternative_tss_positions "";
NC_010465	-	CDS	714059	714069	.	-	.	distance_start_codon "45"; tss_position "714069"; locus_tag "YPK_TSS_171"; feature_id "YPK_TSS_171"; associated_feature "YPK_0652"; alternative_tss_positions "";
NC_010465	-	CDS	715762	715772	.	-	.	distance_start_codon "53"; tss_position "715772"; locus_tag "YPK_TSS_172"; feature_id "YPK_TSS_172"; associated_feature "YPK_0654"; alternative_tss_positions "";
NC_010465	-	CDS	715828	715838	.	-	.	distance_start_codon "119"; tss_position "715838"; locus_tag "YPK_TSS_173"; feature_id "YPK_TSS_173"; associated_feature "YPK_0654"; alternative_tss_positions "";
NC_010465	-	CDS	722302	722312	.	-	.	distance_start_codon "62"; tss_position "722312"; locus_tag "YPK_TSS_174"; feature_id "YPK_TSS_174"; associated_feature "YPK_0661"; alternative_tss_positions "";
NC_010465	-	CDS	722476	722486	.	+	.	distance_start_codon "78"; tss_position "722476"; locus_tag "YPK_TSS_175"; feature_id "YPK_TSS_175"; associated_feature "YPK_0662"; alternative_tss_positions "";
NC_010465	-	CDS	724935	724945	.	+	.	distance_start_codon "199"; tss_position "724935"; locus_tag "YPK_TSS_176"; feature_id "YPK_TSS_176"; associated_feature "YPK_0663"; alternative_tss_positions "";
NC_010465	-	CDS	725097	725107	.	+	.	distance_start_codon "37"; tss_position "725097"; locus_tag "YPK_TSS_177"; feature_id "YPK_TSS_177"; associated_feature "YPK_0663"; alternative_tss_positions "";
NC_010465	-	CDS	732671	732681	.	-	.	distance_start_codon "147"; tss_position "732681"; locus_tag "YPK_TSS_178"; feature_id "YPK_TSS_178"; associated_feature "YPK_0668"; alternative_tss_positions "";
NC_010465	-	CDS	734608	734618	.	-	.	distance_start_codon "40"; tss_position "734618"; locus_tag "YPK_TSS_179"; feature_id "YPK_TSS_179"; associated_feature "YPK_0670"; alternative_tss_positions "";
NC_010465	-	CDS	736417	736427	.	+	.	distance_start_codon "45"; tss_position "736417"; locus_tag "YPK_TSS_180"; feature_id "YPK_TSS_180"; associated_feature "YPK_0672"; alternative_tss_positions "";
NC_010465	-	CDS	764117	764127	.	-	.	distance_start_codon "46"; tss_position "764127"; locus_tag "YPK_TSS_181"; feature_id "YPK_TSS_181"; associated_feature "YPK_0700"; alternative_tss_positions "";
NC_010465	-	CDS	790269	790279	.	+	.	distance_start_codon "39"; tss_position "790269"; locus_tag "YPK_TSS_182"; feature_id "YPK_TSS_182"; associated_feature "YPK_0732"; alternative_tss_positions "";
NC_010465	-	CDS	792338	792348	.	-	.	distance_start_codon "44"; tss_position "792348"; locus_tag "YPK_TSS_183"; feature_id "YPK_TSS_183"; associated_feature "YPK_0736"; alternative_tss_positions "";
NC_010465	-	CDS	796369	796379	.	+	.	distance_start_codon "139"; tss_position "796369"; locus_tag "YPK_TSS_184"; feature_id "YPK_TSS_184"; associated_feature "YPK_0738"; alternative_tss_positions "";
NC_010465	-	CDS	857937	857947	.	+	.	distance_start_codon "34"; tss_position "857937"; locus_tag "YPK_TSS_185"; feature_id "YPK_TSS_185"; associated_feature "YPK_0762"; alternative_tss_positions "";
NC_010465	-	CDS	883271	883281	.	-	.	distance_start_codon "78"; tss_position "883281"; locus_tag "YPK_TSS_186"; feature_id "YPK_TSS_186"; associated_feature "YPK_0778"; alternative_tss_positions "";
NC_010465	-	CDS	936741	936751	.	-	.	distance_start_codon "314"; tss_position "936751"; locus_tag "YPK_TSS_187"; feature_id "YPK_TSS_187"; associated_feature "YPK_0819"; alternative_tss_positions "";
NC_010465	-	CDS	938045	938055	.	+	.	distance_start_codon "98"; tss_position "938045"; locus_tag "YPK_TSS_188"; feature_id "YPK_TSS_188"; associated_feature "YPK_0821"; alternative_tss_positions "";
NC_010465	-	CDS	959027	959037	.	-	.	distance_start_codon "87"; tss_position "959037"; locus_tag "YPK_TSS_189"; feature_id "YPK_TSS_189"; associated_feature "YPK_0835"; alternative_tss_positions "";
NC_010465	-	CDS	960143	960153	.	-	.	distance_start_codon "38"; tss_position "960153"; locus_tag "YPK_TSS_190"; feature_id "YPK_TSS_190"; associated_feature "YPK_0837"; alternative_tss_positions "";
NC_010465	-	CDS	965197	965207	.	-	.	distance_start_codon "282"; tss_position "965207"; locus_tag "YPK_TSS_191"; feature_id "YPK_TSS_191"; associated_feature "YPK_0843"; alternative_tss_positions "";
NC_010465	-	CDS	965363	965373	.	+	.	distance_start_codon "380"; tss_position "965363"; locus_tag "YPK_TSS_192"; feature_id "YPK_TSS_192"; associated_feature "YPK_0844"; alternative_tss_positions "";
NC_010465	-	CDS	970579	970589	.	-	.	distance_start_codon "42"; tss_position "970589"; locus_tag "YPK_TSS_193"; feature_id "YPK_TSS_193"; associated_feature "YPK_0849"; alternative_tss_positions "";
NC_010465	-	CDS	970799	970809	.	+	.	distance_start_codon "222"; tss_position "970799"; locus_tag "YPK_TSS_194"; feature_id "YPK_TSS_194"; associated_feature "YPK_0850"; alternative_tss_positions "";
NC_010465	-	CDS	970845	970855	.	+	.	distance_start_codon "176"; tss_position "970845"; locus_tag "YPK_TSS_195"; feature_id "YPK_TSS_195"; associated_feature "YPK_0850"; alternative_tss_positions "";
NC_010465	-	CDS	970987	970997	.	+	.	distance_start_codon "34"; tss_position "970987"; locus_tag "YPK_TSS_196"; feature_id "YPK_TSS_196"; associated_feature "YPK_0850"; alternative_tss_positions "";
NC_010465	-	CDS	973375	973385	.	+	.	distance_start_codon "55"; tss_position "973375"; locus_tag "YPK_TSS_197"; feature_id "YPK_TSS_197"; associated_feature "YPK_0851"; alternative_tss_positions "";
NC_010465	-	CDS	974264	974274	.	+	.	distance_start_codon "285"; tss_position "974264"; locus_tag "YPK_TSS_198"; feature_id "YPK_TSS_198"; associated_feature "YPK_0852"; alternative_tss_positions "";
NC_010465	-	CDS	974440	974450	.	+	.	distance_start_codon "109"; tss_position "974440"; locus_tag "YPK_TSS_199"; feature_id "YPK_TSS_199"; associated_feature "YPK_0852"; alternative_tss_positions "";
NC_010465	-	CDS	979136	979146	.	+	.	distance_start_codon "114"; tss_position "979136"; locus_tag "YPK_TSS_200"; feature_id "YPK_TSS_200"; associated_feature "YPK_0856"; alternative_tss_positions "";
NC_010465	-	CDS	980990	981000	.	-	.	distance_start_codon "31"; tss_position "981000"; locus_tag "YPK_TSS_201"; feature_id "YPK_TSS_201"; associated_feature "YPK_0857"; alternative_tss_positions "";
NC_010465	-	CDS	981276	981286	.	+	.	distance_start_codon "35"; tss_position "981276"; locus_tag "YPK_TSS_202"; feature_id "YPK_TSS_202"; associated_feature "YPK_0858"; alternative_tss_positions "981278";
NC_010465	-	CDS	982211	982221	.	+	.	distance_start_codon "63"; tss_position "982211"; locus_tag "YPK_TSS_203"; feature_id "YPK_TSS_203"; associated_feature "YPK_0859"; alternative_tss_positions "";
NC_010465	-	CDS	985348	985358	.	-	.	distance_start_codon "289"; tss_position "985358"; locus_tag "YPK_TSS_204"; feature_id "YPK_TSS_204"; associated_feature "YPK_0861"; alternative_tss_positions "";
NC_010465	-	CDS	985376	985386	.	+	.	distance_start_codon "30"; tss_position "985376"; locus_tag "YPK_TSS_205"; feature_id "YPK_TSS_205"; associated_feature "YPK_0862"; alternative_tss_positions "985375";
NC_010465	-	CDS	990637	990647	.	+	.	distance_start_codon "177"; tss_position "990637"; locus_tag "YPK_TSS_206"; feature_id "YPK_TSS_206"; associated_feature "YPK_0867"; alternative_tss_positions "";
NC_010465	-	CDS	1000794	1000804	.	+	.	distance_start_codon "97"; tss_position "1000794"; locus_tag "YPK_TSS_207"; feature_id "YPK_TSS_207"; associated_feature "YPK_0873"; alternative_tss_positions "";
NC_010465	-	CDS	1003469	1003479	.	-	.	distance_start_codon "33"; tss_position "1003479"; locus_tag "YPK_TSS_208"; feature_id "YPK_TSS_208"; associated_feature "YPK_0875"; alternative_tss_positions "";
NC_010465	-	CDS	1038254	1038264	.	+	.	distance_start_codon "27"; tss_position "1038254"; locus_tag "YPK_TSS_209"; feature_id "YPK_TSS_209"; associated_feature "YPK_0920"; alternative_tss_positions "1038255";
NC_010465	-	CDS	1041779	1041789	.	+	.	distance_start_codon "233"; tss_position "1041779"; locus_tag "YPK_TSS_210"; feature_id "YPK_TSS_210"; associated_feature "YPK_0923"; alternative_tss_positions "";
NC_010465	-	CDS	1041800	1041810	.	+	.	distance_start_codon "212"; tss_position "1041800"; locus_tag "YPK_TSS_211"; feature_id "YPK_TSS_211"; associated_feature "YPK_0923"; alternative_tss_positions "";
NC_010465	-	CDS	1078169	1078179	.	-	.	distance_start_codon "31"; tss_position "1078179"; locus_tag "YPK_TSS_212"; feature_id "YPK_TSS_212"; associated_feature "YPK_0962"; alternative_tss_positions "";
NC_010465	-	CDS	1103267	1103277	.	-	.	distance_start_codon "26"; tss_position "1103277"; locus_tag "YPK_TSS_213"; feature_id "YPK_TSS_213"; associated_feature "YPK_0982"; alternative_tss_positions "";
NC_010465	-	CDS	1127643	1127653	.	+	.	distance_start_codon "55"; tss_position "1127643"; locus_tag "YPK_TSS_214"; feature_id "YPK_TSS_214"; associated_feature "YPK_1001"; alternative_tss_positions "";
NC_010465	-	CDS	1158291	1158301	.	+	.	distance_start_codon "102"; tss_position "1158291"; locus_tag "YPK_TSS_215"; feature_id "YPK_TSS_215"; associated_feature "YPK_1030"; alternative_tss_positions "";
NC_010465	-	CDS	1160181	1160191	.	-	.	distance_start_codon "130"; tss_position "1160191"; locus_tag "YPK_TSS_216"; feature_id "YPK_TSS_216"; associated_feature "YPK_1031"; alternative_tss_positions "";
NC_010465	-	CDS	1164804	1164814	.	+	.	distance_start_codon "48"; tss_position "1164804"; locus_tag "YPK_TSS_217"; feature_id "YPK_TSS_217"; associated_feature "YPK_1035"; alternative_tss_positions "";
NC_010465	-	CDS	1172305	1172315	.	+	.	distance_start_codon "85"; tss_position "1172305"; locus_tag "YPK_TSS_218"; feature_id "YPK_TSS_218"; associated_feature "YPK_1042"; alternative_tss_positions "";
NC_010465	-	CDS	1184722	1184732	.	+	.	distance_start_codon "32"; tss_position "1184722"; locus_tag "YPK_TSS_219"; feature_id "YPK_TSS_219"; associated_feature "YPK_1047"; alternative_tss_positions "";
NC_010465	-	CDS	1195613	1195623	.	-	.	distance_start_codon "30"; tss_position "1195623"; locus_tag "YPK_TSS_220"; feature_id "YPK_TSS_220"; associated_feature "YPK_1057"; alternative_tss_positions "";
NC_010465	-	CDS	1196938	1196948	.	+	.	distance_start_codon "46"; tss_position "1196938"; locus_tag "YPK_TSS_221"; feature_id "YPK_TSS_221"; associated_feature "YPK_1059"; alternative_tss_positions "";
NC_010465	-	CDS	1200117	1200127	.	-	.	distance_start_codon "134"; tss_position "1200127"; locus_tag "YPK_TSS_222"; feature_id "YPK_TSS_222"; associated_feature "YPK_1063"; alternative_tss_positions "";
NC_010465	-	CDS	1203781	1203791	.	-	.	distance_start_codon "91"; tss_position "1203791"; locus_tag "YPK_TSS_223"; feature_id "YPK_TSS_223"; associated_feature "YPK_1065"; alternative_tss_positions "";
NC_010465	-	CDS	1203901	1203911	.	+	.	distance_start_codon "234"; tss_position "1203901"; locus_tag "YPK_TSS_224"; feature_id "YPK_TSS_224"; associated_feature "YPK_1066"; alternative_tss_positions "";
NC_010465	-	CDS	1207634	1207644	.	+	.	distance_start_codon "52"; tss_position "1207634"; locus_tag "YPK_TSS_225"; feature_id "YPK_TSS_225"; associated_feature "YPK_1070"; alternative_tss_positions "";
NC_010465	-	CDS	1208942	1208952	.	+	.	distance_start_codon "164"; tss_position "1208942"; locus_tag "YPK_TSS_226"; feature_id "YPK_TSS_226"; associated_feature "YPK_1071"; alternative_tss_positions "1208941";
NC_010465	-	CDS	1209068	1209078	.	+	.	distance_start_codon "38"; tss_position "1209068"; locus_tag "YPK_TSS_227"; feature_id "YPK_TSS_227"; associated_feature "YPK_1071"; alternative_tss_positions "";
NC_010465	-	CDS	1210548	1210558	.	+	.	distance_start_codon "203"; tss_position "1210548"; locus_tag "YPK_TSS_228"; feature_id "YPK_TSS_228"; associated_feature "YPK_1073"; alternative_tss_positions "";
NC_010465	-	CDS	1211798	1211808	.	+	.	distance_start_codon "345"; tss_position "1211798"; locus_tag "YPK_TSS_229"; feature_id "YPK_TSS_229"; associated_feature "YPK_1074"; alternative_tss_positions "";
NC_010465	-	CDS	1211958	1211968	.	+	.	distance_start_codon "185"; tss_position "1211958"; locus_tag "YPK_TSS_230"; feature_id "YPK_TSS_230"; associated_feature "YPK_1074"; alternative_tss_positions "";
NC_010465	-	CDS	1222785	1222795	.	+	.	distance_start_codon "345"; tss_position "1222785"; locus_tag "YPK_TSS_231"; feature_id "YPK_TSS_231"; associated_feature "YPK_1082"; alternative_tss_positions "";
NC_010465	-	CDS	1227355	1227365	.	-	.	distance_start_codon "25"; tss_position "1227365"; locus_tag "YPK_TSS_232"; feature_id "YPK_TSS_232"; associated_feature "YPK_1087"; alternative_tss_positions "";
NC_010465	-	CDS	1227414	1227424	.	-	.	distance_start_codon "84"; tss_position "1227424"; locus_tag "YPK_TSS_233"; feature_id "YPK_TSS_233"; associated_feature "YPK_1087"; alternative_tss_positions "";
NC_010465	-	CDS	1231212	1231222	.	-	.	distance_start_codon "53"; tss_position "1231222"; locus_tag "YPK_TSS_234"; feature_id "YPK_TSS_234"; associated_feature "YPK_1091"; alternative_tss_positions "";
NC_010465	-	CDS	1232403	1232413	.	-	.	distance_start_codon "29"; tss_position "1232413"; locus_tag "YPK_TSS_235"; feature_id "YPK_TSS_235"; associated_feature "YPK_1093"; alternative_tss_positions "";
NC_010465	-	CDS	1235114	1235124	.	-	.	distance_start_codon "66"; tss_position "1235124"; locus_tag "YPK_TSS_236"; feature_id "YPK_TSS_236"; associated_feature "YPK_1096"; alternative_tss_positions "";
NC_010465	-	CDS	1235220	1235230	.	+	.	distance_start_codon "25"; tss_position "1235220"; locus_tag "YPK_TSS_237"; feature_id "YPK_TSS_237"; associated_feature "YPK_1097"; alternative_tss_positions "";
NC_010465	-	CDS	1235221	1235231	.	-	.	distance_start_codon "173"; tss_position "1235231"; locus_tag "YPK_TSS_238"; feature_id "YPK_TSS_238"; associated_feature "YPK_1096"; alternative_tss_positions "";
NC_010465	-	CDS	1243560	1243570	.	+	.	distance_start_codon "82"; tss_position "1243560"; locus_tag "YPK_TSS_239"; feature_id "YPK_TSS_239"; associated_feature "YPK_1104"; alternative_tss_positions "";
NC_010465	-	CDS	1245844	1245854	.	-	.	distance_start_codon "-10"; tss_position "1245854"; locus_tag "YPK_TSS_240"; feature_id "YPK_TSS_240"; associated_feature "YPK_1105"; alternative_tss_positions "";
NC_010465	-	CDS	1247954	1247964	.	+	.	distance_start_codon "51"; tss_position "1247954"; locus_tag "YPK_TSS_241"; feature_id "YPK_TSS_241"; associated_feature "YPK_1109"; alternative_tss_positions "1247953";
NC_010465	-	CDS	1250719	1250729	.	+	.	distance_start_codon "101"; tss_position "1250719"; locus_tag "YPK_TSS_242"; feature_id "YPK_TSS_242"; associated_feature "YPK_1111"; alternative_tss_positions "";
NC_010465	-	CDS	1263048	1263058	.	+	.	distance_start_codon "178"; tss_position "1263048"; locus_tag "YPK_TSS_243"; feature_id "YPK_TSS_243"; associated_feature "YPK_1124"; alternative_tss_positions "";
NC_010465	-	CDS	1269604	1269614	.	+	.	distance_start_codon "627"; tss_position "1269604"; locus_tag "YPK_TSS_244"; feature_id "YPK_TSS_244"; associated_feature "YPK_1131"; alternative_tss_positions "";
NC_010465	-	CDS	1269840	1269850	.	+	.	distance_start_codon "391"; tss_position "1269840"; locus_tag "YPK_TSS_245"; feature_id "YPK_TSS_245"; associated_feature "YPK_1131"; alternative_tss_positions "";
NC_010465	-	CDS	1279436	1279446	.	-	.	distance_start_codon "283"; tss_position "1279446"; locus_tag "YPK_TSS_246"; feature_id "YPK_TSS_246"; associated_feature "YPK_1140"; alternative_tss_positions "";
NC_010465	-	CDS	1287829	1287839	.	+	.	distance_start_codon "117"; tss_position "1287829"; locus_tag "YPK_TSS_247"; feature_id "YPK_TSS_247"; associated_feature "YPK_1151"; alternative_tss_positions "1287827;1287828";
NC_010465	-	CDS	1309872	1309882	.	+	.	distance_start_codon "126"; tss_position "1309872"; locus_tag "YPK_TSS_248"; feature_id "YPK_TSS_248"; associated_feature "YPK_1172"; alternative_tss_positions "";
NC_010465	-	CDS	1311445	1311455	.	-	.	distance_start_codon "33"; tss_position "1311455"; locus_tag "YPK_TSS_249"; feature_id "YPK_TSS_249"; associated_feature "YPK_1173"; alternative_tss_positions "";
NC_010465	-	CDS	1311555	1311565	.	+	.	distance_start_codon "219"; tss_position "1311555"; locus_tag "YPK_TSS_250"; feature_id "YPK_TSS_250"; associated_feature "YPK_1174"; alternative_tss_positions "";
NC_010465	-	CDS	1311696	1311706	.	+	.	distance_start_codon "78"; tss_position "1311696"; locus_tag "YPK_TSS_251"; feature_id "YPK_TSS_251"; associated_feature "YPK_1174"; alternative_tss_positions "";
NC_010465	-	CDS	1315496	1315506	.	-	.	distance_start_codon "18"; tss_position "1315506"; locus_tag "YPK_TSS_252"; feature_id "YPK_TSS_252"; associated_feature "YPK_1179"; alternative_tss_positions "1315507";
NC_010465	-	CDS	1315564	1315574	.	-	.	distance_start_codon "86"; tss_position "1315574"; locus_tag "YPK_TSS_253"; feature_id "YPK_TSS_253"; associated_feature "YPK_1179"; alternative_tss_positions "";
NC_010465	-	CDS	1318388	1318398	.	-	.	distance_start_codon "-8"; tss_position "1318398"; locus_tag "YPK_TSS_254"; feature_id "YPK_TSS_254"; associated_feature "YPK_1181"; alternative_tss_positions "";
NC_010465	-	CDS	1318517	1318527	.	+	.	distance_start_codon "77"; tss_position "1318517"; locus_tag "YPK_TSS_255"; feature_id "YPK_TSS_255"; associated_feature "YPK_1182"; alternative_tss_positions "";
NC_010465	-	CDS	1318974	1318984	.	+	.	distance_start_codon "221"; tss_position "1318974"; locus_tag "YPK_TSS_256"; feature_id "YPK_TSS_256"; associated_feature "YPK_1183"; alternative_tss_positions "1318973";
NC_010465	-	CDS	1322545	1322555	.	+	.	distance_start_codon "89"; tss_position "1322545"; locus_tag "YPK_TSS_257"; feature_id "YPK_TSS_257"; associated_feature "YPK_1187"; alternative_tss_positions "";
NC_010465	-	CDS	1325751	1325761	.	+	.	distance_start_codon "42"; tss_position "1325751"; locus_tag "YPK_TSS_258"; feature_id "YPK_TSS_258"; associated_feature "YPK_1189"; alternative_tss_positions "";
NC_010465	-	CDS	1328197	1328207	.	+	.	distance_start_codon "78"; tss_position "1328197"; locus_tag "YPK_TSS_259"; feature_id "YPK_TSS_259"; associated_feature "YPK_1192"; alternative_tss_positions "";
NC_010465	-	CDS	1334099	1334109	.	+	.	distance_start_codon "25"; tss_position "1334099"; locus_tag "YPK_TSS_260"; feature_id "YPK_TSS_260"; associated_feature "YPK_1200"; alternative_tss_positions "";
NC_010465	-	CDS	1347207	1347217	.	-	.	distance_start_codon "30"; tss_position "1347217"; locus_tag "YPK_TSS_261"; feature_id "YPK_TSS_261"; associated_feature "YPK_1216"; alternative_tss_positions "1347216";
NC_010465	-	CDS	1349974	1349984	.	-	.	distance_start_codon "350"; tss_position "1349984"; locus_tag "YPK_TSS_262"; feature_id "YPK_TSS_262"; associated_feature "YPK_1221"; alternative_tss_positions "";
NC_010465	-	CDS	1375399	1375409	.	+	.	distance_start_codon "24"; tss_position "1375399"; locus_tag "YPK_TSS_263"; feature_id "YPK_TSS_263"; associated_feature "YPK_1251"; alternative_tss_positions "";
NC_010465	-	CDS	1377636	1377646	.	-	.	distance_start_codon "-8"; tss_position "1377646"; locus_tag "YPK_TSS_264"; feature_id "YPK_TSS_264"; associated_feature "YPK_1252"; alternative_tss_positions "";
NC_010465	-	CDS	1377803	1377813	.	+	.	distance_start_codon "86"; tss_position "1377803"; locus_tag "YPK_TSS_265"; feature_id "YPK_TSS_265"; associated_feature "YPK_1253"; alternative_tss_positions "";
NC_010465	-	CDS	1386026	1386036	.	+	.	distance_start_codon "266"; tss_position "1386026"; locus_tag "YPK_TSS_266"; feature_id "YPK_TSS_266"; associated_feature "YPK_1258"; alternative_tss_positions "";
NC_010465	-	CDS	1393865	1393875	.	+	.	distance_start_codon "251"; tss_position "1393865"; locus_tag "YPK_TSS_267"; feature_id "YPK_TSS_267"; associated_feature "YPK_1265"; alternative_tss_positions "";
NC_010465	-	CDS	1395762	1395772	.	+	.	distance_start_codon "59"; tss_position "1395762"; locus_tag "YPK_TSS_268"; feature_id "YPK_TSS_268"; associated_feature "YPK_1268"; alternative_tss_positions "";
NC_010465	-	CDS	1396857	1396867	.	+	.	distance_start_codon "17"; tss_position "1396857"; locus_tag "YPK_TSS_269"; feature_id "YPK_TSS_269"; associated_feature "YPK_1269"; alternative_tss_positions "";
NC_010465	-	CDS	1399413	1399423	.	-	.	distance_start_codon "34"; tss_position "1399423"; locus_tag "YPK_TSS_270"; feature_id "YPK_TSS_270"; associated_feature "YPK_1270"; alternative_tss_positions "1399422";
NC_010465	-	CDS	1402147	1402157	.	-	.	distance_start_codon "37"; tss_position "1402157"; locus_tag "YPK_TSS_271"; feature_id "YPK_TSS_271"; associated_feature "YPK_1273"; alternative_tss_positions "";
NC_010465	-	CDS	1402213	1402223	.	+	.	distance_start_codon "26"; tss_position "1402213"; locus_tag "YPK_TSS_272"; feature_id "YPK_TSS_272"; associated_feature "YPK_1274"; alternative_tss_positions "";
NC_010465	-	CDS	1403139	1403149	.	+	.	distance_start_codon "-34"; tss_position "1403139"; locus_tag "YPK_TSS_273"; feature_id "YPK_TSS_273"; associated_feature "YPK_1275"; alternative_tss_positions "1403140";
NC_010465	-	CDS	1418441	1418451	.	+	.	distance_start_codon "140"; tss_position "1418441"; locus_tag "YPK_TSS_274"; feature_id "YPK_TSS_274"; associated_feature "YPK_1289"; alternative_tss_positions "";
NC_010465	-	CDS	1418451	1418461	.	+	.	distance_start_codon "130"; tss_position "1418451"; locus_tag "YPK_TSS_275"; feature_id "YPK_TSS_275"; associated_feature "YPK_1289"; alternative_tss_positions "";
NC_010465	-	CDS	1420978	1420988	.	+	.	distance_start_codon "382"; tss_position "1420978"; locus_tag "YPK_TSS_276"; feature_id "YPK_TSS_276"; associated_feature "YPK_1292"; alternative_tss_positions "";
NC_010465	-	CDS	1431743	1431753	.	-	.	distance_start_codon "35"; tss_position "1431753"; locus_tag "YPK_TSS_277"; feature_id "YPK_TSS_277"; associated_feature "YPK_1301"; alternative_tss_positions "";
NC_010465	-	CDS	1431855	1431865	.	+	.	distance_start_codon "33"; tss_position "1431855"; locus_tag "YPK_TSS_278"; feature_id "YPK_TSS_278"; associated_feature "YPK_1302"; alternative_tss_positions "";
NC_010465	-	CDS	1450270	1450280	.	+	.	distance_start_codon "136"; tss_position "1450270"; locus_tag "YPK_TSS_279"; feature_id "YPK_TSS_279"; associated_feature "YPK_1320"; alternative_tss_positions "";
NC_010465	-	CDS	1452257	1452267	.	-	.	distance_start_codon "24"; tss_position "1452267"; locus_tag "YPK_TSS_280"; feature_id "YPK_TSS_280"; associated_feature "YPK_1322"; alternative_tss_positions "";
NC_010465	-	CDS	1452377	1452387	.	+	.	distance_start_codon "97"; tss_position "1452377"; locus_tag "YPK_TSS_281"; feature_id "YPK_TSS_281"; associated_feature "YPK_1323"; alternative_tss_positions "";
NC_010465	-	CDS	1456845	1456855	.	-	.	distance_start_codon "28"; tss_position "1456855"; locus_tag "YPK_TSS_282"; feature_id "YPK_TSS_282"; associated_feature "YPK_1326"; alternative_tss_positions "";
NC_010465	-	CDS	1456918	1456928	.	-	.	distance_start_codon "101"; tss_position "1456928"; locus_tag "YPK_TSS_283"; feature_id "YPK_TSS_283"; associated_feature "YPK_1326"; alternative_tss_positions "";
NC_010465	-	CDS	1483568	1483578	.	-	.	distance_start_codon "40"; tss_position "1483578"; locus_tag "YPK_TSS_284"; feature_id "YPK_TSS_284"; associated_feature "YPK_1344"; alternative_tss_positions "";
NC_010465	-	CDS	1490661	1490671	.	-	.	distance_start_codon "33"; tss_position "1490671"; locus_tag "YPK_TSS_285"; feature_id "YPK_TSS_285"; associated_feature "YPK_1349"; alternative_tss_positions "";
NC_010465	-	CDS	1493057	1493067	.	+	.	distance_start_codon "40"; tss_position "1493057"; locus_tag "YPK_TSS_286"; feature_id "YPK_TSS_286"; associated_feature "YPK_1352"; alternative_tss_positions "";
NC_010465	-	CDS	1495368	1495378	.	+	.	distance_start_codon "27"; tss_position "1495368"; locus_tag "YPK_TSS_287"; feature_id "YPK_TSS_287"; associated_feature "YPK_1354"; alternative_tss_positions "";
NC_010465	-	CDS	1498417	1498427	.	-	.	distance_start_codon "75"; tss_position "1498427"; locus_tag "YPK_TSS_288"; feature_id "YPK_TSS_288"; associated_feature "YPK_1356"; alternative_tss_positions "";
NC_010465	-	CDS	1502686	1502696	.	-	.	distance_start_codon "-16"; tss_position "1502696"; locus_tag "YPK_TSS_289"; feature_id "YPK_TSS_289"; associated_feature "YPK_1361"; alternative_tss_positions "1502695";
NC_010465	-	CDS	1502790	1502800	.	+	.	distance_start_codon "24"; tss_position "1502790"; locus_tag "YPK_TSS_290"; feature_id "YPK_TSS_290"; associated_feature "YPK_1362"; alternative_tss_positions "";
NC_010465	-	CDS	1505767	1505777	.	+	.	distance_start_codon "25"; tss_position "1505767"; locus_tag "YPK_TSS_291"; feature_id "YPK_TSS_291"; associated_feature "YPK_1366"; alternative_tss_positions "";
NC_010465	-	CDS	1512077	1512087	.	-	.	distance_start_codon "74"; tss_position "1512087"; locus_tag "YPK_TSS_292"; feature_id "YPK_TSS_292"; associated_feature "YPK_1373"; alternative_tss_positions "";
NC_010465	-	CDS	1512924	1512934	.	+	.	distance_start_codon "33"; tss_position "1512924"; locus_tag "YPK_TSS_293"; feature_id "YPK_TSS_293"; associated_feature "YPK_1375"; alternative_tss_positions "1512925";
NC_010465	-	CDS	1517424	1517434	.	+	.	distance_start_codon "26"; tss_position "1517424"; locus_tag "YPK_TSS_294"; feature_id "YPK_TSS_294"; associated_feature "YPK_1378"; alternative_tss_positions "";
NC_010465	-	CDS	1527922	1527932	.	+	.	distance_start_codon "131"; tss_position "1527922"; locus_tag "YPK_TSS_295"; feature_id "YPK_TSS_295"; associated_feature "YPK_1385"; alternative_tss_positions "";
NC_010465	-	CDS	1542203	1542213	.	-	.	distance_start_codon "63"; tss_position "1542213"; locus_tag "YPK_TSS_296"; feature_id "YPK_TSS_296"; associated_feature "YPK_1397"; alternative_tss_positions "";
NC_010465	-	CDS	1545986	1545996	.	-	.	distance_start_codon "40"; tss_position "1545996"; locus_tag "YPK_TSS_297"; feature_id "YPK_TSS_297"; associated_feature "YPK_1401"; alternative_tss_positions "";
NC_010465	-	CDS	1547476	1547486	.	+	.	distance_start_codon "45"; tss_position "1547476"; locus_tag "YPK_TSS_298"; feature_id "YPK_TSS_298"; associated_feature "YPK_1404"; alternative_tss_positions "";
NC_010465	-	CDS	1550433	1550443	.	+	.	distance_start_codon "184"; tss_position "1550433"; locus_tag "YPK_TSS_299"; feature_id "YPK_TSS_299"; associated_feature "YPK_1407"; alternative_tss_positions "";
NC_010465	-	CDS	1576434	1576444	.	-	.	distance_start_codon "233"; tss_position "1576444"; locus_tag "YPK_TSS_300"; feature_id "YPK_TSS_300"; associated_feature "YPK_1426"; alternative_tss_positions "1576443";
NC_010465	-	CDS	1576589	1576599	.	-	.	distance_start_codon "388"; tss_position "1576599"; locus_tag "YPK_TSS_301"; feature_id "YPK_TSS_301"; associated_feature "YPK_1426"; alternative_tss_positions "";
NC_010465	-	CDS	1578317	1578327	.	-	.	distance_start_codon "34"; tss_position "1578327"; locus_tag "YPK_TSS_302"; feature_id "YPK_TSS_302"; associated_feature "YPK_1428"; alternative_tss_positions "";
NC_010465	-	CDS	1578356	1578366	.	-	.	distance_start_codon "73"; tss_position "1578366"; locus_tag "YPK_TSS_303"; feature_id "YPK_TSS_303"; associated_feature "YPK_1428"; alternative_tss_positions "";
NC_010465	-	CDS	1579785	1579795	.	-	.	distance_start_codon "35"; tss_position "1579795"; locus_tag "YPK_TSS_304"; feature_id "YPK_TSS_304"; associated_feature "YPK_1429"; alternative_tss_positions "";
NC_010465	-	CDS	1580699	1580709	.	-	.	distance_start_codon "58"; tss_position "1580709"; locus_tag "YPK_TSS_305"; feature_id "YPK_TSS_305"; associated_feature "YPK_1430"; alternative_tss_positions "";
NC_010465	-	CDS	1580853	1580863	.	+	.	distance_start_codon "47"; tss_position "1580853"; locus_tag "YPK_TSS_306"; feature_id "YPK_TSS_306"; associated_feature "YPK_1431"; alternative_tss_positions "";
NC_010465	-	CDS	1587526	1587536	.	-	.	distance_start_codon "58"; tss_position "1587536"; locus_tag "YPK_TSS_307"; feature_id "YPK_TSS_307"; associated_feature "YPK_1437"; alternative_tss_positions "";
NC_010465	-	CDS	1587537	1587547	.	-	.	distance_start_codon "69"; tss_position "1587547"; locus_tag "YPK_TSS_308"; feature_id "YPK_TSS_308"; associated_feature "YPK_1437"; alternative_tss_positions "";
NC_010465	-	CDS	1590344	1590354	.	-	.	distance_start_codon "33"; tss_position "1590354"; locus_tag "YPK_TSS_309"; feature_id "YPK_TSS_309"; associated_feature "YPK_1438"; alternative_tss_positions "";
NC_010465	-	CDS	1590386	1590396	.	-	.	distance_start_codon "75"; tss_position "1590396"; locus_tag "YPK_TSS_310"; feature_id "YPK_TSS_310"; associated_feature "YPK_1438"; alternative_tss_positions "";
NC_010465	-	CDS	1590731	1590741	.	+	.	distance_start_codon "41"; tss_position "1590731"; locus_tag "YPK_TSS_311"; feature_id "YPK_TSS_311"; associated_feature "YPK_1439"; alternative_tss_positions "";
NC_010465	-	CDS	1594698	1594708	.	-	.	distance_start_codon "27"; tss_position "1594708"; locus_tag "YPK_TSS_312"; feature_id "YPK_TSS_312"; associated_feature "YPK_1442"; alternative_tss_positions "";
NC_010465	-	CDS	1595405	1595415	.	+	.	distance_start_codon "36"; tss_position "1595405"; locus_tag "YPK_TSS_313"; feature_id "YPK_TSS_313"; associated_feature "YPK_1444"; alternative_tss_positions "";
NC_010465	-	CDS	1597941	1597951	.	+	.	distance_start_codon "62"; tss_position "1597941"; locus_tag "YPK_TSS_314"; feature_id "YPK_TSS_314"; associated_feature "YPK_1446"; alternative_tss_positions "";
NC_010465	-	CDS	1615773	1615783	.	-	.	distance_start_codon "53"; tss_position "1615783"; locus_tag "YPK_TSS_315"; feature_id "YPK_TSS_315"; associated_feature "YPK_1463"; alternative_tss_positions "";
NC_010465	-	CDS	1616031	1616041	.	+	.	distance_start_codon "28"; tss_position "1616031"; locus_tag "YPK_TSS_316"; feature_id "YPK_TSS_316"; associated_feature "YPK_1464"; alternative_tss_positions "";
NC_010465	-	CDS	1658611	1658621	.	+	.	distance_start_codon "39"; tss_position "1658611"; locus_tag "YPK_TSS_317"; feature_id "YPK_TSS_317"; associated_feature "YPK_1496"; alternative_tss_positions "";
NC_010465	-	CDS	1668005	1668015	.	-	.	distance_start_codon "53"; tss_position "1668015"; locus_tag "YPK_TSS_318"; feature_id "YPK_TSS_318"; associated_feature "YPK_1506"; alternative_tss_positions "";
NC_010465	-	CDS	1668050	1668060	.	-	.	distance_start_codon "98"; tss_position "1668060"; locus_tag "YPK_TSS_319"; feature_id "YPK_TSS_319"; associated_feature "YPK_1506"; alternative_tss_positions "";
NC_010465	-	CDS	1668893	1668903	.	+	.	distance_start_codon "66"; tss_position "1668893"; locus_tag "YPK_TSS_320"; feature_id "YPK_TSS_320"; associated_feature "YPK_1508"; alternative_tss_positions "";
NC_010465	-	CDS	1672877	1672887	.	+	.	distance_start_codon "172"; tss_position "1672877"; locus_tag "YPK_TSS_321"; feature_id "YPK_TSS_321"; associated_feature "YPK_1510"; alternative_tss_positions "";
NC_010465	-	CDS	1674736	1674746	.	+	.	distance_start_codon "86"; tss_position "1674736"; locus_tag "YPK_TSS_322"; feature_id "YPK_TSS_322"; associated_feature "YPK_1513"; alternative_tss_positions "";
NC_010465	-	CDS	1674783	1674793	.	+	.	distance_start_codon "39"; tss_position "1674783"; locus_tag "YPK_TSS_323"; feature_id "YPK_TSS_323"; associated_feature "YPK_1513"; alternative_tss_positions "1674781";
NC_010465	-	CDS	1679156	1679166	.	+	.	distance_start_codon "103"; tss_position "1679156"; locus_tag "YPK_TSS_324"; feature_id "YPK_TSS_324"; associated_feature "YPK_1518"; alternative_tss_positions "";
NC_010465	-	CDS	1681800	1681810	.	-	.	distance_start_codon "26"; tss_position "1681810"; locus_tag "YPK_TSS_325"; feature_id "YPK_TSS_325"; associated_feature "YPK_1519"; alternative_tss_positions "";
NC_010465	-	CDS	1681917	1681927	.	+	.	distance_start_codon "39"; tss_position "1681917"; locus_tag "YPK_TSS_326"; feature_id "YPK_TSS_326"; associated_feature "YPK_1520"; alternative_tss_positions "1681918";
NC_010465	-	CDS	1689381	1689391	.	+	.	distance_start_codon "43"; tss_position "1689381"; locus_tag "YPK_TSS_327"; feature_id "YPK_TSS_327"; associated_feature "YPK_1527"; alternative_tss_positions "";
NC_010465	-	CDS	1693502	1693512	.	+	.	distance_start_codon "160"; tss_position "1693502"; locus_tag "YPK_TSS_328"; feature_id "YPK_TSS_328"; associated_feature "YPK_1531"; alternative_tss_positions "";
NC_010465	-	CDS	1700376	1700386	.	+	.	distance_start_codon "357"; tss_position "1700376"; locus_tag "YPK_TSS_329"; feature_id "YPK_TSS_329"; associated_feature "YPK_1538"; alternative_tss_positions "";
NC_010465	-	CDS	1704848	1704858	.	-	.	distance_start_codon "5"; tss_position "1704858"; locus_tag "YPK_TSS_330"; feature_id "YPK_TSS_330"; associated_feature "YPK_1542"; alternative_tss_positions "";
NC_010465	-	CDS	1704902	1704912	.	-	.	distance_start_codon "59"; tss_position "1704912"; locus_tag "YPK_TSS_331"; feature_id "YPK_TSS_331"; associated_feature "YPK_1542"; alternative_tss_positions "1704914";
NC_010465	-	CDS	1709709	1709719	.	-	.	distance_start_codon "26"; tss_position "1709719"; locus_tag "YPK_TSS_332"; feature_id "YPK_TSS_332"; associated_feature "YPK_1548"; alternative_tss_positions "";
NC_010465	-	CDS	1715068	1715078	.	-	.	distance_start_codon "194"; tss_position "1715078"; locus_tag "YPK_TSS_333"; feature_id "YPK_TSS_333"; associated_feature "YPK_1551"; alternative_tss_positions "";
NC_010465	-	CDS	1716588	1716598	.	+	.	distance_start_codon "141"; tss_position "1716588"; locus_tag "YPK_TSS_334"; feature_id "YPK_TSS_334"; associated_feature "YPK_1554"; alternative_tss_positions "";
NC_010465	-	CDS	1722957	1722967	.	+	.	distance_start_codon "78"; tss_position "1722957"; locus_tag "YPK_TSS_335"; feature_id "YPK_TSS_335"; associated_feature "YPK_1559"; alternative_tss_positions "";
NC_010465	-	CDS	1724341	1724351	.	+	.	distance_start_codon "304"; tss_position "1724341"; locus_tag "YPK_TSS_336"; feature_id "YPK_TSS_336"; associated_feature "YPK_1560"; alternative_tss_positions "";
NC_010465	-	CDS	1724462	1724472	.	+	.	distance_start_codon "183"; tss_position "1724462"; locus_tag "YPK_TSS_337"; feature_id "YPK_TSS_337"; associated_feature "YPK_1560"; alternative_tss_positions "";
NC_010465	-	CDS	1724511	1724521	.	+	.	distance_start_codon "134"; tss_position "1724511"; locus_tag "YPK_TSS_338"; feature_id "YPK_TSS_338"; associated_feature "YPK_1560"; alternative_tss_positions "";
NC_010465	-	CDS	1746072	1746082	.	+	.	distance_start_codon "33"; tss_position "1746072"; locus_tag "YPK_TSS_339"; feature_id "YPK_TSS_339"; associated_feature "YPK_1578"; alternative_tss_positions "";
NC_010465	-	CDS	1753376	1753386	.	+	.	distance_start_codon "155"; tss_position "1753376"; locus_tag "YPK_TSS_340"; feature_id "YPK_TSS_340"; associated_feature "YPK_1585"; alternative_tss_positions "";
NC_010465	-	CDS	1753507	1753517	.	+	.	distance_start_codon "24"; tss_position "1753507"; locus_tag "YPK_TSS_341"; feature_id "YPK_TSS_341"; associated_feature "YPK_1585"; alternative_tss_positions "";
NC_010465	-	CDS	1757051	1757061	.	+	.	distance_start_codon "155"; tss_position "1757051"; locus_tag "YPK_TSS_342"; feature_id "YPK_TSS_342"; associated_feature "YPK_1589"; alternative_tss_positions "";
NC_010465	-	CDS	1770709	1770719	.	-	.	distance_start_codon "334"; tss_position "1770719"; locus_tag "YPK_TSS_343"; feature_id "YPK_TSS_343"; associated_feature "YPK_1600"; alternative_tss_positions "";
NC_010465	-	CDS	1772935	1772945	.	-	.	distance_start_codon "41"; tss_position "1772945"; locus_tag "YPK_TSS_344"; feature_id "YPK_TSS_344"; associated_feature "YPK_1602"; alternative_tss_positions "";
NC_010465	-	CDS	1775722	1775732	.	+	.	distance_start_codon "43"; tss_position "1775722"; locus_tag "YPK_TSS_345"; feature_id "YPK_TSS_345"; associated_feature "YPK_1606"; alternative_tss_positions "";
NC_010465	-	CDS	1787198	1787208	.	-	.	distance_start_codon "38"; tss_position "1787208"; locus_tag "YPK_TSS_346"; feature_id "YPK_TSS_346"; associated_feature "YPK_1615"; alternative_tss_positions "";
NC_010465	-	CDS	1803647	1803657	.	+	.	distance_start_codon "18"; tss_position "1803647"; locus_tag "YPK_TSS_347"; feature_id "YPK_TSS_347"; associated_feature "YPK_1624"; alternative_tss_positions "";
NC_010465	-	CDS	1824266	1824276	.	+	.	distance_start_codon "232"; tss_position "1824266"; locus_tag "YPK_TSS_348"; feature_id "YPK_TSS_348"; associated_feature "YPK_1644"; alternative_tss_positions "";
NC_010465	-	CDS	1837651	1837661	.	+	.	distance_start_codon "25"; tss_position "1837651"; locus_tag "YPK_TSS_349"; feature_id "YPK_TSS_349"; associated_feature "YPK_1655"; alternative_tss_positions "1837649";
NC_010465	-	CDS	1839068	1839078	.	-	.	distance_start_codon "28"; tss_position "1839078"; locus_tag "YPK_TSS_350"; feature_id "YPK_TSS_350"; associated_feature "YPK_1656"; alternative_tss_positions "";
NC_010465	-	CDS	1842307	1842317	.	-	.	distance_start_codon "51"; tss_position "1842317"; locus_tag "YPK_TSS_351"; feature_id "YPK_TSS_351"; associated_feature "YPK_1658"; alternative_tss_positions "";
NC_010465	-	CDS	1842965	1842975	.	-	.	distance_start_codon "120"; tss_position "1842975"; locus_tag "YPK_TSS_352"; feature_id "YPK_TSS_352"; associated_feature "YPK_1659"; alternative_tss_positions "";
NC_010465	-	CDS	1850718	1850728	.	-	.	distance_start_codon "174"; tss_position "1850728"; locus_tag "YPK_TSS_353"; feature_id "YPK_TSS_353"; associated_feature "YPK_1664"; alternative_tss_positions "";
NC_010465	-	CDS	1852313	1852323	.	-	.	distance_start_codon "145"; tss_position "1852323"; locus_tag "YPK_TSS_354"; feature_id "YPK_TSS_354"; associated_feature "YPK_1665"; alternative_tss_positions "";
NC_010465	-	CDS	1859015	1859025	.	-	.	distance_start_codon "72"; tss_position "1859025"; locus_tag "YPK_TSS_355"; feature_id "YPK_TSS_355"; associated_feature "YPK_1673"; alternative_tss_positions "";
NC_010465	-	CDS	1861117	1861127	.	-	.	distance_start_codon "64"; tss_position "1861127"; locus_tag "YPK_TSS_356"; feature_id "YPK_TSS_356"; associated_feature "YPK_1675"; alternative_tss_positions "";
NC_010465	-	CDS	1865798	1865808	.	-	.	distance_start_codon "315"; tss_position "1865808"; locus_tag "YPK_TSS_357"; feature_id "YPK_TSS_357"; associated_feature "YPK_1677"; alternative_tss_positions "";
NC_010465	-	CDS	1865848	1865858	.	-	.	distance_start_codon "365"; tss_position "1865858"; locus_tag "YPK_TSS_358"; feature_id "YPK_TSS_358"; associated_feature "YPK_1677"; alternative_tss_positions "";
NC_010465	-	CDS	1866068	1866078	.	+	.	distance_start_codon "0"; tss_position "1866068"; locus_tag "YPK_TSS_359"; feature_id "YPK_TSS_359"; associated_feature "YPK_1678"; alternative_tss_positions "";
NC_010465	-	CDS	1868496	1868506	.	+	.	distance_start_codon "88"; tss_position "1868496"; locus_tag "YPK_TSS_360"; feature_id "YPK_TSS_360"; associated_feature "YPK_1681"; alternative_tss_positions "";
NC_010465	-	CDS	1868846	1868856	.	+	.	distance_start_codon "275"; tss_position "1868846"; locus_tag "YPK_TSS_361"; feature_id "YPK_TSS_361"; associated_feature "YPK_1682"; alternative_tss_positions "";
NC_010465	-	CDS	1872117	1872127	.	+	.	distance_start_codon "177"; tss_position "1872117"; locus_tag "YPK_TSS_362"; feature_id "YPK_TSS_362"; associated_feature "YPK_1686"; alternative_tss_positions "";
NC_010465	-	CDS	1873143	1873153	.	+	.	distance_start_codon "39"; tss_position "1873143"; locus_tag "YPK_TSS_363"; feature_id "YPK_TSS_363"; associated_feature "YPK_1687"; alternative_tss_positions "";
NC_010465	-	CDS	1879900	1879910	.	+	.	distance_start_codon "116"; tss_position "1879900"; locus_tag "YPK_TSS_364"; feature_id "YPK_TSS_364"; associated_feature "YPK_1694"; alternative_tss_positions "1879899";
NC_010465	-	CDS	1882788	1882798	.	+	.	distance_start_codon "33"; tss_position "1882788"; locus_tag "YPK_TSS_365"; feature_id "YPK_TSS_365"; associated_feature "YPK_1696"; alternative_tss_positions "";
NC_010465	-	CDS	1894907	1894917	.	-	.	distance_start_codon "215"; tss_position "1894917"; locus_tag "YPK_TSS_366"; feature_id "YPK_TSS_366"; associated_feature "YPK_1706"; alternative_tss_positions "";
NC_010465	-	CDS	1894938	1894948	.	+	.	distance_start_codon "34"; tss_position "1894938"; locus_tag "YPK_TSS_367"; feature_id "YPK_TSS_367"; associated_feature "YPK_1707"; alternative_tss_positions "";
NC_010465	-	CDS	1902888	1902898	.	-	.	distance_start_codon "26"; tss_position "1902898"; locus_tag "YPK_TSS_368"; feature_id "YPK_TSS_368"; associated_feature "YPK_1713"; alternative_tss_positions "";
NC_010465	-	CDS	1905167	1905177	.	-	.	distance_start_codon "90"; tss_position "1905177"; locus_tag "YPK_TSS_369"; feature_id "YPK_TSS_369"; associated_feature "YPK_1715"; alternative_tss_positions "";
NC_010465	-	CDS	1910635	1910645	.	+	.	distance_start_codon "91"; tss_position "1910635"; locus_tag "YPK_TSS_370"; feature_id "YPK_TSS_370"; associated_feature "YPK_1723"; alternative_tss_positions "";
NC_010465	-	CDS	1910682	1910692	.	+	.	distance_start_codon "44"; tss_position "1910682"; locus_tag "YPK_TSS_371"; feature_id "YPK_TSS_371"; associated_feature "YPK_1723"; alternative_tss_positions "";
NC_010465	-	CDS	1913708	1913718	.	-	.	distance_start_codon "31"; tss_position "1913718"; locus_tag "YPK_TSS_372"; feature_id "YPK_TSS_372"; associated_feature "YPK_1725"; alternative_tss_positions "";
NC_010465	-	CDS	1917274	1917284	.	+	.	distance_start_codon "26"; tss_position "1917274"; locus_tag "YPK_TSS_373"; feature_id "YPK_TSS_373"; associated_feature "YPK_1728"; alternative_tss_positions "";
NC_010465	-	CDS	1917275	1917285	.	-	.	distance_start_codon "121"; tss_position "1917285"; locus_tag "YPK_TSS_374"; feature_id "YPK_TSS_374"; associated_feature "YPK_1727"; alternative_tss_positions "";
NC_010465	-	CDS	1918040	1918050	.	-	.	distance_start_codon "23"; tss_position "1918050"; locus_tag "YPK_TSS_375"; feature_id "YPK_TSS_375"; associated_feature "YPK_1729"; alternative_tss_positions "";
NC_010465	-	CDS	1920093	1920103	.	-	.	distance_start_codon "34"; tss_position "1920103"; locus_tag "YPK_TSS_376"; feature_id "YPK_TSS_376"; associated_feature "YPK_1731"; alternative_tss_positions "";
NC_010465	-	CDS	1920156	1920166	.	-	.	distance_start_codon "97"; tss_position "1920166"; locus_tag "YPK_TSS_377"; feature_id "YPK_TSS_377"; associated_feature "YPK_1731"; alternative_tss_positions "";
NC_010465	-	CDS	1920212	1920222	.	-	.	distance_start_codon "153"; tss_position "1920222"; locus_tag "YPK_TSS_378"; feature_id "YPK_TSS_378"; associated_feature "YPK_1731"; alternative_tss_positions "1920220";
NC_010465	-	CDS	1921292	1921302	.	-	.	distance_start_codon "31"; tss_position "1921302"; locus_tag "YPK_TSS_379"; feature_id "YPK_TSS_379"; associated_feature "YPK_1732"; alternative_tss_positions "";
NC_010465	-	CDS	1924435	1924445	.	-	.	distance_start_codon "49"; tss_position "1924445"; locus_tag "YPK_TSS_380"; feature_id "YPK_TSS_380"; associated_feature "YPK_1738"; alternative_tss_positions "";
NC_010465	-	CDS	1924452	1924462	.	-	.	distance_start_codon "66"; tss_position "1924462"; locus_tag "YPK_TSS_381"; feature_id "YPK_TSS_381"; associated_feature "YPK_1738"; alternative_tss_positions "";
NC_010465	-	CDS	1927831	1927841	.	-	.	distance_start_codon "85"; tss_position "1927841"; locus_tag "YPK_TSS_382"; feature_id "YPK_TSS_382"; associated_feature "YPK_1739"; alternative_tss_positions "";
NC_010465	-	CDS	1928117	1928127	.	+	.	distance_start_codon "180"; tss_position "1928117"; locus_tag "YPK_TSS_383"; feature_id "YPK_TSS_383"; associated_feature "YPK_1740"; alternative_tss_positions "";
NC_010465	-	CDS	1928700	1928710	.	+	.	distance_start_codon "24"; tss_position "1928700"; locus_tag "YPK_TSS_384"; feature_id "YPK_TSS_384"; associated_feature "YPK_1741"; alternative_tss_positions "";
NC_010465	-	CDS	1936535	1936545	.	+	.	distance_start_codon "398"; tss_position "1936535"; locus_tag "YPK_TSS_385"; feature_id "YPK_TSS_385"; associated_feature "YPK_1745"; alternative_tss_positions "1936534";
NC_010465	-	CDS	1954861	1954871	.	+	.	distance_start_codon "76"; tss_position "1954861"; locus_tag "YPK_TSS_386"; feature_id "YPK_TSS_386"; associated_feature "YPK_1760"; alternative_tss_positions "";
NC_010465	-	CDS	1962198	1962208	.	-	.	distance_start_codon "23"; tss_position "1962208"; locus_tag "YPK_TSS_387"; feature_id "YPK_TSS_387"; associated_feature "YPK_1765"; alternative_tss_positions "";
NC_010465	-	CDS	1962709	1962719	.	+	.	distance_start_codon "25"; tss_position "1962709"; locus_tag "YPK_TSS_388"; feature_id "YPK_TSS_388"; associated_feature "YPK_1767"; alternative_tss_positions "";
NC_010465	-	CDS	1964765	1964775	.	+	.	distance_start_codon "21"; tss_position "1964765"; locus_tag "YPK_TSS_389"; feature_id "YPK_TSS_389"; associated_feature "YPK_1769"; alternative_tss_positions "";
NC_010465	-	CDS	1978074	1978084	.	+	.	distance_start_codon "47"; tss_position "1978074"; locus_tag "YPK_TSS_390"; feature_id "YPK_TSS_390"; associated_feature "YPK_1782"; alternative_tss_positions "1978073";
NC_010465	-	CDS	1983462	1983472	.	+	.	distance_start_codon "144"; tss_position "1983462"; locus_tag "YPK_TSS_391"; feature_id "YPK_TSS_391"; associated_feature "YPK_1787"; alternative_tss_positions "";
NC_010465	-	CDS	1983473	1983483	.	+	.	distance_start_codon "133"; tss_position "1983473"; locus_tag "YPK_TSS_392"; feature_id "YPK_TSS_392"; associated_feature "YPK_1787"; alternative_tss_positions "";
NC_010465	-	CDS	1990618	1990628	.	-	.	distance_start_codon "168"; tss_position "1990628"; locus_tag "YPK_TSS_393"; feature_id "YPK_TSS_393"; associated_feature "YPK_1791"; alternative_tss_positions "1990627";
NC_010465	-	CDS	1992113	1992123	.	+	.	distance_start_codon "67"; tss_position "1992113"; locus_tag "YPK_TSS_394"; feature_id "YPK_TSS_394"; associated_feature "YPK_1793"; alternative_tss_positions "";
NC_010465	-	CDS	1995865	1995875	.	-	.	distance_start_codon "81"; tss_position "1995875"; locus_tag "YPK_TSS_395"; feature_id "YPK_TSS_395"; associated_feature "YPK_1795"; alternative_tss_positions "";
NC_010465	-	CDS	1995917	1995927	.	-	.	distance_start_codon "133"; tss_position "1995927"; locus_tag "YPK_TSS_396"; feature_id "YPK_TSS_396"; associated_feature "YPK_1795"; alternative_tss_positions "";
NC_010465	-	CDS	2011161	2011171	.	-	.	distance_start_codon "28"; tss_position "2011171"; locus_tag "YPK_TSS_397"; feature_id "YPK_TSS_397"; associated_feature "YPK_1811"; alternative_tss_positions "";
NC_010465	-	CDS	2011175	2011185	.	-	.	distance_start_codon "42"; tss_position "2011185"; locus_tag "YPK_TSS_398"; feature_id "YPK_TSS_398"; associated_feature "YPK_1811"; alternative_tss_positions "";
NC_010465	-	CDS	2014966	2014976	.	+	.	distance_start_codon "322"; tss_position "2014966"; locus_tag "YPK_TSS_399"; feature_id "YPK_TSS_399"; associated_feature "YPK_1816"; alternative_tss_positions "";
NC_010465	-	CDS	2017046	2017056	.	+	.	distance_start_codon "28"; tss_position "2017046"; locus_tag "YPK_TSS_400"; feature_id "YPK_TSS_400"; associated_feature "YPK_1818"; alternative_tss_positions "";
NC_010465	-	CDS	2018521	2018531	.	+	.	distance_start_codon "166"; tss_position "2018521"; locus_tag "YPK_TSS_401"; feature_id "YPK_TSS_401"; associated_feature "YPK_1820"; alternative_tss_positions "2018520";
NC_010465	-	CDS	2020438	2020448	.	+	.	distance_start_codon "382"; tss_position "2020438"; locus_tag "YPK_TSS_402"; feature_id "YPK_TSS_402"; associated_feature "YPK_1821"; alternative_tss_positions "";
NC_010465	-	CDS	2025577	2025587	.	+	.	distance_start_codon "169"; tss_position "2025577"; locus_tag "YPK_TSS_403"; feature_id "YPK_TSS_403"; associated_feature "YPK_1826"; alternative_tss_positions "2025578";
NC_010465	-	CDS	2029729	2029739	.	+	.	distance_start_codon "96"; tss_position "2029729"; locus_tag "YPK_TSS_404"; feature_id "YPK_TSS_404"; associated_feature "YPK_1831"; alternative_tss_positions "";
NC_010465	-	CDS	2037308	2037318	.	+	.	distance_start_codon "208"; tss_position "2037308"; locus_tag "YPK_TSS_405"; feature_id "YPK_TSS_405"; associated_feature "YPK_1838"; alternative_tss_positions "";
NC_010465	-	CDS	2041892	2041902	.	-	.	distance_start_codon "51"; tss_position "2041902"; locus_tag "YPK_TSS_406"; feature_id "YPK_TSS_406"; associated_feature "YPK_1841"; alternative_tss_positions "";
NC_010465	-	CDS	2051995	2052005	.	+	.	distance_start_codon "122"; tss_position "2051995"; locus_tag "YPK_TSS_407"; feature_id "YPK_TSS_407"; associated_feature "YPK_1847"; alternative_tss_positions "";
NC_010465	-	CDS	2058168	2058178	.	+	.	distance_start_codon "76"; tss_position "2058168"; locus_tag "YPK_TSS_408"; feature_id "YPK_TSS_408"; associated_feature "YPK_1853"; alternative_tss_positions "";
NC_010465	-	CDS	2059932	2059942	.	-	.	distance_start_codon "38"; tss_position "2059942"; locus_tag "YPK_TSS_409"; feature_id "YPK_TSS_409"; associated_feature "YPK_1854"; alternative_tss_positions "";
NC_010465	-	CDS	2061893	2061903	.	-	.	distance_start_codon "266"; tss_position "2061903"; locus_tag "YPK_TSS_410"; feature_id "YPK_TSS_410"; associated_feature "YPK_1855"; alternative_tss_positions "";
NC_010465	-	CDS	2064333	2064343	.	-	.	distance_start_codon "76"; tss_position "2064343"; locus_tag "YPK_TSS_411"; feature_id "YPK_TSS_411"; associated_feature "YPK_1856"; alternative_tss_positions "";
NC_010465	-	CDS	2064472	2064482	.	+	.	distance_start_codon "44"; tss_position "2064472"; locus_tag "YPK_TSS_412"; feature_id "YPK_TSS_412"; associated_feature "YPK_1857"; alternative_tss_positions "";
NC_010465	-	CDS	2066433	2066443	.	-	.	distance_start_codon "69"; tss_position "2066443"; locus_tag "YPK_TSS_413"; feature_id "YPK_TSS_413"; associated_feature "YPK_1858"; alternative_tss_positions "";
NC_010465	-	CDS	2066677	2066687	.	-	.	distance_start_codon "313"; tss_position "2066687"; locus_tag "YPK_TSS_414"; feature_id "YPK_TSS_414"; associated_feature "YPK_1858"; alternative_tss_positions "";
NC_010465	-	CDS	2068229	2068239	.	-	.	distance_start_codon "183"; tss_position "2068239"; locus_tag "YPK_TSS_415"; feature_id "YPK_TSS_415"; associated_feature "YPK_1859"; alternative_tss_positions "";
NC_010465	-	CDS	2071590	2071600	.	-	.	distance_start_codon "89"; tss_position "2071600"; locus_tag "YPK_TSS_416"; feature_id "YPK_TSS_416"; associated_feature "YPK_1863"; alternative_tss_positions "";
NC_010465	-	CDS	2072871	2072881	.	-	.	distance_start_codon "143"; tss_position "2072881"; locus_tag "YPK_TSS_417"; feature_id "YPK_TSS_417"; associated_feature "YPK_1864"; alternative_tss_positions "";
NC_010465	-	CDS	2072999	2073009	.	+	.	distance_start_codon "179"; tss_position "2072999"; locus_tag "YPK_TSS_418"; feature_id "YPK_TSS_418"; associated_feature "YPK_1866"; alternative_tss_positions "";
NC_010465	-	CDS	2073098	2073108	.	+	.	distance_start_codon "80"; tss_position "2073098"; locus_tag "YPK_TSS_419"; feature_id "YPK_TSS_419"; associated_feature "YPK_1866"; alternative_tss_positions "";
NC_010465	-	CDS	2074498	2074508	.	-	.	distance_start_codon "-9"; tss_position "2074508"; locus_tag "YPK_TSS_420"; feature_id "YPK_TSS_420"; associated_feature "YPK_1868"; alternative_tss_positions "2074509";
NC_010465	-	CDS	2075047	2075057	.	-	.	distance_start_codon "54"; tss_position "2075057"; locus_tag "YPK_TSS_421"; feature_id "YPK_TSS_421"; associated_feature "YPK_1869"; alternative_tss_positions "";
NC_010465	-	CDS	2075217	2075227	.	+	.	distance_start_codon "59"; tss_position "2075217"; locus_tag "YPK_TSS_422"; feature_id "YPK_TSS_422"; associated_feature "YPK_1870"; alternative_tss_positions "";
NC_010465	-	CDS	2082041	2082051	.	+	.	distance_start_codon "343"; tss_position "2082041"; locus_tag "YPK_TSS_423"; feature_id "YPK_TSS_423"; associated_feature "YPK_1876"; alternative_tss_positions "";
NC_010465	-	CDS	2082307	2082317	.	+	.	distance_start_codon "77"; tss_position "2082307"; locus_tag "YPK_TSS_424"; feature_id "YPK_TSS_424"; associated_feature "YPK_1876"; alternative_tss_positions "";
NC_010465	-	CDS	2082340	2082350	.	+	.	distance_start_codon "44"; tss_position "2082340"; locus_tag "YPK_TSS_425"; feature_id "YPK_TSS_425"; associated_feature "YPK_1876"; alternative_tss_positions "";
NC_010465	-	CDS	2083612	2083622	.	-	.	distance_start_codon "196"; tss_position "2083622"; locus_tag "YPK_TSS_426"; feature_id "YPK_TSS_426"; associated_feature "YPK_1877"; alternative_tss_positions "2083621";
NC_010465	-	CDS	2085255	2085265	.	+	.	distance_start_codon "233"; tss_position "2085255"; locus_tag "YPK_TSS_427"; feature_id "YPK_TSS_427"; associated_feature "YPK_1880"; alternative_tss_positions "";
NC_010465	-	CDS	2086262	2086272	.	+	.	distance_start_codon "130"; tss_position "2086262"; locus_tag "YPK_TSS_428"; feature_id "YPK_TSS_428"; associated_feature "YPK_1881"; alternative_tss_positions "";
NC_010465	-	CDS	2087626	2087636	.	+	.	distance_start_codon "195"; tss_position "2087626"; locus_tag "YPK_TSS_429"; feature_id "YPK_TSS_429"; associated_feature "YPK_1882"; alternative_tss_positions "";
NC_010465	-	CDS	2089371	2089381	.	-	.	distance_start_codon "35"; tss_position "2089381"; locus_tag "YPK_TSS_430"; feature_id "YPK_TSS_430"; associated_feature "YPK_1883"; alternative_tss_positions "";
NC_010465	-	CDS	2090769	2090779	.	-	.	distance_start_codon "89"; tss_position "2090779"; locus_tag "YPK_TSS_431"; feature_id "YPK_TSS_431"; associated_feature "YPK_1885"; alternative_tss_positions "";
NC_010465	-	CDS	2092538	2092548	.	-	.	distance_start_codon "67"; tss_position "2092548"; locus_tag "YPK_TSS_432"; feature_id "YPK_TSS_432"; associated_feature "YPK_1886"; alternative_tss_positions "";
NC_010465	-	CDS	2100071	2100081	.	-	.	distance_start_codon "26"; tss_position "2100081"; locus_tag "YPK_TSS_433"; feature_id "YPK_TSS_433"; associated_feature "YPK_1892"; alternative_tss_positions "";
NC_010465	-	CDS	2101776	2101786	.	+	.	distance_start_codon "110"; tss_position "2101776"; locus_tag "YPK_TSS_434"; feature_id "YPK_TSS_434"; associated_feature "YPK_1894"; alternative_tss_positions "";
NC_010465	-	CDS	2107065	2107075	.	-	.	distance_start_codon "37"; tss_position "2107075"; locus_tag "YPK_TSS_435"; feature_id "YPK_TSS_435"; associated_feature "YPK_1901"; alternative_tss_positions "";
NC_010465	-	CDS	2107336	2107346	.	+	.	distance_start_codon "39"; tss_position "2107336"; locus_tag "YPK_TSS_436"; feature_id "YPK_TSS_436"; associated_feature "YPK_1902"; alternative_tss_positions "";
NC_010465	-	CDS	2109657	2109667	.	-	.	distance_start_codon "31"; tss_position "2109667"; locus_tag "YPK_TSS_437"; feature_id "YPK_TSS_437"; associated_feature "YPK_1903"; alternative_tss_positions "";
NC_010465	-	CDS	2109664	2109674	.	-	.	distance_start_codon "38"; tss_position "2109674"; locus_tag "YPK_TSS_438"; feature_id "YPK_TSS_438"; associated_feature "YPK_1903"; alternative_tss_positions "2109673";
NC_010465	-	CDS	2111797	2111807	.	+	.	distance_start_codon "166"; tss_position "2111797"; locus_tag "YPK_TSS_439"; feature_id "YPK_TSS_439"; associated_feature "YPK_1906"; alternative_tss_positions "";
NC_010465	-	CDS	2118570	2118580	.	-	.	distance_start_codon "34"; tss_position "2118580"; locus_tag "YPK_TSS_440"; feature_id "YPK_TSS_440"; associated_feature "YPK_1912"; alternative_tss_positions "";
NC_010465	-	CDS	2126104	2126114	.	-	.	distance_start_codon "22"; tss_position "2126114"; locus_tag "YPK_TSS_441"; feature_id "YPK_TSS_441"; associated_feature "YPK_1918"; alternative_tss_positions "";
NC_010465	-	CDS	2126147	2126157	.	-	.	distance_start_codon "65"; tss_position "2126157"; locus_tag "YPK_TSS_442"; feature_id "YPK_TSS_442"; associated_feature "YPK_1918"; alternative_tss_positions "";
NC_010465	-	CDS	2133152	2133162	.	-	.	distance_start_codon "49"; tss_position "2133162"; locus_tag "YPK_TSS_443"; feature_id "YPK_TSS_443"; associated_feature "YPK_1924"; alternative_tss_positions "";
NC_010465	-	CDS	2140020	2140030	.	-	.	distance_start_codon "103"; tss_position "2140030"; locus_tag "YPK_TSS_444"; feature_id "YPK_TSS_444"; associated_feature "YPK_1929"; alternative_tss_positions "";
NC_010465	-	CDS	2149979	2149989	.	-	.	distance_start_codon "24"; tss_position "2149989"; locus_tag "YPK_TSS_445"; feature_id "YPK_TSS_445"; associated_feature "YPK_1937"; alternative_tss_positions "";
NC_010465	-	CDS	2150164	2150174	.	+	.	distance_start_codon "98"; tss_position "2150164"; locus_tag "YPK_TSS_446"; feature_id "YPK_TSS_446"; associated_feature "YPK_1938"; alternative_tss_positions "";
NC_010465	-	CDS	2153373	2153383	.	-	.	distance_start_codon "67"; tss_position "2153383"; locus_tag "YPK_TSS_447"; feature_id "YPK_TSS_447"; associated_feature "YPK_1940"; alternative_tss_positions "";
NC_010465	-	CDS	2153659	2153669	.	+	.	distance_start_codon "187"; tss_position "2153659"; locus_tag "YPK_TSS_448"; feature_id "YPK_TSS_448"; associated_feature "YPK_1941"; alternative_tss_positions "";
NC_010465	-	CDS	2158805	2158815	.	-	.	distance_start_codon "25"; tss_position "2158815"; locus_tag "YPK_TSS_449"; feature_id "YPK_TSS_449"; associated_feature "YPK_1944"; alternative_tss_positions "";
NC_010465	-	CDS	2159410	2159420	.	-	.	distance_start_codon "39"; tss_position "2159420"; locus_tag "YPK_TSS_450"; feature_id "YPK_TSS_450"; associated_feature "YPK_1945"; alternative_tss_positions "";
NC_010465	-	CDS	2164128	2164138	.	+	.	distance_start_codon "28"; tss_position "2164128"; locus_tag "YPK_TSS_451"; feature_id "YPK_TSS_451"; associated_feature "YPK_1948"; alternative_tss_positions "";
NC_010465	-	CDS	2173180	2173190	.	-	.	distance_start_codon "56"; tss_position "2173190"; locus_tag "YPK_TSS_452"; feature_id "YPK_TSS_452"; associated_feature "YPK_1954"; alternative_tss_positions "";
NC_010465	-	CDS	2178580	2178590	.	+	.	distance_start_codon "114"; tss_position "2178580"; locus_tag "YPK_TSS_453"; feature_id "YPK_TSS_453"; associated_feature "YPK_1960"; alternative_tss_positions "";
NC_010465	-	CDS	2188538	2188548	.	+	.	distance_start_codon "38"; tss_position "2188538"; locus_tag "YPK_TSS_454"; feature_id "YPK_TSS_454"; associated_feature "YPK_1971"; alternative_tss_positions "";
NC_010465	-	CDS	2194757	2194767	.	+	.	distance_start_codon "2"; tss_position "2194757"; locus_tag "YPK_TSS_455"; feature_id "YPK_TSS_455"; associated_feature "YPK_1975"; alternative_tss_positions "";
NC_010465	-	CDS	2198222	2198232	.	+	.	distance_start_codon "59"; tss_position "2198222"; locus_tag "YPK_TSS_456"; feature_id "YPK_TSS_456"; associated_feature "YPK_1978"; alternative_tss_positions "";
NC_010465	-	CDS	2202222	2202232	.	-	.	distance_start_codon "66"; tss_position "2202232"; locus_tag "YPK_TSS_457"; feature_id "YPK_TSS_457"; associated_feature "YPK_1981"; alternative_tss_positions "";
NC_010465	-	CDS	2203276	2203286	.	-	.	distance_start_codon "27"; tss_position "2203286"; locus_tag "YPK_TSS_458"; feature_id "YPK_TSS_458"; associated_feature "YPK_1982"; alternative_tss_positions "";
NC_010465	-	CDS	2203333	2203343	.	+	.	distance_start_codon "139"; tss_position "2203333"; locus_tag "YPK_TSS_459"; feature_id "YPK_TSS_459"; associated_feature "YPK_1983"; alternative_tss_positions "";
NC_010465	-	CDS	2208976	2208986	.	+	.	distance_start_codon "110"; tss_position "2208976"; locus_tag "YPK_TSS_460"; feature_id "YPK_TSS_460"; associated_feature "YPK_1987"; alternative_tss_positions "";
NC_010465	-	CDS	2211623	2211633	.	-	.	distance_start_codon "37"; tss_position "2211633"; locus_tag "YPK_TSS_461"; feature_id "YPK_TSS_461"; associated_feature "YPK_1988"; alternative_tss_positions "";
NC_010465	-	CDS	2211763	2211773	.	+	.	distance_start_codon "88"; tss_position "2211763"; locus_tag "YPK_TSS_462"; feature_id "YPK_TSS_462"; associated_feature "YPK_1989"; alternative_tss_positions "2211765";
NC_010465	-	CDS	2214670	2214680	.	+	.	distance_start_codon "48"; tss_position "2214670"; locus_tag "YPK_TSS_463"; feature_id "YPK_TSS_463"; associated_feature "YPK_1993"; alternative_tss_positions "";
NC_010465	-	CDS	2218217	2218227	.	-	.	distance_start_codon "59"; tss_position "2218227"; locus_tag "YPK_TSS_464"; feature_id "YPK_TSS_464"; associated_feature "YPK_1995"; alternative_tss_positions "";
NC_010465	-	CDS	2219357	2219367	.	-	.	distance_start_codon "139"; tss_position "2219367"; locus_tag "YPK_TSS_465"; feature_id "YPK_TSS_465"; associated_feature "YPK_1996"; alternative_tss_positions "";
NC_010465	-	CDS	2233840	2233850	.	+	.	distance_start_codon "29"; tss_position "2233840"; locus_tag "YPK_TSS_466"; feature_id "YPK_TSS_466"; associated_feature "YPK_2006"; alternative_tss_positions "";
NC_010465	-	CDS	2244864	2244874	.	+	.	distance_start_codon "38"; tss_position "2244864"; locus_tag "YPK_TSS_467"; feature_id "YPK_TSS_467"; associated_feature "YPK_2016"; alternative_tss_positions "";
NC_010465	-	CDS	2247110	2247120	.	+	.	distance_start_codon "76"; tss_position "2247110"; locus_tag "YPK_TSS_468"; feature_id "YPK_TSS_468"; associated_feature "YPK_2017"; alternative_tss_positions "";
NC_010465	-	CDS	2252030	2252040	.	+	.	distance_start_codon "90"; tss_position "2252030"; locus_tag "YPK_TSS_469"; feature_id "YPK_TSS_469"; associated_feature "YPK_2022"; alternative_tss_positions "";
NC_010465	-	CDS	2253726	2253736	.	-	.	distance_start_codon "35"; tss_position "2253736"; locus_tag "YPK_TSS_470"; feature_id "YPK_TSS_470"; associated_feature "YPK_2024"; alternative_tss_positions "";
NC_010465	-	CDS	2256093	2256103	.	-	.	distance_start_codon "25"; tss_position "2256103"; locus_tag "YPK_TSS_471"; feature_id "YPK_TSS_471"; associated_feature "YPK_2027"; alternative_tss_positions "";
NC_010465	-	CDS	2256125	2256135	.	-	.	distance_start_codon "57"; tss_position "2256135"; locus_tag "YPK_TSS_472"; feature_id "YPK_TSS_472"; associated_feature "YPK_2027"; alternative_tss_positions "";
NC_010465	-	CDS	2256221	2256231	.	-	.	distance_start_codon "153"; tss_position "2256231"; locus_tag "YPK_TSS_473"; feature_id "YPK_TSS_473"; associated_feature "YPK_2027"; alternative_tss_positions "";
NC_010465	-	CDS	2261157	2261167	.	-	.	distance_start_codon "215"; tss_position "2261167"; locus_tag "YPK_TSS_474"; feature_id "YPK_TSS_474"; associated_feature "YPK_2030"; alternative_tss_positions "";
NC_010465	-	CDS	2268350	2268360	.	-	.	distance_start_codon "35"; tss_position "2268360"; locus_tag "YPK_TSS_475"; feature_id "YPK_TSS_475"; associated_feature "YPK_2036"; alternative_tss_positions "";
NC_010465	-	CDS	2268445	2268455	.	+	.	distance_start_codon "52"; tss_position "2268445"; locus_tag "YPK_TSS_476"; feature_id "YPK_TSS_476"; associated_feature "YPK_2037"; alternative_tss_positions "";
NC_010465	-	CDS	2276341	2276351	.	+	.	distance_start_codon "159"; tss_position "2276341"; locus_tag "YPK_TSS_477"; feature_id "YPK_TSS_477"; associated_feature "YPK_2045"; alternative_tss_positions "";
NC_010465	-	CDS	2280262	2280272	.	+	.	distance_start_codon "139"; tss_position "2280262"; locus_tag "YPK_TSS_478"; feature_id "YPK_TSS_478"; associated_feature "YPK_2048"; alternative_tss_positions "";
NC_010465	-	CDS	2281515	2281525	.	-	.	distance_start_codon "28"; tss_position "2281525"; locus_tag "YPK_TSS_479"; feature_id "YPK_TSS_479"; associated_feature "YPK_2049"; alternative_tss_positions "";
NC_010465	-	CDS	2281949	2281959	.	+	.	distance_start_codon "34"; tss_position "2281949"; locus_tag "YPK_TSS_480"; feature_id "YPK_TSS_480"; associated_feature "YPK_2050"; alternative_tss_positions "2281951";
NC_010465	-	CDS	2286765	2286775	.	-	.	distance_start_codon "21"; tss_position "2286775"; locus_tag "YPK_TSS_481"; feature_id "YPK_TSS_481"; associated_feature "YPK_2055"; alternative_tss_positions "";
NC_010465	-	CDS	2288229	2288239	.	-	.	distance_start_codon "26"; tss_position "2288239"; locus_tag "YPK_TSS_482"; feature_id "YPK_TSS_482"; associated_feature "YPK_2059"; alternative_tss_positions "";
NC_010465	-	CDS	2289111	2289121	.	-	.	distance_start_codon "149"; tss_position "2289121"; locus_tag "YPK_TSS_483"; feature_id "YPK_TSS_483"; associated_feature "YPK_2061"; alternative_tss_positions "";
NC_010465	-	CDS	2289989	2289999	.	+	.	distance_start_codon "29"; tss_position "2289989"; locus_tag "YPK_TSS_484"; feature_id "YPK_TSS_484"; associated_feature "YPK_2063"; alternative_tss_positions "";
NC_010465	-	CDS	2291583	2291593	.	+	.	distance_start_codon "30"; tss_position "2291583"; locus_tag "YPK_TSS_485"; feature_id "YPK_TSS_485"; associated_feature "YPK_2064"; alternative_tss_positions "";
NC_010465	-	CDS	2298894	2298904	.	-	.	distance_start_codon "274"; tss_position "2298904"; locus_tag "YPK_TSS_486"; feature_id "YPK_TSS_486"; associated_feature "YPK_2070"; alternative_tss_positions "";
NC_010465	-	CDS	2300748	2300758	.	+	.	distance_start_codon "233"; tss_position "2300748"; locus_tag "YPK_TSS_487"; feature_id "YPK_TSS_487"; associated_feature "YPK_2072"; alternative_tss_positions "";
NC_010465	-	CDS	2300933	2300943	.	+	.	distance_start_codon "48"; tss_position "2300933"; locus_tag "YPK_TSS_488"; feature_id "YPK_TSS_488"; associated_feature "YPK_2072"; alternative_tss_positions "";
NC_010465	-	CDS	2305710	2305720	.	+	.	distance_start_codon "37"; tss_position "2305710"; locus_tag "YPK_TSS_489"; feature_id "YPK_TSS_489"; associated_feature "YPK_2074"; alternative_tss_positions "";
NC_010465	-	CDS	2309271	2309281	.	-	.	distance_start_codon "23"; tss_position "2309281"; locus_tag "YPK_TSS_490"; feature_id "YPK_TSS_490"; associated_feature "YPK_2078"; alternative_tss_positions "";
NC_010465	-	CDS	2310507	2310517	.	+	.	distance_start_codon "85"; tss_position "2310507"; locus_tag "YPK_TSS_491"; feature_id "YPK_TSS_491"; associated_feature "YPK_2079"; alternative_tss_positions "";
NC_010465	-	CDS	2314519	2314529	.	+	.	distance_start_codon "29"; tss_position "2314519"; locus_tag "YPK_TSS_492"; feature_id "YPK_TSS_492"; associated_feature "YPK_2085"; alternative_tss_positions "";
NC_010465	-	CDS	2320099	2320109	.	+	.	distance_start_codon "26"; tss_position "2320099"; locus_tag "YPK_TSS_493"; feature_id "YPK_TSS_493"; associated_feature "YPK_2091"; alternative_tss_positions "";
NC_010465	-	CDS	2324692	2324702	.	-	.	distance_start_codon "42"; tss_position "2324702"; locus_tag "YPK_TSS_494"; feature_id "YPK_TSS_494"; associated_feature "YPK_2095"; alternative_tss_positions "";
NC_010465	-	CDS	2324762	2324772	.	+	.	distance_start_codon "246"; tss_position "2324762"; locus_tag "YPK_TSS_495"; feature_id "YPK_TSS_495"; associated_feature "YPK_2096"; alternative_tss_positions "";
NC_010465	-	CDS	2324833	2324843	.	+	.	distance_start_codon "175"; tss_position "2324833"; locus_tag "YPK_TSS_496"; feature_id "YPK_TSS_496"; associated_feature "YPK_2096"; alternative_tss_positions "";
NC_010465	-	CDS	2324852	2324862	.	+	.	distance_start_codon "156"; tss_position "2324852"; locus_tag "YPK_TSS_497"; feature_id "YPK_TSS_497"; associated_feature "YPK_2096"; alternative_tss_positions "";
NC_010465	-	CDS	2324940	2324950	.	+	.	distance_start_codon "68"; tss_position "2324940"; locus_tag "YPK_TSS_498"; feature_id "YPK_TSS_498"; associated_feature "YPK_2096"; alternative_tss_positions "2324941";
NC_010465	-	CDS	2324972	2324982	.	+	.	distance_start_codon "36"; tss_position "2324972"; locus_tag "YPK_TSS_499"; feature_id "YPK_TSS_499"; associated_feature "YPK_2096"; alternative_tss_positions "";
NC_010465	-	CDS	2326280	2326290	.	+	.	distance_start_codon "47"; tss_position "2326280"; locus_tag "YPK_TSS_500"; feature_id "YPK_TSS_500"; associated_feature "YPK_2097"; alternative_tss_positions "";
NC_010465	-	CDS	2328069	2328079	.	-	.	distance_start_codon "34"; tss_position "2328079"; locus_tag "YPK_TSS_501"; feature_id "YPK_TSS_501"; associated_feature "YPK_2098"; alternative_tss_positions "2328078";
NC_010465	-	CDS	2328105	2328115	.	-	.	distance_start_codon "70"; tss_position "2328115"; locus_tag "YPK_TSS_502"; feature_id "YPK_TSS_502"; associated_feature "YPK_2098"; alternative_tss_positions "";
NC_010465	-	CDS	2328187	2328197	.	-	.	distance_start_codon "152"; tss_position "2328197"; locus_tag "YPK_TSS_503"; feature_id "YPK_TSS_503"; associated_feature "YPK_2098"; alternative_tss_positions "";
NC_010465	-	CDS	2331902	2331912	.	+	.	distance_start_codon "32"; tss_position "2331902"; locus_tag "YPK_TSS_504"; feature_id "YPK_TSS_504"; associated_feature "YPK_2103"; alternative_tss_positions "";
NC_010465	-	CDS	2338270	2338280	.	+	.	distance_start_codon "46"; tss_position "2338270"; locus_tag "YPK_TSS_505"; feature_id "YPK_TSS_505"; associated_feature "YPK_2108"; alternative_tss_positions "";
NC_010465	-	CDS	2340818	2340828	.	-	.	distance_start_codon "40"; tss_position "2340828"; locus_tag "YPK_TSS_506"; feature_id "YPK_TSS_506"; associated_feature "YPK_2109"; alternative_tss_positions "";
NC_010465	-	CDS	2342812	2342822	.	+	.	distance_start_codon "30"; tss_position "2342812"; locus_tag "YPK_TSS_507"; feature_id "YPK_TSS_507"; associated_feature "YPK_2111"; alternative_tss_positions "";
NC_010465	-	CDS	2344161	2344171	.	-	.	distance_start_codon "26"; tss_position "2344171"; locus_tag "YPK_TSS_508"; feature_id "YPK_TSS_508"; associated_feature "YPK_2113"; alternative_tss_positions "";
NC_010465	-	CDS	2351426	2351436	.	-	.	distance_start_codon "192"; tss_position "2351436"; locus_tag "YPK_TSS_509"; feature_id "YPK_TSS_509"; associated_feature "YPK_2120"; alternative_tss_positions "2351438";
NC_010465	-	CDS	2351896	2351906	.	+	.	distance_start_codon "69"; tss_position "2351896"; locus_tag "YPK_TSS_510"; feature_id "YPK_TSS_510"; associated_feature "YPK_2121"; alternative_tss_positions "";
NC_010465	-	CDS	2357020	2357030	.	-	.	distance_start_codon "63"; tss_position "2357030"; locus_tag "YPK_TSS_511"; feature_id "YPK_TSS_511"; associated_feature "YPK_2125"; alternative_tss_positions "";
NC_010465	-	CDS	2358233	2358243	.	-	.	distance_start_codon "28"; tss_position "2358243"; locus_tag "YPK_TSS_512"; feature_id "YPK_TSS_512"; associated_feature "YPK_2126"; alternative_tss_positions "";
NC_010465	-	CDS	2365849	2365859	.	+	.	distance_start_codon "27"; tss_position "2365849"; locus_tag "YPK_TSS_513"; feature_id "YPK_TSS_513"; associated_feature "YPK_2135"; alternative_tss_positions "2365848;2365850";
NC_010465	-	CDS	2376114	2376124	.	-	.	distance_start_codon "225"; tss_position "2376124"; locus_tag "YPK_TSS_514"; feature_id "YPK_TSS_514"; associated_feature "YPK_2144"; alternative_tss_positions "";
NC_010465	-	CDS	2376900	2376910	.	-	.	distance_start_codon "183"; tss_position "2376910"; locus_tag "YPK_TSS_515"; feature_id "YPK_TSS_515"; associated_feature "YPK_2145"; alternative_tss_positions "";
NC_010465	-	CDS	2381803	2381813	.	+	.	distance_start_codon "31"; tss_position "2381803"; locus_tag "YPK_TSS_516"; feature_id "YPK_TSS_516"; associated_feature "YPK_2150"; alternative_tss_positions "";
NC_010465	-	CDS	2385191	2385201	.	-	.	distance_start_codon "54"; tss_position "2385201"; locus_tag "YPK_TSS_517"; feature_id "YPK_TSS_517"; associated_feature "YPK_2153"; alternative_tss_positions "";
NC_010465	-	CDS	2385318	2385328	.	-	.	distance_start_codon "181"; tss_position "2385328"; locus_tag "YPK_TSS_518"; feature_id "YPK_TSS_518"; associated_feature "YPK_2153"; alternative_tss_positions "";
NC_010465	-	CDS	2385982	2385992	.	-	.	distance_start_codon "38"; tss_position "2385992"; locus_tag "YPK_TSS_519"; feature_id "YPK_TSS_519"; associated_feature "YPK_2154"; alternative_tss_positions "";
NC_010465	-	CDS	2386273	2386283	.	+	.	distance_start_codon "298"; tss_position "2386273"; locus_tag "YPK_TSS_520"; feature_id "YPK_TSS_520"; associated_feature "YPK_2155"; alternative_tss_positions "";
NC_010465	-	CDS	2386543	2386553	.	+	.	distance_start_codon "28"; tss_position "2386543"; locus_tag "YPK_TSS_521"; feature_id "YPK_TSS_521"; associated_feature "YPK_2155"; alternative_tss_positions "";
NC_010465	-	CDS	2399425	2399435	.	-	.	distance_start_codon "33"; tss_position "2399435"; locus_tag "YPK_TSS_522"; feature_id "YPK_TSS_522"; associated_feature "YPK_2161"; alternative_tss_positions "";
NC_010465	-	CDS	2420132	2420142	.	-	.	distance_start_codon "-8"; tss_position "2420142"; locus_tag "YPK_TSS_523"; feature_id "YPK_TSS_523"; associated_feature "YPK_2180"; alternative_tss_positions "2420141";
NC_010465	-	CDS	2421749	2421759	.	+	.	distance_start_codon "332"; tss_position "2421749"; locus_tag "YPK_TSS_524"; feature_id "YPK_TSS_524"; associated_feature "YPK_2183"; alternative_tss_positions "";
NC_010465	-	CDS	2423770	2423780	.	-	.	distance_start_codon "90"; tss_position "2423780"; locus_tag "YPK_TSS_525"; feature_id "YPK_TSS_525"; associated_feature "YPK_2185"; alternative_tss_positions "";
NC_010465	-	CDS	2433476	2433486	.	+	.	distance_start_codon "26"; tss_position "2433476"; locus_tag "YPK_TSS_526"; feature_id "YPK_TSS_526"; associated_feature "YPK_2196"; alternative_tss_positions "";
NC_010465	-	CDS	2438097	2438107	.	+	.	distance_start_codon "84"; tss_position "2438097"; locus_tag "YPK_TSS_527"; feature_id "YPK_TSS_527"; associated_feature "YPK_2200"; alternative_tss_positions "";
NC_010465	-	CDS	2459927	2459937	.	-	.	distance_start_codon "63"; tss_position "2459937"; locus_tag "YPK_TSS_528"; feature_id "YPK_TSS_528"; associated_feature "YPK_2219"; alternative_tss_positions "";
NC_010465	-	CDS	2462252	2462262	.	+	.	distance_start_codon "111"; tss_position "2462252"; locus_tag "YPK_TSS_529"; feature_id "YPK_TSS_529"; associated_feature "YPK_2222"; alternative_tss_positions "";
NC_010465	-	CDS	2481017	2481027	.	-	.	distance_start_codon "190"; tss_position "2481027"; locus_tag "YPK_TSS_530"; feature_id "YPK_TSS_530"; associated_feature "YPK_2236"; alternative_tss_positions "";
NC_010465	-	CDS	2498339	2498349	.	-	.	distance_start_codon "293"; tss_position "2498349"; locus_tag "YPK_TSS_531"; feature_id "YPK_TSS_531"; associated_feature "YPK_2251"; alternative_tss_positions "";
NC_010465	-	CDS	2503688	2503698	.	-	.	distance_start_codon "161"; tss_position "2503698"; locus_tag "YPK_TSS_532"; feature_id "YPK_TSS_532"; associated_feature "YPK_2254"; alternative_tss_positions "";
NC_010465	-	CDS	2511411	2511421	.	-	.	distance_start_codon "29"; tss_position "2511421"; locus_tag "YPK_TSS_533"; feature_id "YPK_TSS_533"; associated_feature "YPK_2259"; alternative_tss_positions "";
NC_010465	-	CDS	2543381	2543391	.	-	.	distance_start_codon "0"; tss_position "2543391"; locus_tag "YPK_TSS_534"; feature_id "YPK_TSS_534"; associated_feature "YPK_2295"; alternative_tss_positions "";
NC_010465	-	CDS	2555788	2555798	.	-	.	distance_start_codon "54"; tss_position "2555798"; locus_tag "YPK_TSS_535"; feature_id "YPK_TSS_535"; associated_feature "YPK_2310"; alternative_tss_positions "";
NC_010465	-	CDS	2555794	2555804	.	-	.	distance_start_codon "60"; tss_position "2555804"; locus_tag "YPK_TSS_536"; feature_id "YPK_TSS_536"; associated_feature "YPK_2310"; alternative_tss_positions "";
NC_010465	-	CDS	2588089	2588099	.	-	.	distance_start_codon "35"; tss_position "2588099"; locus_tag "YPK_TSS_537"; feature_id "YPK_TSS_537"; associated_feature "YPK_2354"; alternative_tss_positions "";
NC_010465	-	CDS	2590642	2590652	.	-	.	distance_start_codon "48"; tss_position "2590652"; locus_tag "YPK_TSS_538"; feature_id "YPK_TSS_538"; associated_feature "YPK_2356"; alternative_tss_positions "";
NC_010465	-	CDS	2591219	2591229	.	+	.	distance_start_codon "48"; tss_position "2591219"; locus_tag "YPK_TSS_539"; feature_id "YPK_TSS_539"; associated_feature "YPK_2357"; alternative_tss_positions "";
NC_010465	-	CDS	2601442	2601452	.	-	.	distance_start_codon "74"; tss_position "2601452"; locus_tag "YPK_TSS_540"; feature_id "YPK_TSS_540"; associated_feature "YPK_2366"; alternative_tss_positions "";
NC_010465	-	CDS	2603430	2603440	.	-	.	distance_start_codon "0"; tss_position "2603440"; locus_tag "YPK_TSS_541"; feature_id "YPK_TSS_541"; associated_feature "YPK_2368"; alternative_tss_positions "";
NC_010465	-	CDS	2603743	2603753	.	+	.	distance_start_codon "42"; tss_position "2603743"; locus_tag "YPK_TSS_542"; feature_id "YPK_TSS_542"; associated_feature "YPK_2369"; alternative_tss_positions "";
NC_010465	-	CDS	2608296	2608306	.	+	.	distance_start_codon "-2"; tss_position "2608296"; locus_tag "YPK_TSS_543"; feature_id "YPK_TSS_543"; associated_feature "YPK_2371"; alternative_tss_positions "";
NC_010465	-	CDS	2612617	2612627	.	-	.	distance_start_codon "8"; tss_position "2612627"; locus_tag "YPK_TSS_544"; feature_id "YPK_TSS_544"; associated_feature "YPK_2377"; alternative_tss_positions "";
NC_010465	-	CDS	2614365	2614375	.	-	.	distance_start_codon "28"; tss_position "2614375"; locus_tag "YPK_TSS_545"; feature_id "YPK_TSS_545"; associated_feature "YPK_2380"; alternative_tss_positions "";
NC_010465	-	CDS	2614537	2614547	.	-	.	distance_start_codon "200"; tss_position "2614547"; locus_tag "YPK_TSS_546"; feature_id "YPK_TSS_546"; associated_feature "YPK_2380"; alternative_tss_positions "";
NC_010465	-	CDS	2615858	2615868	.	-	.	distance_start_codon "65"; tss_position "2615868"; locus_tag "YPK_TSS_547"; feature_id "YPK_TSS_547"; associated_feature "YPK_2381"; alternative_tss_positions "";
NC_010465	-	CDS	2616051	2616061	.	+	.	distance_start_codon "49"; tss_position "2616051"; locus_tag "YPK_TSS_548"; feature_id "YPK_TSS_548"; associated_feature "YPK_2382"; alternative_tss_positions "";
NC_010465	-	CDS	2618558	2618568	.	+	.	distance_start_codon "25"; tss_position "2618558"; locus_tag "YPK_TSS_549"; feature_id "YPK_TSS_549"; associated_feature "YPK_2385"; alternative_tss_positions "";
NC_010465	-	CDS	2622807	2622817	.	+	.	distance_start_codon "120"; tss_position "2622807"; locus_tag "YPK_TSS_550"; feature_id "YPK_TSS_550"; associated_feature "YPK_2387"; alternative_tss_positions "";
NC_010465	-	CDS	2624464	2624474	.	-	.	distance_start_codon "84"; tss_position "2624474"; locus_tag "YPK_TSS_551"; feature_id "YPK_TSS_551"; associated_feature "YPK_2389"; alternative_tss_positions "";
NC_010465	-	CDS	2625245	2625255	.	-	.	distance_start_codon "118"; tss_position "2625255"; locus_tag "YPK_TSS_552"; feature_id "YPK_TSS_552"; associated_feature "YPK_2390"; alternative_tss_positions "";
NC_010465	-	CDS	2625360	2625370	.	+	.	distance_start_codon "130"; tss_position "2625360"; locus_tag "YPK_TSS_553"; feature_id "YPK_TSS_553"; associated_feature "YPK_2391"; alternative_tss_positions "";
NC_010465	-	CDS	2632332	2632342	.	+	.	distance_start_codon "124"; tss_position "2632332"; locus_tag "YPK_TSS_554"; feature_id "YPK_TSS_554"; associated_feature "YPK_2398"; alternative_tss_positions "";
NC_010465	-	CDS	2637109	2637119	.	+	.	distance_start_codon "50"; tss_position "2637109"; locus_tag "YPK_TSS_555"; feature_id "YPK_TSS_555"; associated_feature "YPK_2405"; alternative_tss_positions "";
NC_010465	-	CDS	2646021	2646031	.	+	.	distance_start_codon "187"; tss_position "2646021"; locus_tag "YPK_TSS_556"; feature_id "YPK_TSS_556"; associated_feature "YPK_2414"; alternative_tss_positions "";
NC_010465	-	CDS	2650107	2650117	.	-	.	distance_start_codon "96"; tss_position "2650117"; locus_tag "YPK_TSS_557"; feature_id "YPK_TSS_557"; associated_feature "YPK_2416"; alternative_tss_positions "";
NC_010465	-	CDS	2657835	2657845	.	-	.	distance_start_codon "27"; tss_position "2657845"; locus_tag "YPK_TSS_558"; feature_id "YPK_TSS_558"; associated_feature "YPK_2425"; alternative_tss_positions "";
NC_010465	-	CDS	2657952	2657962	.	+	.	distance_start_codon "39"; tss_position "2657952"; locus_tag "YPK_TSS_559"; feature_id "YPK_TSS_559"; associated_feature "YPK_2426"; alternative_tss_positions "";
NC_010465	-	CDS	2663020	2663030	.	-	.	distance_start_codon "229"; tss_position "2663030"; locus_tag "YPK_TSS_560"; feature_id "YPK_TSS_560"; associated_feature "YPK_2429"; alternative_tss_positions "";
NC_010465	-	CDS	2666014	2666024	.	-	.	distance_start_codon "66"; tss_position "2666024"; locus_tag "YPK_TSS_561"; feature_id "YPK_TSS_561"; associated_feature "YPK_2431"; alternative_tss_positions "";
NC_010465	-	CDS	2667597	2667607	.	+	.	distance_start_codon "53"; tss_position "2667597"; locus_tag "YPK_TSS_562"; feature_id "YPK_TSS_562"; associated_feature "YPK_2433"; alternative_tss_positions "";
NC_010465	-	CDS	2670689	2670699	.	-	.	distance_start_codon "31"; tss_position "2670699"; locus_tag "YPK_TSS_563"; feature_id "YPK_TSS_563"; associated_feature "YPK_2437"; alternative_tss_positions "";
NC_010465	-	CDS	2670853	2670863	.	-	.	distance_start_codon "195"; tss_position "2670863"; locus_tag "YPK_TSS_564"; feature_id "YPK_TSS_564"; associated_feature "YPK_2437"; alternative_tss_positions "";
NC_010465	-	CDS	2671581	2671591	.	-	.	distance_start_codon "35"; tss_position "2671591"; locus_tag "YPK_TSS_565"; feature_id "YPK_TSS_565"; associated_feature "YPK_2438"; alternative_tss_positions "";
NC_010465	-	CDS	2671590	2671600	.	-	.	distance_start_codon "44"; tss_position "2671600"; locus_tag "YPK_TSS_566"; feature_id "YPK_TSS_566"; associated_feature "YPK_2438"; alternative_tss_positions "2671599";
NC_010465	-	CDS	2671925	2671935	.	+	.	distance_start_codon "32"; tss_position "2671925"; locus_tag "YPK_TSS_567"; feature_id "YPK_TSS_567"; associated_feature "YPK_2439"; alternative_tss_positions "";
NC_010465	-	CDS	2673482	2673492	.	+	.	distance_start_codon "37"; tss_position "2673482"; locus_tag "YPK_TSS_568"; feature_id "YPK_TSS_568"; associated_feature "YPK_2441"; alternative_tss_positions "";
NC_010465	-	CDS	2676014	2676024	.	-	.	distance_start_codon "54"; tss_position "2676024"; locus_tag "YPK_TSS_569"; feature_id "YPK_TSS_569"; associated_feature "YPK_2442"; alternative_tss_positions "";
NC_010465	-	CDS	2677086	2677096	.	-	.	distance_start_codon "-9"; tss_position "2677096"; locus_tag "YPK_TSS_570"; feature_id "YPK_TSS_570"; associated_feature "YPK_2444"; alternative_tss_positions "";
NC_010465	-	CDS	2677492	2677502	.	-	.	distance_start_codon "37"; tss_position "2677502"; locus_tag "YPK_TSS_571"; feature_id "YPK_TSS_571"; associated_feature "YPK_2445"; alternative_tss_positions "";
NC_010465	-	CDS	2678994	2679004	.	-	.	distance_start_codon "63"; tss_position "2679004"; locus_tag "YPK_TSS_572"; feature_id "YPK_TSS_572"; associated_feature "YPK_2446"; alternative_tss_positions "";
NC_010465	-	CDS	2682174	2682184	.	+	.	distance_start_codon "182"; tss_position "2682174"; locus_tag "YPK_TSS_573"; feature_id "YPK_TSS_573"; associated_feature "YPK_2450"; alternative_tss_positions "";
NC_010465	-	CDS	2683152	2683162	.	+	.	distance_start_codon "531"; tss_position "2683152"; locus_tag "YPK_TSS_574"; feature_id "YPK_TSS_574"; associated_feature "YPK_2451"; alternative_tss_positions "";
NC_010465	-	CDS	2695052	2695062	.	+	.	distance_start_codon "55"; tss_position "2695052"; locus_tag "YPK_TSS_575"; feature_id "YPK_TSS_575"; associated_feature "YPK_2462"; alternative_tss_positions "";
NC_010465	-	CDS	2697457	2697467	.	-	.	distance_start_codon "247"; tss_position "2697467"; locus_tag "YPK_TSS_576"; feature_id "YPK_TSS_576"; associated_feature "YPK_2463"; alternative_tss_positions "2697466";
NC_010465	-	CDS	2697752	2697762	.	+	.	distance_start_codon "179"; tss_position "2697752"; locus_tag "YPK_TSS_577"; feature_id "YPK_TSS_577"; associated_feature "YPK_2464"; alternative_tss_positions "";
NC_010465	-	CDS	2697845	2697855	.	+	.	distance_start_codon "86"; tss_position "2697845"; locus_tag "YPK_TSS_578"; feature_id "YPK_TSS_578"; associated_feature "YPK_2464"; alternative_tss_positions "";
NC_010465	-	CDS	2701574	2701584	.	+	.	distance_start_codon "201"; tss_position "2701574"; locus_tag "YPK_TSS_579"; feature_id "YPK_TSS_579"; associated_feature "YPK_2468"; alternative_tss_positions "";
NC_010465	-	CDS	2704844	2704854	.	-	.	distance_start_codon "43"; tss_position "2704854"; locus_tag "YPK_TSS_580"; feature_id "YPK_TSS_580"; associated_feature "YPK_2469"; alternative_tss_positions "";
NC_010465	-	CDS	2707432	2707442	.	+	.	distance_start_codon "26"; tss_position "2707432"; locus_tag "YPK_TSS_581"; feature_id "YPK_TSS_581"; associated_feature "YPK_2471"; alternative_tss_positions "";
NC_010465	-	CDS	2708838	2708848	.	-	.	distance_start_codon "51"; tss_position "2708848"; locus_tag "YPK_TSS_582"; feature_id "YPK_TSS_582"; associated_feature "YPK_2472"; alternative_tss_positions "";
NC_010465	-	CDS	2710419	2710429	.	-	.	distance_start_codon "26"; tss_position "2710429"; locus_tag "YPK_TSS_583"; feature_id "YPK_TSS_583"; associated_feature "YPK_2475"; alternative_tss_positions "";
NC_010465	-	CDS	2713739	2713749	.	-	.	distance_start_codon "67"; tss_position "2713749"; locus_tag "YPK_TSS_584"; feature_id "YPK_TSS_584"; associated_feature "YPK_2477"; alternative_tss_positions "";
NC_010465	-	CDS	2715129	2715139	.	-	.	distance_start_codon "29"; tss_position "2715139"; locus_tag "YPK_TSS_585"; feature_id "YPK_TSS_585"; associated_feature "YPK_2480"; alternative_tss_positions "";
NC_010465	-	CDS	2716274	2716284	.	-	.	distance_start_codon "28"; tss_position "2716284"; locus_tag "YPK_TSS_586"; feature_id "YPK_TSS_586"; associated_feature "YPK_2482"; alternative_tss_positions "2716286";
NC_010465	-	CDS	2716643	2716653	.	-	.	distance_start_codon "73"; tss_position "2716653"; locus_tag "YPK_TSS_587"; feature_id "YPK_TSS_587"; associated_feature "YPK_2483"; alternative_tss_positions "";
NC_010465	-	CDS	2717722	2717732	.	-	.	distance_start_codon "98"; tss_position "2717732"; locus_tag "YPK_TSS_588"; feature_id "YPK_TSS_588"; associated_feature "YPK_2486"; alternative_tss_positions "";
NC_010465	-	CDS	2717759	2717769	.	-	.	distance_start_codon "135"; tss_position "2717769"; locus_tag "YPK_TSS_589"; feature_id "YPK_TSS_589"; associated_feature "YPK_2486"; alternative_tss_positions "";
NC_010465	-	CDS	2720952	2720962	.	+	.	distance_start_codon "56"; tss_position "2720952"; locus_tag "YPK_TSS_590"; feature_id "YPK_TSS_590"; associated_feature "YPK_2489"; alternative_tss_positions "";
NC_010465	-	CDS	2721503	2721513	.	+	.	distance_start_codon "179"; tss_position "2721503"; locus_tag "YPK_TSS_591"; feature_id "YPK_TSS_591"; associated_feature "YPK_2490"; alternative_tss_positions "";
NC_010465	-	CDS	2724012	2724022	.	-	.	distance_start_codon "106"; tss_position "2724022"; locus_tag "YPK_TSS_592"; feature_id "YPK_TSS_592"; associated_feature "YPK_2491"; alternative_tss_positions "2724020";
NC_010465	-	CDS	2732576	2732586	.	+	.	distance_start_codon "94"; tss_position "2732576"; locus_tag "YPK_TSS_593"; feature_id "YPK_TSS_593"; associated_feature "YPK_2499"; alternative_tss_positions "";
NC_010465	-	CDS	2732646	2732656	.	+	.	distance_start_codon "24"; tss_position "2732646"; locus_tag "YPK_TSS_594"; feature_id "YPK_TSS_594"; associated_feature "YPK_2499"; alternative_tss_positions "";
NC_010465	-	CDS	2735921	2735931	.	+	.	distance_start_codon "163"; tss_position "2735921"; locus_tag "YPK_TSS_595"; feature_id "YPK_TSS_595"; associated_feature "YPK_2502"; alternative_tss_positions "";
NC_010465	-	CDS	2742920	2742930	.	-	.	distance_start_codon "120"; tss_position "2742930"; locus_tag "YPK_TSS_596"; feature_id "YPK_TSS_596"; associated_feature "YPK_2506"; alternative_tss_positions "";
NC_010465	-	CDS	2746151	2746161	.	-	.	distance_start_codon "115"; tss_position "2746161"; locus_tag "YPK_TSS_597"; feature_id "YPK_TSS_597"; associated_feature "YPK_2510"; alternative_tss_positions "2746160";
NC_010465	-	CDS	2748358	2748368	.	-	.	distance_start_codon "121"; tss_position "2748368"; locus_tag "YPK_TSS_598"; feature_id "YPK_TSS_598"; associated_feature "YPK_2512"; alternative_tss_positions "";
NC_010465	-	CDS	2753016	2753026	.	-	.	distance_start_codon "51"; tss_position "2753026"; locus_tag "YPK_TSS_599"; feature_id "YPK_TSS_599"; associated_feature "YPK_2514"; alternative_tss_positions "";
NC_010465	-	CDS	2753055	2753065	.	-	.	distance_start_codon "90"; tss_position "2753065"; locus_tag "YPK_TSS_600"; feature_id "YPK_TSS_600"; associated_feature "YPK_2514"; alternative_tss_positions "";
NC_010465	-	CDS	2753132	2753142	.	-	.	distance_start_codon "167"; tss_position "2753142"; locus_tag "YPK_TSS_601"; feature_id "YPK_TSS_601"; associated_feature "YPK_2514"; alternative_tss_positions "";
NC_010465	-	CDS	2760337	2760347	.	-	.	distance_start_codon "152"; tss_position "2760347"; locus_tag "YPK_TSS_602"; feature_id "YPK_TSS_602"; associated_feature "YPK_2518"; alternative_tss_positions "";
NC_010465	-	CDS	2761587	2761597	.	-	.	distance_start_codon "57"; tss_position "2761597"; locus_tag "YPK_TSS_603"; feature_id "YPK_TSS_603"; associated_feature "YPK_2519"; alternative_tss_positions "";
NC_010465	-	CDS	2761700	2761710	.	+	.	distance_start_codon "126"; tss_position "2761700"; locus_tag "YPK_TSS_604"; feature_id "YPK_TSS_604"; associated_feature "YPK_2520"; alternative_tss_positions "";
NC_010465	-	CDS	2776284	2776294	.	-	.	distance_start_codon "65"; tss_position "2776294"; locus_tag "YPK_TSS_605"; feature_id "YPK_TSS_605"; associated_feature "YPK_2535"; alternative_tss_positions "2776295";
NC_010465	-	CDS	2794386	2794396	.	+	.	distance_start_codon "224"; tss_position "2794386"; locus_tag "YPK_TSS_606"; feature_id "YPK_TSS_606"; associated_feature "YPK_2549"; alternative_tss_positions "";
NC_010465	-	CDS	2794427	2794437	.	+	.	distance_start_codon "183"; tss_position "2794427"; locus_tag "YPK_TSS_607"; feature_id "YPK_TSS_607"; associated_feature "YPK_2549"; alternative_tss_positions "";
NC_010465	-	CDS	2799759	2799769	.	-	.	distance_start_codon "58"; tss_position "2799769"; locus_tag "YPK_TSS_608"; feature_id "YPK_TSS_608"; associated_feature "YPK_2552"; alternative_tss_positions "";
NC_010465	-	CDS	2801098	2801108	.	-	.	distance_start_codon "40"; tss_position "2801108"; locus_tag "YPK_TSS_609"; feature_id "YPK_TSS_609"; associated_feature "YPK_2553"; alternative_tss_positions "";
NC_010465	-	CDS	2801297	2801307	.	+	.	distance_start_codon "36"; tss_position "2801297"; locus_tag "YPK_TSS_610"; feature_id "YPK_TSS_610"; associated_feature "YPK_2554"; alternative_tss_positions "2801298";
NC_010465	-	CDS	2804435	2804445	.	-	.	distance_start_codon "126"; tss_position "2804445"; locus_tag "YPK_TSS_611"; feature_id "YPK_TSS_611"; associated_feature "YPK_2555"; alternative_tss_positions "";
NC_010465	-	CDS	2810361	2810371	.	+	.	distance_start_codon "23"; tss_position "2810361"; locus_tag "YPK_TSS_612"; feature_id "YPK_TSS_612"; associated_feature "YPK_2561"; alternative_tss_positions "";
NC_010465	-	CDS	2811586	2811596	.	+	.	distance_start_codon "38"; tss_position "2811586"; locus_tag "YPK_TSS_613"; feature_id "YPK_TSS_613"; associated_feature "YPK_2562"; alternative_tss_positions "";
NC_010465	-	CDS	2818787	2818797	.	-	.	distance_start_codon "240"; tss_position "2818797"; locus_tag "YPK_TSS_614"; feature_id "YPK_TSS_614"; associated_feature "YPK_2566"; alternative_tss_positions "";
NC_010465	-	CDS	2818818	2818828	.	-	.	distance_start_codon "271"; tss_position "2818828"; locus_tag "YPK_TSS_615"; feature_id "YPK_TSS_615"; associated_feature "YPK_2566"; alternative_tss_positions "";
NC_010465	-	CDS	2821243	2821253	.	-	.	distance_start_codon "65"; tss_position "2821253"; locus_tag "YPK_TSS_616"; feature_id "YPK_TSS_616"; associated_feature "YPK_2568"; alternative_tss_positions "";
NC_010465	-	CDS	2824549	2824559	.	+	.	distance_start_codon "413"; tss_position "2824549"; locus_tag "YPK_TSS_617"; feature_id "YPK_TSS_617"; associated_feature "YPK_2572"; alternative_tss_positions "";
NC_010465	-	CDS	2837137	2837147	.	-	.	distance_start_codon "63"; tss_position "2837147"; locus_tag "YPK_TSS_618"; feature_id "YPK_TSS_618"; associated_feature "YPK_2581"; alternative_tss_positions "";
NC_010465	-	CDS	2876488	2876498	.	+	.	distance_start_codon "25"; tss_position "2876488"; locus_tag "YPK_TSS_619"; feature_id "YPK_TSS_619"; associated_feature "YPK_2621"; alternative_tss_positions "";
NC_010465	-	CDS	2877421	2877431	.	-	.	distance_start_codon "76"; tss_position "2877431"; locus_tag "YPK_TSS_620"; feature_id "YPK_TSS_620"; associated_feature "YPK_2622"; alternative_tss_positions "";
NC_010465	-	CDS	2877555	2877565	.	+	.	distance_start_codon "116"; tss_position "2877555"; locus_tag "YPK_TSS_621"; feature_id "YPK_TSS_621"; associated_feature "YPK_2623"; alternative_tss_positions "";
NC_010465	-	CDS	2877647	2877657	.	+	.	distance_start_codon "24"; tss_position "2877647"; locus_tag "YPK_TSS_622"; feature_id "YPK_TSS_622"; associated_feature "YPK_2623"; alternative_tss_positions "";
NC_010465	-	CDS	2878497	2878507	.	+	.	distance_start_codon "33"; tss_position "2878497"; locus_tag "YPK_TSS_623"; feature_id "YPK_TSS_623"; associated_feature "YPK_2624"; alternative_tss_positions "";
NC_010465	-	CDS	2881516	2881526	.	+	.	distance_start_codon "263"; tss_position "2881516"; locus_tag "YPK_TSS_624"; feature_id "YPK_TSS_624"; associated_feature "YPK_2627"; alternative_tss_positions "";
NC_010465	-	CDS	2884713	2884723	.	-	.	distance_start_codon "69"; tss_position "2884723"; locus_tag "YPK_TSS_625"; feature_id "YPK_TSS_625"; associated_feature "YPK_2628"; alternative_tss_positions "";
NC_010465	-	CDS	2885685	2885695	.	+	.	distance_start_codon "62"; tss_position "2885685"; locus_tag "YPK_TSS_626"; feature_id "YPK_TSS_626"; associated_feature "YPK_2630"; alternative_tss_positions "";
NC_010465	-	CDS	2888099	2888109	.	-	.	distance_start_codon "29"; tss_position "2888109"; locus_tag "YPK_TSS_627"; feature_id "YPK_TSS_627"; associated_feature "YPK_2632"; alternative_tss_positions "2888108";
NC_010465	-	CDS	2888260	2888270	.	+	.	distance_start_codon "160"; tss_position "2888260"; locus_tag "YPK_TSS_628"; feature_id "YPK_TSS_628"; associated_feature "YPK_2633"; alternative_tss_positions "";
NC_010465	-	CDS	2891221	2891231	.	+	.	distance_start_codon "108"; tss_position "2891221"; locus_tag "YPK_TSS_629"; feature_id "YPK_TSS_629"; associated_feature "YPK_2636"; alternative_tss_positions "";
NC_010465	-	CDS	2900788	2900798	.	-	.	distance_start_codon "28"; tss_position "2900798"; locus_tag "YPK_TSS_630"; feature_id "YPK_TSS_630"; associated_feature "YPK_2641"; alternative_tss_positions "";
NC_010465	-	CDS	2901142	2901152	.	-	.	distance_start_codon "382"; tss_position "2901152"; locus_tag "YPK_TSS_631"; feature_id "YPK_TSS_631"; associated_feature "YPK_2641"; alternative_tss_positions "";
NC_010465	-	CDS	2903787	2903797	.	-	.	distance_start_codon "45"; tss_position "2903797"; locus_tag "YPK_TSS_632"; feature_id "YPK_TSS_632"; associated_feature "YPK_2644"; alternative_tss_positions "";
NC_010465	-	CDS	2904099	2904109	.	-	.	distance_start_codon "357"; tss_position "2904109"; locus_tag "YPK_TSS_633"; feature_id "YPK_TSS_633"; associated_feature "YPK_2644"; alternative_tss_positions "";
NC_010465	-	CDS	2907098	2907108	.	-	.	distance_start_codon "105"; tss_position "2907108"; locus_tag "YPK_TSS_634"; feature_id "YPK_TSS_634"; associated_feature "YPK_2645"; alternative_tss_positions "";
NC_010465	-	CDS	2907610	2907620	.	+	.	distance_start_codon "75"; tss_position "2907610"; locus_tag "YPK_TSS_635"; feature_id "YPK_TSS_635"; associated_feature "YPK_2647"; alternative_tss_positions "";
NC_010465	-	CDS	2909196	2909206	.	+	.	distance_start_codon "184"; tss_position "2909196"; locus_tag "YPK_TSS_636"; feature_id "YPK_TSS_636"; associated_feature "YPK_2648"; alternative_tss_positions "";
NC_010465	-	CDS	2910984	2910994	.	+	.	distance_start_codon "94"; tss_position "2910984"; locus_tag "YPK_TSS_637"; feature_id "YPK_TSS_637"; associated_feature "YPK_2649"; alternative_tss_positions "";
NC_010465	-	CDS	2912378	2912388	.	+	.	distance_start_codon "39"; tss_position "2912378"; locus_tag "YPK_TSS_638"; feature_id "YPK_TSS_638"; associated_feature "YPK_2650"; alternative_tss_positions "";
NC_010465	-	CDS	2915171	2915181	.	-	.	distance_start_codon "83"; tss_position "2915181"; locus_tag "YPK_TSS_639"; feature_id "YPK_TSS_639"; associated_feature "YPK_2653"; alternative_tss_positions "";
NC_010465	-	CDS	2924324	2924334	.	-	.	distance_start_codon "423"; tss_position "2924334"; locus_tag "YPK_TSS_640"; feature_id "YPK_TSS_640"; associated_feature "YPK_2657"; alternative_tss_positions "";
NC_010465	-	CDS	2927697	2927707	.	-	.	distance_start_codon "35"; tss_position "2927707"; locus_tag "YPK_TSS_641"; feature_id "YPK_TSS_641"; associated_feature "YPK_2661"; alternative_tss_positions "";
NC_010465	-	CDS	2928892	2928902	.	-	.	distance_start_codon "473"; tss_position "2928902"; locus_tag "YPK_TSS_642"; feature_id "YPK_TSS_642"; associated_feature "YPK_2662"; alternative_tss_positions "";
NC_010465	-	CDS	2929053	2929063	.	+	.	distance_start_codon "95"; tss_position "2929053"; locus_tag "YPK_TSS_643"; feature_id "YPK_TSS_643"; associated_feature "YPK_2663"; alternative_tss_positions "";
NC_010465	-	CDS	2933313	2933323	.	-	.	distance_start_codon "27"; tss_position "2933323"; locus_tag "YPK_TSS_644"; feature_id "YPK_TSS_644"; associated_feature "YPK_2665"; alternative_tss_positions "";
NC_010465	-	CDS	2935684	2935694	.	-	.	distance_start_codon "71"; tss_position "2935694"; locus_tag "YPK_TSS_645"; feature_id "YPK_TSS_645"; associated_feature "YPK_2666"; alternative_tss_positions "";
NC_010465	-	CDS	2938322	2938332	.	-	.	distance_start_codon "158"; tss_position "2938332"; locus_tag "YPK_TSS_646"; feature_id "YPK_TSS_646"; associated_feature "YPK_2668"; alternative_tss_positions "";
NC_010465	-	CDS	2938513	2938523	.	-	.	distance_start_codon "349"; tss_position "2938523"; locus_tag "YPK_TSS_647"; feature_id "YPK_TSS_647"; associated_feature "YPK_2668"; alternative_tss_positions "";
NC_010465	-	CDS	2939089	2939099	.	-	.	distance_start_codon "59"; tss_position "2939099"; locus_tag "YPK_TSS_648"; feature_id "YPK_TSS_648"; associated_feature "YPK_2669"; alternative_tss_positions "2939097";
NC_010465	-	CDS	2939164	2939174	.	-	.	distance_start_codon "134"; tss_position "2939174"; locus_tag "YPK_TSS_649"; feature_id "YPK_TSS_649"; associated_feature "YPK_2669"; alternative_tss_positions "";
NC_010465	-	CDS	2941932	2941942	.	-	.	distance_start_codon "45"; tss_position "2941942"; locus_tag "YPK_TSS_650"; feature_id "YPK_TSS_650"; associated_feature "YPK_2671"; alternative_tss_positions "";
NC_010465	-	CDS	2949150	2949160	.	+	.	distance_start_codon "44"; tss_position "2949150"; locus_tag "YPK_TSS_651"; feature_id "YPK_TSS_651"; associated_feature "YPK_2676"; alternative_tss_positions "";
NC_010465	-	CDS	2949162	2949172	.	+	.	distance_start_codon "32"; tss_position "2949162"; locus_tag "YPK_TSS_652"; feature_id "YPK_TSS_652"; associated_feature "YPK_2676"; alternative_tss_positions "";
NC_010465	-	CDS	2953736	2953746	.	+	.	distance_start_codon "369"; tss_position "2953736"; locus_tag "YPK_TSS_653"; feature_id "YPK_TSS_653"; associated_feature "YPK_2679"; alternative_tss_positions "";
NC_010465	-	CDS	2956226	2956236	.	-	.	distance_start_codon "32"; tss_position "2956236"; locus_tag "YPK_TSS_654"; feature_id "YPK_TSS_654"; associated_feature "YPK_2680"; alternative_tss_positions "";
NC_010465	-	CDS	2957939	2957949	.	-	.	distance_start_codon "214"; tss_position "2957949"; locus_tag "YPK_TSS_655"; feature_id "YPK_TSS_655"; associated_feature "YPK_2681"; alternative_tss_positions "";
NC_010465	-	CDS	2965006	2965016	.	-	.	distance_start_codon "338"; tss_position "2965016"; locus_tag "YPK_TSS_656"; feature_id "YPK_TSS_656"; associated_feature "YPK_2686"; alternative_tss_positions "";
NC_010465	-	CDS	2965416	2965426	.	+	.	distance_start_codon "30"; tss_position "2965416"; locus_tag "YPK_TSS_657"; feature_id "YPK_TSS_657"; associated_feature "YPK_2687"; alternative_tss_positions "";
NC_010465	-	CDS	2966680	2966690	.	+	.	distance_start_codon "187"; tss_position "2966680"; locus_tag "YPK_TSS_658"; feature_id "YPK_TSS_658"; associated_feature "YPK_2688"; alternative_tss_positions "";
NC_010465	-	CDS	2971419	2971429	.	+	.	distance_start_codon "36"; tss_position "2971419"; locus_tag "YPK_TSS_659"; feature_id "YPK_TSS_659"; associated_feature "YPK_2691"; alternative_tss_positions "";
NC_010465	-	CDS	2974518	2974528	.	-	.	distance_start_codon "181"; tss_position "2974528"; locus_tag "YPK_TSS_660"; feature_id "YPK_TSS_660"; associated_feature "YPK_2692"; alternative_tss_positions "";
NC_010465	-	CDS	2974726	2974736	.	-	.	distance_start_codon "43"; tss_position "2974736"; locus_tag "YPK_TSS_661"; feature_id "YPK_TSS_661"; associated_feature "YPK_2693"; alternative_tss_positions "";
NC_010465	-	CDS	2974760	2974770	.	-	.	distance_start_codon "77"; tss_position "2974770"; locus_tag "YPK_TSS_662"; feature_id "YPK_TSS_662"; associated_feature "YPK_2693"; alternative_tss_positions "";
NC_010465	-	CDS	2974962	2974972	.	+	.	distance_start_codon "92"; tss_position "2974962"; locus_tag "YPK_TSS_663"; feature_id "YPK_TSS_663"; associated_feature "YPK_2694"; alternative_tss_positions "2974960";
NC_010465	-	CDS	2981822	2981832	.	+	.	distance_start_codon "178"; tss_position "2981822"; locus_tag "YPK_TSS_664"; feature_id "YPK_TSS_664"; associated_feature "YPK_2700"; alternative_tss_positions "2981820";
NC_010465	-	CDS	2986000	2986010	.	+	.	distance_start_codon "28"; tss_position "2986000"; locus_tag "YPK_TSS_665"; feature_id "YPK_TSS_665"; associated_feature "YPK_2703"; alternative_tss_positions "";
NC_010465	-	CDS	2988120	2988130	.	+	.	distance_start_codon "36"; tss_position "2988120"; locus_tag "YPK_TSS_666"; feature_id "YPK_TSS_666"; associated_feature "YPK_2705"; alternative_tss_positions "";
NC_010465	-	CDS	2988167	2988177	.	+	.	distance_start_codon "-11"; tss_position "2988167"; locus_tag "YPK_TSS_667"; feature_id "YPK_TSS_667"; associated_feature "YPK_2705"; alternative_tss_positions "";
NC_010465	-	CDS	3013282	3013292	.	-	.	distance_start_codon "244"; tss_position "3013292"; locus_tag "YPK_TSS_668"; feature_id "YPK_TSS_668"; associated_feature "YPK_2732"; alternative_tss_positions "";
NC_010465	-	CDS	3013415	3013425	.	+	.	distance_start_codon "96"; tss_position "3013415"; locus_tag "YPK_TSS_669"; feature_id "YPK_TSS_669"; associated_feature "YPK_2733"; alternative_tss_positions "";
NC_010465	-	CDS	3017854	3017864	.	+	.	distance_start_codon "29"; tss_position "3017854"; locus_tag "YPK_TSS_670"; feature_id "YPK_TSS_670"; associated_feature "YPK_2737"; alternative_tss_positions "";
NC_010465	-	CDS	3018269	3018279	.	+	.	distance_start_codon "515"; tss_position "3018269"; locus_tag "YPK_TSS_671"; feature_id "YPK_TSS_671"; associated_feature "YPK_2738"; alternative_tss_positions "";
NC_010465	-	CDS	3018753	3018763	.	+	.	distance_start_codon "31"; tss_position "3018753"; locus_tag "YPK_TSS_672"; feature_id "YPK_TSS_672"; associated_feature "YPK_2738"; alternative_tss_positions "";
NC_010465	-	CDS	3020393	3020403	.	+	.	distance_start_codon "242"; tss_position "3020393"; locus_tag "YPK_TSS_673"; feature_id "YPK_TSS_673"; associated_feature "YPK_2739"; alternative_tss_positions "";
NC_010465	-	CDS	3023736	3023746	.	-	.	distance_start_codon "131"; tss_position "3023746"; locus_tag "YPK_TSS_674"; feature_id "YPK_TSS_674"; associated_feature "YPK_2740"; alternative_tss_positions "";
NC_010465	-	CDS	3035164	3035174	.	-	.	distance_start_codon "5"; tss_position "3035174"; locus_tag "YPK_TSS_675"; feature_id "YPK_TSS_675"; associated_feature "YPK_2751"; alternative_tss_positions "";
NC_010465	-	CDS	3037043	3037053	.	-	.	distance_start_codon "111"; tss_position "3037053"; locus_tag "YPK_TSS_676"; feature_id "YPK_TSS_676"; associated_feature "YPK_2752"; alternative_tss_positions "";
NC_010465	-	CDS	3038118	3038128	.	-	.	distance_start_codon "56"; tss_position "3038128"; locus_tag "YPK_TSS_677"; feature_id "YPK_TSS_677"; associated_feature "YPK_2754"; alternative_tss_positions "";
NC_010465	-	CDS	3038143	3038153	.	-	.	distance_start_codon "81"; tss_position "3038153"; locus_tag "YPK_TSS_678"; feature_id "YPK_TSS_678"; associated_feature "YPK_2754"; alternative_tss_positions "";
NC_010465	-	CDS	3039963	3039973	.	+	.	distance_start_codon "19"; tss_position "3039963"; locus_tag "YPK_TSS_679"; feature_id "YPK_TSS_679"; associated_feature "YPK_2756"; alternative_tss_positions "";
NC_010465	-	CDS	3046632	3046642	.	-	.	distance_start_codon "63"; tss_position "3046642"; locus_tag "YPK_TSS_680"; feature_id "YPK_TSS_680"; associated_feature "YPK_2761"; alternative_tss_positions "";
NC_010465	-	CDS	3046647	3046657	.	-	.	distance_start_codon "78"; tss_position "3046657"; locus_tag "YPK_TSS_681"; feature_id "YPK_TSS_681"; associated_feature "YPK_2761"; alternative_tss_positions "";
NC_010465	-	CDS	3059332	3059342	.	-	.	distance_start_codon "63"; tss_position "3059342"; locus_tag "YPK_TSS_682"; feature_id "YPK_TSS_682"; associated_feature "YPK_2771"; alternative_tss_positions "";
NC_010465	-	CDS	3064574	3064584	.	+	.	distance_start_codon "34"; tss_position "3064574"; locus_tag "YPK_TSS_683"; feature_id "YPK_TSS_683"; associated_feature "YPK_2777"; alternative_tss_positions "";
NC_010465	-	CDS	3066740	3066750	.	-	.	distance_start_codon "237"; tss_position "3066750"; locus_tag "YPK_TSS_684"; feature_id "YPK_TSS_684"; associated_feature "YPK_2778"; alternative_tss_positions "";
NC_010465	-	CDS	3069484	3069494	.	-	.	distance_start_codon "71"; tss_position "3069494"; locus_tag "YPK_TSS_685"; feature_id "YPK_TSS_685"; associated_feature "YPK_2780"; alternative_tss_positions "";
NC_010465	-	CDS	3069930	3069940	.	-	.	distance_start_codon "25"; tss_position "3069940"; locus_tag "YPK_TSS_686"; feature_id "YPK_TSS_686"; associated_feature "YPK_2781"; alternative_tss_positions "";
NC_010465	-	CDS	3071221	3071231	.	+	.	distance_start_codon "52"; tss_position "3071221"; locus_tag "YPK_TSS_687"; feature_id "YPK_TSS_687"; associated_feature "YPK_2783"; alternative_tss_positions "";
NC_010465	-	CDS	3072179	3072189	.	+	.	distance_start_codon "237"; tss_position "3072179"; locus_tag "YPK_TSS_688"; feature_id "YPK_TSS_688"; associated_feature "YPK_2784"; alternative_tss_positions "";
NC_010465	-	CDS	3072359	3072369	.	+	.	distance_start_codon "57"; tss_position "3072359"; locus_tag "YPK_TSS_689"; feature_id "YPK_TSS_689"; associated_feature "YPK_2784"; alternative_tss_positions "";
NC_010465	-	CDS	3075206	3075216	.	+	.	distance_start_codon "42"; tss_position "3075206"; locus_tag "YPK_TSS_690"; feature_id "YPK_TSS_690"; associated_feature "YPK_2786"; alternative_tss_positions "";
NC_010465	-	CDS	3084496	3084506	.	-	.	distance_start_codon "300"; tss_position "3084506"; locus_tag "YPK_TSS_691"; feature_id "YPK_TSS_691"; associated_feature "YPK_2793"; alternative_tss_positions "";
NC_010465	-	CDS	3086567	3086577	.	+	.	distance_start_codon "92"; tss_position "3086567"; locus_tag "YPK_TSS_692"; feature_id "YPK_TSS_692"; associated_feature "YPK_2795"; alternative_tss_positions "3086566";
NC_010465	-	CDS	3088045	3088055	.	-	.	distance_start_codon "20"; tss_position "3088055"; locus_tag "YPK_TSS_693"; feature_id "YPK_TSS_693"; associated_feature "YPK_2796"; alternative_tss_positions "";
NC_010465	-	CDS	3088185	3088195	.	+	.	distance_start_codon "28"; tss_position "3088185"; locus_tag "YPK_TSS_694"; feature_id "YPK_TSS_694"; associated_feature "YPK_2797"; alternative_tss_positions "";
NC_010465	-	CDS	3093417	3093427	.	+	.	distance_start_codon "51"; tss_position "3093417"; locus_tag "YPK_TSS_695"; feature_id "YPK_TSS_695"; associated_feature "YPK_2804"; alternative_tss_positions "";
NC_010465	-	CDS	3112908	3112918	.	-	.	distance_start_codon "30"; tss_position "3112918"; locus_tag "YPK_TSS_696"; feature_id "YPK_TSS_696"; associated_feature "YPK_2826"; alternative_tss_positions "";
NC_010465	-	CDS	3113852	3113862	.	+	.	distance_start_codon "0"; tss_position "3113852"; locus_tag "YPK_TSS_697"; feature_id "YPK_TSS_697"; associated_feature "YPK_2829"; alternative_tss_positions "";
NC_010465	-	CDS	3114756	3114766	.	+	.	distance_start_codon "24"; tss_position "3114756"; locus_tag "YPK_TSS_698"; feature_id "YPK_TSS_698"; associated_feature "YPK_2830"; alternative_tss_positions "";
NC_010465	-	CDS	3121455	3121465	.	+	.	distance_start_codon "178"; tss_position "3121455"; locus_tag "YPK_TSS_699"; feature_id "YPK_TSS_699"; associated_feature "YPK_2836"; alternative_tss_positions "";
NC_010465	-	CDS	3121526	3121536	.	+	.	distance_start_codon "107"; tss_position "3121526"; locus_tag "YPK_TSS_700"; feature_id "YPK_TSS_700"; associated_feature "YPK_2836"; alternative_tss_positions "";
NC_010465	-	CDS	3121607	3121617	.	+	.	distance_start_codon "26"; tss_position "3121607"; locus_tag "YPK_TSS_701"; feature_id "YPK_TSS_701"; associated_feature "YPK_2836"; alternative_tss_positions "";
NC_010465	-	CDS	3123978	3123988	.	+	.	distance_start_codon "57"; tss_position "3123978"; locus_tag "YPK_TSS_702"; feature_id "YPK_TSS_702"; associated_feature "YPK_2838"; alternative_tss_positions "";
NC_010465	-	CDS	3125853	3125863	.	-	.	distance_start_codon "68"; tss_position "3125863"; locus_tag "YPK_TSS_703"; feature_id "YPK_TSS_703"; associated_feature "YPK_2839"; alternative_tss_positions "";
NC_010465	-	CDS	3130486	3130496	.	+	.	distance_start_codon "287"; tss_position "3130486"; locus_tag "YPK_TSS_704"; feature_id "YPK_TSS_704"; associated_feature "YPK_2843"; alternative_tss_positions "";
NC_010465	-	CDS	3130569	3130579	.	+	.	distance_start_codon "204"; tss_position "3130569"; locus_tag "YPK_TSS_705"; feature_id "YPK_TSS_705"; associated_feature "YPK_2843"; alternative_tss_positions "3130570";
NC_010465	-	CDS	3134378	3134388	.	-	.	distance_start_codon "21"; tss_position "3134388"; locus_tag "YPK_TSS_706"; feature_id "YPK_TSS_706"; associated_feature "YPK_2844"; alternative_tss_positions "";
NC_010465	-	CDS	3137277	3137287	.	-	.	distance_start_codon "39"; tss_position "3137287"; locus_tag "YPK_TSS_707"; feature_id "YPK_TSS_707"; associated_feature "YPK_2846"; alternative_tss_positions "";
NC_010465	-	CDS	3137520	3137530	.	+	.	distance_start_codon "28"; tss_position "3137520"; locus_tag "YPK_TSS_708"; feature_id "YPK_TSS_708"; associated_feature "YPK_2847"; alternative_tss_positions "";
NC_010465	-	CDS	3138625	3138635	.	+	.	distance_start_codon "145"; tss_position "3138625"; locus_tag "YPK_TSS_709"; feature_id "YPK_TSS_709"; associated_feature "YPK_2848"; alternative_tss_positions "";
NC_010465	-	CDS	3144418	3144428	.	-	.	distance_start_codon "22"; tss_position "3144428"; locus_tag "YPK_TSS_710"; feature_id "YPK_TSS_710"; associated_feature "YPK_2852"; alternative_tss_positions "";
NC_010465	-	CDS	3147082	3147092	.	-	.	distance_start_codon "60"; tss_position "3147092"; locus_tag "YPK_TSS_711"; feature_id "YPK_TSS_711"; associated_feature "YPK_2854"; alternative_tss_positions "";
NC_010465	-	CDS	3147272	3147282	.	+	.	distance_start_codon "121"; tss_position "3147272"; locus_tag "YPK_TSS_712"; feature_id "YPK_TSS_712"; associated_feature "YPK_2855"; alternative_tss_positions "3147271";
NC_010465	-	CDS	3153864	3153874	.	+	.	distance_start_codon "28"; tss_position "3153864"; locus_tag "YPK_TSS_713"; feature_id "YPK_TSS_713"; associated_feature "YPK_2859"; alternative_tss_positions "";
NC_010465	-	CDS	3163187	3163197	.	+	.	distance_start_codon "56"; tss_position "3163187"; locus_tag "YPK_TSS_714"; feature_id "YPK_TSS_714"; associated_feature "YPK_2866"; alternative_tss_positions "";
NC_010465	-	CDS	3166559	3166569	.	-	.	distance_start_codon "28"; tss_position "3166569"; locus_tag "YPK_TSS_715"; feature_id "YPK_TSS_715"; associated_feature "YPK_2868"; alternative_tss_positions "";
NC_010465	-	CDS	3173363	3173373	.	-	.	distance_start_codon "81"; tss_position "3173373"; locus_tag "YPK_TSS_716"; feature_id "YPK_TSS_716"; associated_feature "YPK_2874"; alternative_tss_positions "";
NC_010465	-	CDS	3177751	3177761	.	-	.	distance_start_codon "119"; tss_position "3177761"; locus_tag "YPK_TSS_717"; feature_id "YPK_TSS_717"; associated_feature "YPK_2879"; alternative_tss_positions "";
NC_010465	-	CDS	3177802	3177812	.	-	.	distance_start_codon "170"; tss_position "3177812"; locus_tag "YPK_TSS_718"; feature_id "YPK_TSS_718"; associated_feature "YPK_2879"; alternative_tss_positions "";
NC_010465	-	CDS	3179214	3179224	.	+	.	distance_start_codon "29"; tss_position "3179214"; locus_tag "YPK_TSS_719"; feature_id "YPK_TSS_719"; associated_feature "YPK_2881"; alternative_tss_positions "3179216";
NC_010465	-	CDS	3183160	3183170	.	-	.	distance_start_codon "7"; tss_position "3183170"; locus_tag "YPK_TSS_720"; feature_id "YPK_TSS_720"; associated_feature "YPK_2885"; alternative_tss_positions "";
NC_010465	-	CDS	3192584	3192594	.	-	.	distance_start_codon "129"; tss_position "3192594"; locus_tag "YPK_TSS_721"; feature_id "YPK_TSS_721"; associated_feature "YPK_2898"; alternative_tss_positions "3192593";
NC_010465	-	CDS	3217896	3217906	.	-	.	distance_start_codon "57"; tss_position "3217906"; locus_tag "YPK_TSS_722"; feature_id "YPK_TSS_722"; associated_feature "YPK_2918"; alternative_tss_positions "";
NC_010465	-	CDS	3220698	3220708	.	-	.	distance_start_codon "217"; tss_position "3220708"; locus_tag "YPK_TSS_723"; feature_id "YPK_TSS_723"; associated_feature "YPK_2922"; alternative_tss_positions "";
NC_010465	-	CDS	3224687	3224697	.	-	.	distance_start_codon "68"; tss_position "3224697"; locus_tag "YPK_TSS_724"; feature_id "YPK_TSS_724"; associated_feature "YPK_2926"; alternative_tss_positions "";
NC_010465	-	CDS	3230328	3230338	.	-	.	distance_start_codon "28"; tss_position "3230338"; locus_tag "YPK_TSS_725"; feature_id "YPK_TSS_725"; associated_feature "YPK_2931"; alternative_tss_positions "";
NC_010465	-	CDS	3232950	3232960	.	-	.	distance_start_codon "81"; tss_position "3232960"; locus_tag "YPK_TSS_726"; feature_id "YPK_TSS_726"; associated_feature "YPK_2933"; alternative_tss_positions "";
NC_010465	-	CDS	3232971	3232981	.	-	.	distance_start_codon "102"; tss_position "3232981"; locus_tag "YPK_TSS_727"; feature_id "YPK_TSS_727"; associated_feature "YPK_2933"; alternative_tss_positions "";
NC_010465	-	CDS	3236649	3236659	.	-	.	distance_start_codon "65"; tss_position "3236659"; locus_tag "YPK_TSS_728"; feature_id "YPK_TSS_728"; associated_feature "YPK_2937"; alternative_tss_positions "";
NC_010465	-	CDS	3237003	3237013	.	-	.	distance_start_codon "32"; tss_position "3237013"; locus_tag "YPK_TSS_729"; feature_id "YPK_TSS_729"; associated_feature "YPK_2938"; alternative_tss_positions "3237012";
NC_010465	-	CDS	3237073	3237083	.	-	.	distance_start_codon "102"; tss_position "3237083"; locus_tag "YPK_TSS_730"; feature_id "YPK_TSS_730"; associated_feature "YPK_2938"; alternative_tss_positions "";
NC_010465	-	CDS	3245563	3245573	.	+	.	distance_start_codon "89"; tss_position "3245563"; locus_tag "YPK_TSS_731"; feature_id "YPK_TSS_731"; associated_feature "YPK_2947"; alternative_tss_positions "";
NC_010465	-	CDS	3248325	3248335	.	-	.	distance_start_codon "15"; tss_position "3248335"; locus_tag "YPK_TSS_732"; feature_id "YPK_TSS_732"; associated_feature "YPK_2949"; alternative_tss_positions "";
NC_010465	-	CDS	3248344	3248354	.	-	.	distance_start_codon "34"; tss_position "3248354"; locus_tag "YPK_TSS_733"; feature_id "YPK_TSS_733"; associated_feature "YPK_2949"; alternative_tss_positions "";
NC_010465	-	CDS	3254537	3254547	.	-	.	distance_start_codon "259"; tss_position "3254547"; locus_tag "YPK_TSS_734"; feature_id "YPK_TSS_734"; associated_feature "YPK_2955"; alternative_tss_positions "";
NC_010465	-	CDS	3255659	3255669	.	-	.	distance_start_codon "38"; tss_position "3255669"; locus_tag "YPK_TSS_735"; feature_id "YPK_TSS_735"; associated_feature "YPK_2956"; alternative_tss_positions "";
NC_010465	-	CDS	3258572	3258582	.	-	.	distance_start_codon "25"; tss_position "3258582"; locus_tag "YPK_TSS_736"; feature_id "YPK_TSS_736"; associated_feature "YPK_2960"; alternative_tss_positions "";
NC_010465	-	CDS	3258669	3258679	.	-	.	distance_start_codon "122"; tss_position "3258679"; locus_tag "YPK_TSS_737"; feature_id "YPK_TSS_737"; associated_feature "YPK_2960"; alternative_tss_positions "";
NC_010465	-	CDS	3258772	3258782	.	-	.	distance_start_codon "225"; tss_position "3258782"; locus_tag "YPK_TSS_738"; feature_id "YPK_TSS_738"; associated_feature "YPK_2960"; alternative_tss_positions "";
NC_010465	-	CDS	3259028	3259038	.	-	.	distance_start_codon "17"; tss_position "3259038"; locus_tag "YPK_TSS_739"; feature_id "YPK_TSS_739"; associated_feature "YPK_2961"; alternative_tss_positions "";
NC_010465	-	CDS	3268950	3268960	.	-	.	distance_start_codon "146"; tss_position "3268960"; locus_tag "YPK_TSS_740"; feature_id "YPK_TSS_740"; associated_feature "YPK_2968"; alternative_tss_positions "";
NC_010465	-	CDS	3268975	3268985	.	-	.	distance_start_codon "171"; tss_position "3268985"; locus_tag "YPK_TSS_741"; feature_id "YPK_TSS_741"; associated_feature "YPK_2968"; alternative_tss_positions "";
NC_010465	-	CDS	3272586	3272596	.	-	.	distance_start_codon "163"; tss_position "3272596"; locus_tag "YPK_TSS_742"; feature_id "YPK_TSS_742"; associated_feature "YPK_2972"; alternative_tss_positions "";
NC_010465	-	CDS	3272755	3272765	.	+	.	distance_start_codon "388"; tss_position "3272755"; locus_tag "YPK_TSS_743"; feature_id "YPK_TSS_743"; associated_feature "YPK_2973"; alternative_tss_positions "";
NC_010465	-	CDS	3272831	3272841	.	+	.	distance_start_codon "312"; tss_position "3272831"; locus_tag "YPK_TSS_744"; feature_id "YPK_TSS_744"; associated_feature "YPK_2973"; alternative_tss_positions "";
NC_010465	-	CDS	3272880	3272890	.	+	.	distance_start_codon "263"; tss_position "3272880"; locus_tag "YPK_TSS_745"; feature_id "YPK_TSS_745"; associated_feature "YPK_2973"; alternative_tss_positions "";
NC_010465	-	CDS	3275133	3275143	.	-	.	distance_start_codon "34"; tss_position "3275143"; locus_tag "YPK_TSS_746"; feature_id "YPK_TSS_746"; associated_feature "YPK_2974"; alternative_tss_positions "";
NC_010465	-	CDS	3277902	3277912	.	+	.	distance_start_codon "74"; tss_position "3277902"; locus_tag "YPK_TSS_747"; feature_id "YPK_TSS_747"; associated_feature "YPK_2977"; alternative_tss_positions "";
NC_010465	-	CDS	3277949	3277959	.	+	.	distance_start_codon "27"; tss_position "3277949"; locus_tag "YPK_TSS_748"; feature_id "YPK_TSS_748"; associated_feature "YPK_2977"; alternative_tss_positions "3277950";
NC_010465	-	CDS	3279192	3279202	.	-	.	distance_start_codon "24"; tss_position "3279202"; locus_tag "YPK_TSS_749"; feature_id "YPK_TSS_749"; associated_feature "YPK_2979"; alternative_tss_positions "";
NC_010465	-	CDS	3279335	3279345	.	+	.	distance_start_codon "-8"; tss_position "3279335"; locus_tag "YPK_TSS_750"; feature_id "YPK_TSS_750"; associated_feature "YPK_2980"; alternative_tss_positions "3279336";
NC_010465	-	CDS	3283569	3283579	.	+	.	distance_start_codon "-7"; tss_position "3283569"; locus_tag "YPK_TSS_751"; feature_id "YPK_TSS_751"; associated_feature "YPK_2988"; alternative_tss_positions "";
NC_010465	-	CDS	3283583	3283593	.	+	.	distance_start_codon "167"; tss_position "3283583"; locus_tag "YPK_TSS_752"; feature_id "YPK_TSS_752"; associated_feature "YPK_2989"; alternative_tss_positions "";
NC_010465	-	CDS	3284402	3284412	.	+	.	distance_start_codon "52"; tss_position "3284402"; locus_tag "YPK_TSS_753"; feature_id "YPK_TSS_753"; associated_feature "YPK_2990"; alternative_tss_positions "";
NC_010465	-	CDS	3285221	3285231	.	+	.	distance_start_codon "127"; tss_position "3285221"; locus_tag "YPK_TSS_754"; feature_id "YPK_TSS_754"; associated_feature "YPK_2991"; alternative_tss_positions "";
NC_010465	-	CDS	3285269	3285279	.	+	.	distance_start_codon "79"; tss_position "3285269"; locus_tag "YPK_TSS_755"; feature_id "YPK_TSS_755"; associated_feature "YPK_2991"; alternative_tss_positions "";
NC_010465	-	CDS	3293055	3293065	.	-	.	distance_start_codon "33"; tss_position "3293065"; locus_tag "YPK_TSS_756"; feature_id "YPK_TSS_756"; associated_feature "YPK_2994"; alternative_tss_positions "";
NC_010465	-	CDS	3296116	3296126	.	-	.	distance_start_codon "135"; tss_position "3296126"; locus_tag "YPK_TSS_757"; feature_id "YPK_TSS_757"; associated_feature "YPK_2996"; alternative_tss_positions "";
NC_010465	-	CDS	3296255	3296265	.	+	.	distance_start_codon "135"; tss_position "3296255"; locus_tag "YPK_TSS_758"; feature_id "YPK_TSS_758"; associated_feature "YPK_2997"; alternative_tss_positions "";
NC_010465	-	CDS	3299476	3299486	.	+	.	distance_start_codon "195"; tss_position "3299476"; locus_tag "YPK_TSS_759"; feature_id "YPK_TSS_759"; associated_feature "YPK_3000"; alternative_tss_positions "3299475";
NC_010465	-	CDS	3306949	3306959	.	+	.	distance_start_codon "152"; tss_position "3306949"; locus_tag "YPK_TSS_760"; feature_id "YPK_TSS_760"; associated_feature "YPK_3006"; alternative_tss_positions "";
NC_010465	-	CDS	3307014	3307024	.	+	.	distance_start_codon "87"; tss_position "3307014"; locus_tag "YPK_TSS_761"; feature_id "YPK_TSS_761"; associated_feature "YPK_3006"; alternative_tss_positions "";
NC_010465	-	CDS	3309592	3309602	.	+	.	distance_start_codon "56"; tss_position "3309592"; locus_tag "YPK_TSS_762"; feature_id "YPK_TSS_762"; associated_feature "YPK_3009"; alternative_tss_positions "";
NC_010465	-	CDS	3311778	3311788	.	+	.	distance_start_codon "198"; tss_position "3311778"; locus_tag "YPK_TSS_763"; feature_id "YPK_TSS_763"; associated_feature "YPK_3010"; alternative_tss_positions "";
NC_010465	-	CDS	3311800	3311810	.	+	.	distance_start_codon "176"; tss_position "3311800"; locus_tag "YPK_TSS_764"; feature_id "YPK_TSS_764"; associated_feature "YPK_3010"; alternative_tss_positions "";
NC_010465	-	CDS	3315839	3315849	.	-	.	distance_start_codon "27"; tss_position "3315849"; locus_tag "YPK_TSS_765"; feature_id "YPK_TSS_765"; associated_feature "YPK_3014"; alternative_tss_positions "";
NC_010465	-	CDS	3316012	3316022	.	+	.	distance_start_codon "72"; tss_position "3316012"; locus_tag "YPK_TSS_766"; feature_id "YPK_TSS_766"; associated_feature "YPK_3015"; alternative_tss_positions "3316011";
NC_010465	-	CDS	3321111	3321121	.	+	.	distance_start_codon "99"; tss_position "3321111"; locus_tag "YPK_TSS_767"; feature_id "YPK_TSS_767"; associated_feature "YPK_3019"; alternative_tss_positions "";
NC_010465	-	CDS	3321237	3321247	.	+	.	distance_start_codon "294"; tss_position "3321237"; locus_tag "YPK_TSS_768"; feature_id "YPK_TSS_768"; associated_feature "YPK_3020"; alternative_tss_positions "";
NC_010465	-	CDS	3326733	3326743	.	+	.	distance_start_codon "38"; tss_position "3326733"; locus_tag "YPK_TSS_769"; feature_id "YPK_TSS_769"; associated_feature "YPK_3024"; alternative_tss_positions "";
NC_010465	-	CDS	3328629	3328639	.	+	.	distance_start_codon "17"; tss_position "3328629"; locus_tag "YPK_TSS_770"; feature_id "YPK_TSS_770"; associated_feature "YPK_3026"; alternative_tss_positions "";
NC_010465	-	CDS	3331035	3331045	.	-	.	distance_start_codon "102"; tss_position "3331045"; locus_tag "YPK_TSS_771"; feature_id "YPK_TSS_771"; associated_feature "YPK_3028"; alternative_tss_positions "";
NC_010465	-	CDS	3332558	3332568	.	-	.	distance_start_codon "43"; tss_position "3332568"; locus_tag "YPK_TSS_772"; feature_id "YPK_TSS_772"; associated_feature "YPK_3031"; alternative_tss_positions "";
NC_010465	-	CDS	3334426	3334436	.	+	.	distance_start_codon "167"; tss_position "3334426"; locus_tag "YPK_TSS_773"; feature_id "YPK_TSS_773"; associated_feature "YPK_3034"; alternative_tss_positions "";
NC_010465	-	CDS	3336142	3336152	.	-	.	distance_start_codon "21"; tss_position "3336152"; locus_tag "YPK_TSS_774"; feature_id "YPK_TSS_774"; associated_feature "YPK_3035"; alternative_tss_positions "";
NC_010465	-	CDS	3349133	3349143	.	-	.	distance_start_codon "119"; tss_position "3349143"; locus_tag "YPK_TSS_775"; feature_id "YPK_TSS_775"; associated_feature "YPK_3046"; alternative_tss_positions "";
NC_010465	-	CDS	3353143	3353153	.	+	.	distance_start_codon "19"; tss_position "3353143"; locus_tag "YPK_TSS_776"; feature_id "YPK_TSS_776"; associated_feature "YPK_3051"; alternative_tss_positions "";
NC_010465	-	CDS	3374792	3374802	.	-	.	distance_start_codon "16"; tss_position "3374802"; locus_tag "YPK_TSS_777"; feature_id "YPK_TSS_777"; associated_feature "YPK_3069"; alternative_tss_positions "";
NC_010465	-	CDS	3392923	3392933	.	+	.	distance_start_codon "125"; tss_position "3392923"; locus_tag "YPK_TSS_778"; feature_id "YPK_TSS_778"; associated_feature "YPK_3087"; alternative_tss_positions "";
NC_010465	-	CDS	3399088	3399098	.	-	.	distance_start_codon "269"; tss_position "3399098"; locus_tag "YPK_TSS_779"; feature_id "YPK_TSS_779"; associated_feature "YPK_3094"; alternative_tss_positions "";
NC_010465	-	CDS	3400472	3400482	.	-	.	distance_start_codon "92"; tss_position "3400482"; locus_tag "YPK_TSS_780"; feature_id "YPK_TSS_780"; associated_feature "YPK_3097"; alternative_tss_positions "3400481";
NC_010465	-	CDS	3402788	3402798	.	+	.	distance_start_codon "0"; tss_position "3402788"; locus_tag "YPK_TSS_781"; feature_id "YPK_TSS_781"; associated_feature "YPK_3102"; alternative_tss_positions "";
NC_010465	-	CDS	3404146	3404156	.	+	.	distance_start_codon "-12"; tss_position "3404146"; locus_tag "YPK_TSS_782"; feature_id "YPK_TSS_782"; associated_feature "YPK_3104"; alternative_tss_positions "";
NC_010465	-	CDS	3406827	3406837	.	+	.	distance_start_codon "23"; tss_position "3406827"; locus_tag "YPK_TSS_783"; feature_id "YPK_TSS_783"; associated_feature "YPK_3108"; alternative_tss_positions "";
NC_010465	-	CDS	3439316	3439326	.	+	.	distance_start_codon "27"; tss_position "3439316"; locus_tag "YPK_TSS_784"; feature_id "YPK_TSS_784"; associated_feature "YPK_3146"; alternative_tss_positions "";
NC_010465	-	CDS	3445251	3445261	.	-	.	distance_start_codon "65"; tss_position "3445261"; locus_tag "YPK_TSS_785"; feature_id "YPK_TSS_785"; associated_feature "YPK_3149"; alternative_tss_positions "";
NC_010465	-	CDS	3445646	3445656	.	+	.	distance_start_codon "38"; tss_position "3445646"; locus_tag "YPK_TSS_786"; feature_id "YPK_TSS_786"; associated_feature "YPK_3150"; alternative_tss_positions "";
NC_010465	-	CDS	3446410	3446420	.	+	.	distance_start_codon "155"; tss_position "3446410"; locus_tag "YPK_TSS_787"; feature_id "YPK_TSS_787"; associated_feature "YPK_3151"; alternative_tss_positions "";
NC_010465	-	CDS	3448539	3448549	.	+	.	distance_start_codon "56"; tss_position "3448539"; locus_tag "YPK_TSS_788"; feature_id "YPK_TSS_788"; associated_feature "YPK_3153"; alternative_tss_positions "";
NC_010465	-	CDS	3448998	3449008	.	+	.	distance_start_codon "102"; tss_position "3448998"; locus_tag "YPK_TSS_789"; feature_id "YPK_TSS_789"; associated_feature "YPK_3154"; alternative_tss_positions "";
NC_010465	-	CDS	3456700	3456710	.	+	.	distance_start_codon "25"; tss_position "3456700"; locus_tag "YPK_TSS_790"; feature_id "YPK_TSS_790"; associated_feature "YPK_3161"; alternative_tss_positions "";
NC_010465	-	CDS	3457759	3457769	.	+	.	distance_start_codon "30"; tss_position "3457759"; locus_tag "YPK_TSS_791"; feature_id "YPK_TSS_791"; associated_feature "YPK_3162"; alternative_tss_positions "";
NC_010465	-	CDS	3459780	3459790	.	-	.	distance_start_codon "36"; tss_position "3459790"; locus_tag "YPK_TSS_792"; feature_id "YPK_TSS_792"; associated_feature "YPK_3164"; alternative_tss_positions "";
NC_010465	-	CDS	3459919	3459929	.	+	.	distance_start_codon "42"; tss_position "3459919"; locus_tag "YPK_TSS_793"; feature_id "YPK_TSS_793"; associated_feature "YPK_3165"; alternative_tss_positions "";
NC_010465	-	CDS	3469402	3469412	.	+	.	distance_start_codon "45"; tss_position "3469402"; locus_tag "YPK_TSS_794"; feature_id "YPK_TSS_794"; associated_feature "YPK_3175"; alternative_tss_positions "3469401";
NC_010465	-	CDS	3472562	3472572	.	-	.	distance_start_codon "33"; tss_position "3472572"; locus_tag "YPK_TSS_795"; feature_id "YPK_TSS_795"; associated_feature "YPK_3176"; alternative_tss_positions "";
NC_010465	-	CDS	3489216	3489226	.	-	.	distance_start_codon "332"; tss_position "3489226"; locus_tag "YPK_TSS_796"; feature_id "YPK_TSS_796"; associated_feature "YPK_3189"; alternative_tss_positions "";
NC_010465	-	CDS	3492123	3492133	.	-	.	distance_start_codon "343"; tss_position "3492133"; locus_tag "YPK_TSS_797"; feature_id "YPK_TSS_797"; associated_feature "YPK_3192"; alternative_tss_positions "";
NC_010465	-	CDS	3494142	3494152	.	-	.	distance_start_codon "68"; tss_position "3494152"; locus_tag "YPK_TSS_798"; feature_id "YPK_TSS_798"; associated_feature "YPK_3194"; alternative_tss_positions "";
NC_010465	-	CDS	3496222	3496232	.	-	.	distance_start_codon "47"; tss_position "3496232"; locus_tag "YPK_TSS_799"; feature_id "YPK_TSS_799"; associated_feature "YPK_3195"; alternative_tss_positions "";
NC_010465	-	CDS	3497365	3497375	.	-	.	distance_start_codon "61"; tss_position "3497375"; locus_tag "YPK_TSS_800"; feature_id "YPK_TSS_800"; associated_feature "YPK_3197"; alternative_tss_positions "";
NC_010465	-	CDS	3497630	3497640	.	-	.	distance_start_codon "326"; tss_position "3497640"; locus_tag "YPK_TSS_801"; feature_id "YPK_TSS_801"; associated_feature "YPK_3197"; alternative_tss_positions "";
NC_010465	-	CDS	3499396	3499406	.	-	.	distance_start_codon "60"; tss_position "3499406"; locus_tag "YPK_TSS_802"; feature_id "YPK_TSS_802"; associated_feature "YPK_3198"; alternative_tss_positions "";
NC_010465	-	CDS	3500745	3500755	.	-	.	distance_start_codon "190"; tss_position "3500755"; locus_tag "YPK_TSS_803"; feature_id "YPK_TSS_803"; associated_feature "YPK_3199"; alternative_tss_positions "";
NC_010465	-	CDS	3501985	3501995	.	+	.	distance_start_codon "107"; tss_position "3501985"; locus_tag "YPK_TSS_804"; feature_id "YPK_TSS_804"; associated_feature "YPK_3203"; alternative_tss_positions "3501986";
NC_010465	-	CDS	3507032	3507042	.	+	.	distance_start_codon "363"; tss_position "3507032"; locus_tag "YPK_TSS_805"; feature_id "YPK_TSS_805"; associated_feature "YPK_3207"; alternative_tss_positions "";
NC_010465	-	CDS	3507095	3507105	.	+	.	distance_start_codon "300"; tss_position "3507095"; locus_tag "YPK_TSS_806"; feature_id "YPK_TSS_806"; associated_feature "YPK_3207"; alternative_tss_positions "";
NC_010465	-	CDS	3507312	3507322	.	+	.	distance_start_codon "83"; tss_position "3507312"; locus_tag "YPK_TSS_807"; feature_id "YPK_TSS_807"; associated_feature "YPK_3207"; alternative_tss_positions "3507314";
NC_010465	-	CDS	3514254	3514264	.	+	.	distance_start_codon "188"; tss_position "3514254"; locus_tag "YPK_TSS_808"; feature_id "YPK_TSS_808"; associated_feature "YPK_3213"; alternative_tss_positions "";
NC_010465	-	CDS	3514336	3514346	.	+	.	distance_start_codon "106"; tss_position "3514336"; locus_tag "YPK_TSS_809"; feature_id "YPK_TSS_809"; associated_feature "YPK_3213"; alternative_tss_positions "";
NC_010465	-	CDS	3517084	3517094	.	-	.	distance_start_codon "80"; tss_position "3517094"; locus_tag "YPK_TSS_810"; feature_id "YPK_TSS_810"; associated_feature "YPK_3216"; alternative_tss_positions "";
NC_010465	-	CDS	3517246	3517256	.	+	.	distance_start_codon "25"; tss_position "3517246"; locus_tag "YPK_TSS_811"; feature_id "YPK_TSS_811"; associated_feature "YPK_3217"; alternative_tss_positions "";
NC_010465	-	CDS	3524142	3524152	.	-	.	distance_start_codon "59"; tss_position "3524152"; locus_tag "YPK_TSS_812"; feature_id "YPK_TSS_812"; associated_feature "YPK_3222"; alternative_tss_positions "";
NC_010465	-	CDS	3528343	3528353	.	+	.	distance_start_codon "609"; tss_position "3528343"; locus_tag "YPK_TSS_813"; feature_id "YPK_TSS_813"; associated_feature "YPK_3227"; alternative_tss_positions "";
NC_010465	-	CDS	3530198	3530208	.	-	.	distance_start_codon "65"; tss_position "3530208"; locus_tag "YPK_TSS_814"; feature_id "YPK_TSS_814"; associated_feature "YPK_3228"; alternative_tss_positions "";
NC_010465	-	CDS	3533173	3533183	.	-	.	distance_start_codon "214"; tss_position "3533183"; locus_tag "YPK_TSS_815"; feature_id "YPK_TSS_815"; associated_feature "YPK_3230"; alternative_tss_positions "";
NC_010465	-	CDS	3533593	3533603	.	-	.	distance_start_codon "61"; tss_position "3533603"; locus_tag "YPK_TSS_816"; feature_id "YPK_TSS_816"; associated_feature "YPK_3231"; alternative_tss_positions "";
NC_010465	-	CDS	3533661	3533671	.	-	.	distance_start_codon "129"; tss_position "3533671"; locus_tag "YPK_TSS_817"; feature_id "YPK_TSS_817"; associated_feature "YPK_3231"; alternative_tss_positions "";
NC_010465	-	CDS	3536186	3536196	.	-	.	distance_start_codon "82"; tss_position "3536196"; locus_tag "YPK_TSS_818"; feature_id "YPK_TSS_818"; associated_feature "YPK_3232"; alternative_tss_positions "";
NC_010465	-	CDS	3536426	3536436	.	-	.	distance_start_codon "322"; tss_position "3536436"; locus_tag "YPK_TSS_819"; feature_id "YPK_TSS_819"; associated_feature "YPK_3232"; alternative_tss_positions "";
NC_010465	-	CDS	3538435	3538445	.	-	.	distance_start_codon "36"; tss_position "3538445"; locus_tag "YPK_TSS_820"; feature_id "YPK_TSS_820"; associated_feature "YPK_3234"; alternative_tss_positions "";
NC_010465	-	CDS	3538513	3538523	.	-	.	distance_start_codon "114"; tss_position "3538523"; locus_tag "YPK_TSS_821"; feature_id "YPK_TSS_821"; associated_feature "YPK_3234"; alternative_tss_positions "";
NC_010465	-	CDS	3538569	3538579	.	-	.	distance_start_codon "170"; tss_position "3538579"; locus_tag "YPK_TSS_822"; feature_id "YPK_TSS_822"; associated_feature "YPK_3234"; alternative_tss_positions "";
NC_010465	-	CDS	3540350	3540360	.	-	.	distance_start_codon "185"; tss_position "3540360"; locus_tag "YPK_TSS_823"; feature_id "YPK_TSS_823"; associated_feature "YPK_3235"; alternative_tss_positions "";
NC_010465	-	CDS	3540522	3540532	.	-	.	distance_start_codon "99"; tss_position "3540532"; locus_tag "YPK_TSS_824"; feature_id "YPK_TSS_824"; associated_feature "YPK_3236"; alternative_tss_positions "";
NC_010465	-	CDS	3540941	3540951	.	-	.	distance_start_codon "39"; tss_position "3540951"; locus_tag "YPK_TSS_825"; feature_id "YPK_TSS_825"; associated_feature "YPK_3237"; alternative_tss_positions "";
NC_010465	-	CDS	3540964	3540974	.	-	.	distance_start_codon "62"; tss_position "3540974"; locus_tag "YPK_TSS_826"; feature_id "YPK_TSS_826"; associated_feature "YPK_3237"; alternative_tss_positions "";
NC_010465	-	CDS	3541182	3541192	.	+	.	distance_start_codon "79"; tss_position "3541182"; locus_tag "YPK_TSS_827"; feature_id "YPK_TSS_827"; associated_feature "YPK_3238"; alternative_tss_positions "";
NC_010465	-	CDS	3543654	3543664	.	+	.	distance_start_codon "65"; tss_position "3543654"; locus_tag "YPK_TSS_828"; feature_id "YPK_TSS_828"; associated_feature "YPK_3240"; alternative_tss_positions "";
NC_010465	-	CDS	3544807	3544817	.	+	.	distance_start_codon "45"; tss_position "3544807"; locus_tag "YPK_TSS_829"; feature_id "YPK_TSS_829"; associated_feature "YPK_3241"; alternative_tss_positions "";
NC_010465	-	CDS	3550103	3550113	.	+	.	distance_start_codon "22"; tss_position "3550103"; locus_tag "YPK_TSS_830"; feature_id "YPK_TSS_830"; associated_feature "YPK_3246"; alternative_tss_positions "";
NC_010465	-	CDS	3552120	3552130	.	-	.	distance_start_codon "26"; tss_position "3552130"; locus_tag "YPK_TSS_831"; feature_id "YPK_TSS_831"; associated_feature "YPK_3247"; alternative_tss_positions "";
NC_010465	-	CDS	3552284	3552294	.	+	.	distance_start_codon "52"; tss_position "3552284"; locus_tag "YPK_TSS_832"; feature_id "YPK_TSS_832"; associated_feature "YPK_3248"; alternative_tss_positions "";
NC_010465	-	CDS	3561643	3561653	.	-	.	distance_start_codon "34"; tss_position "3561653"; locus_tag "YPK_TSS_833"; feature_id "YPK_TSS_833"; associated_feature "YPK_3257"; alternative_tss_positions "";
NC_010465	-	CDS	3561651	3561661	.	-	.	distance_start_codon "42"; tss_position "3561661"; locus_tag "YPK_TSS_834"; feature_id "YPK_TSS_834"; associated_feature "YPK_3257"; alternative_tss_positions "";
NC_010465	-	CDS	3563464	3563474	.	-	.	distance_start_codon "29"; tss_position "3563474"; locus_tag "YPK_TSS_835"; feature_id "YPK_TSS_835"; associated_feature "YPK_3259"; alternative_tss_positions "";
NC_010465	-	CDS	3568340	3568350	.	-	.	distance_start_codon "61"; tss_position "3568350"; locus_tag "YPK_TSS_836"; feature_id "YPK_TSS_836"; associated_feature "YPK_3263"; alternative_tss_positions "";
NC_010465	-	CDS	3571644	3571654	.	+	.	distance_start_codon "147"; tss_position "3571644"; locus_tag "YPK_TSS_837"; feature_id "YPK_TSS_837"; associated_feature "YPK_3267"; alternative_tss_positions "";
NC_010465	-	CDS	3571658	3571668	.	+	.	distance_start_codon "133"; tss_position "3571658"; locus_tag "YPK_TSS_838"; feature_id "YPK_TSS_838"; associated_feature "YPK_3267"; alternative_tss_positions "";
NC_010465	-	CDS	3583762	3583772	.	-	.	distance_start_codon "145"; tss_position "3583772"; locus_tag "YPK_TSS_839"; feature_id "YPK_TSS_839"; associated_feature "YPK_3275"; alternative_tss_positions "";
NC_010465	-	CDS	3584372	3584382	.	-	.	distance_start_codon "41"; tss_position "3584382"; locus_tag "YPK_TSS_840"; feature_id "YPK_TSS_840"; associated_feature "YPK_3276"; alternative_tss_positions "";
NC_010465	-	CDS	3590794	3590804	.	-	.	distance_start_codon "147"; tss_position "3590804"; locus_tag "YPK_TSS_841"; feature_id "YPK_TSS_841"; associated_feature "YPK_3279"; alternative_tss_positions "";
NC_010465	-	CDS	3592437	3592447	.	-	.	distance_start_codon "30"; tss_position "3592447"; locus_tag "YPK_TSS_842"; feature_id "YPK_TSS_842"; associated_feature "YPK_3281"; alternative_tss_positions "";
NC_010465	-	CDS	3596009	3596019	.	-	.	distance_start_codon "25"; tss_position "3596019"; locus_tag "YPK_TSS_843"; feature_id "YPK_TSS_843"; associated_feature "YPK_3285"; alternative_tss_positions "";
NC_010465	-	CDS	3600240	3600250	.	-	.	distance_start_codon "22"; tss_position "3600250"; locus_tag "YPK_TSS_844"; feature_id "YPK_TSS_844"; associated_feature "YPK_3289"; alternative_tss_positions "";
NC_010465	-	CDS	3601579	3601589	.	-	.	distance_start_codon "54"; tss_position "3601589"; locus_tag "YPK_TSS_845"; feature_id "YPK_TSS_845"; associated_feature "YPK_3290"; alternative_tss_positions "";
NC_010465	-	CDS	3602170	3602180	.	-	.	distance_start_codon "60"; tss_position "3602180"; locus_tag "YPK_TSS_846"; feature_id "YPK_TSS_846"; associated_feature "YPK_3291"; alternative_tss_positions "3602178";
NC_010465	-	CDS	3607805	3607815	.	+	.	distance_start_codon "94"; tss_position "3607805"; locus_tag "YPK_TSS_847"; feature_id "YPK_TSS_847"; associated_feature "YPK_3295"; alternative_tss_positions "";
NC_010465	-	CDS	3619446	3619456	.	-	.	distance_start_codon "214"; tss_position "3619456"; locus_tag "YPK_TSS_848"; feature_id "YPK_TSS_848"; associated_feature "YPK_3305"; alternative_tss_positions "";
NC_010465	-	CDS	3619652	3619662	.	+	.	distance_start_codon "68"; tss_position "3619652"; locus_tag "YPK_TSS_849"; feature_id "YPK_TSS_849"; associated_feature "YPK_3306"; alternative_tss_positions "3619651";
NC_010465	-	CDS	3622015	3622025	.	-	.	distance_start_codon "43"; tss_position "3622025"; locus_tag "YPK_TSS_850"; feature_id "YPK_TSS_850"; associated_feature "YPK_3308"; alternative_tss_positions "";
NC_010465	-	CDS	3622178	3622188	.	+	.	distance_start_codon "43"; tss_position "3622178"; locus_tag "YPK_TSS_851"; feature_id "YPK_TSS_851"; associated_feature "YPK_3309"; alternative_tss_positions "";
NC_010465	-	CDS	3642148	3642158	.	+	.	distance_start_codon "30"; tss_position "3642148"; locus_tag "YPK_TSS_852"; feature_id "YPK_TSS_852"; associated_feature "YPK_3322"; alternative_tss_positions "";
NC_010465	-	CDS	3656727	3656737	.	+	.	distance_start_codon "22"; tss_position "3656727"; locus_tag "YPK_TSS_853"; feature_id "YPK_TSS_853"; associated_feature "YPK_3337"; alternative_tss_positions "";
NC_010465	-	CDS	3661702	3661712	.	-	.	distance_start_codon "22"; tss_position "3661712"; locus_tag "YPK_TSS_854"; feature_id "YPK_TSS_854"; associated_feature "YPK_3340"; alternative_tss_positions "";
NC_010465	-	CDS	3663298	3663308	.	+	.	distance_start_codon "32"; tss_position "3663298"; locus_tag "YPK_TSS_855"; feature_id "YPK_TSS_855"; associated_feature "YPK_3343"; alternative_tss_positions "3663297";
NC_010465	-	CDS	3666080	3666090	.	+	.	distance_start_codon "68"; tss_position "3666080"; locus_tag "YPK_TSS_856"; feature_id "YPK_TSS_856"; associated_feature "YPK_3344"; alternative_tss_positions "";
NC_010465	-	CDS	3676671	3676681	.	-	.	distance_start_codon "31"; tss_position "3676681"; locus_tag "YPK_TSS_857"; feature_id "YPK_TSS_857"; associated_feature "YPK_3349"; alternative_tss_positions "";
NC_010465	-	CDS	3678562	3678572	.	+	.	distance_start_codon "64"; tss_position "3678562"; locus_tag "YPK_TSS_858"; feature_id "YPK_TSS_858"; associated_feature "YPK_3352"; alternative_tss_positions "3678563";
NC_010465	-	CDS	3679678	3679688	.	+	.	distance_start_codon "34"; tss_position "3679678"; locus_tag "YPK_TSS_859"; feature_id "YPK_TSS_859"; associated_feature "YPK_3353"; alternative_tss_positions "3679679";
NC_010465	-	CDS	3684406	3684416	.	-	.	distance_start_codon "508"; tss_position "3684416"; locus_tag "YPK_TSS_860"; feature_id "YPK_TSS_860"; associated_feature "YPK_3357"; alternative_tss_positions "";
NC_010465	-	CDS	3686914	3686924	.	+	.	distance_start_codon "36"; tss_position "3686914"; locus_tag "YPK_TSS_861"; feature_id "YPK_TSS_861"; associated_feature "YPK_3360"; alternative_tss_positions "";
NC_010465	-	CDS	3690065	3690075	.	-	.	distance_start_codon "70"; tss_position "3690075"; locus_tag "YPK_TSS_862"; feature_id "YPK_TSS_862"; associated_feature "YPK_3364"; alternative_tss_positions "";
NC_010465	-	CDS	3690176	3690186	.	-	.	distance_start_codon "181"; tss_position "3690186"; locus_tag "YPK_TSS_863"; feature_id "YPK_TSS_863"; associated_feature "YPK_3364"; alternative_tss_positions "";
NC_010465	-	CDS	3691728	3691738	.	+	.	distance_start_codon "32"; tss_position "3691728"; locus_tag "YPK_TSS_864"; feature_id "YPK_TSS_864"; associated_feature "YPK_3366"; alternative_tss_positions "";
NC_010465	-	CDS	3691796	3691806	.	-	.	distance_start_codon "212"; tss_position "3691806"; locus_tag "YPK_TSS_865"; feature_id "YPK_TSS_865"; associated_feature "YPK_3365"; alternative_tss_positions "";
NC_010465	-	CDS	3694601	3694611	.	-	.	distance_start_codon "104"; tss_position "3694611"; locus_tag "YPK_TSS_866"; feature_id "YPK_TSS_866"; associated_feature "YPK_3368"; alternative_tss_positions "3694612";
NC_010465	-	CDS	3698827	3698837	.	-	.	distance_start_codon "44"; tss_position "3698837"; locus_tag "YPK_TSS_867"; feature_id "YPK_TSS_867"; associated_feature "YPK_3372"; alternative_tss_positions "";
NC_010465	-	CDS	3698910	3698920	.	-	.	distance_start_codon "127"; tss_position "3698920"; locus_tag "YPK_TSS_868"; feature_id "YPK_TSS_868"; associated_feature "YPK_3372"; alternative_tss_positions "";
NC_010465	-	CDS	3701752	3701762	.	-	.	distance_start_codon "92"; tss_position "3701762"; locus_tag "YPK_TSS_869"; feature_id "YPK_TSS_869"; associated_feature "YPK_3373"; alternative_tss_positions "3701761";
NC_010465	-	CDS	3703890	3703900	.	-	.	distance_start_codon "71"; tss_position "3703900"; locus_tag "YPK_TSS_870"; feature_id "YPK_TSS_870"; associated_feature "YPK_3375"; alternative_tss_positions "";
NC_010465	-	CDS	3706312	3706322	.	+	.	distance_start_codon "25"; tss_position "3706312"; locus_tag "YPK_TSS_871"; feature_id "YPK_TSS_871"; associated_feature "YPK_3378"; alternative_tss_positions "";
NC_010465	-	CDS	3717277	3717287	.	+	.	distance_start_codon "26"; tss_position "3717277"; locus_tag "YPK_TSS_872"; feature_id "YPK_TSS_872"; associated_feature "YPK_3388"; alternative_tss_positions "";
NC_010465	-	CDS	3727587	3727597	.	+	.	distance_start_codon "89"; tss_position "3727587"; locus_tag "YPK_TSS_873"; feature_id "YPK_TSS_873"; associated_feature "YPK_3397"; alternative_tss_positions "";
NC_010465	-	CDS	3736087	3736097	.	+	.	distance_start_codon "203"; tss_position "3736087"; locus_tag "YPK_TSS_874"; feature_id "YPK_TSS_874"; associated_feature "YPK_3404"; alternative_tss_positions "3736088";
NC_010465	-	CDS	3754653	3754663	.	-	.	distance_start_codon "111"; tss_position "3754663"; locus_tag "YPK_TSS_875"; feature_id "YPK_TSS_875"; associated_feature "YPK_3421"; alternative_tss_positions "";
NC_010465	-	CDS	3754878	3754888	.	+	.	distance_start_codon "157"; tss_position "3754878"; locus_tag "YPK_TSS_876"; feature_id "YPK_TSS_876"; associated_feature "YPK_3422"; alternative_tss_positions "";
NC_010465	-	CDS	3755005	3755015	.	+	.	distance_start_codon "30"; tss_position "3755005"; locus_tag "YPK_TSS_877"; feature_id "YPK_TSS_877"; associated_feature "YPK_3422"; alternative_tss_positions "";
NC_010465	-	CDS	3760770	3760780	.	-	.	distance_start_codon "543"; tss_position "3760780"; locus_tag "YPK_TSS_878"; feature_id "YPK_TSS_878"; associated_feature "YPK_3425"; alternative_tss_positions "";
NC_010465	-	CDS	3765429	3765439	.	-	.	distance_start_codon "268"; tss_position "3765439"; locus_tag "YPK_TSS_879"; feature_id "YPK_TSS_879"; associated_feature "YPK_3431"; alternative_tss_positions "";
NC_010465	-	CDS	3765503	3765513	.	-	.	distance_start_codon "18"; tss_position "3765513"; locus_tag "YPK_TSS_880"; feature_id "YPK_TSS_880"; associated_feature "YPK_3432"; alternative_tss_positions "";
NC_010465	-	CDS	3765584	3765594	.	-	.	distance_start_codon "99"; tss_position "3765594"; locus_tag "YPK_TSS_881"; feature_id "YPK_TSS_881"; associated_feature "YPK_3432"; alternative_tss_positions "";
NC_010465	-	CDS	3766311	3766321	.	-	.	distance_start_codon "194"; tss_position "3766321"; locus_tag "YPK_TSS_882"; feature_id "YPK_TSS_882"; associated_feature "YPK_3433"; alternative_tss_positions "";
NC_010465	-	CDS	3770845	3770855	.	-	.	distance_start_codon "28"; tss_position "3770855"; locus_tag "YPK_TSS_883"; feature_id "YPK_TSS_883"; associated_feature "YPK_3437"; alternative_tss_positions "";
NC_010465	-	CDS	3771417	3771427	.	+	.	distance_start_codon "23"; tss_position "3771417"; locus_tag "YPK_TSS_884"; feature_id "YPK_TSS_884"; associated_feature "YPK_3438"; alternative_tss_positions "3771416";
NC_010465	-	CDS	3773827	3773837	.	-	.	distance_start_codon "637"; tss_position "3773837"; locus_tag "YPK_TSS_885"; feature_id "YPK_TSS_885"; associated_feature "YPK_3440"; alternative_tss_positions "";
NC_010465	-	CDS	3776800	3776810	.	-	.	distance_start_codon "81"; tss_position "3776810"; locus_tag "YPK_TSS_886"; feature_id "YPK_TSS_886"; associated_feature "YPK_3442"; alternative_tss_positions "";
NC_010465	-	CDS	3777095	3777105	.	+	.	distance_start_codon "27"; tss_position "3777095"; locus_tag "YPK_TSS_887"; feature_id "YPK_TSS_887"; associated_feature "YPK_3443"; alternative_tss_positions "";
NC_010465	-	CDS	3778404	3778414	.	-	.	distance_start_codon "28"; tss_position "3778414"; locus_tag "YPK_TSS_888"; feature_id "YPK_TSS_888"; associated_feature "YPK_3444"; alternative_tss_positions "";
NC_010465	-	CDS	3779148	3779158	.	-	.	distance_start_codon "63"; tss_position "3779158"; locus_tag "YPK_TSS_889"; feature_id "YPK_TSS_889"; associated_feature "YPK_3445"; alternative_tss_positions "";
NC_010465	-	CDS	3781242	3781252	.	-	.	distance_start_codon "490"; tss_position "3781252"; locus_tag "YPK_TSS_890"; feature_id "YPK_TSS_890"; associated_feature "YPK_3446"; alternative_tss_positions "";
NC_010465	-	CDS	3782516	3782526	.	-	.	distance_start_codon "46"; tss_position "3782526"; locus_tag "YPK_TSS_891"; feature_id "YPK_TSS_891"; associated_feature "YPK_3447"; alternative_tss_positions "";
NC_010465	-	CDS	3792830	3792840	.	+	.	distance_start_codon "47"; tss_position "3792830"; locus_tag "YPK_TSS_892"; feature_id "YPK_TSS_892"; associated_feature "YPK_3454"; alternative_tss_positions "";
NC_010465	-	CDS	3795694	3795704	.	-	.	distance_start_codon "24"; tss_position "3795704"; locus_tag "YPK_TSS_893"; feature_id "YPK_TSS_893"; associated_feature "YPK_3457"; alternative_tss_positions "";
NC_010465	-	CDS	3795749	3795759	.	-	.	distance_start_codon "79"; tss_position "3795759"; locus_tag "YPK_TSS_894"; feature_id "YPK_TSS_894"; associated_feature "YPK_3457"; alternative_tss_positions "";
NC_010465	-	CDS	3797266	3797276	.	-	.	distance_start_codon "24"; tss_position "3797276"; locus_tag "YPK_TSS_895"; feature_id "YPK_TSS_895"; associated_feature "YPK_3458"; alternative_tss_positions "";
NC_010465	-	CDS	3797289	3797299	.	-	.	distance_start_codon "47"; tss_position "3797299"; locus_tag "YPK_TSS_896"; feature_id "YPK_TSS_896"; associated_feature "YPK_3458"; alternative_tss_positions "";
NC_010465	-	CDS	3810220	3810230	.	+	.	distance_start_codon "57"; tss_position "3810220"; locus_tag "YPK_TSS_897"; feature_id "YPK_TSS_897"; associated_feature "YPK_3468"; alternative_tss_positions "";
NC_010465	-	CDS	3812014	3812024	.	+	.	distance_start_codon "82"; tss_position "3812014"; locus_tag "YPK_TSS_898"; feature_id "YPK_TSS_898"; associated_feature "YPK_3470"; alternative_tss_positions "";
NC_010465	-	CDS	3816337	3816347	.	+	.	distance_start_codon "140"; tss_position "3816337"; locus_tag "YPK_TSS_899"; feature_id "YPK_TSS_899"; associated_feature "YPK_3474"; alternative_tss_positions "";
NC_010465	-	CDS	3820393	3820403	.	-	.	distance_start_codon "189"; tss_position "3820403"; locus_tag "YPK_TSS_900"; feature_id "YPK_TSS_900"; associated_feature "YPK_3477"; alternative_tss_positions "";
NC_010465	-	CDS	3822043	3822053	.	-	.	distance_start_codon "71"; tss_position "3822053"; locus_tag "YPK_TSS_901"; feature_id "YPK_TSS_901"; associated_feature "YPK_3479"; alternative_tss_positions "";
NC_010465	-	CDS	3822097	3822107	.	-	.	distance_start_codon "125"; tss_position "3822107"; locus_tag "YPK_TSS_902"; feature_id "YPK_TSS_902"; associated_feature "YPK_3479"; alternative_tss_positions "";
NC_010465	-	CDS	3824087	3824097	.	+	.	distance_start_codon "24"; tss_position "3824087"; locus_tag "YPK_TSS_903"; feature_id "YPK_TSS_903"; associated_feature "YPK_3481"; alternative_tss_positions "";
NC_010465	-	CDS	3824531	3824541	.	+	.	distance_start_codon "44"; tss_position "3824531"; locus_tag "YPK_TSS_904"; feature_id "YPK_TSS_904"; associated_feature "YPK_3482"; alternative_tss_positions "";
NC_010465	-	CDS	3828145	3828155	.	-	.	distance_start_codon "23"; tss_position "3828155"; locus_tag "YPK_TSS_905"; feature_id "YPK_TSS_905"; associated_feature "YPK_3486"; alternative_tss_positions "";
NC_010465	-	CDS	3828207	3828217	.	-	.	distance_start_codon "85"; tss_position "3828217"; locus_tag "YPK_TSS_906"; feature_id "YPK_TSS_906"; associated_feature "YPK_3486"; alternative_tss_positions "";
NC_010465	-	CDS	3831265	3831275	.	-	.	distance_start_codon "228"; tss_position "3831275"; locus_tag "YPK_TSS_907"; feature_id "YPK_TSS_907"; associated_feature "YPK_3487"; alternative_tss_positions "";
NC_010465	-	CDS	3831422	3831432	.	-	.	distance_start_codon "385"; tss_position "3831432"; locus_tag "YPK_TSS_908"; feature_id "YPK_TSS_908"; associated_feature "YPK_3487"; alternative_tss_positions "";
NC_010465	-	CDS	3833838	3833848	.	-	.	distance_start_codon "106"; tss_position "3833848"; locus_tag "YPK_TSS_909"; feature_id "YPK_TSS_909"; associated_feature "YPK_3489"; alternative_tss_positions "";
NC_010465	-	CDS	3839339	3839349	.	-	.	distance_start_codon "78"; tss_position "3839349"; locus_tag "YPK_TSS_910"; feature_id "YPK_TSS_910"; associated_feature "YPK_3492"; alternative_tss_positions "";
NC_010465	-	CDS	3843709	3843719	.	+	.	distance_start_codon "31"; tss_position "3843709"; locus_tag "YPK_TSS_911"; feature_id "YPK_TSS_911"; associated_feature "YPK_3497"; alternative_tss_positions "";
NC_010465	-	CDS	3849621	3849631	.	-	.	distance_start_codon "70"; tss_position "3849631"; locus_tag "YPK_TSS_912"; feature_id "YPK_TSS_912"; associated_feature "YPK_3501"; alternative_tss_positions "";
NC_010465	-	CDS	3849649	3849659	.	+	.	distance_start_codon "-2"; tss_position "3849649"; locus_tag "YPK_TSS_913"; feature_id "YPK_TSS_913"; associated_feature "YPK_3502"; alternative_tss_positions "";
NC_010465	-	CDS	3849829	3849839	.	+	.	distance_start_codon "28"; tss_position "3849829"; locus_tag "YPK_TSS_914"; feature_id "YPK_TSS_914"; associated_feature "YPK_3503"; alternative_tss_positions "";
NC_010465	-	CDS	3859551	3859561	.	-	.	distance_start_codon "70"; tss_position "3859561"; locus_tag "YPK_TSS_915"; feature_id "YPK_TSS_915"; associated_feature "YPK_3513"; alternative_tss_positions "";
NC_010465	-	CDS	3865310	3865320	.	-	.	distance_start_codon "48"; tss_position "3865320"; locus_tag "YPK_TSS_916"; feature_id "YPK_TSS_916"; associated_feature "YPK_3518"; alternative_tss_positions "";
NC_010465	-	CDS	3875323	3875333	.	-	.	distance_start_codon "54"; tss_position "3875333"; locus_tag "YPK_TSS_917"; feature_id "YPK_TSS_917"; associated_feature "YPK_3527"; alternative_tss_positions "";
NC_010465	-	CDS	3876257	3876267	.	+	.	distance_start_codon "124"; tss_position "3876257"; locus_tag "YPK_TSS_918"; feature_id "YPK_TSS_918"; associated_feature "YPK_3528"; alternative_tss_positions "";
NC_010465	-	CDS	3878077	3878087	.	-	.	distance_start_codon "125"; tss_position "3878087"; locus_tag "YPK_TSS_919"; feature_id "YPK_TSS_919"; associated_feature "YPK_3529"; alternative_tss_positions "";
NC_010465	-	CDS	3878266	3878276	.	-	.	distance_start_codon "314"; tss_position "3878276"; locus_tag "YPK_TSS_920"; feature_id "YPK_TSS_920"; associated_feature "YPK_3529"; alternative_tss_positions "";
NC_010465	-	CDS	3905706	3905716	.	-	.	distance_start_codon "29"; tss_position "3905716"; locus_tag "YPK_TSS_921"; feature_id "YPK_TSS_921"; associated_feature "YPK_3549"; alternative_tss_positions "";
NC_010465	-	CDS	3929502	3929512	.	-	.	distance_start_codon "215"; tss_position "3929512"; locus_tag "YPK_TSS_922"; feature_id "YPK_TSS_922"; associated_feature "YPK_3566"; alternative_tss_positions "";
NC_010465	-	CDS	3929615	3929625	.	+	.	distance_start_codon "39"; tss_position "3929615"; locus_tag "YPK_TSS_923"; feature_id "YPK_TSS_923"; associated_feature "YPK_3567"; alternative_tss_positions "";
NC_010465	-	CDS	3938657	3938667	.	+	.	distance_start_codon "436"; tss_position "3938657"; locus_tag "YPK_TSS_924"; feature_id "YPK_TSS_924"; associated_feature "YPK_3574"; alternative_tss_positions "3938656";
NC_010465	-	CDS	3949245	3949255	.	-	.	distance_start_codon "32"; tss_position "3949255"; locus_tag "YPK_TSS_925"; feature_id "YPK_TSS_925"; associated_feature "YPK_3583"; alternative_tss_positions "";
NC_010465	-	CDS	3949317	3949327	.	-	.	distance_start_codon "104"; tss_position "3949327"; locus_tag "YPK_TSS_926"; feature_id "YPK_TSS_926"; associated_feature "YPK_3583"; alternative_tss_positions "";
NC_010465	-	CDS	3956125	3956135	.	-	.	distance_start_codon "177"; tss_position "3956135"; locus_tag "YPK_TSS_927"; feature_id "YPK_TSS_927"; associated_feature "YPK_3588"; alternative_tss_positions "";
NC_010465	-	CDS	3956941	3956951	.	-	.	distance_start_codon "23"; tss_position "3956951"; locus_tag "YPK_TSS_928"; feature_id "YPK_TSS_928"; associated_feature "YPK_3589"; alternative_tss_positions "";
NC_010465	-	CDS	3957082	3957092	.	+	.	distance_start_codon "261"; tss_position "3957082"; locus_tag "YPK_TSS_929"; feature_id "YPK_TSS_929"; associated_feature "YPK_3590"; alternative_tss_positions "";
NC_010465	-	CDS	3957212	3957222	.	+	.	distance_start_codon "131"; tss_position "3957212"; locus_tag "YPK_TSS_930"; feature_id "YPK_TSS_930"; associated_feature "YPK_3590"; alternative_tss_positions "3957210";
NC_010465	-	CDS	3957265	3957275	.	+	.	distance_start_codon "78"; tss_position "3957265"; locus_tag "YPK_TSS_931"; feature_id "YPK_TSS_931"; associated_feature "YPK_3590"; alternative_tss_positions "";
NC_010465	-	CDS	3963383	3963393	.	-	.	distance_start_codon "39"; tss_position "3963393"; locus_tag "YPK_TSS_932"; feature_id "YPK_TSS_932"; associated_feature "YPK_3594"; alternative_tss_positions "";
NC_010465	-	CDS	3963505	3963515	.	-	.	distance_start_codon "161"; tss_position "3963515"; locus_tag "YPK_TSS_933"; feature_id "YPK_TSS_933"; associated_feature "YPK_3594"; alternative_tss_positions "";
NC_010465	-	CDS	3963628	3963638	.	+	.	distance_start_codon "100"; tss_position "3963628"; locus_tag "YPK_TSS_934"; feature_id "YPK_TSS_934"; associated_feature "YPK_3595"; alternative_tss_positions "";
NC_010465	-	CDS	3969279	3969289	.	-	.	distance_start_codon "31"; tss_position "3969289"; locus_tag "YPK_TSS_935"; feature_id "YPK_TSS_935"; associated_feature "YPK_3598"; alternative_tss_positions "";
NC_010465	-	CDS	3970518	3970528	.	-	.	distance_start_codon "29"; tss_position "3970528"; locus_tag "YPK_TSS_936"; feature_id "YPK_TSS_936"; associated_feature "YPK_3599"; alternative_tss_positions "";
NC_010465	-	CDS	3970596	3970606	.	-	.	distance_start_codon "107"; tss_position "3970606"; locus_tag "YPK_TSS_937"; feature_id "YPK_TSS_937"; associated_feature "YPK_3599"; alternative_tss_positions "";
NC_010465	-	CDS	3977516	3977526	.	-	.	distance_start_codon "218"; tss_position "3977526"; locus_tag "YPK_TSS_938"; feature_id "YPK_TSS_938"; associated_feature "YPK_3604"; alternative_tss_positions "";
NC_010465	-	CDS	3978115	3978125	.	+	.	distance_start_codon "296"; tss_position "3978115"; locus_tag "YPK_TSS_939"; feature_id "YPK_TSS_939"; associated_feature "YPK_3606"; alternative_tss_positions "3978114";
NC_010465	-	CDS	3978201	3978211	.	+	.	distance_start_codon "210"; tss_position "3978201"; locus_tag "YPK_TSS_940"; feature_id "YPK_TSS_940"; associated_feature "YPK_3606"; alternative_tss_positions "";
NC_010465	-	CDS	3982565	3982575	.	-	.	distance_start_codon "30"; tss_position "3982575"; locus_tag "YPK_TSS_941"; feature_id "YPK_TSS_941"; associated_feature "YPK_3612"; alternative_tss_positions "";
NC_010465	-	CDS	3984838	3984848	.	-	.	distance_start_codon "147"; tss_position "3984848"; locus_tag "YPK_TSS_942"; feature_id "YPK_TSS_942"; associated_feature "YPK_3613"; alternative_tss_positions "";
NC_010465	-	CDS	3988308	3988318	.	+	.	distance_start_codon "64"; tss_position "3988308"; locus_tag "YPK_TSS_943"; feature_id "YPK_TSS_943"; associated_feature "YPK_3615"; alternative_tss_positions "";
NC_010465	-	CDS	3990963	3990973	.	+	.	distance_start_codon "34"; tss_position "3990963"; locus_tag "YPK_TSS_944"; feature_id "YPK_TSS_944"; associated_feature "YPK_3618"; alternative_tss_positions "";
NC_010465	-	CDS	3995380	3995390	.	-	.	distance_start_codon "22"; tss_position "3995390"; locus_tag "YPK_TSS_945"; feature_id "YPK_TSS_945"; associated_feature "YPK_3620"; alternative_tss_positions "";
NC_010465	-	CDS	4003873	4003883	.	-	.	distance_start_codon "346"; tss_position "4003883"; locus_tag "YPK_TSS_946"; feature_id "YPK_TSS_946"; associated_feature "YPK_3627"; alternative_tss_positions "";
NC_010465	-	CDS	4004017	4004027	.	-	.	distance_start_codon "490"; tss_position "4004027"; locus_tag "YPK_TSS_947"; feature_id "YPK_TSS_947"; associated_feature "YPK_3627"; alternative_tss_positions "";
NC_010465	-	CDS	4009228	4009238	.	-	.	distance_start_codon "156"; tss_position "4009238"; locus_tag "YPK_TSS_948"; feature_id "YPK_TSS_948"; associated_feature "YPK_3632"; alternative_tss_positions "";
NC_010465	-	CDS	4011076	4011086	.	-	.	distance_start_codon "87"; tss_position "4011086"; locus_tag "YPK_TSS_949"; feature_id "YPK_TSS_949"; associated_feature "YPK_3633"; alternative_tss_positions "";
NC_010465	-	CDS	4012023	4012033	.	-	.	distance_start_codon "31"; tss_position "4012033"; locus_tag "YPK_TSS_950"; feature_id "YPK_TSS_950"; associated_feature "YPK_3635"; alternative_tss_positions "";
NC_010465	-	CDS	4014492	4014502	.	+	.	distance_start_codon "140"; tss_position "4014492"; locus_tag "YPK_TSS_951"; feature_id "YPK_TSS_951"; associated_feature "YPK_3638"; alternative_tss_positions "";
NC_010465	-	CDS	4017514	4017524	.	-	.	distance_start_codon "112"; tss_position "4017524"; locus_tag "YPK_TSS_952"; feature_id "YPK_TSS_952"; associated_feature "YPK_3639"; alternative_tss_positions "";
NC_010465	-	CDS	4026649	4026659	.	-	.	distance_start_codon "15"; tss_position "4026659"; locus_tag "YPK_TSS_953"; feature_id "YPK_TSS_953"; associated_feature "YPK_3647"; alternative_tss_positions "4026658";
NC_010465	-	CDS	4029854	4029864	.	-	.	distance_start_codon "146"; tss_position "4029864"; locus_tag "YPK_TSS_954"; feature_id "YPK_TSS_954"; associated_feature "YPK_3649"; alternative_tss_positions "";
NC_010465	-	CDS	4029886	4029896	.	-	.	distance_start_codon "178"; tss_position "4029896"; locus_tag "YPK_TSS_955"; feature_id "YPK_TSS_955"; associated_feature "YPK_3649"; alternative_tss_positions "";
NC_010465	-	CDS	4036334	4036344	.	+	.	distance_start_codon "45"; tss_position "4036334"; locus_tag "YPK_TSS_956"; feature_id "YPK_TSS_956"; associated_feature "YPK_3656"; alternative_tss_positions "";
NC_010465	-	CDS	4043321	4043331	.	-	.	distance_start_codon "57"; tss_position "4043331"; locus_tag "YPK_TSS_957"; feature_id "YPK_TSS_957"; associated_feature "YPK_3662"; alternative_tss_positions "";
NC_010465	-	CDS	4063637	4063647	.	+	.	distance_start_codon "223"; tss_position "4063637"; locus_tag "YPK_TSS_958"; feature_id "YPK_TSS_958"; associated_feature "YPK_3679"; alternative_tss_positions "";
NC_010465	-	CDS	4063689	4063699	.	+	.	distance_start_codon "171"; tss_position "4063689"; locus_tag "YPK_TSS_959"; feature_id "YPK_TSS_959"; associated_feature "YPK_3679"; alternative_tss_positions "";
NC_010465	-	CDS	4068993	4069003	.	+	.	distance_start_codon "31"; tss_position "4068993"; locus_tag "YPK_TSS_960"; feature_id "YPK_TSS_960"; associated_feature "YPK_3682"; alternative_tss_positions "4068991";
NC_010465	-	CDS	4070488	4070498	.	-	.	distance_start_codon "32"; tss_position "4070498"; locus_tag "YPK_TSS_961"; feature_id "YPK_TSS_961"; associated_feature "YPK_3683"; alternative_tss_positions "4070496";
NC_010465	-	CDS	4072937	4072947	.	+	.	distance_start_codon "107"; tss_position "4072937"; locus_tag "YPK_TSS_962"; feature_id "YPK_TSS_962"; associated_feature "YPK_3686"; alternative_tss_positions "";
NC_010465	-	CDS	4074601	4074611	.	+	.	distance_start_codon "107"; tss_position "4074601"; locus_tag "YPK_TSS_963"; feature_id "YPK_TSS_963"; associated_feature "YPK_3687"; alternative_tss_positions "";
NC_010465	-	CDS	4074665	4074675	.	+	.	distance_start_codon "43"; tss_position "4074665"; locus_tag "YPK_TSS_964"; feature_id "YPK_TSS_964"; associated_feature "YPK_3687"; alternative_tss_positions "4074666";
NC_010465	-	CDS	4102324	4102334	.	-	.	distance_start_codon "-18"; tss_position "4102334"; locus_tag "YPK_TSS_965"; feature_id "YPK_TSS_965"; associated_feature "YPK_3714"; alternative_tss_positions "";
NC_010465	-	CDS	4110561	4110571	.	+	.	distance_start_codon "257"; tss_position "4110561"; locus_tag "YPK_TSS_966"; feature_id "YPK_TSS_966"; associated_feature "YPK_3720"; alternative_tss_positions "";
NC_010465	-	CDS	4115897	4115907	.	-	.	distance_start_codon "846"; tss_position "4115907"; locus_tag "YPK_TSS_967"; feature_id "YPK_TSS_967"; associated_feature "YPK_3724"; alternative_tss_positions "";
NC_010465	-	CDS	4118454	4118464	.	-	.	distance_start_codon "90"; tss_position "4118464"; locus_tag "YPK_TSS_968"; feature_id "YPK_TSS_968"; associated_feature "YPK_3726"; alternative_tss_positions "";
NC_010465	-	CDS	4118968	4118978	.	-	.	distance_start_codon "71"; tss_position "4118978"; locus_tag "YPK_TSS_969"; feature_id "YPK_TSS_969"; associated_feature "YPK_3727"; alternative_tss_positions "";
NC_010465	-	CDS	4126084	4126094	.	-	.	distance_start_codon "84"; tss_position "4126094"; locus_tag "YPK_TSS_970"; feature_id "YPK_TSS_970"; associated_feature "YPK_3733"; alternative_tss_positions "4126092;4126095";
NC_010465	-	CDS	4128478	4128488	.	-	.	distance_start_codon "72"; tss_position "4128488"; locus_tag "YPK_TSS_971"; feature_id "YPK_TSS_971"; associated_feature "YPK_3735"; alternative_tss_positions "";
NC_010465	-	CDS	4130504	4130514	.	-	.	distance_start_codon "35"; tss_position "4130514"; locus_tag "YPK_TSS_972"; feature_id "YPK_TSS_972"; associated_feature "YPK_3736"; alternative_tss_positions "";
NC_010465	-	CDS	4131272	4131282	.	+	.	distance_start_codon "31"; tss_position "4131272"; locus_tag "YPK_TSS_973"; feature_id "YPK_TSS_973"; associated_feature "YPK_3738"; alternative_tss_positions "";
NC_010465	-	CDS	4132348	4132358	.	-	.	distance_start_codon "158"; tss_position "4132358"; locus_tag "YPK_TSS_974"; feature_id "YPK_TSS_974"; associated_feature "YPK_3739"; alternative_tss_positions "";
NC_010465	-	CDS	4137398	4137408	.	+	.	distance_start_codon "26"; tss_position "4137398"; locus_tag "YPK_TSS_975"; feature_id "YPK_TSS_975"; associated_feature "YPK_3744"; alternative_tss_positions "";
NC_010465	-	CDS	4139186	4139196	.	-	.	distance_start_codon "25"; tss_position "4139196"; locus_tag "YPK_TSS_976"; feature_id "YPK_TSS_976"; associated_feature "YPK_3746"; alternative_tss_positions "";
NC_010465	-	CDS	4143040	4143050	.	-	.	distance_start_codon "89"; tss_position "4143050"; locus_tag "YPK_TSS_977"; feature_id "YPK_TSS_977"; associated_feature "YPK_3753"; alternative_tss_positions "";
NC_010465	-	CDS	4146166	4146176	.	-	.	distance_start_codon "68"; tss_position "4146176"; locus_tag "YPK_TSS_978"; feature_id "YPK_TSS_978"; associated_feature "YPK_3757"; alternative_tss_positions "4146175";
NC_010465	-	CDS	4146295	4146305	.	+	.	distance_start_codon "73"; tss_position "4146295"; locus_tag "YPK_TSS_979"; feature_id "YPK_TSS_979"; associated_feature "YPK_3758"; alternative_tss_positions "";
NC_010465	-	CDS	4146327	4146337	.	+	.	distance_start_codon "41"; tss_position "4146327"; locus_tag "YPK_TSS_980"; feature_id "YPK_TSS_980"; associated_feature "YPK_3758"; alternative_tss_positions "";
NC_010465	-	CDS	4149652	4149662	.	-	.	distance_start_codon "48"; tss_position "4149662"; locus_tag "YPK_TSS_981"; feature_id "YPK_TSS_981"; associated_feature "YPK_3761"; alternative_tss_positions "";
NC_010465	-	CDS	4149826	4149836	.	-	.	distance_start_codon "222"; tss_position "4149836"; locus_tag "YPK_TSS_982"; feature_id "YPK_TSS_982"; associated_feature "YPK_3761"; alternative_tss_positions "";
NC_010465	-	CDS	4150047	4150057	.	+	.	distance_start_codon "31"; tss_position "4150047"; locus_tag "YPK_TSS_983"; feature_id "YPK_TSS_983"; associated_feature "YPK_3762"; alternative_tss_positions "4150048";
NC_010465	-	CDS	4150881	4150891	.	+	.	distance_start_codon "56"; tss_position "4150881"; locus_tag "YPK_TSS_984"; feature_id "YPK_TSS_984"; associated_feature "YPK_3763"; alternative_tss_positions "";
NC_010465	-	CDS	4154232	4154242	.	+	.	distance_start_codon "33"; tss_position "4154232"; locus_tag "YPK_TSS_985"; feature_id "YPK_TSS_985"; associated_feature "YPK_3767"; alternative_tss_positions "4154230";
NC_010465	-	CDS	4163792	4163802	.	-	.	distance_start_codon "83"; tss_position "4163802"; locus_tag "YPK_TSS_986"; feature_id "YPK_TSS_986"; associated_feature "YPK_3773"; alternative_tss_positions "4163799;4163800";
NC_010465	-	CDS	4163847	4163857	.	-	.	distance_start_codon "138"; tss_position "4163857"; locus_tag "YPK_TSS_987"; feature_id "YPK_TSS_987"; associated_feature "YPK_3773"; alternative_tss_positions "";
NC_010465	-	CDS	4165554	4165564	.	-	.	distance_start_codon "203"; tss_position "4165564"; locus_tag "YPK_TSS_988"; feature_id "YPK_TSS_988"; associated_feature "YPK_3775"; alternative_tss_positions "";
NC_010465	-	CDS	4166056	4166066	.	-	.	distance_start_codon "705"; tss_position "4166066"; locus_tag "YPK_TSS_989"; feature_id "YPK_TSS_989"; associated_feature "YPK_3775"; alternative_tss_positions "";
NC_010465	-	CDS	4169299	4169309	.	-	.	distance_start_codon "31"; tss_position "4169309"; locus_tag "YPK_TSS_990"; feature_id "YPK_TSS_990"; associated_feature "YPK_3778"; alternative_tss_positions "";
NC_010465	-	CDS	4169399	4169409	.	+	.	distance_start_codon "197"; tss_position "4169399"; locus_tag "YPK_TSS_991"; feature_id "YPK_TSS_991"; associated_feature "YPK_3779"; alternative_tss_positions "";
NC_010465	-	CDS	4169475	4169485	.	+	.	distance_start_codon "121"; tss_position "4169475"; locus_tag "YPK_TSS_992"; feature_id "YPK_TSS_992"; associated_feature "YPK_3779"; alternative_tss_positions "";
NC_010465	-	CDS	4172524	4172534	.	-	.	distance_start_codon "95"; tss_position "4172534"; locus_tag "YPK_TSS_993"; feature_id "YPK_TSS_993"; associated_feature "YPK_3784"; alternative_tss_positions "";
NC_010465	-	CDS	4172787	4172797	.	-	.	distance_start_codon "66"; tss_position "4172797"; locus_tag "YPK_TSS_994"; feature_id "YPK_TSS_994"; associated_feature "YPK_3785"; alternative_tss_positions "";
NC_010465	-	CDS	4175798	4175808	.	-	.	distance_start_codon "35"; tss_position "4175808"; locus_tag "YPK_TSS_995"; feature_id "YPK_TSS_995"; associated_feature "YPK_3788"; alternative_tss_positions "";
NC_010465	-	CDS	4181940	4181950	.	-	.	distance_start_codon "23"; tss_position "4181950"; locus_tag "YPK_TSS_996"; feature_id "YPK_TSS_996"; associated_feature "YPK_3793"; alternative_tss_positions "4181949";
NC_010465	-	CDS	4186686	4186696	.	-	.	distance_start_codon "90"; tss_position "4186696"; locus_tag "YPK_TSS_997"; feature_id "YPK_TSS_997"; associated_feature "YPK_3799"; alternative_tss_positions "";
NC_010465	-	CDS	4187051	4187061	.	-	.	distance_start_codon "455"; tss_position "4187061"; locus_tag "YPK_TSS_998"; feature_id "YPK_TSS_998"; associated_feature "YPK_3799"; alternative_tss_positions "";
NC_010465	-	CDS	4187105	4187115	.	-	.	distance_start_codon "509"; tss_position "4187115"; locus_tag "YPK_TSS_999"; feature_id "YPK_TSS_999"; associated_feature "YPK_3799"; alternative_tss_positions "";
NC_010465	-	CDS	4196575	4196585	.	-	.	distance_start_codon "54"; tss_position "4196585"; locus_tag "YPK_TSS_1000"; feature_id "YPK_TSS_1000"; associated_feature "YPK_3808"; alternative_tss_positions "";
NC_010465	-	CDS	4196602	4196612	.	+	.	distance_start_codon "129"; tss_position "4196602"; locus_tag "YPK_TSS_1001"; feature_id "YPK_TSS_1001"; associated_feature "YPK_3809"; alternative_tss_positions "";
NC_010465	-	CDS	4208796	4208806	.	+	.	distance_start_codon "63"; tss_position "4208796"; locus_tag "YPK_TSS_1002"; feature_id "YPK_TSS_1002"; associated_feature "YPK_3819"; alternative_tss_positions "4208795";
NC_010465	-	CDS	4208827	4208837	.	-	.	distance_start_codon "38"; tss_position "4208837"; locus_tag "YPK_TSS_1003"; feature_id "YPK_TSS_1003"; associated_feature "YPK_3818"; alternative_tss_positions "";
NC_010465	-	CDS	4209155	4209165	.	-	.	distance_start_codon "366"; tss_position "4209165"; locus_tag "YPK_TSS_1004"; feature_id "YPK_TSS_1004"; associated_feature "YPK_3818"; alternative_tss_positions "";
NC_010465	-	CDS	4211018	4211028	.	-	.	distance_start_codon "295"; tss_position "4211028"; locus_tag "YPK_TSS_1005"; feature_id "YPK_TSS_1005"; associated_feature "YPK_3821"; alternative_tss_positions "";
NC_010465	-	CDS	4213407	4213417	.	-	.	distance_start_codon "73"; tss_position "4213417"; locus_tag "YPK_TSS_1006"; feature_id "YPK_TSS_1006"; associated_feature "YPK_3823"; alternative_tss_positions "";
NC_010465	-	CDS	4213709	4213719	.	-	.	distance_start_codon "375"; tss_position "4213719"; locus_tag "YPK_TSS_1007"; feature_id "YPK_TSS_1007"; associated_feature "YPK_3823"; alternative_tss_positions "";
NC_010465	-	CDS	4214308	4214318	.	-	.	distance_start_codon "132"; tss_position "4214318"; locus_tag "YPK_TSS_1008"; feature_id "YPK_TSS_1008"; associated_feature "YPK_3824"; alternative_tss_positions "";
NC_010465	-	CDS	4214336	4214346	.	+	.	distance_start_codon "274"; tss_position "4214336"; locus_tag "YPK_TSS_1009"; feature_id "YPK_TSS_1009"; associated_feature "YPK_3825"; alternative_tss_positions "";
NC_010465	-	CDS	4214489	4214499	.	+	.	distance_start_codon "121"; tss_position "4214489"; locus_tag "YPK_TSS_1010"; feature_id "YPK_TSS_1010"; associated_feature "YPK_3825"; alternative_tss_positions "";
NC_010465	-	CDS	4214538	4214548	.	-	.	distance_start_codon "362"; tss_position "4214548"; locus_tag "YPK_TSS_1011"; feature_id "YPK_TSS_1011"; associated_feature "YPK_3824"; alternative_tss_positions "";
NC_010465	-	CDS	4217573	4217583	.	+	.	distance_start_codon "79"; tss_position "4217573"; locus_tag "YPK_TSS_1012"; feature_id "YPK_TSS_1012"; associated_feature "YPK_3827"; alternative_tss_positions "";
NC_010465	-	CDS	4224907	4224917	.	+	.	distance_start_codon "114"; tss_position "4224907"; locus_tag "YPK_TSS_1013"; feature_id "YPK_TSS_1013"; associated_feature "YPK_3832"; alternative_tss_positions "";
NC_010465	-	CDS	4229200	4229210	.	+	.	distance_start_codon "32"; tss_position "4229200"; locus_tag "YPK_TSS_1014"; feature_id "YPK_TSS_1014"; associated_feature "YPK_3837"; alternative_tss_positions "";
NC_010465	-	CDS	4232593	4232603	.	-	.	distance_start_codon "35"; tss_position "4232603"; locus_tag "YPK_TSS_1015"; feature_id "YPK_TSS_1015"; associated_feature "YPK_3841"; alternative_tss_positions "";
NC_010465	-	CDS	4245457	4245467	.	-	.	distance_start_codon "171"; tss_position "4245467"; locus_tag "YPK_TSS_1016"; feature_id "YPK_TSS_1016"; associated_feature "YPK_3853"; alternative_tss_positions "";
NC_010465	-	CDS	4251565	4251575	.	-	.	distance_start_codon "79"; tss_position "4251575"; locus_tag "YPK_TSS_1017"; feature_id "YPK_TSS_1017"; associated_feature "YPK_3858"; alternative_tss_positions "4251576";
NC_010465	-	CDS	4251725	4251735	.	+	.	distance_start_codon "23"; tss_position "4251725"; locus_tag "YPK_TSS_1018"; feature_id "YPK_TSS_1018"; associated_feature "YPK_3859"; alternative_tss_positions "";
NC_010465	-	CDS	4253644	4253654	.	+	.	distance_start_codon "29"; tss_position "4253644"; locus_tag "YPK_TSS_1019"; feature_id "YPK_TSS_1019"; associated_feature "YPK_3862"; alternative_tss_positions "";
NC_010465	-	CDS	4257237	4257247	.	-	.	distance_start_codon "41"; tss_position "4257247"; locus_tag "YPK_TSS_1020"; feature_id "YPK_TSS_1020"; associated_feature "YPK_3863"; alternative_tss_positions "";
NC_010465	-	CDS	4278297	4278307	.	-	.	distance_start_codon "50"; tss_position "4278307"; locus_tag "YPK_TSS_1021"; feature_id "YPK_TSS_1021"; associated_feature "YPK_3877"; alternative_tss_positions "";
NC_010465	-	CDS	4321238	4321248	.	+	.	distance_start_codon "18"; tss_position "4321238"; locus_tag "YPK_TSS_1022"; feature_id "YPK_TSS_1022"; associated_feature "YPK_3921"; alternative_tss_positions "";
NC_010465	-	CDS	4338112	4338122	.	-	.	distance_start_codon "29"; tss_position "4338122"; locus_tag "YPK_TSS_1023"; feature_id "YPK_TSS_1023"; associated_feature "YPK_3932"; alternative_tss_positions "";
NC_010465	-	CDS	4338375	4338385	.	+	.	distance_start_codon "45"; tss_position "4338375"; locus_tag "YPK_TSS_1024"; feature_id "YPK_TSS_1024"; associated_feature "YPK_3933"; alternative_tss_positions "";
NC_010465	-	CDS	4344203	4344213	.	-	.	distance_start_codon "-7"; tss_position "4344213"; locus_tag "YPK_TSS_1025"; feature_id "YPK_TSS_1025"; associated_feature "YPK_3936"; alternative_tss_positions "";
NC_010465	-	CDS	4344341	4344351	.	+	.	distance_start_codon "103"; tss_position "4344341"; locus_tag "YPK_TSS_1026"; feature_id "YPK_TSS_1026"; associated_feature "YPK_3937"; alternative_tss_positions "";
NC_010465	-	CDS	4344421	4344431	.	+	.	distance_start_codon "23"; tss_position "4344421"; locus_tag "YPK_TSS_1027"; feature_id "YPK_TSS_1027"; associated_feature "YPK_3937"; alternative_tss_positions "";
NC_010465	-	CDS	4348655	4348665	.	-	.	distance_start_codon "37"; tss_position "4348665"; locus_tag "YPK_TSS_1028"; feature_id "YPK_TSS_1028"; associated_feature "YPK_3942"; alternative_tss_positions "";
NC_010465	-	CDS	4350452	4350462	.	-	.	distance_start_codon "23"; tss_position "4350462"; locus_tag "YPK_TSS_1029"; feature_id "YPK_TSS_1029"; associated_feature "YPK_3943"; alternative_tss_positions "";
NC_010465	-	CDS	4351879	4351889	.	-	.	distance_start_codon "31"; tss_position "4351889"; locus_tag "YPK_TSS_1030"; feature_id "YPK_TSS_1030"; associated_feature "YPK_3945"; alternative_tss_positions "";
NC_010465	-	CDS	4358404	4358414	.	-	.	distance_start_codon "47"; tss_position "4358414"; locus_tag "YPK_TSS_1031"; feature_id "YPK_TSS_1031"; associated_feature "YPK_3950"; alternative_tss_positions "";
NC_010465	-	CDS	4365949	4365959	.	-	.	distance_start_codon "26"; tss_position "4365959"; locus_tag "YPK_TSS_1032"; feature_id "YPK_TSS_1032"; associated_feature "YPK_3956"; alternative_tss_positions "4365958";
NC_010465	-	CDS	4367139	4367149	.	-	.	distance_start_codon "123"; tss_position "4367149"; locus_tag "YPK_TSS_1033"; feature_id "YPK_TSS_1033"; associated_feature "YPK_3957"; alternative_tss_positions "";
NC_010465	-	CDS	4386790	4386800	.	-	.	distance_start_codon "43"; tss_position "4386800"; locus_tag "YPK_TSS_1034"; feature_id "YPK_TSS_1034"; associated_feature "YPK_3976"; alternative_tss_positions "";
NC_010465	-	CDS	4386826	4386836	.	-	.	distance_start_codon "79"; tss_position "4386836"; locus_tag "YPK_TSS_1035"; feature_id "YPK_TSS_1035"; associated_feature "YPK_3976"; alternative_tss_positions "";
NC_010465	-	CDS	4387034	4387044	.	-	.	distance_start_codon "287"; tss_position "4387044"; locus_tag "YPK_TSS_1036"; feature_id "YPK_TSS_1036"; associated_feature "YPK_3976"; alternative_tss_positions "";
NC_010465	-	CDS	4392632	4392642	.	-	.	distance_start_codon "42"; tss_position "4392642"; locus_tag "YPK_TSS_1037"; feature_id "YPK_TSS_1037"; associated_feature "YPK_3983"; alternative_tss_positions "";
NC_010465	-	CDS	4392806	4392816	.	+	.	distance_start_codon "84"; tss_position "4392806"; locus_tag "YPK_TSS_1038"; feature_id "YPK_TSS_1038"; associated_feature "YPK_3984"; alternative_tss_positions "";
NC_010465	-	CDS	4392798	4392808	.	-	.	distance_start_codon "208"; tss_position "4392808"; locus_tag "YPK_TSS_1039"; feature_id "YPK_TSS_1039"; associated_feature "YPK_3983"; alternative_tss_positions "";
NC_010465	-	CDS	4396661	4396671	.	+	.	distance_start_codon "220"; tss_position "4396661"; locus_tag "YPK_TSS_1040"; feature_id "YPK_TSS_1040"; associated_feature "YPK_3987"; alternative_tss_positions "";
NC_010465	-	CDS	4396814	4396824	.	+	.	distance_start_codon "67"; tss_position "4396814"; locus_tag "YPK_TSS_1041"; feature_id "YPK_TSS_1041"; associated_feature "YPK_3987"; alternative_tss_positions "";
NC_010465	-	CDS	4397586	4397596	.	+	.	distance_start_codon "93"; tss_position "4397586"; locus_tag "YPK_TSS_1042"; feature_id "YPK_TSS_1042"; associated_feature "YPK_3988"; alternative_tss_positions "";
NC_010465	-	CDS	4412109	4412119	.	-	.	distance_start_codon "44"; tss_position "4412119"; locus_tag "YPK_TSS_1043"; feature_id "YPK_TSS_1043"; associated_feature "YPK_3999"; alternative_tss_positions "";
NC_010465	-	CDS	4414917	4414927	.	-	.	distance_start_codon "135"; tss_position "4414927"; locus_tag "YPK_TSS_1044"; feature_id "YPK_TSS_1044"; associated_feature "YPK_4002"; alternative_tss_positions "";
NC_010465	-	CDS	4415029	4415039	.	-	.	distance_start_codon "247"; tss_position "4415039"; locus_tag "YPK_TSS_1045"; feature_id "YPK_TSS_1045"; associated_feature "YPK_4002"; alternative_tss_positions "";
NC_010465	-	CDS	4417631	4417641	.	-	.	distance_start_codon "112"; tss_position "4417641"; locus_tag "YPK_TSS_1046"; feature_id "YPK_TSS_1046"; associated_feature "YPK_4005"; alternative_tss_positions "";
NC_010465	-	CDS	4417737	4417747	.	-	.	distance_start_codon "218"; tss_position "4417747"; locus_tag "YPK_TSS_1047"; feature_id "YPK_TSS_1047"; associated_feature "YPK_4005"; alternative_tss_positions "";
NC_010465	-	CDS	4417860	4417870	.	+	.	distance_start_codon "97"; tss_position "4417860"; locus_tag "YPK_TSS_1048"; feature_id "YPK_TSS_1048"; associated_feature "YPK_4006"; alternative_tss_positions "4417861";
NC_010465	-	CDS	4424695	4424705	.	-	.	distance_start_codon "86"; tss_position "4424705"; locus_tag "YPK_TSS_1049"; feature_id "YPK_TSS_1049"; associated_feature "YPK_4012"; alternative_tss_positions "";
NC_010465	-	CDS	4424725	4424735	.	+	.	distance_start_codon "28"; tss_position "4424725"; locus_tag "YPK_TSS_1050"; feature_id "YPK_TSS_1050"; associated_feature "YPK_4013"; alternative_tss_positions "";
NC_010465	-	CDS	4427992	4428002	.	-	.	distance_start_codon "133"; tss_position "4428002"; locus_tag "YPK_TSS_1051"; feature_id "YPK_TSS_1051"; associated_feature "YPK_4015"; alternative_tss_positions "";
NC_010465	-	CDS	4436743	4436753	.	-	.	distance_start_codon "186"; tss_position "4436753"; locus_tag "YPK_TSS_1052"; feature_id "YPK_TSS_1052"; associated_feature "YPK_4022"; alternative_tss_positions "";
NC_010465	-	CDS	4451434	4451444	.	-	.	distance_start_codon "328"; tss_position "4451444"; locus_tag "YPK_TSS_1053"; feature_id "YPK_TSS_1053"; associated_feature "YPK_4034"; alternative_tss_positions "";
NC_010465	-	CDS	4451970	4451980	.	-	.	distance_start_codon "58"; tss_position "4451980"; locus_tag "YPK_TSS_1054"; feature_id "YPK_TSS_1054"; associated_feature "YPK_4035"; alternative_tss_positions "";
NC_010465	-	CDS	4452010	4452020	.	-	.	distance_start_codon "98"; tss_position "4452020"; locus_tag "YPK_TSS_1055"; feature_id "YPK_TSS_1055"; associated_feature "YPK_4035"; alternative_tss_positions "";
NC_010465	-	CDS	4452288	4452298	.	-	.	distance_start_codon "376"; tss_position "4452298"; locus_tag "YPK_TSS_1056"; feature_id "YPK_TSS_1056"; associated_feature "YPK_4035"; alternative_tss_positions "";
NC_010465	-	CDS	4457036	4457046	.	-	.	distance_start_codon "30"; tss_position "4457046"; locus_tag "YPK_TSS_1057"; feature_id "YPK_TSS_1057"; associated_feature "YPK_4038"; alternative_tss_positions "";
NC_010465	-	CDS	4457146	4457156	.	+	.	distance_start_codon "59"; tss_position "4457146"; locus_tag "YPK_TSS_1058"; feature_id "YPK_TSS_1058"; associated_feature "YPK_4040"; alternative_tss_positions "";
NC_010465	-	CDS	4481046	4481056	.	-	.	distance_start_codon "274"; tss_position "4481056"; locus_tag "YPK_TSS_1059"; feature_id "YPK_TSS_1059"; associated_feature "YPK_4061"; alternative_tss_positions "";
NC_010465	-	CDS	4483454	4483464	.	+	.	distance_start_codon "188"; tss_position "4483454"; locus_tag "YPK_TSS_1060"; feature_id "YPK_TSS_1060"; associated_feature "YPK_4064"; alternative_tss_positions "";
NC_010465	-	CDS	4483552	4483562	.	-	.	distance_start_codon "39"; tss_position "4483562"; locus_tag "YPK_TSS_1061"; feature_id "YPK_TSS_1061"; associated_feature "YPK_4063"; alternative_tss_positions "";
NC_010465	-	CDS	4498928	4498938	.	-	.	distance_start_codon "315"; tss_position "4498938"; locus_tag "YPK_TSS_1062"; feature_id "YPK_TSS_1062"; associated_feature "YPK_4073"; alternative_tss_positions "";
NC_010465	-	CDS	4499048	4499058	.	+	.	distance_start_codon "37"; tss_position "4499048"; locus_tag "YPK_TSS_1063"; feature_id "YPK_TSS_1063"; associated_feature "YPK_4074"; alternative_tss_positions "";
NC_010465	-	CDS	4501410	4501420	.	-	.	distance_start_codon "43"; tss_position "4501420"; locus_tag "YPK_TSS_1064"; feature_id "YPK_TSS_1064"; associated_feature "YPK_4076"; alternative_tss_positions "";
NC_010465	-	CDS	4501564	4501574	.	+	.	distance_start_codon "31"; tss_position "4501564"; locus_tag "YPK_TSS_1065"; feature_id "YPK_TSS_1065"; associated_feature "YPK_4078"; alternative_tss_positions "";
NC_010465	-	CDS	4528292	4528302	.	+	.	distance_start_codon "240"; tss_position "4528292"; locus_tag "YPK_TSS_1066"; feature_id "YPK_TSS_1066"; associated_feature "YPK_4096"; alternative_tss_positions "";
NC_010465	-	CDS	4528489	4528499	.	+	.	distance_start_codon "43"; tss_position "4528489"; locus_tag "YPK_TSS_1067"; feature_id "YPK_TSS_1067"; associated_feature "YPK_4096"; alternative_tss_positions "";
NC_010465	-	CDS	4530491	4530501	.	-	.	distance_start_codon "108"; tss_position "4530501"; locus_tag "YPK_TSS_1068"; feature_id "YPK_TSS_1068"; associated_feature "YPK_4098"; alternative_tss_positions "";
NC_010465	-	CDS	4530515	4530525	.	-	.	distance_start_codon "132"; tss_position "4530525"; locus_tag "YPK_TSS_1069"; feature_id "YPK_TSS_1069"; associated_feature "YPK_4098"; alternative_tss_positions "";
NC_010465	-	CDS	4530555	4530565	.	-	.	distance_start_codon "172"; tss_position "4530565"; locus_tag "YPK_TSS_1070"; feature_id "YPK_TSS_1070"; associated_feature "YPK_4098"; alternative_tss_positions "";
NC_010465	-	CDS	4535168	4535178	.	+	.	distance_start_codon "68"; tss_position "4535168"; locus_tag "YPK_TSS_1071"; feature_id "YPK_TSS_1071"; associated_feature "YPK_4103"; alternative_tss_positions "";
NC_010465	-	CDS	4538430	4538440	.	+	.	distance_start_codon "26"; tss_position "4538430"; locus_tag "YPK_TSS_1072"; feature_id "YPK_TSS_1072"; associated_feature "YPK_4106"; alternative_tss_positions "4538429";
NC_010465	-	CDS	4539851	4539861	.	-	.	distance_start_codon "219"; tss_position "4539861"; locus_tag "YPK_TSS_1073"; feature_id "YPK_TSS_1073"; associated_feature "YPK_4107"; alternative_tss_positions "";
NC_010465	-	CDS	4540561	4540571	.	-	.	distance_start_codon "60"; tss_position "4540571"; locus_tag "YPK_TSS_1074"; feature_id "YPK_TSS_1074"; associated_feature "YPK_4108"; alternative_tss_positions "";
NC_010465	-	CDS	4544796	4544806	.	-	.	distance_start_codon "103"; tss_position "4544806"; locus_tag "YPK_TSS_1075"; feature_id "YPK_TSS_1075"; associated_feature "YPK_4111"; alternative_tss_positions "";
NC_010465	-	CDS	4545359	4545369	.	+	.	distance_start_codon "68"; tss_position "4545359"; locus_tag "YPK_TSS_1076"; feature_id "YPK_TSS_1076"; associated_feature "YPK_4112"; alternative_tss_positions "";
NC_010465	-	CDS	4550954	4550964	.	-	.	distance_start_codon "99"; tss_position "4550964"; locus_tag "YPK_TSS_1077"; feature_id "YPK_TSS_1077"; associated_feature "YPK_4116"; alternative_tss_positions "4550965";
NC_010465	-	CDS	4551053	4551063	.	+	.	distance_start_codon "26"; tss_position "4551053"; locus_tag "YPK_TSS_1078"; feature_id "YPK_TSS_1078"; associated_feature "YPK_4117"; alternative_tss_positions "";
NC_010465	-	CDS	4551778	4551788	.	+	.	distance_start_codon "65"; tss_position "4551778"; locus_tag "YPK_TSS_1079"; feature_id "YPK_TSS_1079"; associated_feature "YPK_4118"; alternative_tss_positions "";
NC_010465	-	CDS	4564309	4564319	.	-	.	distance_start_codon "38"; tss_position "4564319"; locus_tag "YPK_TSS_1080"; feature_id "YPK_TSS_1080"; associated_feature "YPK_4131"; alternative_tss_positions "";
NC_010465	-	CDS	4564439	4564449	.	+	.	distance_start_codon "16"; tss_position "4564439"; locus_tag "YPK_TSS_1081"; feature_id "YPK_TSS_1081"; associated_feature "YPK_4132"; alternative_tss_positions "";
NC_010465	-	CDS	4567810	4567820	.	+	.	distance_start_codon "18"; tss_position "4567810"; locus_tag "YPK_TSS_1082"; feature_id "YPK_TSS_1082"; associated_feature "YPK_4135"; alternative_tss_positions "";
NC_010465	-	CDS	4571940	4571950	.	-	.	distance_start_codon "40"; tss_position "4571950"; locus_tag "YPK_TSS_1083"; feature_id "YPK_TSS_1083"; associated_feature "YPK_4140"; alternative_tss_positions "";
NC_010465	-	CDS	4573864	4573874	.	+	.	distance_start_codon "0"; tss_position "4573864"; locus_tag "YPK_TSS_1084"; feature_id "YPK_TSS_1084"; associated_feature "YPK_4142"; alternative_tss_positions "";
NC_010465	-	CDS	4578670	4578680	.	-	.	distance_start_codon "28"; tss_position "4578680"; locus_tag "YPK_TSS_1085"; feature_id "YPK_TSS_1085"; associated_feature "YPK_4145"; alternative_tss_positions "4578682";
NC_010465	-	CDS	4578843	4578853	.	+	.	distance_start_codon "55"; tss_position "4578843"; locus_tag "YPK_TSS_1086"; feature_id "YPK_TSS_1086"; associated_feature "YPK_4146"; alternative_tss_positions "";
NC_010465	-	CDS	4582285	4582295	.	+	.	distance_start_codon "-17"; tss_position "4582285"; locus_tag "YPK_TSS_1087"; feature_id "YPK_TSS_1087"; associated_feature "YPK_4149"; alternative_tss_positions "";
NC_010465	-	CDS	4586224	4586234	.	-	.	distance_start_codon "75"; tss_position "4586234"; locus_tag "YPK_TSS_1088"; feature_id "YPK_TSS_1088"; associated_feature "YPK_4154"; alternative_tss_positions "";
NC_010465	-	CDS	4586333	4586343	.	-	.	distance_start_codon "184"; tss_position "4586343"; locus_tag "YPK_TSS_1089"; feature_id "YPK_TSS_1089"; associated_feature "YPK_4154"; alternative_tss_positions "";
NC_010465	-	CDS	4586559	4586569	.	-	.	distance_start_codon "410"; tss_position "4586569"; locus_tag "YPK_TSS_1090"; feature_id "YPK_TSS_1090"; associated_feature "YPK_4154"; alternative_tss_positions "";
NC_010465	-	CDS	4586639	4586649	.	-	.	distance_start_codon "490"; tss_position "4586649"; locus_tag "YPK_TSS_1091"; feature_id "YPK_TSS_1091"; associated_feature "YPK_4154"; alternative_tss_positions "";
NC_010465	-	CDS	4587108	4587118	.	-	.	distance_start_codon "28"; tss_position "4587118"; locus_tag "YPK_TSS_1092"; feature_id "YPK_TSS_1092"; associated_feature "YPK_4155"; alternative_tss_positions "";
NC_010465	-	CDS	4587259	4587269	.	+	.	distance_start_codon "28"; tss_position "4587259"; locus_tag "YPK_TSS_1093"; feature_id "YPK_TSS_1093"; associated_feature "YPK_4156"; alternative_tss_positions "";
NC_010465	-	CDS	4591340	4591350	.	-	.	distance_start_codon "30"; tss_position "4591350"; locus_tag "YPK_TSS_1094"; feature_id "YPK_TSS_1094"; associated_feature "YPK_4160"; alternative_tss_positions "4591351";
NC_010465	-	CDS	4591419	4591429	.	+	.	distance_start_codon "28"; tss_position "4591419"; locus_tag "YPK_TSS_1095"; feature_id "YPK_TSS_1095"; associated_feature "YPK_4161"; alternative_tss_positions "";
NC_010465	-	CDS	4592421	4592431	.	+	.	distance_start_codon "77"; tss_position "4592421"; locus_tag "YPK_TSS_1096"; feature_id "YPK_TSS_1096"; associated_feature "YPK_4162"; alternative_tss_positions "";
NC_010465	-	CDS	4604393	4604403	.	+	.	distance_start_codon "323"; tss_position "4604393"; locus_tag "YPK_TSS_1097"; feature_id "YPK_TSS_1097"; associated_feature "YPK_4176"; alternative_tss_positions "";
NC_010465	-	CDS	4604546	4604556	.	+	.	distance_start_codon "170"; tss_position "4604546"; locus_tag "YPK_TSS_1098"; feature_id "YPK_TSS_1098"; associated_feature "YPK_4176"; alternative_tss_positions "";
NC_010465	-	CDS	4605364	4605374	.	+	.	distance_start_codon "30"; tss_position "4605364"; locus_tag "YPK_TSS_1099"; feature_id "YPK_TSS_1099"; associated_feature "YPK_4177"; alternative_tss_positions "4605363";
NC_010465	-	CDS	4613896	4613906	.	+	.	distance_start_codon "30"; tss_position "4613896"; locus_tag "YPK_TSS_1100"; feature_id "YPK_TSS_1100"; associated_feature "YPK_4183"; alternative_tss_positions "";
NC_010465	-	CDS	4618907	4618917	.	-	.	distance_start_codon "23"; tss_position "4618917"; locus_tag "YPK_TSS_1101"; feature_id "YPK_TSS_1101"; associated_feature "YPK_4187"; alternative_tss_positions "4618919";
NC_010465	-	CDS	4621060	4621070	.	-	.	distance_start_codon "31"; tss_position "4621070"; locus_tag "YPK_TSS_1102"; feature_id "YPK_TSS_1102"; associated_feature "YPK_4188"; alternative_tss_positions "";
NC_010465	-	CDS	4621213	4621223	.	-	.	distance_start_codon "184"; tss_position "4621223"; locus_tag "YPK_TSS_1103"; feature_id "YPK_TSS_1103"; associated_feature "YPK_4188"; alternative_tss_positions "";
NC_010465	-	CDS	4621267	4621277	.	-	.	distance_start_codon "238"; tss_position "4621277"; locus_tag "YPK_TSS_1104"; feature_id "YPK_TSS_1104"; associated_feature "YPK_4188"; alternative_tss_positions "";
NC_010465	-	CDS	4621481	4621491	.	+	.	distance_start_codon "120"; tss_position "4621481"; locus_tag "YPK_TSS_1105"; feature_id "YPK_TSS_1105"; associated_feature "YPK_4189"; alternative_tss_positions "";
NC_010465	-	CDS	4621515	4621525	.	+	.	distance_start_codon "86"; tss_position "4621515"; locus_tag "YPK_TSS_1106"; feature_id "YPK_TSS_1106"; associated_feature "YPK_4189"; alternative_tss_positions "";
NC_010465	-	CDS	4627931	4627941	.	-	.	distance_start_codon "33"; tss_position "4627941"; locus_tag "YPK_TSS_1107"; feature_id "YPK_TSS_1107"; associated_feature "YPK_4193"; alternative_tss_positions "";
NC_010465	-	CDS	4628024	4628034	.	-	.	distance_start_codon "126"; tss_position "4628034"; locus_tag "YPK_TSS_1108"; feature_id "YPK_TSS_1108"; associated_feature "YPK_4193"; alternative_tss_positions "";
NC_010465	-	CDS	4628620	4628630	.	+	.	distance_start_codon "32"; tss_position "4628620"; locus_tag "YPK_TSS_1109"; feature_id "YPK_TSS_1109"; associated_feature "YPK_4194"; alternative_tss_positions "";
NC_010465	-	CDS	4632530	4632540	.	-	.	distance_start_codon "32"; tss_position "4632540"; locus_tag "YPK_TSS_1110"; feature_id "YPK_TSS_1110"; associated_feature "YPK_4195"; alternative_tss_positions "4632539";
NC_010465	-	CDS	4635012	4635022	.	-	.	distance_start_codon "26"; tss_position "4635022"; locus_tag "YPK_TSS_1111"; feature_id "YPK_TSS_1111"; associated_feature "YPK_4198"; alternative_tss_positions "";
NC_010465	-	CDS	4647562	4647572	.	-	.	distance_start_codon "30"; tss_position "4647572"; locus_tag "YPK_TSS_1112"; feature_id "YPK_TSS_1112"; associated_feature "YPK_4210"; alternative_tss_positions "4647571";
NC_010465	-	CDS	4654022	4654032	.	-	.	distance_start_codon "44"; tss_position "4654032"; locus_tag "YPK_TSS_1113"; feature_id "YPK_TSS_1113"; associated_feature "YPK_4214"; alternative_tss_positions "";
NC_010465	-	CDS	4654687	4654697	.	+	.	distance_start_codon "25"; tss_position "4654687"; locus_tag "YPK_TSS_1114"; feature_id "YPK_TSS_1114"; associated_feature "YPK_4216"; alternative_tss_positions "4654688";
NC_010465	-	CDS	4655488	4655498	.	+	.	distance_start_codon "45"; tss_position "4655488"; locus_tag "YPK_TSS_1115"; feature_id "YPK_TSS_1115"; associated_feature "YPK_4217"; alternative_tss_positions "";
NC_010465	-	CDS	4658768	4658778	.	+	.	distance_start_codon "86"; tss_position "4658768"; locus_tag "YPK_TSS_1116"; feature_id "YPK_TSS_1116"; associated_feature "YPK_4219"; alternative_tss_positions "";
NC_010465	-	CDS	4666544	4666554	.	+	.	distance_start_codon "26"; tss_position "4666544"; locus_tag "YPK_TSS_1117"; feature_id "YPK_TSS_1117"; associated_feature "YPK_4228"; alternative_tss_positions "";
NC_010465	-	CDS	4668028	4668038	.	+	.	distance_start_codon "113"; tss_position "4668028"; locus_tag "YPK_TSS_1118"; feature_id "YPK_TSS_1118"; associated_feature "YPK_4229"; alternative_tss_positions "";
NC_010465	-	CDS	4668089	4668099	.	+	.	distance_start_codon "52"; tss_position "4668089"; locus_tag "YPK_TSS_1119"; feature_id "YPK_TSS_1119"; associated_feature "YPK_4229"; alternative_tss_positions "";
NC_010465	-	CDS	4670272	4670282	.	+	.	distance_start_codon "181"; tss_position "4670272"; locus_tag "YPK_TSS_1120"; feature_id "YPK_TSS_1120"; associated_feature "YPK_4231"; alternative_tss_positions "";
NC_010465	-	CDS	4670288	4670298	.	+	.	distance_start_codon "165"; tss_position "4670288"; locus_tag "YPK_TSS_1121"; feature_id "YPK_TSS_1121"; associated_feature "YPK_4231"; alternative_tss_positions "";
NC_010465	-	CDS	4676382	4676392	.	+	.	distance_start_codon "33"; tss_position "4676382"; locus_tag "YPK_TSS_1122"; feature_id "YPK_TSS_1122"; associated_feature "YPK_4237"; alternative_tss_positions "";
NC_010465	-	CDS	4679661	4679671	.	-	.	distance_start_codon "34"; tss_position "4679671"; locus_tag "YPK_TSS_1123"; feature_id "YPK_TSS_1123"; associated_feature "YPK_4240"; alternative_tss_positions "";
NC_010465	-	CDS	4680099	4680109	.	+	.	distance_start_codon "31"; tss_position "4680099"; locus_tag "YPK_TSS_1124"; feature_id "YPK_TSS_1124"; associated_feature "YPK_4241"; alternative_tss_positions "";
NC_010465	-	CDS	4686274	4686284	.	-	.	distance_start_codon "83"; tss_position "4686284"; locus_tag "YPK_TSS_1125"; feature_id "YPK_TSS_1125"; associated_feature "YPK_4245"; alternative_tss_positions "";
NC_010465	-	CDS	4688818	4688828	.	-	.	distance_start_codon "102"; tss_position "4688828"; locus_tag "YPK_TSS_1126"; feature_id "YPK_TSS_1126"; associated_feature "YPK_4249"; alternative_tss_positions "4688825;4688827";
NC_010465	-	CDS	4688980	4688990	.	-	.	distance_start_codon "264"; tss_position "4688990"; locus_tag "YPK_TSS_1127"; feature_id "YPK_TSS_1127"; associated_feature "YPK_4249"; alternative_tss_positions "4688991";
