# Supplementary material for: Transcriptomic Profiling of Yersinia pseudotuberculosis Reveals Reprogramming of the Crp Regulon by Temperature and Uncovers Crp as a Master Regulator of Small RNAs
Source: PLoS Genet. 2015 Mar 27;11(3):e1005087. doi: 10.1371/journal.pgen.1005087 (PMC4376681; doi:10.1371/journal.pgen.1005087)
Supplement: S2 File — (TXT) [file pgen.1005087.s018.txt]

##gff-version 2
# seqname source feature start end score strand frame attributes
NC_006153	-	CDS	2688	2698	.	-	.	distance_start_codon "31"; tss_position "2698"; locus_tag "YPKp_TSS_1"; feature_id "YPKp_TSS_1"; associated_feature "pYV0002"; alternative_tss_positions "";
NC_006153	-	CDS	2708	2718	.	-	.	distance_start_codon "51"; tss_position "2718"; locus_tag "YPKp_TSS_2"; feature_id "YPKp_TSS_2"; associated_feature "pYV0002"; alternative_tss_positions "";
NC_006153	-	CDS	3858	3868	.	-	.	distance_start_codon "218"; tss_position "3868"; locus_tag "YPKp_TSS_3"; feature_id "YPKp_TSS_3"; associated_feature "pYV0004"; alternative_tss_positions "";
NC_006153	-	CDS	5772	5782	.	+	.	distance_start_codon "31"; tss_position "5772"; locus_tag "YPKp_TSS_4"; feature_id "YPKp_TSS_4"; associated_feature "pYV0006"; alternative_tss_positions "5774";
NC_006153	-	CDS	6278	6288	.	-	.	distance_start_codon "36"; tss_position "6288"; locus_tag "YPKp_TSS_5"; feature_id "YPKp_TSS_5"; associated_feature "pYV0007"; alternative_tss_positions "6287";
NC_006153	-	CDS	10659	10669	.	-	.	distance_start_codon "268"; tss_position "10669"; locus_tag "YPKp_TSS_6"; feature_id "YPKp_TSS_6"; associated_feature "pYV0013"; alternative_tss_positions "";
NC_006153	-	CDS	13832	13842	.	+	.	distance_start_codon "33"; tss_position "13832"; locus_tag "YPKp_TSS_7"; feature_id "YPKp_TSS_7"; associated_feature "pYV0017"; alternative_tss_positions "13830;13831";
NC_006153	-	CDS	20308	20318	.	-	.	distance_start_codon "29"; tss_position "20318"; locus_tag "YPKp_TSS_8"; feature_id "YPKp_TSS_8"; associated_feature "pYV0024"; alternative_tss_positions "20316";
NC_006153	-	CDS	20455	20465	.	+	.	distance_start_codon "28"; tss_position "20455"; locus_tag "YPKp_TSS_9"; feature_id "YPKp_TSS_9"; associated_feature "pYV0025"; alternative_tss_positions "";
NC_006153	-	CDS	20450	20460	.	-	.	distance_start_codon "171"; tss_position "20460"; locus_tag "YPKp_TSS_10"; feature_id "YPKp_TSS_10"; associated_feature "pYV0024"; alternative_tss_positions "";
NC_006153	-	CDS	21833	21843	.	-	.	distance_start_codon "-6"; tss_position "21843"; locus_tag "YPKp_TSS_11"; feature_id "YPKp_TSS_11"; associated_feature "pYV0027"; alternative_tss_positions "21842";
NC_006153	-	CDS	25267	25277	.	-	.	distance_start_codon "26"; tss_position "25277"; locus_tag "YPKp_TSS_12"; feature_id "YPKp_TSS_12"; associated_feature "pYV0032"; alternative_tss_positions "25278";
NC_006153	-	CDS	25510	25520	.	-	.	distance_start_codon "269"; tss_position "25520"; locus_tag "YPKp_TSS_13"; feature_id "YPKp_TSS_13"; associated_feature "pYV0032"; alternative_tss_positions "";
NC_006153	-	CDS	34858	34868	.	-	.	distance_start_codon "-16"; tss_position "34868"; locus_tag "YPKp_TSS_14"; feature_id "YPKp_TSS_14"; associated_feature "pYV0047"; alternative_tss_positions "34869";
NC_006153	-	CDS	40456	40466	.	-	.	distance_start_codon "5"; tss_position "40466"; locus_tag "YPKp_TSS_15"; feature_id "YPKp_TSS_15"; associated_feature "pYV0058"; alternative_tss_positions "";
NC_006153	-	CDS	45272	45282	.	-	.	distance_start_codon "37"; tss_position "45282"; locus_tag "YPKp_TSS_16"; feature_id "YPKp_TSS_16"; associated_feature "pYV0065"; alternative_tss_positions "";
NC_006153	-	CDS	45337	45347	.	-	.	distance_start_codon "102"; tss_position "45347"; locus_tag "YPKp_TSS_17"; feature_id "YPKp_TSS_17"; associated_feature "pYV0065"; alternative_tss_positions "";
NC_006153	-	CDS	45417	45427	.	+	.	distance_start_codon "26"; tss_position "45417"; locus_tag "YPKp_TSS_18"; feature_id "YPKp_TSS_18"; associated_feature "pYV0067"; alternative_tss_positions "45419;45420";
NC_006153	-	CDS	50277	50287	.	+	.	distance_start_codon "148"; tss_position "50277"; locus_tag "YPKp_TSS_19"; feature_id "YPKp_TSS_19"; associated_feature "pYV0073"; alternative_tss_positions "";
NC_006153	-	CDS	52588	52598	.	+	.	distance_start_codon "262"; tss_position "52588"; locus_tag "YPKp_TSS_20"; feature_id "YPKp_TSS_20"; associated_feature "pYV0075"; alternative_tss_positions "";
NC_006153	-	CDS	54062	54072	.	+	.	distance_start_codon "201"; tss_position "54062"; locus_tag "YPKp_TSS_21"; feature_id "YPKp_TSS_21"; associated_feature "pYV0077"; alternative_tss_positions "";
NC_006153	-	CDS	54240	54250	.	+	.	distance_start_codon "23"; tss_position "54240"; locus_tag "YPKp_TSS_22"; feature_id "YPKp_TSS_22"; associated_feature "pYV0077"; alternative_tss_positions "54241;54242";
NC_006153	-	CDS	61915	61925	.	+	.	distance_start_codon "28"; tss_position "61915"; locus_tag "YPKp_TSS_23"; feature_id "YPKp_TSS_23"; associated_feature "pYV0089"; alternative_tss_positions "61916";
NC_006153	-	CDS	65786	65796	.	-	.	distance_start_codon "24"; tss_position "65796"; locus_tag "YPKp_TSS_24"; feature_id "YPKp_TSS_24"; associated_feature "pYV0094"; alternative_tss_positions "";
