# Supplementary material for: Transcriptomic Profiling of Yersinia pseudotuberculosis Reveals Reprogramming of the Crp Regulon by Temperature and Uncovers Crp as a Master Regulator of Small RNAs
Source: PLoS Genet. 2015 Mar 27;11(3):e1005087. doi: 10.1371/journal.pgen.1005087 (PMC4376681; doi:10.1371/journal.pgen.1005087)
Supplement: S3 File — (TXT) [file pgen.1005087.s019.txt]

NC_010465.1	RefSeq	gene	146641	148137	.	-	.	ID=gene122;Name=YPK_0122;Dbxref=GeneID:6090840;gbkey=Gene;locus_tag=YPK_0122
NC_010465.1	RefSeq	CDS	146641	148137	.	-	0	ID=cds120;Name=YP_001718888.1;Parent=gene122;Note=PFAM: phosphate transporter%7EKEGG: ypp:YPDSF_3332 phosphate transport protein;Dbxref=InterPro:IPR001204,InterPro:IPR006162,Genbank:YP_001718888.1,GeneID:6090840;gbkey=CDS;product=phosphate transporter;protein_id=YP_001718888.1;transl_table=11
NC_010465.1	RefSeq	gene	148448	149644	.	+	.	ID=gene123;Name=YPK_0123;Dbxref=GeneID:6090951;gbkey=Gene;locus_tag=YPK_0123
NC_010465.1	RefSeq	CDS	148448	149644	.	+	0	ID=cds121;Name=YP_001718889.1;Parent=gene123;Note=PFAM: fumarate reductase%2Fsuccinate dehydrogenase flavoprotein domain protein%3B HI0933 family protein%3B FAD dependent oxidoreductase%3B FAD-dependent pyridine nucleotide-disulphide oxidoreductase%7EKEGG: ypn:YPN_3615 hypothetical protein;Dbxref=InterPro:IPR000568,InterPro:IPR001100,InterPro:IPR003953,InterPro:IPR004792,InterPro:IPR006076,InterP…
NC_010465.1	RefSeq	gene	568477	569565	.	-	.	ID=gene526;Name=YPK_0519;Dbxref=GeneID:6087099;gbkey=Gene;locus_tag=YPK_0519
NC_010465.1	RefSeq	CDS	568477	569565	.	-	0	ID=cds507;Name=YP_001719275.1;Parent=gene526;Note=KEGG: ypp:YPDSF_0329 protease%7ETIGRFAM: periplasmic serine protease DegS%7EPFAM: peptidase S1 and S6 chymotrypsin%2FHap%3B PDZ%2FDHR%2FGLGF domain protein;Dbxref=InterPro:IPR001254,InterPro:IPR001478,InterPro:IPR001940,InterPro:IPR011783,Genbank:YP_001719275.1,GeneID:6087099;gbkey=CDS;product=serine endoprotease;protein_id=YP_001719275.1;transl_t…
NC_010465.1	RefSeq	gene	1244446	1245825	.	-	.	ID=gene1119;Name=mltD;Dbxref=GeneID:6091211;gbkey=Gene;gene=mltD;locus_tag=YPK_1105
NC_010465.1	RefSeq	CDS	1244446	1245825	.	-	0	ID=cds1088;Name=YP_001719856.1;Parent=gene1119;Note=catalyzes the cleavage of the beta-1%2C4-glycosidic bond between N-acetylmuramic acid and N-acetylglucosamine residues%3B may play a role in recycling muropeptides during cell division and%2For cell elongation%3B in Helicobacter pylori MltD is a endolytic transglycosylase involved mainly in the rearrangement of the peptidoglycan layer of the bac…
NC_010465.1	RefSeq	gene	1316769	1318370	.	-	.	ID=gene1196;Name=YPK_1181;Dbxref=GeneID:6087134;gbkey=Gene;locus_tag=YPK_1181
NC_010465.1	RefSeq	CDS	1316769	1318370	.	-	0	ID=cds1164;Name=YP_001719932.1;Parent=gene1196;Note=catalyzes the formation of oxaloacetate from L-aspartate;Dbxref=InterPro:IPR001100,InterPro:IPR003953,InterPro:IPR004112,InterPro:IPR005288,InterPro:IPR006076,InterPro:IPR013027,Genbank:YP_001719932.1,GeneID:6087134;gbkey=CDS;product=L-aspartate oxidase;protein_id=YP_001719932.1;transl_table=11
NC_010465.1	RefSeq	gene	1376113	1377573	.	-	.	ID=gene1267;Name=YPK_1252;Dbxref=GeneID:6089442;gbkey=Gene;locus_tag=YPK_1252
NC_010465.1	RefSeq	CDS	1376113	1377573	.	-	0	ID=cds1235;Name=YP_001720003.1;Parent=gene1267;Note=YfhD%3B uncharacterized member of the transglycosylase slt family%3B part of the rob operon%2C which plays a role in cellular resistance to antibiotics%2C bactericidal agents%2C and organic solvents%3B unknown function;Dbxref=InterPro:IPR000189,InterPro:IPR001638,InterPro:IPR008258,Genbank:YP_001720003.1,GeneID:6089442;gbkey=CDS;product=putative…
NC_010465.1	RefSeq	gene	1403168	1403662	.	+	.	ID=gene1290;Name=YPK_1275;Dbxref=GeneID:6089623;gbkey=Gene;locus_tag=YPK_1275
NC_010465.1	RefSeq	CDS	1403168	1403662	.	+	0	ID=cds1258;Name=YP_001720026.1;Parent=gene1290;Note=regulates the expression of the iscRSUA operon;Dbxref=InterPro:IPR000944,InterPro:IPR010242,Genbank:YP_001720026.1,GeneID:6089623;gbkey=CDS;product=DNA-binding transcriptional regulator IscR;protein_id=YP_001720026.1;transl_table=11
NC_010465.1	RefSeq	gene	1502098	1502667	.	-	.	ID=gene1374;Name=gcvR;Dbxref=GeneID:6091225;gbkey=Gene;gene=gcvR;locus_tag=YPK_1361
NC_010465.1	RefSeq	CDS	1502098	1502667	.	-	0	ID=cds1340;Name=YP_001720108.1;Parent=gene1374;Note=negative transcriptional regulator of the gcvTHP operon;Dbxref=InterPro:IPR002912,Genbank:YP_001720108.1,GeneID:6091225;gbkey=CDS;product=glycine cleavage system transcriptional repressor;protein_id=YP_001720108.1;transl_table=11
NC_010465.1	RefSeq	gene	2073837	2074484	.	-	.	ID=gene1889;Name=YPK_1868;Dbxref=GeneID:6087509;gbkey=Gene;locus_tag=YPK_1868
NC_010465.1	RefSeq	CDS	2073837	2074484	.	-	0	ID=cds1844;Name=YP_001720612.1;Parent=gene1889;Note=Responsible for the end-turnover of tRNA: specifically removes the terminal AMP residue from uncharged tRNA %28tRNA-C-C-A%29;Dbxref=InterPro:IPR005987,InterPro:IPR006055,InterPro:IPR013520,Genbank:YP_001720612.1,GeneID:6087509;gbkey=CDS;product=ribonuclease T;protein_id=YP_001720612.1;transl_table=11
NC_010465.1	RefSeq	gene	2418834	2420096	.	-	.	ID=gene2200;Name=hemA;Dbxref=GeneID:6087799;gbkey=Gene;gene=hemA;locus_tag=YPK_2180
NC_010465.1	RefSeq	CDS	2418834	2420096	.	-	0	ID=cds2148;Name=YP_001720916.1;Parent=gene2200;Note=catalyzes the formation of glutamate-1-semialdehyde from glutamyl-tRNA%28Glu%29 and NADPH%3B the second step of the pathway is catalyzed by glutamate-1-semialdehyde aminomutase which results in the formation of 5-aminolevulinic acid%3B functions in porphyrin %28tetrapyrroles%29 biosynthesis%3B the crystal structure showed a C-terminal dimerizati…
NC_010465.1	RefSeq	gene	2988156	2989192	.	+	.	ID=gene2730;Name=YPK_2705;Dbxref=GeneID:6088730;gbkey=Gene;locus_tag=YPK_2705
NC_010465.1	RefSeq	CDS	2988156	2989192	.	+	0	ID=cds2667;Name=YP_001721435.1;Parent=gene2730;Note=low- specificity%3B catalyzes the formation of acetaldehyde and glycine from L-threonine%3B acts on L-threonine%2C L-allo-threonine%2C L-threo-phenylserine%2C and L-erythro-phenylserine;Dbxref=InterPro:IPR000277,InterPro:IPR001597,Genbank:YP_001721435.1,GeneID:6088730;gbkey=CDS;product=L-threonine aldolase;protein_id=YP_001721435.1;transl_table=…
NC_010465.1	RefSeq	gene	3279339	3279821	.	+	.	ID=gene3012;Name=smpB;Dbxref=GeneID:6089258;gbkey=Gene;gene=smpB;locus_tag=YPK_2980
NC_010465.1	RefSeq	CDS	3279339	3279821	.	+	0	ID=cds2939;Name=YP_001721707.1;Parent=gene3012;Note=binds to ssrA RNA %28tmRNA%29 and is required for its successful binding to ribosomes%3B also appears to function in the trans-translation step by promoting accommodation of tmRNA into the ribosomal A site%3B SmpB protects the tmRNA from RNase R degradation in Caulobacter crescentus%3B both the tmRNA and SmpB are regulated in cell cycle-dependen…
NC_010465.1	RefSeq	gene	4101750	4102271	.	-	.	ID=gene3762;Name=YPK_3714;Dbxref=GeneID:6089901;gbkey=Gene;locus_tag=YPK_3714
NC_010465.1	RefSeq	CDS	4101750	4102271	.	-	0	ID=cds3666;Name=YP_001722434.1;Parent=gene3762;Note=PFAM: Sterol-binding domain protein%7EKEGG: ypp:YPDSF_3287 lipid carrier protein;Dbxref=InterPro:IPR003033,Genbank:YP_001722434.1,GeneID:6089901;gbkey=CDS;product=sterol-binding domain-containing protein;protein_id=YP_001722434.1;transl_table=11
NC_010465.1	RefSeq	gene	4342700	4344196	.	-	.	ID=gene3991;Name=YPK_3936;Dbxref=GeneID:6089715;gbkey=Gene;locus_tag=YPK_3936
NC_010465.1	RefSeq	CDS	4342700	4344196	.	-	0	ID=cds3884;Name=YP_001722652.1;Parent=gene3991;Note=catalyzes the decarboxylation of 3-octaprenyl-4-hydroxy benzoate to 2-octaprenylphenol;Dbxref=InterPro:IPR002830,Genbank:YP_001722652.1,GeneID:6089715;gbkey=CDS;product=3-octaprenyl-4-hydroxybenzoate carboxy-lyase;protein_id=YP_001722652.1;transl_table=11
NC_010465.1	RefSeq	gene	4582310	4583587	.	+	.	ID=gene4210;Name=YPK_4149;Dbxref=GeneID:6088239;gbkey=Gene;locus_tag=YPK_4149
NC_010465.1	RefSeq	CDS	4582310	4583587	.	+	0	ID=cds4093;Name=YP_001722861.1;Parent=gene4210;Note=catalyzes the transfer of 2-keto-3-deoxy-D-manno-octulosonic acid to lipid A;Dbxref=InterPro:IPR001296,InterPro:IPR007507,Genbank:YP_001722861.1,GeneID:6088239;gbkey=CDS;product=3-deoxy-D-manno-octulosonic-acid transferase;protein_id=YP_001722861.1;transl_table=11
