# Supplementary material for: Transcriptomic Profiling of Yersinia pseudotuberculosis Reveals Reprogramming of the Crp Regulon by Temperature and Uncovers Crp as a Master Regulator of Small RNAs
Source: PLoS Genet. 2015 Mar 27;11(3):e1005087. doi: 10.1371/journal.pgen.1005087 (PMC4376681; doi:10.1371/journal.pgen.1005087)
Supplement: S4 File — (TXT) [file pgen.1005087.s020.txt]

NC_006153.2	RefSeq	gene	21574	21816	.	-	.	ID=gene26;Name=pYV0027;Dbxref=GeneID:2952920;gbkey=Gene;locus_tag=pYV0027
NC_006153.2	RefSeq	CDS	21574	21816	.	-	0	ID=cds24;Name=YP_068438.1;Parent=gene26;Note=similar to Y. pestis YPCD1.09c;Dbxref=GOA:Q663N7,InterPro:IPR005360,InterPro:IPR011570,UniProtKB%2FTrEMBL:Q663N7,Genbank:YP_068438.1,GeneID:2952920;gbkey=CDS;product=hypothetical protein;protein_id=YP_068438.1;transl_table=11
NC_006153.2	RefSeq	gene	33232	34821	.	-	.	ID=gene46;Name=pYV0047;Dbxref=GeneID:2952940;gbkey=Gene;locus_tag=pYV0047
NC_006153.2	RefSeq	CDS	33232	34821	.	-	0	ID=cds42;Name=YP_068456.1;Parent=gene46;Note=similar to Y. pestis YPCD1.26c;Dbxref=InterPro:IPR001611,InterPro:IPR007088,UniProtKB%2FTrEMBL:Q663L9,Genbank:YP_068456.1,GeneID:2952940;gbkey=CDS;product=yopM%3B targeted effector protein;protein_id=YP_068456.1;transl_table=11
