# Supplementary material for: Transcriptomic Profiling of Yersinia pseudotuberculosis Reveals Reprogramming of the Crp Regulon by Temperature and Uncovers Crp as a Master Regulator of Small RNAs
Source: PLoS Genet. 2015 Mar 27;11(3):e1005087. doi: 10.1371/journal.pgen.1005087 (PMC4376681; doi:10.1371/journal.pgen.1005087)
Supplement: S5 File — (TXT) [file pgen.1005087.s021.txt]

##gff-version 2
# seqname source feature start end score strand frame attributes
NC_010465	-	misc_RNA	13157	13306	.	+	.	locus_tag "Ysr187"; feature_id "Ysr187"; strands "+++";
NC_010465	-	misc_RNA	34173	34277	.	-	.	locus_tag "Ysr188"; feature_id "Ysr188"; strands "+--";
NC_010465	-	misc_RNA	91812	91863	.	+	.	locus_tag "Ysr189"; feature_id "Ysr189"; strands "+++";
NC_010465	-	misc_RNA	225461	225663	.	-	.	locus_tag "Ysr135"; feature_id "Ysr135"; strands "+--";
NC_010465	-	misc_RNA	374180	374288	.	-	.	locus_tag "Ysr52"; feature_id "Ysr52"; strands "---";
NC_010465	-	misc_RNA	494477	494607	.	+	.	locus_tag "Ysr25"; feature_id "Ysr25"; strands "-+-";
NC_010465	-	misc_RNA	501257	501337	.	-	.	locus_tag "Ysr190"; feature_id "Ysr190"; strands "---";
NC_010465	-	misc_RNA	587231	587347	.	-	.	locus_tag "sraH/sR018"; feature_id "sraH/sR018"; strands "+-+";
NC_010465	-	misc_RNA	593906	594284	.	+	.	locus_tag "Ysr151/sR007"; feature_id "Ysr151/sR007"; strands "++-";
NC_010465	-	misc_RNA	688900	688954	.	+	.	locus_tag "Ysr191"; feature_id "Ysr191"; strands "+++";
NC_010465	-	misc_RNA	699198	699296	.	-	.	locus_tag "Ysr192"; feature_id "Ysr192"; strands "+--";
NC_010465	-	misc_RNA	803749	803811	.	-	.	locus_tag "Ysr193"; feature_id "Ysr193"; strands "+-+";
NC_010465	-	misc_RNA	820766	820824	.	+	.	locus_tag "Ysr194"; feature_id "Ysr194"; strands "-+-";
NC_010465	-	misc_RNA	826939	827087	.	+	.	locus_tag "Ysr195"; feature_id "Ysr195"; strands "+++";
NC_010465	-	misc_RNA	984505	984684	.	-	.	locus_tag "Ysr182/sR017/6S_RNA"; feature_id "Ysr182/sR017/6S_RNA"; strands "---";
NC_010465	-	misc_RNA	1154464	1154525	.	+	.	locus_tag "Ysr149/181/sR014/omrA/B"; feature_id "Ysr149/181/sR014/omrA/B"; strands "+++";
NC_010465	-	misc_RNA	1158915	1158984	.	-	.	locus_tag "Ysr196"; feature_id "Ysr196"; strands "+--";
NC_010465	-	misc_RNA	1189068	1189260	.	-	.	locus_tag "Ysr45/180/sR013/gcvB"; feature_id "Ysr45/180/sR013/gcvB"; strands "+-+";
NC_010465	-	misc_RNA	1196489	1196805	.	+	.	locus_tag "Ysr179/sR003/csrB"; feature_id "Ysr179/sR003/csrB"; strands "+++";
NC_010465	-	misc_RNA	1235814	1236067	.	+	.	locus_tag "Ysr197"; feature_id "Ysr197"; strands "+++";
NC_010465	-	misc_RNA	1241697	1241771	.	-	.	locus_tag "Ysr198"; feature_id "Ysr198"; strands "+-+";
NC_010465	-	misc_RNA	1384237	1384547	.	+	.	locus_tag "sR011/glmY"; feature_id "sR011/glmY"; strands "-++";
NC_010465	-	misc_RNA	1392058	1392223	.	-	.	locus_tag "Ysr199"; feature_id "Ysr199"; strands "---";
NC_010465	-	misc_RNA	1454538	1454696	.	+	.	locus_tag "Ysr200"; feature_id "Ysr200"; strands "-+-";
NC_010465	-	misc_RNA	1454633	1454696	.	-	.	locus_tag "Ysr159/sR012/cyaR"; feature_id "Ysr159/sR012/cyaR"; strands "---";
NC_010465	-	misc_RNA	1520743	1520904	.	+	.	locus_tag "Ysr23/160"; feature_id "Ysr23/160"; strands "++-";
NC_010465	-	misc_RNA	1837382	1837464	.	-	.	locus_tag "Ysr164"; feature_id "Ysr164"; strands "+-+";
NC_010465	-	misc_RNA	1928608	1928654	.	-	.	locus_tag "Ysr42"; feature_id "Ysr42"; strands "+-+";
NC_010465	-	misc_RNA	1931419	1931598	.	+	.	locus_tag "Ysr18"; feature_id "Ysr18"; strands "-++";
NC_010465	-	misc_RNA	2017433	2017502	.	-	.	locus_tag "Ysr201"; feature_id "Ysr201"; strands "+--";
NC_010465	-	misc_RNA	2059374	2059597	.	+	.	locus_tag "Ysr202"; feature_id "Ysr202"; strands "++-";
NC_010465	-	misc_RNA	2070683	2070762	.	+	.	locus_tag "Ysr75"; feature_id "Ysr75"; strands "-+-";
NC_010465	-	misc_RNA	2081614	2081873	.	-	.	locus_tag "Ysr203"; feature_id "Ysr203"; strands "+-+";
NC_010465	-	misc_RNA	2100360	2100499	.	+	.	locus_tag "sR009/ryhB"; feature_id "sR009/ryhB"; strands "-+-";
NC_010465	-	misc_RNA	2161342	2161480	.	+	.	locus_tag "Ysr204"; feature_id "Ysr204"; strands "+++";
NC_010465	-	misc_RNA	2167074	2167146	.	-	.	locus_tag "sR053"; feature_id "sR053"; strands "--+";
NC_010465	-	misc_RNA	2289465	2289603	.	-	.	locus_tag "Ysr205"; feature_id "Ysr205"; strands "--+";
NC_010465	-	misc_RNA	2310065	2310374	.	-	.	locus_tag "Ysr206"; feature_id "Ysr206"; strands "--+";
NC_010465	-	misc_RNA	2357330	2357483	.	+	.	locus_tag "Ysr16"; feature_id "Ysr16"; strands "-+-";
NC_010465	-	misc_RNA	2362741	2363026	.	-	.	locus_tag "Ysr207"; feature_id "Ysr207"; strands "---";
NC_010465	-	misc_RNA	2564181	2564329	.	-	.	locus_tag "Ysr208"; feature_id "Ysr208"; strands "+--";
NC_010465	-	misc_RNA	2587385	2587430	.	-	.	locus_tag "Ysr209"; feature_id "Ysr209"; strands "---";
NC_010465	-	misc_RNA	2636874	2636965	.	-	.	locus_tag "Ysr210"; feature_id "Ysr210"; strands "+-+";
NC_010465	-	misc_RNA	2668705	2668852	.	-	.	locus_tag "Ysr211/ryeB"; feature_id "Ysr211/ryeB"; strands "+--";
NC_010465	-	misc_RNA	2670912	2671000	.	+	.	locus_tag "Ysr212"; feature_id "Ysr212"; strands "-+-";
NC_010465	-	misc_RNA	2756285	2757506	.	-	.	locus_tag "Ysr213/CRISPR-DR4"; feature_id "Ysr213/CRISPR-DR4"; strands "+--";
NC_010465	-	misc_RNA	2757738	2758104	.	-	.	locus_tag "Ysr214/CRISPR-DR4"; feature_id "Ysr214/CRISPR-DR4"; strands "+--";
NC_010465	-	misc_RNA	2766343	2766478	.	+	.	locus_tag "sR008/His leader"; feature_id "sR008/His leader"; strands "-++";
NC_010465	-	misc_RNA	2811349	2811396	.	-	.	locus_tag "Ysr215"; feature_id "Ysr215"; strands "+-+";
NC_010465	-	misc_RNA	2892626	2892900	.	-	.	locus_tag "Ysr173/rmf"; feature_id "Ysr173/rmf"; strands "+--";
NC_010465	-	misc_RNA	2926425	2926704	.	+	.	locus_tag "Ysr216"; feature_id "Ysr216"; strands "-+-";
NC_010465	-	misc_RNA	2971735	2971907	.	+	.	locus_tag "Ysr65"; feature_id "Ysr65"; strands "++-";
NC_010465	-	misc_RNA	3015956	3016048	.	+	.	locus_tag "Ysr48/sR023/rybB"; feature_id "Ysr48/sR023/rybB"; strands "+++";
NC_010465	-	misc_RNA	3119604	3119664	.	+	.	locus_tag "Ysr217"; feature_id "Ysr217"; strands "-++";
NC_010465	-	misc_RNA	3184715	3184773	.	+	.	locus_tag "Ysr62"; feature_id "Ysr62"; strands "-+-";
NC_010465	-	misc_RNA	3262357	3262518	.	+	.	locus_tag "Ysr218"; feature_id "Ysr218"; strands "-+-";
NC_010465	-	misc_RNA	3279865	3280284	.	+	.	locus_tag "sR022/tmRNA/ssrA"; feature_id "sR022/tmRNA/ssrA"; strands "+++";
NC_010465	-	misc_RNA	3311298	3311500	.	+	.	locus_tag "Ysr219"; feature_id "Ysr219"; strands "+++";
NC_010465	-	misc_RNA	3407357	3407451	.	+	.	locus_tag "Ysr220"; feature_id "Ysr220"; strands "++-";
NC_010465	-	misc_RNA	3463932	3464026	.	-	.	locus_tag "Ysr145/157/micM"; feature_id "Ysr145/157/micM"; strands "+-+";
NC_010465	-	misc_RNA	3515601	3515708	.	-	.	locus_tag "Ysr156/sR020/SRP_RNA"; feature_id "Ysr156/sR020/SRP_RNA"; strands "+-+";
NC_010465	-	misc_RNA	3597123	3597181	.	+	.	locus_tag "Ysr221"; feature_id "Ysr221"; strands "-+-";
NC_010465	-	misc_RNA	3673750	3673813	.	-	.	locus_tag "Ysr222"; feature_id "Ysr222"; strands "---";
NC_010465	-	misc_RNA	3676684	3676769	.	-	.	locus_tag "Ysr155/ryfD"; feature_id "Ysr155/ryfD"; strands "---";
NC_010465	-	misc_RNA	3694598	3694667	.	+	.	locus_tag "Ysr7/154/sR004/micA"; feature_id "Ysr7/154/sR004/micA"; strands "-+-";
NC_010465	-	misc_RNA	3698246	3698331	.	-	.	locus_tag "Ysr223"; feature_id "Ysr223"; strands "---";
NC_010465	-	misc_RNA	3698437	3698529	.	+	.	locus_tag "Ysr59/sR034"; feature_id "Ysr59/sR034"; strands "-+-";
NC_010465	-	misc_RNA	3716921	3717244	.	-	.	locus_tag "Ysr110/sR065"; feature_id "Ysr110/sR065"; strands "--+";
NC_010465	-	misc_RNA	3853114	3853166	.	-	.	locus_tag "Ysr224"; feature_id "Ysr224"; strands "---";
NC_010465	-	misc_RNA	3885443	3885564	.	+	.	locus_tag "Ysr225"; feature_id "Ysr225"; strands "+++";
NC_010465	-	misc_RNA	4005578	4005629	.	+	.	locus_tag "Ysr226"; feature_id "Ysr226"; strands "-+-";
NC_010465	-	misc_RNA	4023719	4023831	.	-	.	locus_tag "Ysr227"; feature_id "Ysr227"; strands "---";
NC_010465	-	misc_RNA	4072818	4072925	.	-	.	locus_tag "Ysr103"; feature_id "Ysr103"; strands "--+";
NC_010465	-	misc_RNA	4249444	4249563	.	-	.	locus_tag "Ysr100"; feature_id "Ysr100"; strands "+--";
NC_010465	-	misc_RNA	4432519	4432735	.	-	.	locus_tag "Ysr148/153/sR016/glmZ"; feature_id "Ysr148/153/sR016/glmZ"; strands "+--";
NC_010465	-	misc_RNA	4435525	4435649	.	-	.	locus_tag "Ysr228"; feature_id "Ysr228"; strands "---";
NC_010465	-	misc_RNA	4601525	4601805	.	-	.	locus_tag "Ysr229"; feature_id "Ysr229"; strands "+-+";
NC_010465	-	misc_RNA	4619059	4619182	.	+	.	locus_tag "Ysr1"; feature_id "Ysr1"; strands "-+-";
NC_010465	-	misc_RNA	4623011	4623073	.	+	.	locus_tag "Ysr49"; feature_id "Ysr49"; strands "+++";
NC_010465	-	misc_RNA	4628088	4628384	.	-	.	locus_tag "Ysr186/sR026/csrC"; feature_id "Ysr186/sR026/csrC"; strands "--+";
NC_010465	-	misc_RNA	4629466	4629551	.	-	.	locus_tag "Ysr185/spot42/spf"; feature_id "Ysr185/spot42/spf"; strands "+--";
