# Supplementary material for: Transcriptomic Profiling of Yersinia pseudotuberculosis Reveals Reprogramming of the Crp Regulon by Temperature and Uncovers Crp as a Master Regulator of Small RNAs
Source: PLoS Genet. 2015 Mar 27;11(3):e1005087. doi: 10.1371/journal.pgen.1005087 (PMC4376681; doi:10.1371/journal.pgen.1005087)
Supplement: S6 File — (TXT) [file pgen.1005087.s022.txt]

##gff-version 2
# seqname source feature start end score strand frame attributes
NC_010465	-	misc_RNA	28064	28250	.	-	.	locus_tag "Ysr93"; feature_id "Ysr93"; antisense_associated_features "YPK_0024";
NC_010465	-	misc_RNA	252843	253006	.	+	.	locus_tag "Ysr230"; feature_id "Ysr230"; antisense_associated_features "YPK_0215,YPK_0216";
NC_010465	-	misc_RNA	328669	329005	.	-	.	locus_tag "Ysr231"; feature_id "Ysr231"; antisense_associated_features "YPK_0303";
NC_010465	-	misc_RNA	417549	418381	.	-	.	locus_tag "Ysr232"; feature_id "Ysr232"; antisense_associated_features "YPK_0382,YPK_0383";
NC_010465	-	misc_RNA	518362	518465	.	+	.	locus_tag "Ysr233"; feature_id "Ysr233"; antisense_associated_features "YPK_0473";
NC_010465	-	misc_RNA	684722	684998	.	-	.	locus_tag "Ysr234"; feature_id "Ysr234"; antisense_associated_features "YPK_0623,YPK_0624";
NC_010465	-	misc_RNA	838097	838150	.	-	.	locus_tag "Ysr235"; feature_id "Ysr235"; antisense_associated_features "YPK_0751";
NC_010465	-	misc_RNA	898356	898599	.	+	.	locus_tag "Ysr236"; feature_id "Ysr236"; antisense_associated_features "YPK_0790";
NC_010465	-	misc_RNA	1333749	1333796	.	+	.	locus_tag "Ysr237"; feature_id "Ysr237"; antisense_associated_features "YPK_1198";
NC_010465	-	misc_RNA	1441743	1441800	.	+	.	locus_tag "Ysr238"; feature_id "Ysr238"; antisense_associated_features "YPK_1315";
NC_010465	-	misc_RNA	1548755	1548954	.	-	.	locus_tag "Ysr239"; feature_id "Ysr239"; antisense_associated_features "YPK_1405";
NC_010465	-	misc_RNA	1649603	1649650	.	-	.	locus_tag "Ysr240"; feature_id "Ysr240"; antisense_associated_features "YPK_1486";
NC_010465	-	misc_RNA	1715585	1715818	.	-	.	locus_tag "Ysr241"; feature_id "Ysr241"; antisense_associated_features "YPK_1552";
NC_010465	-	misc_RNA	1785857	1785981	.	+	.	locus_tag "Ysr242"; feature_id "Ysr242"; antisense_associated_features "YPK_1614";
NC_010465	-	misc_RNA	1840773	1840868	.	+	.	locus_tag "Ysr243"; feature_id "Ysr243"; antisense_associated_features "YPK_1658";
NC_010465	-	misc_RNA	2015932	2016053	.	-	.	locus_tag "Ysr244"; feature_id "Ysr244"; antisense_associated_features "YPK_1816";
NC_010465	-	misc_RNA	2029876	2029925	.	-	.	locus_tag "Ysr245"; feature_id "Ysr245"; antisense_associated_features "YPK_1831";
NC_010465	-	misc_RNA	2111544	2111719	.	+	.	locus_tag "Ysr246"; feature_id "Ysr246"; antisense_associated_features "YPK_1905";
NC_010465	-	misc_RNA	2139280	2139558	.	+	.	locus_tag "Ysr247"; feature_id "Ysr247"; antisense_associated_features "YPK_1928";
NC_010465	-	misc_RNA	2234751	2234922	.	-	.	locus_tag "Ysr248"; feature_id "Ysr248"; antisense_associated_features "YPK_2007";
NC_010465	-	misc_RNA	2237657	2237719	.	+	.	locus_tag "Ysr249"; feature_id "Ysr249"; antisense_associated_features "YPK_2009";
NC_010465	-	misc_RNA	2289852	2289941	.	-	.	locus_tag "Ysr250"; feature_id "Ysr250"; antisense_associated_features "YPK_2062";
NC_010465	-	misc_RNA	2473453	2473632	.	+	.	locus_tag "Ysr15"; feature_id "Ysr15"; antisense_associated_features "YPK_2230,YPK_2231";
NC_010465	-	misc_RNA	2479654	2479909	.	+	.	locus_tag "Ysr251"; feature_id "Ysr251"; antisense_associated_features "YPK_2235";
NC_010465	-	misc_RNA	2610124	2610197	.	+	.	locus_tag "Ysr252"; feature_id "Ysr252"; antisense_associated_features "YPK_2375";
NC_010465	-	misc_RNA	2700872	2701618	.	-	.	locus_tag "Ysr253"; feature_id "Ysr253"; antisense_associated_features "YPK_2467,YPK_2468";
NC_010465	-	misc_RNA	2764335	2764535	.	-	.	locus_tag "Ysr254"; feature_id "Ysr254"; antisense_associated_features "YPK_2521,YPK_2522,YPK_2523";
NC_010465	-	misc_RNA	2857343	2857392	.	+	.	locus_tag "Ysr255"; feature_id "Ysr255"; antisense_associated_features "YPK_2601";
NC_010465	-	misc_RNA	2867525	2867702	.	-	.	locus_tag "Ysr256"; feature_id "Ysr256"; antisense_associated_features "YPK_2614";
NC_010465	-	misc_RNA	2966053	2966663	.	-	.	locus_tag "Ysr114"; feature_id "Ysr114"; antisense_associated_features "YPK_2687";
NC_010465	-	misc_RNA	2975155	2975300	.	-	.	locus_tag "Ysr257"; feature_id "Ysr257"; antisense_associated_features "YPK_2694";
NC_010465	-	misc_RNA	2984438	2984498	.	-	.	locus_tag "Ysr258"; feature_id "Ysr258"; antisense_associated_features "YPK_2701";
NC_010465	-	misc_RNA	3074143	3074282	.	-	.	locus_tag "Ysr259"; feature_id "Ysr259"; antisense_associated_features "YPK_2785";
NC_010465	-	misc_RNA	3399141	3399237	.	-	.	locus_tag "Ysr260"; feature_id "Ysr260"; antisense_associated_features "YPK_3095";
NC_010465	-	misc_RNA	3399634	3399711	.	+	.	locus_tag "Ysr261"; feature_id "Ysr261"; antisense_associated_features "YPK_3096";
NC_010465	-	misc_RNA	3403622	3403696	.	-	.	locus_tag "Ysr262"; feature_id "Ysr262"; antisense_associated_features "YPK_3103";
NC_010465	-	misc_RNA	3426074	3426192	.	+	.	locus_tag "Ysr263"; feature_id "Ysr263"; antisense_associated_features "YPK_3132,YPK_3133";
NC_010465	-	misc_RNA	3464893	3465133	.	-	.	locus_tag "Ysr264"; feature_id "Ysr264"; antisense_associated_features "YPK_3168,YPK_3169";
NC_010465	-	misc_RNA	3567635	3567691	.	+	.	locus_tag "Ysr265"; feature_id "Ysr265"; antisense_associated_features "YPK_3262";
NC_010465	-	misc_RNA	3593022	3593098	.	+	.	locus_tag "Ysr266"; feature_id "Ysr266"; antisense_associated_features "YPK_3282";
NC_010465	-	misc_RNA	3603859	3604044	.	-	.	locus_tag "Ysr267"; feature_id "Ysr267"; antisense_associated_features "YPK_3293";
NC_010465	-	misc_RNA	3636213	3636267	.	+	.	locus_tag "Ysr8"; feature_id "Ysr8"; antisense_associated_features "YPK_3314";
NC_010465	-	misc_RNA	3678968	3679169	.	-	.	locus_tag "Ysr268"; feature_id "Ysr268"; antisense_associated_features "YPK_3352";
NC_010465	-	misc_RNA	3680138	3680213	.	+	.	locus_tag "Ysr269"; feature_id "Ysr269"; antisense_associated_features "YPK_3354";
NC_010465	-	misc_RNA	3856677	3856812	.	-	.	locus_tag "Ysr270"; feature_id "Ysr270"; antisense_associated_features "YPK_3511";
NC_010465	-	misc_RNA	3856989	3857210	.	-	.	locus_tag "Ysr271"; feature_id "Ysr271"; antisense_associated_features "YPK_3511";
NC_010465	-	misc_RNA	3879774	3879836	.	+	.	locus_tag "Ysr272"; feature_id "Ysr272"; antisense_associated_features "YPK_3531";
NC_010465	-	misc_RNA	3981783	3981933	.	-	.	locus_tag "Ysr273"; feature_id "Ysr273"; antisense_associated_features "YPK_3611";
NC_010465	-	misc_RNA	3987977	3988291	.	-	.	locus_tag "Ysr104/sR035"; feature_id "Ysr104/sR035"; antisense_associated_features "YPK_3614";
NC_010465	-	misc_RNA	4040928	4041008	.	-	.	locus_tag "Ysr274"; feature_id "Ysr274"; antisense_associated_features "YPK_3658";
NC_010465	-	misc_RNA	4061730	4061839	.	+	.	locus_tag "Ysr275"; feature_id "Ysr275"; antisense_associated_features "YPK_3677";
NC_010465	-	misc_RNA	4064418	4064612	.	-	.	locus_tag "Ysr276"; feature_id "Ysr276"; antisense_associated_features "YPK_3679";
NC_010465	-	misc_RNA	4114840	4115091	.	+	.	locus_tag "Ysr277"; feature_id "Ysr277"; antisense_associated_features "YPK_3724";
NC_010465	-	misc_RNA	4131381	4131674	.	-	.	locus_tag "Ysr278"; feature_id "Ysr278"; antisense_associated_features "YPK_3738";
NC_010465	-	misc_RNA	4209089	4209167	.	-	.	locus_tag "Ysr279"; feature_id "Ysr279"; antisense_associated_features "YPK_3819";
NC_010465	-	misc_RNA	4210857	4210958	.	+	.	locus_tag "Ysr280"; feature_id "Ysr280"; antisense_associated_features "YPK_3821";
NC_010465	-	misc_RNA	4414984	4415039	.	-	.	locus_tag "Ysr281"; feature_id "Ysr281"; antisense_associated_features "YPK_4003";
NC_010465	-	misc_RNA	4496352	4496424	.	+	.	locus_tag "Ysr282"; feature_id "Ysr282"; antisense_associated_features "YPK_4072";
NC_010465	-	misc_RNA	4556153	4556405	.	-	.	locus_tag "Ysr283"; feature_id "Ysr283"; antisense_associated_features "YPK_4122";
NC_010465	-	misc_RNA	4576414	4576471	.	+	.	locus_tag "sR094"; feature_id "sR094"; antisense_associated_features "YPK_4144";
NC_010465	-	misc_RNA	4596983	4597168	.	-	.	locus_tag "Ysr284"; feature_id "Ysr284"; antisense_associated_features "YPK_4167";
