# Supplementary material for: Transcriptomic Profiling of Yersinia pseudotuberculosis Reveals Reprogramming of the Crp Regulon by Temperature and Uncovers Crp as a Master Regulator of Small RNAs
Source: PLoS Genet. 2015 Mar 27;11(3):e1005087. doi: 10.1371/journal.pgen.1005087 (PMC4376681; doi:10.1371/journal.pgen.1005087)
Supplement: S7 File — (TXT) [file pgen.1005087.s023.txt]

##gff-version 2
# seqname source feature start end score strand frame attributes
NC_006153	-	misc_RNA	181	358	.	+	.	locus_tag "Ysr285"; feature_id "Ysr285"; antisense_associated_features "pYV0001";
NC_006153	-	misc_RNA	1213	1450	.	+	.	locus_tag "Ysr286"; feature_id "Ysr286"; antisense_associated_features "pYV0001";
NC_006153	-	misc_RNA	1766	1840	.	+	.	locus_tag "Ysr287"; feature_id "Ysr287"; antisense_associated_features "pYV0001";
NC_006153	-	misc_RNA	17413	17560	.	+	.	locus_tag "Ysr288"; feature_id "Ysr288"; antisense_associated_features "pYV0021";
NC_006153	-	misc_RNA	19070	19139	.	+	.	locus_tag "Ysr289"; feature_id "Ysr289"; antisense_associated_features "pYV0022";
NC_006153	-	misc_RNA	31549	31659	.	-	.	locus_tag "Ysr290"; feature_id "Ysr290"; antisense_associated_features "pYV0043,pYV0044";
NC_006153	-	misc_RNA	36602	36654	.	+	.	locus_tag "Ysr291"; feature_id "Ysr291"; antisense_associated_features "pYV0054";
NC_006153	-	misc_RNA	39187	39466	.	+	.	locus_tag "Ysr292"; feature_id "Ysr292"; antisense_associated_features "pYV0056,pYV0057";
NC_006153	-	misc_RNA	39960	40082	.	+	.	locus_tag "Ysr293"; feature_id "Ysr293"; antisense_associated_features "pYV0057,pYV0058";
NC_006153	-	misc_RNA	41789	41893	.	+	.	locus_tag "Ysr294"; feature_id "Ysr294"; antisense_associated_features "pYV0060";
NC_006153	-	misc_RNA	47755	47835	.	-	.	locus_tag "Ysr295"; feature_id "Ysr295"; antisense_associated_features "pYV0069";
NC_006153	-	misc_RNA	49011	49074	.	-	.	locus_tag "Ysr296"; feature_id "Ysr296"; antisense_associated_features "pYV0070";
NC_006153	-	misc_RNA	50419	50548	.	-	.	locus_tag "Ysr297"; feature_id "Ysr297"; antisense_associated_features "pYV0072,pYV0073";
NC_006153	-	misc_RNA	53075	53361	.	-	.	locus_tag "Ysr298"; feature_id "Ysr298"; antisense_associated_features "pYV0075";
NC_006153	-	misc_RNA	54369	54449	.	-	.	locus_tag "Ysr299"; feature_id "Ysr299"; antisense_associated_features "pYV0078";
NC_006153	-	misc_RNA	55893	56043	.	-	.	locus_tag "Ysr300"; feature_id "Ysr300"; antisense_associated_features "pYV0079";
NC_006153	-	misc_RNA	57338	57391	.	-	.	locus_tag "Ysr301"; feature_id "Ysr301"; antisense_associated_features "pYV0080";
NC_006153	-	misc_RNA	59480	59767	.	-	.	locus_tag "Ysr302"; feature_id "Ysr302"; antisense_associated_features "pYV0085,pYV0086";
NC_006153	-	misc_RNA	60948	61048	.	-	.	locus_tag "Ysr303"; feature_id "Ysr303"; antisense_associated_features "pYV0087";
